# Supplementary material for: Comparison of microRNA Expression Profile in Chronic Myeloid Leukemia Patients Newly Diagnosed and Treated by Allogeneic Hematopoietic Stem Cell Transplantation
Source: Front Oncol. 2020 Sep 4;10:1544. doi: 10.3389/fonc.2020.01544 (PMC7500210; doi:10.3389/fonc.2020.01544)
Supplement: Supplementary file 4 [file Table_4.XLSX]

## Sheet: RESULTADO GENE ONTOLOGY
GO biological process complete	Homo sapiens - REFLIST (20996)	upload_1 (1015)	upload_1 (expected)	upload_1 (over/under)	upload_1 (fold Enrichment)	upload_1 (raw P-value)	upload_1 (FDR)
biological_process (GO:0008150)	17782	946	859.63	+	1.10	5.48E-16	1.67E-13
cellular process (GO:0009987)	14425	789	697.34	+	1.13	4.29E-10	6.58E-08
biological regulation (GO:0065007)	12307	760	594.95	+	1.28	3.31E-26	4.03E-23
regulation of biological process (GO:0050789)	11621	734	561.79	+	1.31	2.04E-27	4.60E-24
regulation of cellular process (GO:0050794)	10904	709	527.13	+	1.35	8.45E-30	2.23E-26
metabolic process (GO:0008152)	8389	473	405.55	+	1.17	3.09E-05	1.81E-03
response to stimulus (GO:0050896)	8349	491	403.61	+	1.22	6.02E-08	6.39E-06
organic substance metabolic process (GO:0071704)	7841	457	379.05	+	1.21	1.06E-06	8.92E-05
cellular metabolic process (GO:0044237)	7634	451	369.05	+	1.22	2.70E-07	2.67E-05
primary metabolic process (GO:0044238)	7492	442	362.18	+	1.22	4.93E-07	4.53E-05
nitrogen compound metabolic process (GO:0006807)	6985	423	337.67	+	1.25	4.99E-08	5.56E-06
multicellular organismal process (GO:0032501)	6886	456	332.89	+	1.37	5.72E-15	1.48E-12
regulation of metabolic process (GO:0019222)	6662	524	322.06	+	1.63	2.08E-37	3.29E-33
cellular response to stimulus (GO:0051716)	6559	402	317.08	+	1.27	4.41E-08	4.95E-06
regulation of cellular metabolic process (GO:0031323)	6205	492	299.97	+	1.64	7.45E-35	3.93E-31
macromolecule metabolic process (GO:0043170)	6170	387	298.27	+	1.30	6.12E-09	7.68E-07
regulation of macromolecule metabolic process (GO:0060255)	6141	485	296.87	+	1.63	1.07E-33	3.40E-30
positive regulation of biological process (GO:0048518)	6102	460	294.99	+	1.56	1.33E-26	1.92E-23
regulation of primary metabolic process (GO:0080090)	6009	483	290.49	+	1.66	1.85E-35	1.46E-31
regulation of nitrogen compound metabolic process (GO:0051171)	5830	468	281.84	+	1.66	1.02E-33	4.04E-30
cellular component organization or biogenesis (GO:0071840)	5773	368	279.08	+	1.32	3.06E-09	3.96E-07
developmental process (GO:0032502)	5686	429	274.88	+	1.56	3.74E-24	2.95E-21
localization (GO:0051179)	5662	331	273.72	+	1.21	1.10E-04	5.48E-03
cellular component organization (GO:0016043)	5592	367	270.33	+	1.36	1.03E-10	1.84E-08
cell communication (GO:0007154)	5401	332	261.10	+	1.27	1.29E-06	1.07E-04
anatomical structure development (GO:0048856)	5342	410	258.25	+	1.59	4.50E-24	3.39E-21
positive regulation of cellular process (GO:0048522)	5342	416	258.25	+	1.61	6.56E-26	7.41E-23
organonitrogen compound metabolic process (GO:1901564)	5311	345	256.75	+	1.34	1.81E-09	2.47E-07
signaling (GO:0023052)	5293	330	255.88	+	1.29	4.19E-07	3.97E-05
negative regulation of biological process (GO:0048519)	5221	395	252.40	+	1.56	8.43E-22	4.30E-19
cellular macromolecule metabolic process (GO:0044260)	5065	349	244.85	+	1.43	8.10E-13	1.64E-10
multicellular organism development (GO:0007275)	4963	389	239.92	+	1.62	3.60E-24	3.00E-21
signal transduction (GO:0007165)	4960	305	239.78	+	1.27	4.95E-06	3.56E-04
negative regulation of cellular process (GO:0048523)	4648	367	224.70	+	1.63	5.70E-23	3.47E-20
regulation of gene expression (GO:0010468)	4475	370	216.33	+	1.71	8.25E-27	1.30E-23
response to chemical (GO:0042221)	4391	276	212.27	+	1.30	3.35E-06	2.58E-04
regulation of response to stimulus (GO:0048583)	4388	303	212.13	+	1.43	6.06E-11	1.13E-08
system development (GO:0048731)	4367	347	211.11	+	1.64	7.06E-22	3.72E-19
protein metabolic process (GO:0019538)	4311	297	208.40	+	1.43	1.32E-10	2.30E-08
regulation of biosynthetic process (GO:0009889)	4286	360	207.20	+	1.74	3.26E-27	6.45E-24
regulation of cellular biosynthetic process (GO:0031326)	4211	353	203.57	+	1.73	2.12E-26	2.79E-23
regulation of macromolecule biosynthetic process (GO:0010556)	4081	344	197.29	+	1.74	7.19E-26	7.58E-23
regulation of nucleobase-containing compound metabolic process (GO:0019219)	4080	337	197.24	+	1.71	7.95E-24	5.47E-21
regulation of biological quality (GO:0065008)	4007	275	193.71	+	1.42	1.61E-09	2.23E-07
regulation of cellular macromolecule biosynthetic process (GO:2000112)	3955	336	191.19	+	1.76	1.10E-25	1.09E-22
regulation of RNA metabolic process (GO:0051252)	3834	323	185.35	+	1.74	5.64E-24	4.06E-21
cellular developmental process (GO:0048869)	3734	280	180.51	+	1.55	6.48E-14	1.48E-11
cellular protein metabolic process (GO:0044267)	3711	276	179.40	+	1.54	2.76E-13	5.82E-11
regulation of signaling (GO:0023051)	3674	283	177.61	+	1.59	1.63E-15	4.62E-13
cell differentiation (GO:0030154)	3642	278	176.06	+	1.58	9.98E-15	2.47E-12
regulation of cell communication (GO:0010646)	3634	281	175.68	+	1.60	1.69E-15	4.68E-13
regulation of RNA biosynthetic process (GO:2001141)	3588	303	173.45	+	1.75	2.50E-22	1.37E-19
regulation of nucleic acid-templated transcription (GO:1903506)	3580	303	173.07	+	1.75	1.55E-22	9.06E-20
positive regulation of metabolic process (GO:0009893)	3568	317	172.49	+	1.84	4.30E-27	7.56E-24
regulation of transcription, DNA-templated (GO:0006355)	3523	301	170.31	+	1.77	5.49E-23	3.47E-20
response to stress (GO:0006950)	3484	219	168.43	+	1.30	6.24E-05	3.35E-03
organelle organization (GO:0006996)	3342	219	161.56	+	1.36	4.33E-06	3.22E-04
macromolecule modification (GO:0043412)	3298	259	159.43	+	1.62	6.69E-15	1.68E-12
positive regulation of macromolecule metabolic process (GO:0010604)	3297	290	159.39	+	1.82	8.72E-24	5.74E-21
regulation of signal transduction (GO:0009966)	3278	244	158.47	+	1.54	1.14E-11	2.22E-09
positive regulation of cellular metabolic process (GO:0031325)	3270	292	158.08	+	1.85	6.11E-25	5.69E-22
regulation of molecular function (GO:0065009)	3257	234	157.45	+	1.49	1.05E-09	1.50E-07
Unclassified (UNCLASSIFIED)	3214	69	155.37	-	.44	5.48E-16	1.64E-13
animal organ development (GO:0048513)	3138	224	151.70	+	1.48	4.18E-09	5.34E-07
positive regulation of nitrogen compound metabolic process (GO:0051173)	3130	282	151.31	+	1.86	1.51E-24	1.33E-21
regulation of multicellular organismal process (GO:0051239)	3091	271	149.43	+	1.81	8.50E-22	4.20E-19
cellular protein modification process (GO:0006464)	3088	253	149.28	+	1.69	1.29E-16	4.52E-14
protein modification process (GO:0036211)	3088	253	149.28	+	1.69	1.29E-16	4.42E-14
response to organic substance (GO:0010033)	2922	216	141.26	+	1.53	5.87E-10	8.76E-08
negative regulation of metabolic process (GO:0009892)	2846	232	137.58	+	1.69	5.96E-15	1.52E-12
cellular response to chemical stimulus (GO:0070887)	2825	204	136.57	+	1.49	1.10E-08	1.35E-06
regulation of protein metabolic process (GO:0051246)	2747	220	132.80	+	1.66	2.74E-13	5.86E-11
regulation of localization (GO:0032879)	2702	210	130.62	+	1.61	1.64E-11	3.12E-09
regulation of transcription by RNA polymerase II (GO:0006357)	2694	238	130.23	+	1.83	3.36E-19	1.52E-16
negative regulation of macromolecule metabolic process (GO:0010605)	2599	221	125.64	+	1.76	4.91E-16	1.52E-13
regulation of cellular protein metabolic process (GO:0032268)	2576	208	124.53	+	1.67	5.69E-13	1.17E-10
regulation of developmental process (GO:0050793)	2551	239	123.32	+	1.94	1.68E-22	9.51E-20
negative regulation of cellular metabolic process (GO:0031324)	2508	216	121.24	+	1.78	3.91E-16	1.24E-13
macromolecule localization (GO:0033036)	2444	160	118.15	+	1.35	1.24E-04	6.04E-03
regulation of cellular component organization (GO:0051128)	2442	188	118.05	+	1.59	4.72E-10	7.11E-08
cell surface receptor signaling pathway (GO:0007166)	2441	169	118.00	+	1.43	4.43E-06	3.26E-04
cellular localization (GO:0051641)	2408	155	116.41	+	1.33	3.66E-04	1.58E-02
positive regulation of response to stimulus (GO:0048584)	2399	166	115.97	+	1.43	4.84E-06	3.50E-04
nervous system development (GO:0007399)	2324	217	112.35	+	1.93	4.20E-20	1.95E-17
regulation of catalytic activity (GO:0050790)	2309	175	111.62	+	1.57	7.78E-09	9.61E-07
cellular response to organic substance (GO:0071310)	2306	177	111.48	+	1.59	2.27E-09	2.97E-07
negative regulation of nitrogen compound metabolic process (GO:0051172)	2304	207	111.38	+	1.86	2.96E-17	1.17E-14
phosphorus metabolic process (GO:0006793)	2169	175	104.85	+	1.67	7.62E-11	1.40E-08
phosphate-containing compound metabolic process (GO:0006796)	2142	173	103.55	+	1.67	8.77E-11	1.58E-08
protein localization (GO:0008104)	2111	140	102.05	+	1.37	2.43E-04	1.10E-02
anatomical structure morphogenesis (GO:0009653)	2102	171	101.62	+	1.68	8.26E-11	1.50E-08
regulation of multicellular organismal development (GO:2000026)	2014	197	97.36	+	2.02	3.87E-20	1.85E-17
positive regulation of biosynthetic process (GO:0009891)	1991	186	96.25	+	1.93	4.23E-17	1.59E-14
positive regulation of gene expression (GO:0010628)	1963	188	94.90	+	1.98	2.42E-18	1.06E-15
positive regulation of cellular biosynthetic process (GO:0031328)	1959	184	94.70	+	1.94	4.00E-17	1.54E-14
positive regulation of macromolecule biosynthetic process (GO:0010557)	1872	176	90.50	+	1.94	2.50E-16	8.07E-14
positive regulation of nucleobase-containing compound metabolic process (GO:0045935)	1860	176	89.92	+	1.96	1.28E-16	4.62E-14
regulation of transport (GO:0051049)	1829	142	88.42	+	1.61	7.41E-08	7.76E-06
regulation of intracellular signal transduction (GO:1902531)	1813	144	87.65	+	1.64	1.34E-08	1.58E-06
regulation of protein modification process (GO:0031399)	1810	150	87.50	+	1.71	4.02E-10	6.23E-08
establishment of localization in cell (GO:0051649)	1803	120	87.16	+	1.38	6.19E-04	2.49E-02
positive regulation of signaling (GO:0023056)	1799	136	86.97	+	1.56	6.85E-07	6.16E-05
regulation of cell differentiation (GO:0045595)	1795	169	86.77	+	1.95	7.97E-16	2.34E-13
positive regulation of cell communication (GO:0010647)	1791	136	86.58	+	1.57	4.86E-07	4.49E-05
positive regulation of molecular function (GO:0044093)	1769	136	85.52	+	1.59	2.32E-07	2.31E-05
regulation of phosphorus metabolic process (GO:0051174)	1757	147	84.94	+	1.73	3.38E-10	5.29E-08
regulation of phosphate metabolic process (GO:0019220)	1755	147	84.84	+	1.73	3.25E-10	5.15E-08
tissue development (GO:0009888)	1730	119	83.63	+	1.42	1.99E-04	9.15E-03
positive regulation of multicellular organismal process (GO:0051240)	1720	150	83.15	+	1.80	1.42E-11	2.73E-09
positive regulation of RNA metabolic process (GO:0051254)	1699	169	82.13	+	2.06	6.70E-18	2.86E-15
negative regulation of gene expression (GO:0010629)	1682	157	81.31	+	1.93	2.09E-14	5.02E-12
positive regulation of protein metabolic process (GO:0051247)	1679	148	81.17	+	1.82	8.69E-12	1.72E-09
intracellular signal transduction (GO:0035556)	1678	140	81.12	+	1.73	1.32E-09	1.86E-07
regulation of cell death (GO:0010941)	1677	119	81.07	+	1.47	6.12E-05	3.30E-03
cellular response to stress (GO:0033554)	1669	131	80.68	+	1.62	1.49E-07	1.52E-05
positive regulation of signal transduction (GO:0009967)	1637	128	79.14	+	1.62	2.28E-07	2.28E-05
regulation of cell population proliferation (GO:0042127)	1616	122	78.12	+	1.56	2.95E-06	2.29E-04
positive regulation of RNA biosynthetic process (GO:1902680)	1614	162	78.02	+	2.08	1.64E-17	6.67E-15
positive regulation of nucleic acid-templated transcription (GO:1903508)	1613	162	77.98	+	2.08	1.58E-17	6.58E-15
neurogenesis (GO:0022008)	1612	155	77.93	+	1.99	3.64E-15	9.59E-13
cell development (GO:0048468)	1603	138	77.49	+	1.78	2.70E-10	4.37E-08
negative regulation of response to stimulus (GO:0048585)	1594	122	77.06	+	1.58	1.42E-06	1.17E-04
positive regulation of cellular protein metabolic process (GO:0032270)	1575	135	76.14	+	1.77	6.27E-10	9.27E-08
regulation of phosphorylation (GO:0042325)	1565	136	75.66	+	1.80	1.78E-10	3.02E-08
regulation of programmed cell death (GO:0043067)	1553	106	75.08	+	1.41	6.26E-04	2.51E-02
regulation of apoptotic process (GO:0042981)	1534	104	74.16	+	1.40	9.10E-04	3.43E-02
positive regulation of transcription, DNA-templated (GO:0045893)	1527	154	73.82	+	2.09	9.21E-17	3.39E-14
response to oxygen-containing compound (GO:1901700)	1521	120	73.53	+	1.63	4.40E-07	4.14E-05
negative regulation of biosynthetic process (GO:0009890)	1521	150	73.53	+	2.04	1.74E-15	4.74E-13
generation of neurons (GO:0048699)	1513	149	73.14	+	2.04	2.46E-15	6.58E-13
movement of cell or subcellular component (GO:0006928)	1511	104	73.05	+	1.42	5.34E-04	2.19E-02
negative regulation of cellular biosynthetic process (GO:0031327)	1497	149	72.37	+	2.06	1.07E-15	3.08E-13
regulation of response to stress (GO:0080134)	1456	113	70.39	+	1.61	1.84E-06	1.49E-04
negative regulation of macromolecule biosynthetic process (GO:0010558)	1444	147	69.81	+	2.11	2.30E-16	7.56E-14
response to endogenous stimulus (GO:0009719)	1430	116	69.13	+	1.68	2.03E-07	2.05E-05
regulation of protein phosphorylation (GO:0001932)	1419	123	68.60	+	1.79	2.26E-09	2.97E-07
positive regulation of catalytic activity (GO:0043085)	1419	113	68.60	+	1.65	7.02E-07	6.27E-05
negative regulation of nucleobase-containing compound metabolic process (GO:0045934)	1406	138	67.97	+	2.03	4.51E-14	1.05E-11
negative regulation of cellular macromolecule biosynthetic process (GO:2000113)	1362	142	65.84	+	2.16	1.56E-16	5.25E-14
positive regulation of developmental process (GO:0051094)	1351	122	65.31	+	1.87	1.92E-10	3.24E-08
negative regulation of signaling (GO:0023057)	1330	112	64.30	+	1.74	5.35E-08	5.79E-06
negative regulation of cell communication (GO:0010648)	1326	111	64.10	+	1.73	7.48E-08	7.78E-06
G protein-coupled receptor signaling pathway (GO:0007186)	1319	37	63.76	-	.58	3.75E-04	1.61E-02
cell cycle (GO:0007049)	1315	97	63.57	+	1.53	7.74E-05	4.05E-03
negative regulation of RNA metabolic process (GO:0051253)	1309	133	63.28	+	2.10	1.02E-14	2.49E-12
organic cyclic compound biosynthetic process (GO:1901362)	1303	90	62.99	+	1.43	1.18E-03	4.21E-02
phosphorylation (GO:0016310)	1301	122	62.89	+	1.94	2.26E-11	4.26E-09
regulation of hydrolase activity (GO:0051336)	1277	89	61.73	+	1.44	1.05E-03	3.83E-02
negative regulation of signal transduction (GO:0009968)	1230	101	59.46	+	1.70	7.12E-07	6.29E-05
negative regulation of RNA biosynthetic process (GO:1902679)	1220	124	58.98	+	2.10	9.49E-14	2.11E-11
negative regulation of nucleic acid-templated transcription (GO:1903507)	1218	124	58.88	+	2.11	9.00E-14	2.03E-11
positive regulation of protein modification process (GO:0031401)	1211	100	58.54	+	1.71	6.03E-07	5.48E-05
positive regulation of transcription by RNA polymerase II (GO:0045944)	1196	121	57.82	+	2.09	2.68E-13	5.80E-11
positive regulation of cellular component organization (GO:0051130)	1192	93	57.62	+	1.61	1.42E-05	9.27E-04
regulation of cell cycle (GO:0051726)	1186	98	57.33	+	1.71	9.18E-07	7.89E-05
negative regulation of multicellular organismal process (GO:0051241)	1180	102	57.04	+	1.79	6.52E-08	6.87E-06
aromatic compound biosynthetic process (GO:0019438)	1166	87	56.37	+	1.54	1.28E-04	6.13E-03
negative regulation of transcription, DNA-templated (GO:0045892)	1165	122	56.32	+	2.17	2.63E-14	6.22E-12
heterocycle biosynthetic process (GO:0018130)	1157	86	55.93	+	1.54	1.60E-04	7.48E-03
cellular response to endogenous stimulus (GO:0071495)	1154	97	55.79	+	1.74	4.67E-07	4.34E-05
response to abiotic stimulus (GO:0009628)	1153	82	55.74	+	1.47	9.80E-04	3.61E-02
negative regulation of molecular function (GO:0044092)	1137	86	54.97	+	1.56	1.04E-04	5.27E-03
cell projection organization (GO:0030030)	1122	100	54.24	+	1.84	2.10E-08	2.43E-06
positive regulation of phosphorus metabolic process (GO:0010562)	1114	91	53.85	+	1.69	3.69E-06	2.83E-04
positive regulation of phosphate metabolic process (GO:0045937)	1114	91	53.85	+	1.69	3.69E-06	2.82E-04
negative regulation of protein metabolic process (GO:0051248)	1089	88	52.65	+	1.67	8.12E-06	5.56E-04
nucleobase-containing compound biosynthetic process (GO:0034654)	1088	86	52.60	+	1.64	2.16E-05	1.35E-03
plasma membrane bounded cell projection organization (GO:0120036)	1082	98	52.31	+	1.87	1.26E-08	1.53E-06
cell death (GO:0008219)	1073	77	51.87	+	1.48	1.10E-03	3.97E-02
regulation of anatomical structure morphogenesis (GO:0022603)	1060	111	51.24	+	2.17	3.24E-13	6.73E-11
positive regulation of phosphorylation (GO:0042327)	1046	89	50.57	+	1.76	9.05E-07	7.82E-05
chromosome organization (GO:0051276)	1035	76	50.03	+	1.52	5.41E-04	2.21E-02
macromolecule catabolic process (GO:0009057)	1026	76	49.60	+	1.53	4.99E-04	2.07E-02
negative regulation of cellular protein metabolic process (GO:0032269)	1023	83	49.45	+	1.68	1.23E-05	8.19E-04
response to nitrogen compound (GO:1901698)	1016	87	49.12	+	1.77	9.38E-07	8.02E-05
positive regulation of intracellular signal transduction (GO:1902533)	1006	80	48.63	+	1.64	3.95E-05	2.24E-03
regulation of protein localization (GO:0032880)	999	73	48.29	+	1.51	9.62E-04	3.56E-02
positive regulation of protein phosphorylation (GO:0001934)	995	84	48.10	+	1.75	2.33E-06	1.86E-04
cellular response to oxygen-containing compound (GO:1901701)	994	83	48.05	+	1.73	4.59E-06	3.36E-04
neuron differentiation (GO:0030182)	992	98	47.96	+	2.04	2.58E-10	4.24E-08
protein modification by small protein conjugation or removal (GO:0070647)	976	82	47.18	+	1.74	3.87E-06	2.94E-04
regulation of catabolic process (GO:0009894)	976	91	47.18	+	1.93	1.34E-08	1.59E-06
regulation of transferase activity (GO:0051338)	971	90	46.94	+	1.92	1.99E-08	2.31E-06
response to drug (GO:0042493)	971	70	46.94	+	1.49	1.44E-03	4.95E-02
regulation of cellular component movement (GO:0051270)	969	91	46.84	+	1.94	1.16E-08	1.41E-06
central nervous system development (GO:0007417)	963	76	46.55	+	1.63	7.29E-05	3.84E-03
protein phosphorylation (GO:0006468)	963	103	46.55	+	2.21	1.18E-12	2.36E-10
regulation of locomotion (GO:0040012)	963	84	46.55	+	1.80	7.27E-07	6.39E-05
cell cycle process (GO:0022402)	959	71	46.36	+	1.53	7.65E-04	3.00E-02
positive regulation of cell differentiation (GO:0045597)	957	84	46.26	+	1.82	6.60E-07	5.96E-05
embryo development (GO:0009790)	948	80	45.83	+	1.75	4.20E-06	3.15E-04
positive regulation of cell population proliferation (GO:0008284)	934	80	45.15	+	1.77	2.47E-06	1.95E-04
negative regulation of developmental process (GO:0051093)	933	90	45.10	+	2.00	3.92E-09	5.04E-07
regulation of cell development (GO:0060284)	928	92	44.86	+	2.05	8.40E-10	1.23E-07
biological adhesion (GO:0022610)	925	71	44.72	+	1.59	2.61E-04	1.16E-02
response to organonitrogen compound (GO:0010243)	923	82	44.62	+	1.84	4.54E-07	4.24E-05
cell adhesion (GO:0007155)	919	71	44.43	+	1.60	2.45E-04	1.10E-02
regulation of nervous system development (GO:0051960)	914	90	44.19	+	2.04	1.69E-09	2.32E-07
apoptotic process (GO:0006915)	907	69	43.85	+	1.57	4.16E-04	1.77E-02
regulation of cellular localization (GO:0060341)	900	81	43.51	+	1.86	3.28E-07	3.15E-05
response to hormone (GO:0009725)	897	71	43.36	+	1.64	1.12E-04	5.54E-03
regulation of cell motility (GO:2000145)	888	79	42.93	+	1.84	8.85E-07	7.69E-05
cellular macromolecule catabolic process (GO:0044265)	883	67	42.69	+	1.57	6.25E-04	2.51E-02
anatomical structure formation involved in morphogenesis (GO:0048646)	879	73	42.49	+	1.72	2.41E-05	1.47E-03
regulation of kinase activity (GO:0043549)	862	85	41.67	+	2.04	4.27E-09	5.40E-07
response to lipid (GO:0033993)	857	65	41.43	+	1.57	7.05E-04	2.79E-02
peptidyl-amino acid modification (GO:0018193)	855	74	41.33	+	1.79	4.37E-06	3.23E-04
circulatory system development (GO:0072359)	852	71	41.19	+	1.72	2.61E-05	1.57E-03
tube development (GO:0035295)	837	77	40.46	+	1.90	2.97E-07	2.90E-05
negative regulation of transcription by RNA polymerase II (GO:0000122)	836	96	40.41	+	2.38	1.66E-13	3.65E-11
regulation of cell migration (GO:0030334)	827	74	39.98	+	1.85	1.38E-06	1.14E-04
regulation of cellular catabolic process (GO:0031329)	815	78	39.40	+	1.98	5.39E-08	5.79E-06
regulation of neurogenesis (GO:0050767)	807	85	39.01	+	2.18	2.66E-10	4.34E-08
neuron development (GO:0048666)	804	82	38.87	+	2.11	2.06E-09	2.76E-07
cellular component morphogenesis (GO:0032989)	797	79	38.53	+	2.05	1.34E-08	1.60E-06
negative regulation of catalytic activity (GO:0043086)	793	60	38.34	+	1.57	1.12E-03	4.02E-02
regulation of protein kinase activity (GO:0045859)	782	75	37.80	+	1.98	1.10E-07	1.14E-05
head development (GO:0060322)	779	60	37.66	+	1.59	7.45E-04	2.93E-02
regulation of cell cycle process (GO:0010564)	767	59	37.08	+	1.59	9.10E-04	3.43E-02
protein modification by small protein conjugation (GO:0032446)	766	64	37.03	+	1.73	6.34E-05	3.39E-03
regulation of MAPK cascade (GO:0043408)	742	63	35.87	+	1.76	4.87E-05	2.69E-03
brain development (GO:0007420)	733	56	35.44	+	1.58	1.33E-03	4.64E-02
regulation of establishment of protein localization (GO:0070201)	733	56	35.44	+	1.58	1.33E-03	4.63E-02
enzyme linked receptor protein signaling pathway (GO:0007167)	710	72	34.32	+	2.10	2.61E-08	2.99E-06
regulation of cellular response to stress (GO:0080135)	708	59	34.23	+	1.72	1.44E-04	6.85E-03
negative regulation of cell differentiation (GO:0045596)	698	60	33.74	+	1.78	4.43E-05	2.47E-03
cell morphogenesis (GO:0000902)	697	73	33.69	+	2.17	6.76E-09	8.42E-07
detection of stimulus (GO:0051606)	693	10	33.50	-	.30	3.88E-06	2.94E-04
chromatin organization (GO:0006325)	689	67	33.31	+	2.01	3.31E-07	3.15E-05
protein ubiquitination (GO:0016567)	689	59	33.31	+	1.77	5.78E-05	3.13E-03
regulation of growth (GO:0040008)	688	56	33.26	+	1.68	3.39E-04	1.47E-02
positive regulation of cell death (GO:0010942)	686	60	33.16	+	1.81	3.66E-05	2.10E-03
regulation of cell adhesion (GO:0030155)	671	53	32.44	+	1.63	1.08E-03	3.94E-02
protein catabolic process (GO:0030163)	668	59	32.29	+	1.83	2.89E-05	1.71E-03
regulation of cell projection organization (GO:0031344)	666	57	32.20	+	1.77	9.05E-05	4.66E-03
neuron projection development (GO:0031175)	659	75	31.86	+	2.35	1.29E-10	2.27E-08
regulation of plasma membrane bounded cell projection organization (GO:0120035)	657	56	31.76	+	1.76	1.18E-04	5.80E-03
RNA biosynthetic process (GO:0032774)	652	61	31.52	+	1.94	4.22E-06	3.15E-04
regulation of neuron differentiation (GO:0045664)	649	67	31.37	+	2.14	5.22E-08	5.73E-06
positive regulation of transferase activity (GO:0051347)	649	61	31.37	+	1.94	2.81E-06	2.19E-04
tube morphogenesis (GO:0035239)	645	61	31.18	+	1.96	2.50E-06	1.96E-04
nucleic acid-templated transcription (GO:0097659)	641	61	30.99	+	1.97	2.25E-06	1.80E-04
transcription, DNA-templated (GO:0006351)	640	61	30.94	+	1.97	2.20E-06	1.77E-04
positive regulation of programmed cell death (GO:0043068)	635	56	30.70	+	1.82	4.28E-05	2.40E-03
positive regulation of apoptotic process (GO:0043065)	631	56	30.50	+	1.84	3.95E-05	2.25E-03
embryo development ending in birth or egg hatching (GO:0009792)	630	54	30.46	+	1.77	1.27E-04	6.10E-03
chordate embryonic development (GO:0043009)	610	51	29.49	+	1.73	3.18E-04	1.39E-02
cellular protein catabolic process (GO:0044257)	604	54	29.20	+	1.85	4.18E-05	2.35E-03
cellular response to hormone stimulus (GO:0032870)	599	49	28.96	+	1.69	7.91E-04	3.08E-02
cellular response to nitrogen compound (GO:1901699)	588	56	28.43	+	1.97	5.59E-06	3.93E-04
negative regulation of protein modification process (GO:0031400)	582	52	28.14	+	1.85	6.74E-05	3.58E-03
negative regulation of cell cycle (GO:0045786)	580	56	28.04	+	2.00	4.71E-06	3.43E-04
behavior (GO:0007610)	577	55	27.89	+	1.97	7.12E-06	4.92E-04
positive regulation of kinase activity (GO:0033674)	575	54	27.80	+	1.94	1.14E-05	7.63E-04
proteolysis involved in cellular protein catabolic process (GO:0051603)	575	50	27.80	+	1.80	1.46E-04	6.95E-03
regulation of transmembrane transport (GO:0034762)	552	49	26.69	+	1.84	1.07E-04	5.38E-03
negative regulation of phosphorus metabolic process (GO:0010563)	549	52	26.54	+	1.96	1.70E-05	1.08E-03
negative regulation of phosphate metabolic process (GO:0045936)	548	52	26.49	+	1.96	1.67E-05	1.07E-03
taxis (GO:0042330)	542	47	26.20	+	1.79	2.92E-04	1.29E-02
cell morphogenesis involved in differentiation (GO:0000904)	541	60	26.15	+	2.29	1.83E-08	2.15E-06
positive regulation of locomotion (GO:0040017)	541	51	26.15	+	1.95	2.32E-05	1.43E-03
chemotaxis (GO:0006935)	539	47	26.06	+	1.80	2.80E-04	1.24E-02
detection of stimulus involved in sensory perception (GO:0050906)	538	3	26.01	-	.12	3.54E-08	4.03E-06
positive regulation of MAPK cascade (GO:0043410)	536	45	25.91	+	1.74	8.38E-04	3.21E-02
positive regulation of cell development (GO:0010720)	536	46	25.91	+	1.78	4.02E-04	1.72E-02
sensory perception of chemical stimulus (GO:0007606)	534	3	25.81	-	.12	5.29E-08	5.77E-06
positive regulation of nervous system development (GO:0051962)	532	47	25.72	+	1.83	1.76E-04	8.13E-03
modification-dependent macromolecule catabolic process (GO:0043632)	531	49	25.67	+	1.91	4.85E-05	2.69E-03
regulation of cellular protein localization (GO:1903827)	531	44	25.67	+	1.71	1.14E-03	4.10E-02
positive regulation of protein kinase activity (GO:0045860)	529	50	25.57	+	1.96	2.02E-05	1.27E-03
response to growth factor (GO:0070848)	526	53	25.43	+	2.08	2.59E-06	2.03E-04
cellular response to organonitrogen compound (GO:0071417)	523	51	25.28	+	2.02	7.29E-06	5.02E-04
positive regulation of cellular component movement (GO:0051272)	522	52	25.23	+	2.06	3.96E-06	2.98E-04
modification-dependent protein catabolic process (GO:0019941)	520	48	25.14	+	1.91	6.20E-05	3.34E-03
cardiovascular system development (GO:0072358)	519	50	25.09	+	1.99	1.57E-05	1.01E-03
detection of chemical stimulus (GO:0009593)	518	1	25.04	-	.04	9.07E-10	1.32E-07
posttranscriptional regulation of gene expression (GO:0010608)	518	46	25.04	+	1.84	2.12E-04	9.67E-03
ubiquitin-dependent protein catabolic process (GO:0006511)	514	48	24.85	+	1.93	3.90E-05	2.23E-03
vasculature development (GO:0001944)	509	50	24.61	+	2.03	8.27E-06	5.63E-04
positive regulation of cell motility (GO:2000147)	509	48	24.61	+	1.95	3.39E-05	1.95E-03
transmembrane receptor protein tyrosine kinase signaling pathway (GO:0007169)	505	49	24.41	+	2.01	1.29E-05	8.56E-04
regulation of protein serine/threonine kinase activity (GO:0071900)	504	54	24.36	+	2.22	3.13E-07	3.02E-05
cell part morphogenesis (GO:0032990)	502	60	24.27	+	2.47	2.23E-09	2.97E-07
skeletal system development (GO:0001501)	495	42	23.93	+	1.76	8.04E-04	3.13E-02
cellular response to growth factor stimulus (GO:0071363)	495	49	23.93	+	2.05	9.84E-06	6.65E-04
cell-cell adhesion (GO:0098609)	494	42	23.88	+	1.76	7.87E-04	3.07E-02
regulation of neuron projection development (GO:0010975)	490	49	23.69	+	2.07	5.94E-06	4.14E-04
positive regulation of cell migration (GO:0030335)	487	48	23.54	+	2.04	1.36E-05	8.90E-04
blood vessel development (GO:0001568)	486	49	23.49	+	2.09	5.15E-06	3.65E-04
transcription by RNA polymerase II (GO:0006366)	484	49	23.40	+	2.09	4.82E-06	3.50E-04
regulation of cell morphogenesis (GO:0022604)	483	47	23.35	+	2.01	2.06E-05	1.29E-03
detection of chemical stimulus involved in sensory perception (GO:0050907)	482	0	23.30	-	< 0.01	1.74E-10	2.99E-08
cell projection morphogenesis (GO:0048858)	481	60	23.25	+	2.58	4.69E-10	7.13E-08
plasma membrane bounded cell projection morphogenesis (GO:0120039)	479	60	23.16	+	2.59	2.71E-10	4.33E-08
neuron projection morphogenesis (GO:0048812)	475	60	22.96	+	2.61	2.05E-10	3.40E-08
ncRNA metabolic process (GO:0034660)	470	8	22.72	-	.35	8.35E-04	3.21E-02
muscle structure development (GO:0061061)	467	58	22.58	+	2.57	1.05E-09	1.51E-07
positive regulation of neurogenesis (GO:0050769)	466	44	22.53	+	1.95	6.53E-05	3.48E-03
sensory perception of smell (GO:0007608)	462	3	22.33	-	.13	9.49E-07	8.07E-05
response to peptide (GO:1901652)	458	44	22.14	+	1.99	5.26E-05	2.88E-03
regulation of hemopoiesis (GO:1903706)	445	38	21.51	+	1.77	1.34E-03	4.68E-02
regulation of intracellular transport (GO:0032386)	438	42	21.17	+	1.98	9.22E-05	4.70E-03
negative regulation of phosphorylation (GO:0042326)	433	43	20.93	+	2.05	3.20E-05	1.85E-03
detection of chemical stimulus involved in sensory perception of smell (GO:0050911)	432	0	20.88	-	< 0.01	1.91E-09	2.59E-07
positive regulation of catabolic process (GO:0009896)	425	54	20.55	+	2.63	1.45E-09	2.04E-07
cell morphogenesis involved in neuron differentiation (GO:0048667)	424	50	20.50	+	2.44	5.13E-08	5.68E-06
blood vessel morphogenesis (GO:0048514)	404	42	19.53	+	2.15	1.69E-05	1.08E-03
axon development (GO:0061564)	401	44	19.39	+	2.27	1.93E-06	1.56E-04
endomembrane system organization (GO:0010256)	400	37	19.34	+	1.91	4.57E-04	1.92E-02
positive regulation of cell cycle (GO:0045787)	399	37	19.29	+	1.92	4.50E-04	1.90E-02
regulation of lipid metabolic process (GO:0019216)	397	42	19.19	+	2.19	8.47E-06	5.75E-04
negative regulation of protein phosphorylation (GO:0001933)	395	39	19.10	+	2.04	6.96E-05	3.68E-03
regulation of protein catabolic process (GO:0042176)	392	44	18.95	+	2.32	1.26E-06	1.06E-04
regulation of cellular amide metabolic process (GO:0034248)	392	41	18.95	+	2.16	1.33E-05	8.80E-04
forebrain development (GO:0030900)	390	37	18.85	+	1.96	2.50E-04	1.12E-02
signal transduction by protein phosphorylation (GO:0023014)	389	39	18.81	+	2.07	5.70E-05	3.10E-03
regulation of actin filament-based process (GO:0032970)	386	34	18.66	+	1.82	1.41E-03	4.84E-02
response to peptide hormone (GO:0043434)	385	35	18.61	+	1.88	8.58E-04	3.27E-02
ncRNA processing (GO:0034470)	384	6	18.56	-	.32	1.42E-03	4.89E-02
regulation of binding (GO:0051098)	374	37	18.08	+	2.05	1.13E-04	5.57E-03
covalent chromatin modification (GO:0016569)	370	44	17.89	+	2.46	3.04E-07	2.95E-05
MAPK cascade (GO:0000165)	368	39	17.79	+	2.19	1.99E-05	1.25E-03
axonogenesis (GO:0007409)	366	43	17.69	+	2.43	5.25E-07	4.80E-05
positive regulation of neuron differentiation (GO:0045666)	363	35	17.55	+	1.99	2.53E-04	1.13E-02
histone modification (GO:0016570)	359	42	17.35	+	2.42	7.84E-07	6.85E-05
positive regulation of cellular catabolic process (GO:0031331)	358	44	17.31	+	2.54	1.12E-07	1.15E-05
cell-cell signaling by wnt (GO:0198738)	354	32	17.11	+	1.87	1.32E-03	4.64E-02
Wnt signaling pathway (GO:0016055)	354	32	17.11	+	1.87	1.32E-03	4.63E-02
regulation of Wnt signaling pathway (GO:0030111)	354	33	17.11	+	1.93	8.07E-04	3.13E-02
in utero embryonic development (GO:0001701)	351	32	16.97	+	1.89	1.22E-03	4.34E-02
regulation of translation (GO:0006417)	347	35	16.77	+	2.09	1.11E-04	5.50E-03
humoral immune response (GO:0006959)	346	4	16.73	-	.24	4.58E-04	1.92E-02
regulation of small GTPase mediated signal transduction (GO:0051056)	343	34	16.58	+	2.05	2.56E-04	1.15E-02
regulation of MAP kinase activity (GO:0043405)	335	36	16.19	+	2.22	2.67E-05	1.60E-03
positive regulation of protein serine/threonine kinase activity (GO:0071902)	334	37	16.15	+	2.29	1.35E-05	8.85E-04
regulation of developmental growth (GO:0048638)	333	34	16.10	+	2.11	1.25E-04	6.04E-03
negative regulation of cell development (GO:0010721)	329	32	15.90	+	2.01	5.11E-04	2.10E-02
negative regulation of cell cycle process (GO:0010948)	328	32	15.86	+	2.02	5.02E-04	2.08E-02
regulation of epithelial cell proliferation (GO:0050678)	324	30	15.66	+	1.92	1.27E-03	4.49E-02
cellular response to peptide (GO:1901653)	319	34	15.42	+	2.20	5.26E-05	2.89E-03
regulation of vasculature development (GO:1901342)	318	40	15.37	+	2.60	2.74E-07	2.69E-05
regulation of cell morphogenesis involved in differentiation (GO:0010769)	302	34	14.60	+	2.33	1.80E-05	1.14E-03
muscle tissue development (GO:0060537)	300	29	14.50	+	2.00	8.14E-04	3.14E-02
cognition (GO:0050890)	298	31	14.41	+	2.15	1.64E-04	7.61E-03
protein polyubiquitination (GO:0000209)	298	33	14.41	+	2.29	3.12E-05	1.81E-03
muscle organ development (GO:0007517)	298	34	14.41	+	2.36	1.48E-05	9.61E-04
regulation of angiogenesis (GO:0045765)	288	36	13.92	+	2.59	1.26E-06	1.06E-04
striated muscle tissue development (GO:0014706)	288	28	13.92	+	2.01	9.92E-04	3.64E-02
negative regulation of neurogenesis (GO:0050768)	286	28	13.83	+	2.03	9.38E-04	3.51E-02
regulation of cellular response to growth factor stimulus (GO:0090287)	270	35	13.05	+	2.68	7.02E-07	6.24E-05
cellular response to peptide hormone stimulus (GO:0071375)	262	28	12.67	+	2.21	3.13E-04	1.37E-02
positive regulation of MAP kinase activity (GO:0043406)	258	26	12.47	+	2.08	8.76E-04	3.31E-02
telencephalon development (GO:0021537)	257	30	12.42	+	2.41	2.81E-05	1.68E-03
regulation of animal organ morphogenesis (GO:2000027)	257	27	12.42	+	2.17	4.73E-04	1.97E-02
cell-cell adhesion via plasma-membrane adhesion molecules (GO:0098742)	257	30	12.42	+	2.41	2.81E-05	1.67E-03
neuron projection guidance (GO:0097485)	257	32	12.42	+	2.58	5.55E-06	3.92E-04
learning or memory (GO:0007611)	257	31	12.42	+	2.50	1.23E-05	8.18E-04
axon guidance (GO:0007411)	255	32	12.33	+	2.60	5.05E-06	3.61E-04
regulation of cellular protein catabolic process (GO:1903362)	251	28	12.13	+	2.31	1.26E-04	6.08E-03
response to endoplasmic reticulum stress (GO:0034976)	242	25	11.70	+	2.14	9.62E-04	3.57E-02
regulation of Ras protein signal transduction (GO:0046578)	241	27	11.65	+	2.32	1.66E-04	7.68E-03
negative regulation of kinase activity (GO:0033673)	240	25	11.60	+	2.15	9.20E-04	3.46E-02
vesicle localization (GO:0051648)	234	27	11.31	+	2.39	8.38E-05	4.33E-03
regulation of gene expression, epigenetic (GO:0040029)	233	25	11.26	+	2.22	4.59E-04	1.92E-02
response to insulin (GO:0032868)	230	24	11.12	+	2.16	8.09E-04	3.13E-02
regulation of synapse structure or activity (GO:0050803)	230	26	11.12	+	2.34	2.15E-04	9.79E-03
regulation of transmembrane receptor protein serine/threonine kinase signaling pathway (GO:0090092)	228	25	11.02	+	2.27	3.74E-04	1.61E-02
establishment of vesicle localization (GO:0051650)	224	26	10.83	+	2.40	1.05E-04	5.30E-03
positive regulation of protein catabolic process (GO:0045732)	223	29	10.78	+	2.69	5.85E-06	4.09E-04
regulation of synapse organization (GO:0050807)	221	24	10.68	+	2.25	5.51E-04	2.25E-02
negative regulation of protein kinase activity (GO:0006469)	220	25	10.64	+	2.35	2.94E-04	1.30E-02
mesenchyme development (GO:0060485)	215	24	10.39	+	2.31	4.53E-04	1.91E-02
regulation of epithelial cell migration (GO:0010632)	214	25	10.35	+	2.42	1.33E-04	6.34E-03
rRNA processing (GO:0006364)	206	1	9.96	-	.10	1.22E-03	4.33E-02
transmembrane receptor protein serine/threonine kinase signaling pathway (GO:0007178)	198	26	9.57	+	2.72	1.50E-05	9.69E-04
respiratory system development (GO:0060541)	194	30	9.38	+	3.20	1.61E-07	1.63E-05
regulation of axonogenesis (GO:0050770)	187	22	9.04	+	2.43	3.25E-04	1.42E-02
regulation of proteasomal protein catabolic process (GO:0061136)	187	21	9.04	+	2.32	7.06E-04	2.79E-02
peptidyl-serine modification (GO:0018209)	185	26	8.94	+	2.91	5.09E-06	3.63E-04
regulation of lipid biosynthetic process (GO:0046890)	182	20	8.80	+	2.27	1.18E-03	4.20E-02
regulation of cell size (GO:0008361)	181	20	8.75	+	2.29	1.11E-03	4.02E-02
complement activation (GO:0006956)	178	0	8.60	-	< 0.01	4.34E-04	1.84E-02
regulation of insulin secretion (GO:0050796)	178	20	8.60	+	2.32	9.48E-04	3.54E-02
pallium development (GO:0021543)	176	23	8.51	+	2.70	4.89E-05	2.69E-03
respiratory tube development (GO:0030323)	173	29	8.36	+	3.47	5.62E-08	6.00E-06
production of molecular mediator of immune response (GO:0002440)	170	0	8.22	-	< 0.01	6.48E-04	2.58E-02
cytoskeleton-dependent intracellular transport (GO:0030705)	170	19	8.22	+	2.31	1.35E-03	4.68E-02
lung development (GO:0030324)	169	29	8.17	+	3.55	3.59E-08	4.05E-06
homophilic cell adhesion via plasma membrane adhesion molecules (GO:0007156)	167	23	8.07	+	2.85	2.34E-05	1.43E-03
cellular response to insulin stimulus (GO:0032869)	163	20	7.88	+	2.54	4.85E-04	2.02E-02
complement activation, classical pathway (GO:0006958)	161	0	7.78	-	< 0.01	9.54E-04	3.55E-02
peptidyl-serine phosphorylation (GO:0018105)	161	25	7.78	+	3.21	1.59E-06	1.29E-04
response to transforming growth factor beta (GO:0071559)	160	25	7.73	+	3.23	1.44E-06	1.18E-04
regulation of endothelial cell migration (GO:0010594)	153	18	7.40	+	2.43	1.26E-03	4.45E-02
cellular response to transforming growth factor beta stimulus (GO:0071560)	152	23	7.35	+	3.13	6.01E-06	4.17E-04
immunoglobulin production (GO:0002377)	149	0	7.20	-	< 0.01	1.39E-03	4.80E-02
positive regulation of cellular amide metabolic process (GO:0034250)	147	18	7.11	+	2.53	1.03E-03	3.76E-02
negative regulation of cellular amide metabolic process (GO:0034249)	147	19	7.11	+	2.67	2.44E-04	1.10E-02
regulation of dendrite development (GO:0050773)	143	21	6.91	+	3.04	2.25E-05	1.38E-03
positive regulation of epithelial cell migration (GO:0010634)	139	18	6.72	+	2.68	3.44E-04	1.49E-02
regulation of muscle organ development (GO:0048634)	138	20	6.67	+	3.00	4.12E-05	2.33E-03
regulation of muscle tissue development (GO:1901861)	137	19	6.62	+	2.87	1.07E-04	5.38E-03
regulation of striated muscle tissue development (GO:0016202)	134	19	6.48	+	2.93	8.27E-05	4.29E-03
regulation of smooth muscle cell proliferation (GO:0048660)	133	17	6.43	+	2.64	5.68E-04	2.30E-02
negative regulation of translation (GO:0017148)	132	17	6.38	+	2.66	5.26E-04	2.16E-02
regulation of embryonic development (GO:0045995)	129	17	6.24	+	2.73	4.15E-04	1.77E-02
regulation of DNA binding (GO:0051101)	126	16	6.09	+	2.63	8.69E-04	3.30E-02
negative regulation of vasculature development (GO:1901343)	120	19	5.80	+	3.28	2.17E-05	1.34E-03
cellular response to antibiotic (GO:0071236)	118	17	5.70	+	2.98	1.62E-04	7.55E-03
memory (GO:0007613)	118	17	5.70	+	2.98	1.62E-04	7.53E-03
negative regulation of blood vessel morphogenesis (GO:2000181)	109	16	5.27	+	3.04	2.06E-04	9.46E-03
import into nucleus (GO:0051170)	107	14	5.17	+	2.71	1.38E-03	4.79E-02
negative regulation of angiogenesis (GO:0016525)	106	16	5.12	+	3.12	1.55E-04	7.32E-03
cardiac septum development (GO:0003279)	106	16	5.12	+	3.12	1.55E-04	7.30E-03
positive regulation of transmembrane receptor protein serine/threonine kinase signaling pathway (GO:0090100)	103	14	4.98	+	2.81	9.94E-04	3.64E-02
transforming growth factor beta receptor signaling pathway (GO:0007179)	101	17	4.88	+	3.48	2.92E-05	1.72E-03
dendrite development (GO:0016358)	99	16	4.79	+	3.34	7.62E-05	4.01E-03
regulation of postsynapse organization (GO:0099175)	97	14	4.69	+	2.99	5.86E-04	2.36E-02
regulation of organ growth (GO:0046620)	94	16	4.54	+	3.52	4.41E-05	2.46E-03
post-embryonic development (GO:0009791)	93	13	4.50	+	2.89	1.18E-03	4.21E-02
regulation of dendrite morphogenesis (GO:0048814)	89	16	4.30	+	3.72	2.45E-05	1.48E-03
protein import into nucleus (GO:0006606)	88	13	4.25	+	3.06	7.49E-04	2.94E-02
positive regulation of smooth muscle cell proliferation (GO:0048661)	87	13	4.21	+	3.09	6.81E-04	2.70E-02
hippocampus development (GO:0021766)	84	13	4.06	+	3.20	5.06E-04	2.09E-02
positive regulation of ossification (GO:0045778)	83	12	4.01	+	2.99	1.39E-03	4.81E-02
negative regulation of gene expression, epigenetic (GO:0045814)	81	12	3.92	+	3.06	1.15E-03	4.14E-02
regulation of cardiac muscle tissue development (GO:0055024)	79	13	3.82	+	3.40	3.00E-04	1.32E-02
regulation of glucose transmembrane transport (GO:0010827)	74	12	3.58	+	3.35	5.69E-04	2.30E-02
positive regulation of muscle tissue development (GO:1901863)	71	13	3.43	+	3.79	1.18E-04	5.80E-03
positive regulation of muscle organ development (GO:0048636)	70	13	3.38	+	3.84	1.04E-04	5.29E-03
positive regulation of striated muscle tissue development (GO:0045844)	70	13	3.38	+	3.84	1.04E-04	5.28E-03
positive regulation of dendrite development (GO:1900006)	69	13	3.34	+	3.90	9.16E-05	4.70E-03
regulation of dendritic spine development (GO:0060998)	69	13	3.34	+	3.90	9.16E-05	4.69E-03
ventricular septum development (GO:0003281)	69	14	3.34	+	4.20	2.43E-05	1.47E-03
cellular response to amino acid stimulus (GO:0071230)	68	11	3.29	+	3.35	9.70E-04	3.59E-02
chromatin organization involved in regulation of transcription (GO:0034401)	68	11	3.29	+	3.35	9.70E-04	3.58E-02
regulation of sprouting angiogenesis (GO:1903670)	67	11	3.24	+	3.40	8.71E-04	3.30E-02
regulation of heart growth (GO:0060420)	65	13	3.14	+	4.14	5.37E-05	2.93E-03
regulation of lipid kinase activity (GO:0043550)	65	11	3.14	+	3.50	6.97E-04	2.76E-02
protein monoubiquitination (GO:0006513)	63	11	3.05	+	3.61	5.53E-04	2.25E-02
axo-dendritic transport (GO:0008088)	63	12	3.05	+	3.94	1.54E-04	7.31E-03
dendrite morphogenesis (GO:0048813)	59	13	2.85	+	4.56	2.23E-05	1.38E-03
regulation of cardiac muscle tissue growth (GO:0055021)	59	11	2.85	+	3.86	3.39E-04	1.47E-02
positive regulation of osteoblast differentiation (GO:0045669)	58	10	2.80	+	3.57	1.06E-03	3.86E-02
regulation of glucose import (GO:0046324)	56	10	2.71	+	3.69	8.38E-04	3.22E-02
axonal transport (GO:0098930)	52	12	2.51	+	4.77	3.09E-05	1.81E-03
vesicle cytoskeletal trafficking (GO:0099518)	49	11	2.37	+	4.64	8.16E-05	4.26E-03
positive regulation of organ growth (GO:0046622)	49	11	2.37	+	4.64	8.16E-05	4.24E-03
negative regulation of epidermal growth factor receptor signaling pathway (GO:0042059)	46	9	2.22	+	4.05	8.55E-04	3.27E-02
vesicle transport along microtubule (GO:0047496)	44	9	2.13	+	4.23	6.47E-04	2.58E-02
positive regulation of cardiac muscle tissue development (GO:0055025)	44	10	2.13	+	4.70	1.57E-04	7.35E-03
anterograde axonal transport (GO:0008089)	44	11	2.13	+	5.17	3.52E-05	2.02E-03
lung alveolus development (GO:0048286)	43	11	2.08	+	5.29	2.93E-05	1.73E-03
regulation of cardiac muscle cell proliferation (GO:0060043)	42	10	2.03	+	4.93	1.12E-04	5.56E-03
regulation of dendritic spine morphogenesis (GO:0061001)	40	9	1.93	+	4.65	3.54E-04	1.53E-02
negative regulation of G0 to G1 transition (GO:0070317)	39	8	1.89	+	4.24	1.26E-03	4.45E-02
positive regulation of heart growth (GO:0060421)	38	11	1.84	+	5.99	1.10E-05	7.42E-04
positive regulation of glucose import (GO:0046326)	37	8	1.79	+	4.47	9.37E-04	3.51E-02
positive regulation of cardiac muscle tissue growth (GO:0055023)	34	9	1.64	+	5.48	1.24E-04	6.04E-03
positive regulation of cardiac muscle cell proliferation (GO:0060045)	26	8	1.26	+	6.36	1.24E-04	6.04E-03
layer formation in cerebral cortex (GO:0021819)	14	6	.68	+	8.87	2.10E-04	9.61E-03
