# Supplementary material for: Comparison of microRNA Expression Profile in Chronic Myeloid Leukemia Patients Newly Diagnosed and Treated by Allogeneic Hematopoietic Stem Cell Transplantation
Source: Front Oncol. 2020 Sep 4;10:1544. doi: 10.3389/fonc.2020.01544 (PMC7500210; doi:10.3389/fonc.2020.01544)
Supplement: Supplementary file 6 [file Data_Sheet_1.ZIP]

Archive with 6 entries (5 files):
- DOWNREGULATED/
- DOWNREGULATED/Downregulated only 2 without duplicate.xlsx
- DOWNREGULATED/Downregulated only 2.xlsx
- DOWNREGULATED/Downregulated Total _2.csv
- DOWNREGULATED/Downregulated Total.csv
- DOWNREGULATED/Downregulated without 0.xlsx
