# Supplementary material for: Comparison of microRNA Expression Profile in Chronic Myeloid Leukemia Patients Newly Diagnosed and Treated by Allogeneic Hematopoietic Stem Cell Transplantation
Source: Front Oncol. 2020 Sep 4;10:1544. doi: 10.3389/fonc.2020.01544 (PMC7500210; doi:10.3389/fonc.2020.01544)
Supplement: Supplementary file 6 [file Data_Sheet_1.ZIP › DOWNREGULATED/Downregulated Total _2.csv]

mirnaid	refseqid	genesymbol	start	end	bindingp	energy	seed	accessibility	au	phylopstem	phylopflank	me	number_of_pairings	binding_region_length	longest_consecutive_pairings	position	validated	TargetScan	miRDB	soma
hsa-let-7g-5p	XM_017019910	TARBP2	1118	1161	0.953846153846	#CAMPO!	1	0.003225764	0.412	0.0	0.0	-379.332.483.736	18	23	9	3UTR		1	1	2
hsa-let-7g-5p	XM_005268386	SLC36A1	3910	3954	0.953846153846	#CAMPO!	1	6,80E+01	0.412	0.0	0.0	-379.332.483.736	16	18	16	3UTR		0	0	0
hsa-let-7g-5p	NM_078483	SLC36A1	3940	3984	0.953846153846	#CAMPO!	1	6,80E+01	0.412	0.20175835625	#CAMPO!	-379.332.483.736	16	18	16	3UTR		0	0	0
hsa-let-7g-5p	XM_005264779	PARP3	2289	2319	0.953846153846	#CAMPO!	1	0.3490542	0.618	0.0	0.0	-716.334.942.478	18	30	9	3UTR		0	0	0
hsa-let-7g-5p	NM_005485	PARP3	2144	2174	0.953846153846	#CAMPO!	1	0.3490542	0.618	#CAMPO!	#CAMPO!	-716.334.942.478	18	30	9	3UTR		0	0	0
hsa-let-7g-5p	NM_001003931	PARP3	2139	2169	0.953846153846	#CAMPO!	1	0.3490542	0.618	#CAMPO!	#CAMPO!	-716.334.942.478	18	30	9	3UTR		0	0	0
hsa-let-7g-5p	XM_011543900	ZNF81	5361	5379	0.953846153846	#CAMPO!	1	0.009855591	0.515	0.0	0.0	-379.332.483.736	16	18	11	3UTR		0	0	0
hsa-let-7g-5p	NM_007137	ZNF81	5242	5260	0.953846153846	#CAMPO!	1	0.009855591	0.515	0.121009211765	#CAMPO!	-379.332.483.736	16	18	11	3UTR		0	0	0
hsa-let-7g-5p	NM_001040432	ZCWPW2	1600	1627	0.953846153846	#CAMPO!	1	0.002468865	0.706	0.398464157895	0.53813039625	-417.062.352.651	20	27	11	3UTR		0	0	0
hsa-let-7g-5p	NM_000427	LOR	1170	1203	0.953846153846	#CAMPO!	1	0.2708727	0.585	0.110297649583	0.542044395278	-72.843.777.558	19	33	12	3UTR		1	1	2
hsa-let-7g-5p	NM_001164695	IYD	2587	2605	0.953846153846	#CAMPO!	1	0.001153856	0.485	0.191395117647	0.013608055	-379.332.483.736	16	18	12	3UTR		0	0	0
hsa-let-7g-5p	NM_001164694	IYD	2638	2656	0.953846153846	#CAMPO!	1	0.001153856	0.485	0.191395117647	0.013608055	-379.332.483.736	16	18	12	3UTR		0	0	0
hsa-let-7g-5p	NM_203395	IYD	2526	2544	0.953846153846	#CAMPO!	1	0.001153856	0.485	0.191395117647	0.013608055	-379.332.483.736	16	18	12	3UTR		0	0	0
hsa-let-7g-5p	NM_001078173	RTL8B	832	878	0.953846153846	#CAMPO!	1	0.002147881	0.471	#CAMPO!	#CAMPO!	-379.332.483.736	18	21	16	3UTR		0	0	0
hsa-let-7g-5p	NM_004936	CDKN2B	3765	3809	0.953846153846	#CAMPO!	1	0.3150941	0.676	#CAMPO!	#CAMPO!	-510.125.032.822	19	24	9	3UTR		0	0	0
hsa-let-7g-5p	NM_078487	CDKN2B	3888	3932	0.953846153846	#CAMPO!	1	0.3150941	0.676	#CAMPO!	#CAMPO!	-510.125.032.822	19	24	9	3UTR		0	0	0
hsa-let-7g-5p	NM_019592	RNF20	3069	3090	0.958974358974	#CAMPO!	1	0.7523312	0.544	0.434141857143	0.5026211525	-632.527.004.423	12	16	7	3UTR		1	1	2
hsa-let-7g-5p	XM_017009358	FAM153A	2207	2227	0.961538461538	#CAMPO!	0	3,14E+01	0.368	0.0	0.0	-657.398.276.765	17	20	13	3UTR		0	0	0
hsa-let-7g-5p	XM_006714849	FAM153A	2426	2446	0.961538461538	#CAMPO!	0	3,14E+01	0.368	0.0	0.0	-657.398.276.765	17	20	13	3UTR		0	0	0
hsa-let-7g-5p	NM_001980	STX2	1603	1623	0.961538461538	#CAMPO!	0	4,00E+00	0.426	#CAMPO!	0.2273139925	-802.794.499.056	17	20	13	3UTR		0	0	0
hsa-let-7g-5p	NM_015214	DDHD2	3122	3142	0.961538461538	#CAMPO!	0	0.00707304	0.647	#CAMPO!	#CAMPO!	-651.454.019.368	18	20	12	3UTR		0	0	0
hsa-let-7g-5p	XM_017013255	DDHD2	2868	2888	0.961538461538	#CAMPO!	0	0.00707304	0.647	0.0	0.0	-651.454.019.368	18	20	12	3UTR		0	0	0
hsa-let-7g-5p	NM_001164232	DDHD2	2945	2965	0.961538461538	#CAMPO!	0	0.00707304	0.647	#CAMPO!	#CAMPO!	-651.454.019.368	18	20	12	3UTR		0	0	0
hsa-let-7g-5p	NM_198120	EBAG9	2080	2101	0.961538461538	#CAMPO!	0	0.01668074	0.75	#CAMPO!	0.37692598875	-100.937.920.368	17	21	11	3UTR		0	0	0
hsa-let-7g-5p	NM_004215	EBAG9	2247	2268	0.961538461538	#CAMPO!	0	0.01668074	0.75	#CAMPO!	0.37692598875	-100.937.920.368	17	21	11	3UTR		0	0	0
hsa-let-7g-5p	NM_001278938	EBAG9	1960	1981	0.961538461538	#CAMPO!	0	0.01668074	0.75	#CAMPO!	0.37692598875	-100.937.920.368	17	21	11	3UTR		0	0	0
hsa-let-7g-5p	NM_012219	MRAS	2305	2327	0.961538461538	#CAMPO!	1	0.000768973	0.515	#CAMPO!	#CAMPO!	-825.293.029.672	18	22	8	3UTR		0	0	0
hsa-let-7g-5p	NM_001252091	MRAS	2094	2116	0.961538461538	#CAMPO!	1	0.000768973	0.515	#CAMPO!	#CAMPO!	-825.293.029.672	18	22	8	3UTR		0	0	0
hsa-let-7g-5p	NM_001085049	MRAS	1729	1751	0.961538461538	#CAMPO!	1	0.000768973	0.515	#CAMPO!	#CAMPO!	-825.293.029.672	18	22	8	3UTR		0	0	0
hsa-let-7g-5p	NM_001252093	MRAS	1518	1540	0.961538461538	#CAMPO!	1	0.000768973	0.515	#CAMPO!	#CAMPO!	-825.293.029.672	18	22	8	3UTR		0	0	0
hsa-let-7g-5p	NM_001252092	MRAS	1599	1621	0.961538461538	#CAMPO!	1	0.000768973	0.515	#CAMPO!	#CAMPO!	-825.293.029.672	18	22	8	3UTR		0	0	0
hsa-let-7g-5p	NM_001252090	MRAS	1879	1901	0.961538461538	#CAMPO!	1	0.000768973	0.515	#CAMPO!	#CAMPO!	-825.293.029.672	18	22	8	3UTR		0	0	0
hsa-let-7g-5p	NM_001315506	ANKUB1	2283	2304	0.961538461538	#CAMPO!	1	0.002128636	0.5	0.589077090909	0.599411295	-593.929.536.754	18	21	11	3UTR		0	0	0
hsa-let-7g-5p	NM_001135179	ZDHHC3	3328	3353	0.961538461538	#CAMPO!	1	0.04174471	0.588	#CAMPO!	#CAMPO!	-508.245.545.002	20	25	9	3UTR		0	0	0
hsa-let-7g-5p	NM_001101387	PIRT	3034	3064	0.961538461538	#CAMPO!	1	0.001787726	0.485	10.252.295	30.297.100.125	-48.497.144.956	18	30	8	3UTR		0	0	0
hsa-let-7g-5p	NM_020780	DISP3	5178	5193	0.961538461538	#CAMPO!	0	4,38E+01	0.676	0.762393784286	106.652.290.181	-651.454.019.368	14	15	14	3UTR		0	0	0
hsa-let-7g-5p	NM_044472	CDC42	1302	1330	0.961538461538	#CAMPO!	1	0.00415538	0.647	376.484.583.333	247.287.435	-608.354.497.639	17	21	12	3UTR		0	0	0
hsa-let-7g-5p	NM_021079	NMT1	3181	3207	0.961538461538	#CAMPO!	0	1,35E+01	0.426	#CAMPO!	0.026299922	-651.454.019.368	17	20	14	3UTR		0	0	0
hsa-let-7g-5p	NM_020165	RAD18	3983	4004	0.961538461538	#CAMPO!	0	0.02514405	0.735	0.0155680142857	0.31400182375	-896.875.167.042	18	21	12	3UTR	MIRT552001	0	1	1
hsa-let-7g-5p	NM_001284391	VGLL4	3104	3129	0.961538461538	#CAMPO!	0	0.0003555844	0.456	38.957.086	35.258.782	-696.959.672.116	20	25	11	3UTR		0	0	0
hsa-let-7g-5p	NM_001128221	VGLL4	2976	3001	0.961538461538	#CAMPO!	0	0.0003555844	0.456	3.090.275.335	316.556.251.125	-696.959.672.116	20	25	11	3UTR		0	0	0
hsa-let-7g-5p	NM_001297576	PEA15	2381	2404	0.961538461538	#CAMPO!	1	0.004433056	0.426	196.927.825	102.977.515.625	-623.647.057.278	19	23	8	3UTR		0	0	0
hsa-let-7g-5p	NM_003768	PEA15	2074	2097	0.961538461538	#CAMPO!	1	0.004433056	0.426	196.927.825	102.977.515.625	-623.647.057.278	19	23	8	3UTR		0	0	0
hsa-let-7g-5p	NM_001297578	PEA15	2008	2031	0.961538461538	#CAMPO!	1	0.004433056	0.426	196.927.825	102.977.515.625	-623.647.057.278	19	23	8	3UTR		0	0	0
hsa-let-7g-5p	NM_001145668	CTXN2	2111	2137	0.961538461538	#CAMPO!	1	0.03393978	0.588	#CAMPO!	0.018035345	-518.008.091.453	20	26	8	3UTR		0	0	0
hsa-let-7g-5p	NM_052925	LENG8	2764	2804	0.961538461538	#CAMPO!	1	0.009373747	0.544	191.123.821.538	0.6227334875	-39.375.744.462	20	40	9	3UTR		0	0	0
hsa-let-7g-5p	NM_005570	LMAN1	4234	4257	0.961538461538	#CAMPO!	1	0.01521334	0.632	406.014.477.692	485.653.771	-519.004.979.968	18	23	13	3UTR		0	0	0
hsa-let-7g-5p	XM_017027728	BTBD3	3853	3877	0.961538461538	#CAMPO!	0	0.002773155	0.588	0.0	0.0	-779.489.591.025	19	24	13	3UTR		1	0	1
hsa-let-7g-5p	NM_004264	MED21	2366	2402	0.961538461538	#CAMPO!	1	0.4608167	0.618	#CAMPO!	#CAMPO!	-417.062.352.651	15	18	10	3UTR		0	0	0
hsa-let-7g-5p	XM_005244966	PLEKHA6	6557	6584	0.961538461538	#CAMPO!	1	3,17E+01	0.485	0.0	0.0	-625.120.937.538	21	27	8	3UTR		0	0	0
hsa-let-7g-5p	NM_175876	EXOC8	2963	2987	0.961538461538	#CAMPO!	1	0.1882106	0.603	42.233.236	48.641.465.725	-906.124.504.819	17	24	8	3UTR		0	0	0
hsa-let-7g-5p	NM_018662	DISC1	4698	4722	0.961538461538	#CAMPO!	1	0.001118035	0.456	#CAMPO!	0.14571244125	-499.396.410.445	20	24	9	3UTR	MIRT452941	0	0	0
hsa-let-7g-5p	NM_001012957	DISC1	4632	4656	0.961538461538	#CAMPO!	1	0.001118035	0.456	#CAMPO!	0.14571244125	-499.396.410.445	20	24	9	3UTR	MIRT452941	0	0	0
hsa-let-7g-5p	NM_001164540	DISC1	4332	4356	0.961538461538	#CAMPO!	1	0.001118035	0.456	#CAMPO!	0.14571244125	-499.396.410.445	20	24	9	3UTR	MIRT452941	0	0	0
hsa-let-7g-5p	NM_007192	SUPT16H	4057	4091	0.961538461538	#CAMPO!	1	2,64E+01	0.5	36.683.634	4.985.886.705	-842.925.875.962	15	18	10	3UTR		0	0	0
hsa-let-7g-5p	NM_198077	C1orf52	3122	3166	0.961538461538	#CAMPO!	1	0.006093417	0.426	1.730.554	14.800.412.775	-601.339.037.762	16	21	7	3UTR		0	0	0
hsa-let-7g-5p	NM_014455	RNF115	1863	1879	0.961538461538	#CAMPO!	1	0.001841219	0.456	0.4601573875	0.5909358375	-48.497.144.956	15	16	15	3UTR		0	0	0
hsa-let-7g-5p	NM_021135	RPS6KA2	5641	5664	0.961538461538	#CAMPO!	1	0.001749705	0.456	1.051.951	0.82764159	-613.884.510.827	17	23	7	3UTR		0	0	0
hsa-let-7g-5p	NM_001318938	RPS6KA2	5375	5398	0.961538461538	#CAMPO!	1	0.001749705	0.456	504.782.657.143	32.697.065.125	-613.884.510.827	17	23	7	3UTR		0	0	0
hsa-let-7g-5p	NM_001272004	EPC1	3887	3922	0.961538461538	#CAMPO!	0	0.01972845	0.588	155.220.730.769	169.689.551	-651.454.019.368	16	20	13	3UTR		0	0	0
hsa-let-7g-5p	NM_025209	EPC1	3956	3991	0.961538461538	#CAMPO!	0	0.01972845	0.588	155.220.730.769	169.689.551	-651.454.019.368	16	20	13	3UTR		0	0	0
hsa-let-7g-5p	NM_001193370	DIDO1	5255	5283	0.961538461538	#CAMPO!	1	0.008672426	0.412	357.911.415.385	30.263.755.135	-518.008.091.453	20	28	11	3UTR		0	0	0
hsa-let-7g-5p	NM_015894	STMN3	1989	2004	0.961538461538	#CAMPO!	1	0.000529487	0.368	370.365.931	3.777.309.534	-606.974.896.877	13	15	12	3UTR		0	0	0
hsa-let-7g-5p	NM_182918	ERG	4444	4463	0.961538461538	#CAMPO!	0	0.05690615	0.588	346.328.725	4.979.521.125	-102.047.627.902	16	19	8	3UTR		0	0	0
hsa-let-7g-5p	NM_001931	DLAT	4087	4103	0.961538461538	#CAMPO!	1	0.1110218	0.706	#CAMPO!	0.51176801875	-48.497.144.956	14	16	7	3UTR		0	0	0
hsa-let-7g-5p	NM_001207049	BACE1	1743	1785	0.961538461538	#CAMPO!	1	0.002809683	0.706	0.922221391667	1.087.234.925	-503.583.130.569	20	42	12	3UTR		0	0	0
hsa-let-7g-5p	NM_016059	PPIL1	1203	1223	0.961538461538	#CAMPO!	1	0.1620402	0.574	41.416.985	5.411.906.855	-752.560.118.544	17	20	8	3UTR		0	0	0
hsa-let-7g-5p	NM_003671	CDC14B	3486	3510	0.961538461538	#CAMPO!	0	0.004900976	0.5	0.140818444444	0.80328339	-583.853.320.739	21	24	15	3UTR		0	0	0
hsa-let-7g-5p	NM_033331	CDC14B	3603	3627	0.961538461538	#CAMPO!	0	0.004900976	0.5	0.868231322222	16.206.475.725	-583.853.320.739	21	24	15	3UTR		0	0	0
hsa-let-7g-5p	NM_001077181	CDC14B	3200	3224	0.961538461538	#CAMPO!	0	0.004900976	0.5	0.0802013444444	0.6483830975	-583.853.320.739	21	24	15	3UTR		0	0	0
hsa-let-7g-5p	NM_080391	PTP4A2	3138	3161	0.961538461538	#CAMPO!	0	0.001406328	0.5	18.290.321	170.974.796.875	-127.743.169.034	15	23	10	3UTR		0	0	0
hsa-let-7g-5p	NM_024076	KCTD15	3140	3170	0.961538461538	#CAMPO!	1	0.003221627	0.324	0.318619776471	0.2482692425	-379.332.483.736	16	19	9	3UTR		1	0	1
hsa-let-7g-5p	NM_001129995	KCTD15	2138	2168	0.961538461538	#CAMPO!	1	0.003221627	0.324	0.318619776471	0.2482692425	-379.332.483.736	16	19	9	3UTR		1	0	1
hsa-let-7g-5p	XM_011527298	KCTD15	2210	2240	0.961538461538	#CAMPO!	1	0.003221627	0.324	0.0	0.0	-379.332.483.736	16	19	9	3UTR		1	0	1
hsa-let-7g-5p	NM_053035	MRPS33	601	621	0.961538461538	#CAMPO!	1	0.004722557	0.588	#CAMPO!	209.623.971.788	-78.606.057.811	19	20	19	3UTR		0	0	0
hsa-let-7g-5p	XM_005273610	SLC7A2	4952	4972	0.961538461538	#CAMPO!	0	0.01010485	0.485	0.0	0.0	-866.051.072.387	15	20	9	3UTR		0	0	0
hsa-let-7g-5p	NM_001009552	PPP2CB	1606	1642	0.961538461538	#CAMPO!	1	0.4394777	0.647	#CAMPO!	#CAMPO!	-541.312.999.483	20	36	9	3UTR		0	0	0
hsa-let-7g-5p	NM_025163	PIGZ	2035	2054	0.961538461538	#CAMPO!	1	0.0035668	0.397	338.408.516.364	26.633.528.625	-69.077.940.081	11	13	11	3UTR		0	0	0
hsa-let-7g-5p	NM_001324412	RPUSD1	1412	1444	0.961538461538	#CAMPO!	1	0.03591655	0.368	298.707.678	31.724.126.575	-503.583.130.569	18	32	10	3UTR		0	0	0
hsa-let-7g-5p	NM_018427	RRN3	3145	3182	0.961538461538	#CAMPO!	0	0.001824064	0.632	40.307.942	34.173.161.125	-775.704.666.201	16	18	16	3UTR		0	0	0
hsa-let-7g-5p	NM_022166	XYLT1	7537	7556	0.961538461538	#CAMPO!	1	0.006390706	0.456	6.498.586.125	5.531.076	-810.843.327.519	15	19	8	3UTR		1	0	1
hsa-let-7g-5p	NM_001193582	NRCAM	4705	4733	0.961538461538	#CAMPO!	1	0.008499023	0.544	379.414.683.333	3.798.696.425	-592.549.935.993	16	19	12	3UTR		0	0	0
hsa-let-7g-5p	NM_175767	IL6ST	2953	2984	0.961538461538	#CAMPO!	1	2,99E+01	0.5	#CAMPO!	0.18486369875	-39.375.744.462	22	31	10	3UTR		0	0	0
hsa-let-7g-5p	NM_152592	SYNE3	11663	11681	0.961538461538	#CAMPO!	0	5,80E-01	0.382	137.608.742.308	18.909.144	-651.454.019.368	13	15	13	3UTR		0	0	0
hsa-let-7g-5p	NM_018448	CAND1	5544	5586	0.974358974359	#CAMPO!	1	0.02639378	0.691	2.044.193.375	151.044.320.875	-132.745.490.346	15	17	15	3UTR		0	0	0
hsa-let-7g-5p	NM_019001	XRN1	6987	7023	0.974358974359	#CAMPO!	1	0.005558766	0.603	533.648.507.692	429.757.007.625	-499.396.410.445	21	36	13	3UTR		1	0	1
hsa-let-7g-5p	NM_001282857	XRN1	6951	6987	0.974358974359	#CAMPO!	1	0.005558766	0.603	533.648.507.692	429.757.007.625	-499.396.410.445	21	36	13	3UTR		1	0	1
hsa-let-7g-5p	NM_145109	MAP2K3	1366	1402	0.974358974359	#CAMPO!	1	0.0009228209	0.353	0.364552119375	0.11863344325	-379.332.483.736	15	18	13	3UTR		0	0	0
hsa-let-7g-5p	XM_011523959	MAP2K3	1368	1404	0.974358974359	#CAMPO!	1	0.0009228209	0.353	0.0	0.0	-379.332.483.736	15	18	13	3UTR		0	0	0
hsa-let-7g-5p	NM_002756	MAP2K3	1108	1144	0.974358974359	#CAMPO!	1	0.0009228209	0.353	0.364552119375	0.11863344325	-379.332.483.736	15	18	13	3UTR		0	0	0
hsa-let-7g-5p	XM_017024858	MAP2K3	1223	1259	0.974358974359	#CAMPO!	1	0.0009228209	0.353	0.0	0.0	-379.332.483.736	15	18	13	3UTR		0	0	0
hsa-let-7g-5p	NM_001142571	RAD51D	1695	1721	0.974358974359	#CAMPO!	1	0.02000166	0.544	3.328.939	264.663.491	-593.929.536.754	16	20	11	3UTR		0	0	0
hsa-let-7g-5p	NM_015241	MICAL3	7862	7879	0.974358974359	#CAMPO!	1	5,97E+00	0.382	567.536.344.444	565.964.473	-610.695.976.654	15	17	9	3UTR		0	1	1
hsa-let-7g-5p	NM_152716	PATL1	2488	2515	0.974358974359	#CAMPO!	1	0.0001057496	0.5	511.004.140.769	45.637.436.875	-608.354.497.639	20	27	12	3UTR		0	0	0
hsa-let-7g-5p	NM_001184896	PHF8	5172	5193	0.974358974359	#CAMPO!	1	1,31E+01	0.471	42.397.712	38.750.072.575	-634.375.679.655	18	21	10	3UTR		1	0	1
hsa-let-7g-5p	NM_002639	SERPINB5	2289	2320	0.974358974359	#CAMPO!	1	0.009344368	0.662	0.348626830769	#CAMPO!	-452.877.439.761	14	17	13	3UTR		0	0	0
hsa-let-7g-5p	NM_032510	PARD6G	3086	3107	0.974358974359	#CAMPO!	1	5,56E+01	0.485	352.157.192.857	44.727.805.525	-476.182.347.791	17	21	7	3UTR		0	0	0
hsa-let-7g-5p	NM_005903	SMAD5	3311	3334	0.974358974359	#CAMPO!	1	0.002687663	0.5	#CAMPO!	0.133177505	-499.396.410.445	15	18	13	3UTR		0	0	0
hsa-let-7g-5p	NM_001001420	SMAD5	3236	3259	0.974358974359	#CAMPO!	1	0.002687663	0.5	#CAMPO!	0.133177505	-499.396.410.445	15	18	13	3UTR		0	0	0
hsa-let-7g-5p	NM_001256129	ARL8A	1658	1680	0.974358974359	#CAMPO!	1	0.05310632	0.765	153.149.588.889	0.64166509125	-135.529.293.616	16	22	9	3UTR		0	0	0
hsa-let-7g-5p	NM_138795	ARL8A	1726	1748	0.974358974359	#CAMPO!	1	0.05310632	0.765	153.149.588.889	0.64166509125	-135.529.293.616	16	22	9	3UTR		0	0	0
hsa-let-7g-5p	NM_012262	HS2ST1	2768	2784	0.974358974359	#CAMPO!	1	0.0213954	0.588	2.376.631.375	11.076.459.225	-14.554.018.888	15	16	15	3UTR		1	0	1
hsa-let-7g-5p	NM_015350	LRRC8B	5661	5676	0.974358974359	#CAMPO!	1	0.00200213	0.618	0.221191985714	#CAMPO!	-490.607.308.676	14	15	14	3UTR		1	0	1
hsa-let-7g-5p	NM_001195684	TGFBR3	5886	5906	0.974358974359	#CAMPO!	1	0.02546714	0.559	175.306.066.667	168.659.929.325	-134.976.292.297	15	20	9	3UTR	MIRT546331	1	1	2
hsa-let-7g-5p	NM_001145279	OPRM1	6446	6468	0.974358974359	#CAMPO!	1	0.1847302	0.544	#CAMPO!	0.0805865	-124.965.397.034	15	17	15	3UTR		0	0	0
hsa-let-7g-5p	NM_001145280	OPRM1	5877	5899	0.974358974359	#CAMPO!	1	0.1847302	0.544	#CAMPO!	0.0805865	-124.965.397.034	15	17	15	3UTR		0	0	0
hsa-let-7g-5p	NM_001145281	OPRM1	5418	5440	0.974358974359	#CAMPO!	1	0.1847302	0.544	#CAMPO!	0.0805865	-124.965.397.034	15	17	15	3UTR		0	0	0
hsa-let-7g-5p	NM_000914	OPRM1	6087	6109	0.974358974359	#CAMPO!	1	0.1847302	0.544	#CAMPO!	0.0805865	-124.965.397.034	15	17	15	3UTR		0	0	0
hsa-let-7g-5p	NM_001145287	OPRM1	6652	6674	0.974358974359	#CAMPO!	1	0.1847302	0.544	#CAMPO!	0.0805865	-124.965.397.034	15	17	15	3UTR		0	0	0
hsa-let-7g-5p	NM_001285526	OPRM1	6633	6655	0.974358974359	#CAMPO!	1	0.1847302	0.544	#CAMPO!	0.0805865	-124.965.397.034	15	17	15	3UTR		0	0	0
hsa-let-7g-5p	NM_001258296	NFATC2	5261	5287	0.974358974359	#CAMPO!	1	0.0001065697	0.647	530.993.112.609	40.768.462.875	-510.125.032.822	20	26	10	3UTR		0	0	0
hsa-let-7g-5p	NM_173091	NFATC2	5687	5713	0.974358974359	#CAMPO!	1	0.0001065697	0.647	466.784.278.261	476.521.205	-510.125.032.822	20	26	10	3UTR		0	0	0
hsa-let-7g-5p	NM_012340	NFATC2	5775	5801	0.974358974359	#CAMPO!	1	0.0001065697	0.647	466.784.278.261	476.521.205	-510.125.032.822	20	26	10	3UTR		0	0	0
hsa-let-7g-5p	NM_001286416	SUMO3	1495	1513	0.974358974359	#CAMPO!	1	0.0114911	0.618	0.8199240125	20.812.385.625	-78.606.057.811	16	18	8	3UTR		0	0	0
hsa-let-7g-5p	NM_001301779	ZNF202	2566	2587	0.974358974359	#CAMPO!	1	2,56E+01	0.515	346.599.625	0.769719530125	-752.560.118.544	15	21	8	3UTR		1	0	1
hsa-let-7g-5p	NM_001123355	PPP6C	1345	1365	0.974358974359	#CAMPO!	1	0.002830302	0.721	1.165.338	168.582.163	-758.659.795.332	16	20	12	3UTR		0	0	0
hsa-let-7g-5p	NM_014564	LHX3	1611	1635	0.974358974359	#CAMPO!	1	0.0151333	0.574	33.304.653	382.369.653	-508.245.545.002	19	24	11	3UTR		0	0	0
hsa-let-7g-5p	NM_001161708	SYNC	3223	3258	0.974358974359	#CAMPO!	1	0.09780976	0.588	0.161831125	0.56832003125	-646.951.965.308	17	21	9	3UTR		0	0	0
hsa-let-7g-5p	NM_030786	SYNC	3303	3338	0.974358974359	#CAMPO!	1	0.09780976	0.588	0.161831125	0.56832003125	-646.951.965.308	17	21	9	3UTR		0	0	0
hsa-let-7g-5p	NM_001172220	SCMH1	2483	2509	0.974358974359	#CAMPO!	1	0.01717827	0.662	489.585.625	546.247.531.125	-609.222.096.393	15	19	8	3UTR		0	0	0
hsa-let-7g-5p	NM_000175	GPI	3142	3158	0.974358974359	#CAMPO!	0	3,15E+01	0.529	#CAMPO!	#CAMPO!	-881.343.632.025	13	16	8	3UTR		0	0	0
hsa-let-7g-5p	NM_170731	BDNF	2758	2811	0.974358974359	#CAMPO!	1	0.0008521083	0.529	619.428.592.593	58.153.775	-39.375.744.462	22	29	9	3UTR		0	0	0
hsa-let-7g-5p	NM_001143806	BDNF	2462	2515	0.974358974359	#CAMPO!	1	0.0008521083	0.529	519.531.962.963	5.983.289.375	-39.375.744.462	22	29	9	3UTR		0	0	0
hsa-let-7g-5p	NM_170733	BDNF	2448	2501	0.974358974359	#CAMPO!	1	0.0008521083	0.529	561.568.777.778	49.889.884.375	-39.375.744.462	22	29	9	3UTR		0	0	0
hsa-let-7g-5p	NM_001143810	BDNF	2477	2530	0.974358974359	#CAMPO!	1	0.0008521083	0.529	46.978.837.037	5.733.828.375	-39.375.744.462	22	29	9	3UTR		0	0	0
hsa-let-7g-5p	NM_001709	BDNF	2436	2489	0.974358974359	#CAMPO!	1	0.0008521083	0.529	599.051.555.556	4.302.081.675	-39.375.744.462	22	29	9	3UTR		0	0	0
hsa-let-7g-5p	NM_170734	BDNF	2396	2449	0.974358974359	#CAMPO!	1	0.0008521083	0.529	433.706.859.259	394.030.436.125	-39.375.744.462	22	29	9	3UTR		0	0	0
hsa-let-7g-5p	NM_001143816	BDNF	2941	2994	0.974358974359	#CAMPO!	1	0.0008521083	0.529	665.674.222.222	508.357.484.813	-39.375.744.462	22	29	9	3UTR		0	0	0
hsa-let-7g-5p	NM_170735	BDNF	3175	3228	0.974358974359	#CAMPO!	1	0.0008521083	0.529	560.094.809.519	582.863.069.462	-39.375.744.462	22	29	9	3UTR		0	0	0
hsa-let-7g-5p	NM_018095	KBTBD4	1825	1850	0.974358974359	#CAMPO!	1	0.001109477	0.471	571.886.970.588	53.429.433.375	-417.062.352.651	19	25	11	3UTR		0	0	0
hsa-let-7g-5p	NM_001318718	KBTBD4	1874	1899	0.974358974359	#CAMPO!	1	0.001109477	0.471	579.302.611.765	532.288.792.625	-417.062.352.651	19	25	11	3UTR		0	0	0
hsa-let-7g-5p	NM_001318724	KBTBD4	1926	1951	0.974358974359	#CAMPO!	1	0.001109477	0.471	50.244.907	52.856.408.975	-417.062.352.651	19	25	11	3UTR		0	0	0
hsa-let-7g-5p	NM_016506	KBTBD4	1930	1955	0.974358974359	#CAMPO!	1	0.001109477	0.471	484.921.022.941	54.675.783.725	-417.062.352.651	19	25	11	3UTR		0	0	0
hsa-let-7g-5p	NM_014157	CCDC113	4397	4417	0.974358974359	#CAMPO!	0	1,28E+00	0.471	0.171782428571	#CAMPO!	-607.246.093.248	17	20	7	3UTR		0	0	0
hsa-let-7g-5p	NM_001142302	CCDC113	4235	4255	0.974358974359	#CAMPO!	0	1,28E+00	0.471	0.171782428571	#CAMPO!	-607.246.093.248	17	20	7	3UTR		0	0	0
hsa-let-7g-5p	NM_001324098	GLYR1	2056	2081	0.974358974359	#CAMPO!	1	0.0001444875	0.485	568.455.394.167	467.624.184.125	-583.669.988.847	19	25	12	3UTR		0	0	0
hsa-let-7g-5p	NM_001324097	GLYR1	1864	1889	0.974358974359	#CAMPO!	1	0.0001444875	0.485	50.605.395	466.205.921.375	-583.669.988.847	19	25	12	3UTR		0	0	0
hsa-let-7g-5p	NM_175069	APTX	1083	1098	0.974358974359	#CAMPO!	1	3,11E+01	0.456	41.627.393	3.382.055.975	-714.012.814.695	14	15	14	3UTR		0	0	0
hsa-let-7g-5p	NM_001271700	ANKRD61	1349	1385	0.980769230769	#CAMPO!	0	0.05007089	0.662	#CAMPO!	0.31944153	-791.236.201.217	17	20	14	3UTR		0	0	0
hsa-let-7g-5p	NM_001077243	GRIA4	5265	5287	0.980769230769	#CAMPO!	0	0.01131436	0.515	0.177758136	0.29348926675	-583.853.320.739	19	22	10	3UTR		0	0	0
hsa-let-7g-5p	NM_000829	GRIA4	5152	5174	0.980769230769	#CAMPO!	0	0.01131436	0.515	0.177758136	0.29348926675	-583.853.320.739	19	22	10	3UTR		0	0	0
hsa-let-7g-5p	NM_001258345	PACRGL	5225	5265	0.980769230769	#CAMPO!	1	0.0001666232	0.603	#CAMPO!	#CAMPO!	-510.125.032.822	15	18	14	3UTR		0	0	0
hsa-let-7g-5p	NM_145048	PACRGL	5144	5184	0.980769230769	#CAMPO!	1	0.0001666232	0.603	#CAMPO!	#CAMPO!	-510.125.032.822	15	18	14	3UTR		0	0	0
hsa-let-7g-5p	NM_001130727	PACRGL	4850	4890	0.980769230769	#CAMPO!	1	0.0001666232	0.603	#CAMPO!	#CAMPO!	-510.125.032.822	15	18	14	3UTR		0	0	0
hsa-let-7g-5p	NM_001317849	PACRGL	4945	4985	0.980769230769	#CAMPO!	1	0.0001666232	0.603	#CAMPO!	#CAMPO!	-510.125.032.822	15	18	14	3UTR		0	0	0
hsa-let-7g-5p	NM_001258346	PACRGL	4918	4958	0.980769230769	#CAMPO!	1	0.0001666232	0.603	#CAMPO!	#CAMPO!	-510.125.032.822	15	18	14	3UTR		0	0	0
hsa-let-7g-5p	NM_015329	MAU2	3915	3935	0.984615384615	#CAMPO!	0	0.03788984	0.485	#CAMPO!	0.068278815	-870.703.595.965	15	20	10	3UTR		0	0	0
hsa-let-7g-5p	XM_017019794	SCN8A	6206	6229	1.0	#CAMPO!	1	0.009520692	0.574	0.0	0.0	-689.308.954.671	19	23	8	3UTR		1	1	2
hsa-let-7g-5p	XM_011538651	SCN8A	6193	6216	1.0	#CAMPO!	1	0.009520692	0.574	0.0	0.0	-689.308.954.671	19	23	8	3UTR		1	1	2
hsa-let-7g-5p	NM_014191	SCN8A	6209	6232	1.0	#CAMPO!	1	0.009520692	0.574	188.832.257.143	268.343.128.125	-689.308.954.671	19	23	8	3UTR		1	1	2
hsa-let-7g-5p	NM_001177984	SCN8A	6086	6109	1.0	#CAMPO!	1	0.009520692	0.574	188.832.257.143	268.343.128.125	-689.308.954.671	19	23	8	3UTR		1	1	2
hsa-let-7g-5p	NM_138473	SP1	6139	6157	1.0	#CAMPO!	1	0.000810734	0.485	0.469873833333	0.791785428	-72.843.777.558	15	18	8	3UTR		0	0	0
hsa-let-7g-5p	NM_003109	SP1	6076	6094	1.0	#CAMPO!	1	0.000810734	0.485	0.469873833333	0.791785428	-72.843.777.558	15	18	8	3UTR		0	0	0
hsa-let-7g-5p	NM_134323	TARBP2	1676	1719	1.0	#CAMPO!	1	0.003225764	0.412	0.95648535	0.351814485	-379.332.483.736	18	23	9	3UTR		1	1	2
hsa-let-7g-5p	NM_004178	TARBP2	1211	1254	1.0	#CAMPO!	1	0.003225764	0.412	0.95648535	0.351814485	-379.332.483.736	18	23	9	3UTR		1	1	2
hsa-let-7g-5p	NM_134324	TARBP2	1272	1294	1.0	#CAMPO!	1	0.003225764	0.412	12.031.271.875	0.4600188225	-379.332.483.736	18	22	9	3UTR		1	1	2
hsa-let-7g-5p	XM_005268587	ATF7	4751	4772	1.0	#CAMPO!	0	0.001785022	0.529	0.0	0.0	-765.064.630.141	18	21	8	3UTR		0	0	0
hsa-let-7g-5p	NM_001243788	SMUG1	1134	1178	1.0	#CAMPO!	1	0.0004687911	0.529	#CAMPO!	0.1100924375	-39.375.744.462	20	24	14	3UTR		1	0	1
hsa-let-7g-5p	NM_014311	SMUG1	1221	1265	1.0	#CAMPO!	1	0.0004687911	0.529	0.269133536842	0.13009475	-39.375.744.462	20	24	14	3UTR		1	0	1
hsa-let-7g-5p	NM_012117	CBX5	1498	1519	1.0	#CAMPO!	0	0.004419827	0.632	332.105.846.154	18.538.108.775	-124.460.624.816	17	21	13	3UTR	MIRT549023	1	1	2
hsa-let-7g-5p	NM_001127321	CBX5	1452	1473	1.0	#CAMPO!	0	0.004419827	0.632	0.283173515385	157.049.813.875	-124.460.624.816	17	21	13	3UTR	MIRT549023	1	1	2
hsa-let-7g-5p	NM_001127322	CBX5	1650	1671	1.0	#CAMPO!	0	0.004419827	0.632	0.200106261538	0.5955650925	-124.460.624.816	17	21	13	3UTR	MIRT549023	1	1	2
hsa-let-7g-5p	NM_173595	ANKRD52	4342	4363	1.0	#CAMPO!	1	0.2458311	0.485	0.532298672727	123.076.649.625	-928.609.867.714	16	21	7	3UTR		1	0	1
hsa-let-7g-5p	NM_004077	CS	2416	2433	1.0	#CAMPO!	1	0.1406738	0.5	6.107.185.625	45.199.700.825	-503.583.130.569	15	17	8	3UTR		0	0	0
hsa-let-7g-5p	XM_017019778	RBMS2	4541	4560	1.0	#CAMPO!	0	0.02593433	0.574	0.0	0.0	-651.454.019.368	15	19	8	3UTR		1	1	2
hsa-let-7g-5p	NM_014830	ZBTB39	3636	3655	1.0	#CAMPO!	1	0.008531727	0.426	126.894.662	18.096.826.175	-129.905.723.216	13	19	10	3UTR		1	1	2
hsa-let-7g-5p	NM_015257	NEMP1	2852	2879	1.0	#CAMPO!	1	0.0007544138	0.574	170.109.932.222	0.45925796875	-70.054.194.726	18	27	9	3UTR		1	0	1
hsa-let-7g-5p	NM_015257	NEMP1	3840	3860	1.0	#CAMPO!	1	0.0208555	0.574	0.00676727	0.23096938875	-810.862.678.751	16	20	10	3UTR		1	0	1
hsa-let-7g-5p	NM_014925	R3HDM2	3967	3988	1.0	#CAMPO!	1	0.2836267	0.559	241.958.872.727	196.487.819.625	-966.339.736.629	17	21	11	3UTR		0	0	0
hsa-let-7g-5p	NM_001478	B4GALNT1	2090	2114	1.0	#CAMPO!	1	2,60E+00	0.412	0.973294117647	1.998.575	-402.637.391.766	20	24	13	3UTR		0	0	0
hsa-let-7g-5p	NM_005730	CTDSP2	4327	4344	1.0	#CAMPO!	0	0.0007022075	0.603	15.663.864	30.489.085.325	-639.340.103.047	16	17	16	3UTR		0	0	0
hsa-let-7g-5p	NM_003483	HMGA2	3653	3669	1.0	#CAMPO!	1	0.2279493	0.647	488.845.454.545	3.673.798.725	-508.245.545.002	14	16	11	3UTR	MIRT002097	1	1	2
hsa-let-7g-5p	NM_001874	CPM	6104	6125	1.0	#CAMPO!	0	0.0244752	0.691	219.020.715	31.047.589.375	-651.454.019.368	18	21	9	3UTR		1	1	2
hsa-let-7g-5p	NM_001005502	CPM	6072	6093	1.0	#CAMPO!	0	0.0244752	0.691	33.733.366	367.613.767.125	-651.454.019.368	18	21	9	3UTR		1	1	2
hsa-let-7g-5p	NM_014505	KCNMB4	4336	4370	1.0	#CAMPO!	1	0.01936858	0.588	0.288974148485	#CAMPO!	-39.375.744.462	21	34	9	3UTR		0	0	0
hsa-let-7g-5p	NM_173591	OTOGL	8017	8038	1.0	#CAMPO!	1	0.00224724	0.647	0.380354090909	0.611686835878	-605.095.409.058	17	21	11	3UTR		0	0	0
hsa-let-7g-5p	NM_003994	KITLG	1289	1336	1.0	#CAMPO!	0	0.01215256	0.603	0.3228613	0.1964501025	-650.068.725.424	14	17	10	3UTR		0	0	0
hsa-let-7g-5p	NM_000899	KITLG	1373	1420	1.0	#CAMPO!	0	0.01215256	0.603	0.26094613	0.08551763625	-650.068.725.424	14	17	10	3UTR		0	0	0
hsa-let-7g-5p	NM_199040	NUDT4	2314	2331	1.0	#CAMPO!	1	1,76E+01	0.5	0.285795571429	#CAMPO!	-609.222.096.393	14	17	7	3UTR		0	0	0
hsa-let-7g-5p	NM_019094	NUDT4	2311	2328	1.0	#CAMPO!	1	1,76E+01	0.5	0.285795571429	#CAMPO!	-609.222.096.393	14	17	7	3UTR		0	0	0
hsa-let-7g-5p	NM_001301022	NUDT4	2056	2073	1.0	#CAMPO!	1	1,76E+01	0.5	0.285795571429	#CAMPO!	-609.222.096.393	14	17	7	3UTR		0	0	0
hsa-let-7g-5p	NM_001301023	NUDT4	2053	2070	1.0	#CAMPO!	1	1,76E+01	0.5	0.285795571429	#CAMPO!	-609.222.096.393	14	17	7	3UTR		0	0	0
hsa-let-7g-5p	NM_001301024	NUDT4	1956	1973	1.0	#CAMPO!	1	1,76E+01	0.5	0.285795571429	#CAMPO!	-609.222.096.393	14	17	7	3UTR		0	0	0
hsa-let-7g-5p	NM_001204065	ANKS1B	1640	1658	1.0	#CAMPO!	1	0.02572771	0.632	2.561.867.375	2.015.516.845	-713.993.463.463	15	18	11	3UTR		0	0	0
hsa-let-7g-5p	NM_001319310	DEPDC4	970	993	1.0	#CAMPO!	1	0.3131143	0.765	0.720803786364	0.14923984625	-379.332.483.736	18	23	8	3UTR		0	0	0
hsa-let-7g-5p	NM_018370	DRAM1	3315	3339	1.0	#CAMPO!	1	0.01013398	0.574	0.0579091363636	0.01706261875	-676.234.892.161	15	19	7	3UTR		0	0	0
hsa-let-7g-5p	XM_005269005	DRAM1	3078	3102	1.0	#CAMPO!	1	0.01013398	0.574	0.0	0.0	-676.234.892.161	15	19	7	3UTR		0	0	0
hsa-let-7g-5p	NM_001018072	BTBD11	3934	3957	1.0	#CAMPO!	1	3,94E+00	0.441	152.771.575	0.36407958375	-80.936.548.614	17	23	8	3UTR		0	0	0
hsa-let-7g-5p	NM_001017523	BTBD11	2074	2097	1.0	#CAMPO!	1	3,94E+00	0.441	152.771.575	0.36407958375	-80.936.548.614	17	23	8	3UTR		0	0	0
hsa-let-7g-5p	XM_005268552	KIAA0141	4340	4377	1.0	#CAMPO!	1	0.0004515626	0.5	0.0	0.0	-467.302.400.645	19	25	11	3UTR		0	0	0
hsa-let-7g-5p	XM_006714812	KIAA0141	3892	3929	1.0	#CAMPO!	1	0.0004515626	0.5	0.0	0.0	-467.302.400.645	19	25	11	3UTR		0	0	0
hsa-let-7g-5p	XM_006714747	GNPDA1	2131	2146	1.0	#CAMPO!	1	0.001515058	0.515	0.0	0.0	-593.929.536.754	13	15	11	3UTR		0	0	0
hsa-let-7g-5p	XM_011537537	GNPDA1	2426	2441	1.0	#CAMPO!	1	0.001515058	0.515	0.0	0.0	-593.929.536.754	13	15	11	3UTR		0	0	0
hsa-let-7g-5p	NM_030571	NDFIP1	2463	2479	1.0	#CAMPO!	0	0.01756943	0.632	#CAMPO!	0.08116281875	-977.961.154.894	13	16	11	3UTR		0	0	0
hsa-let-7g-5p	NM_001144934	FGF1	1806	1828	1.0	#CAMPO!	1	0.005518188	0.397	0.633249188235	0.60324237875	-39.375.744.462	20	22	12	3UTR		0	0	0
hsa-let-7g-5p	NM_001257207	FGF1	1746	1768	1.0	#CAMPO!	1	0.005518188	0.397	0.813894941176	115.260.721.125	-39.375.744.462	20	22	12	3UTR		0	0	0
hsa-let-7g-5p	NM_001257207	FGF1	2286	2306	1.0	#CAMPO!	0	0.02756144	0.735	#CAMPO!	#CAMPO!	-995.757.038.221	17	20	13	3UTR		0	0	0
hsa-let-7g-5p	NM_033136	FGF1	2529	2549	1.0	#CAMPO!	0	0.02756144	0.735	0.266316569231	#CAMPO!	-995.757.038.221	17	20	13	3UTR		0	0	0
hsa-let-7g-5p	NM_001257208	FGF1	1744	1766	1.0	#CAMPO!	1	0.005518188	0.397	0.749665411765	119.867.198.625	-39.375.744.462	20	22	12	3UTR		0	0	0
hsa-let-7g-5p	NM_001257208	FGF1	2284	2304	1.0	#CAMPO!	0	0.02756144	0.735	#CAMPO!	#CAMPO!	-995.757.038.221	17	20	13	3UTR		0	0	0
hsa-let-7g-5p	NM_001257209	FGF1	1759	1781	1.0	#CAMPO!	1	0.005518188	0.397	0.942354776471	10.655.958.825	-39.375.744.462	20	22	12	3UTR		0	0	0
hsa-let-7g-5p	NM_001257210	FGF1	1743	1765	1.0	#CAMPO!	1	0.005518188	0.397	0.677406941176	120.379.027.375	-39.375.744.462	20	22	12	3UTR		0	0	0
hsa-let-7g-5p	NM_001257210	FGF1	2283	2303	1.0	#CAMPO!	0	0.02756144	0.735	#CAMPO!	#CAMPO!	-995.757.038.221	17	20	13	3UTR		0	0	0
hsa-let-7g-5p	NM_001144892	FGF1	1613	1635	1.0	#CAMPO!	1	0.005518188	0.397	106.278.571.176	10.161.185.675	-39.375.744.462	20	22	12	3UTR		0	0	0
hsa-let-7g-5p	NM_001144892	FGF1	2153	2173	1.0	#CAMPO!	0	0.02756144	0.735	#CAMPO!	#CAMPO!	-995.757.038.221	17	20	13	3UTR		0	0	0
hsa-let-7g-5p	NM_001271732	YIPF5	1161	1182	1.0	#CAMPO!	0	0.0005713449	0.559	212.639.925	14.812.245.225	-838.288.658.662	13	17	12	3UTR		0	0	0
hsa-let-7g-5p	NM_205846	PRELID2	4345	4360	1.0	#CAMPO!	1	0.02638002	0.559	286.511.028.571	275.271.779.375	-144.097.692.791	14	15	14	3UTR		0	0	0
hsa-let-7g-5p	NM_182960	PRELID2	4381	4396	1.0	#CAMPO!	1	0.02638002	0.559	252.419.228.571	293.006.096.575	-144.097.692.791	14	15	14	3UTR		0	0	0
hsa-let-7g-5p	NM_138492	PRELID2	4548	4563	1.0	#CAMPO!	1	0.02638002	0.559	244.200.642.857	2.636.777.365	-144.097.692.791	14	15	14	3UTR		0	0	0
hsa-let-7g-5p	NM_001040173	HTR4	2572	2589	1.0	#CAMPO!	1	0.01351277	0.471	657.627.309.091	5.597.478.485	-943.034.828.598	13	17	11	3UTR		1	0	1
hsa-let-7g-5p	NM_133263	PPARGC1B	8611	8632	1.0	#CAMPO!	0	0.01895318	0.485	0.490194	0.11542201375	-104.278.429.853	19	21	11	3UTR		1	0	1
hsa-let-7g-5p	NM_001172698	PPARGC1B	8494	8515	1.0	#CAMPO!	0	0.01895318	0.485	0.490194	0.11542201375	-104.278.429.853	19	21	11	3UTR		1	0	1
hsa-let-7g-5p	NM_001172699	PPARGC1B	8525	8546	1.0	#CAMPO!	0	0.01895318	0.485	0.490194	0.11542201375	-104.278.429.853	19	21	11	3UTR		1	0	1
hsa-let-7g-5p	NM_001008657	TCOF1	3073	3092	1.0	#CAMPO!	0	0.007705301	0.412	#CAMPO!	#CAMPO!	-557.006.045.253	16	19	13	3UTR		0	0	0
hsa-let-7g-5p	NM_016221	DCTN4	1514	1563	1.0	#CAMPO!	1	1,47E+01	0.559	0.423081714286	0.428385925	-467.302.400.645	18	21	14	3UTR		0	0	0
hsa-let-7g-5p	NM_001135643	DCTN4	1535	1584	1.0	#CAMPO!	1	1,47E+01	0.559	0.263970857143	0.13787485	-467.302.400.645	18	21	14	3UTR		0	0	0
hsa-let-7g-5p	NM_001135644	DCTN4	1682	1731	1.0	#CAMPO!	1	1,47E+01	0.559	0.178609778571	0.1546235875	-467.302.400.645	18	21	14	3UTR		0	0	0
hsa-let-7g-5p	NM_001145017	SLC36A3	2119	2133	1.0	#CAMPO!	0	9,12E+00	0.618	#CAMPO!	0.50025285625	-557.006.045.253	13	14	13	3UTR		0	0	0
hsa-let-7g-5p	NM_198321	GALNT10	2914	2939	1.0	#CAMPO!	1	0.007253725	0.485	0.0299643953846	0.44042011025	-661.809.931.277	20	25	6	3UTR		0	0	0
hsa-let-7g-5p	NM_015315	LARP1	4236	4252	1.0	#CAMPO!	0	0.0005686695	0.456	1.552.541	0.858561515375	-866.051.072.387	15	16	15	3UTR		0	0	0
hsa-let-7g-5p	NM_032385	FAXDC2	1376	1389	1.0	#CAMPO!	0	0.008407477	0.5	0.201908425	#CAMPO!	-674.758.927.398	12	13	12	3UTR		0	0	0
hsa-let-7g-5p	NM_001099293	KIF4B	3968	4005	1.0	#CAMPO!	1	0.02412879	0.456	#CAMPO!	0.21092970625	-402.637.391.766	14	17	11	3UTR		0	0	0
hsa-let-7g-5p	NM_005546	ITK	2773	2797	1.0	#CAMPO!	1	0.0007184459	0.529	#CAMPO!	#CAMPO!	-610.695.976.654	20	24	11	3UTR		0	0	0
hsa-let-7g-5p	NM_005546	ITK	2572	2588	1.0	#CAMPO!	1	3,80E+01	0.5	0.0336162727273	0.20876742	-593.929.536.754	15	16	15	3UTR		0	0	0
hsa-let-7g-5p	NM_001099287	NIPAL4	2683	2706	1.0	#CAMPO!	0	0.006182793	0.426	#CAMPO!	0.04959857125	-674.758.927.398	18	23	12	3UTR		1	0	1
hsa-let-7g-5p	NM_001172292	NIPAL4	2626	2649	1.0	#CAMPO!	0	0.006182793	0.426	#CAMPO!	0.04959857125	-674.758.927.398	18	23	12	3UTR		1	0	1
hsa-let-7g-5p	XM_005266003	ADAM19	3282	3334	1.0	#CAMPO!	1	7,20E-02	0.426	0.0	0.0	-705.204.361.694	18	20	18	3UTR		0	0	0
hsa-let-7g-5p	NM_173491	LSM11	2584	2601	1.0	#CAMPO!	1	0.1989683	0.515	365.846.625	0.8463665625	-623.647.057.278	14	17	8	3UTR		1	0	1
hsa-let-7g-5p	NM_182708	EBF1	3016	3030	1.0	#CAMPO!	1	0.03740971	0.588	1.326.421.975	246.715.473.375	-526.888.038.599	13	14	13	3UTR		0	0	0
hsa-let-7g-5p	NM_004060	CCNG1	1793	1846	1.0	#CAMPO!	1	0.1132203	0.676	0.357655721053	0.4946202875	-39.375.744.462	17	21	11	3UTR		0	0	0
hsa-let-7g-5p	NM_199246	CCNG1	1693	1746	1.0	#CAMPO!	1	0.1132203	0.676	0.357655721053	0.4946202875	-39.375.744.462	17	21	11	3UTR		0	0	0
hsa-let-7g-5p	NM_001161661	WWC1	5688	5707	1.0	#CAMPO!	0	0.0008250085	0.382	#CAMPO!	#CAMPO!	-88.419.172.301	18	19	18	3UTR		0	0	0
hsa-let-7g-5p	NM_015238	WWC1	5670	5689	1.0	#CAMPO!	0	0.0008250085	0.382	#CAMPO!	#CAMPO!	-88.419.172.301	18	19	18	3UTR		0	0	0
hsa-let-7g-5p	NM_003862	FGF18	1933	1946	1.0	#CAMPO!	1	0.1397778	0.721	525.525	381.399.755.357	-705.204.361.694	12	13	12	3UTR		0	0	0
hsa-let-7g-5p	NM_153607	CREBRF	3858	3881	1.0	#CAMPO!	1	0.002711238	0.632	23.004.042	236.299.478.875	-48.497.144.956	20	23	13	3UTR		0	0	0
hsa-let-7g-5p	XM_005265798	CPLX2	3924	3945	1.0	#CAMPO!	0	6,95E+01	0.485	0.0	0.0	-851.905.807.396	19	21	11	3UTR		0	0	0
hsa-let-7g-5p	XM_011534419	CPLX2	4312	4333	1.0	#CAMPO!	0	6,95E+01	0.485	0.0	0.0	-851.905.807.396	19	21	11	3UTR		0	0	0
hsa-let-7g-5p	NM_173664	ARL10	1606	1624	1.0	#CAMPO!	1	0.001884495	0.515	0.405343017647	0.28029638125	-39.375.744.462	16	18	12	3UTR		0	0	0
hsa-let-7g-5p	NM_173465	COL23A1	2697	2717	1.0	#CAMPO!	1	0.003079026	0.441	#CAMPO!	#CAMPO!	-465.016.475.488	17	20	12	3UTR		0	0	0
hsa-let-7g-5p	XM_011534692	COL23A1	3530	3550	1.0	#CAMPO!	1	0.003079026	0.441	0.0	0.0	-465.016.475.488	17	20	12	3UTR		0	0	0
hsa-let-7g-5p	NM_001136116	ZNF879	2312	2339	1.0	#CAMPO!	1	0.01455083	0.691	#CAMPO!	0.02858381875	-518.008.091.453	18	27	9	3UTR		1	1	2
hsa-let-7g-5p	NM_015043	TBC1D9B	3881	3907	1.0	#CAMPO!	1	8,43E-01	0.412	198.489.730.769	25.104.624.075	-518.008.091.453	21	26	9	3UTR		0	0	0
hsa-let-7g-5p	NM_198868	TBC1D9B	3932	3958	1.0	#CAMPO!	1	8,43E-01	0.412	198.489.730.769	25.104.624.075	-518.008.091.453	21	26	9	3UTR		0	0	0
hsa-let-7g-5p	NM_139068	MAPK9	1476	1498	1.0	#CAMPO!	1	0.0004123988	0.456	0.85022399	17.242.946.225	-518.008.091.453	19	22	10	3UTR		0	0	0
hsa-let-7g-5p	NM_139069	MAPK9	1476	1498	1.0	#CAMPO!	1	0.0004123988	0.456	0.85022399	17.242.946.225	-518.008.091.453	19	22	10	3UTR		0	0	0
hsa-let-7g-5p	NM_203295	TRIM7	2119	2137	1.0	#CAMPO!	1	0.003332103	0.529	181.342.875	108.161.237.625	-634.375.679.655	16	18	15	3UTR		0	0	0
hsa-let-7g-5p	NM_203297	TRIM7	2485	2503	1.0	#CAMPO!	1	0.003332103	0.529	#CAMPO!	#CAMPO!	-634.375.679.655	16	18	15	3UTR		0	0	0
hsa-let-7g-5p	NM_033260	FOXQ1	2171	2191	1.0	#CAMPO!	1	0.0006448657	0.632	15.238.375	1.273.493.546	-503.583.130.569	16	20	8	3UTR		0	0	0
hsa-let-7g-5p	NM_001012418	MYLK4	1542	1564	1.0	#CAMPO!	1	3,22E+00	0.603	#CAMPO!	0.3109010325	-681.899.453.664	18	22	12	3UTR		0	0	0
hsa-let-7g-5p	NM_001292008	SSR1	2734	2753	1.0	#CAMPO!	1	0.005258945	0.647	#CAMPO!	#CAMPO!	-648.425.845.569	16	19	7	3UTR		0	0	0
hsa-let-7g-5p	NM_003144	SSR1	2938	2957	1.0	#CAMPO!	1	0.005258945	0.647	0.0160675571429	#CAMPO!	-648.425.845.569	16	19	7	3UTR		0	0	0
hsa-let-7g-5p	NM_001100829	TMEM170B	5450	5475	1.0	#CAMPO!	1	0.03696337	0.676	0.184102378571	0.152443467625	-402.637.391.766	19	23	14	3UTR		0	0	0
hsa-let-7g-5p	NM_032744	ADTRP	1190	1209	1.0	#CAMPO!	1	0.08921796	0.588	15.459.969	231.585.941	-72.843.777.558	15	19	11	3UTR		0	0	0
hsa-let-7g-5p	NM_030948	PHACTR1	2580	2601	1.0	#CAMPO!	1	0.007581875	0.426	105.044.825	0.48658678	-503.583.130.569	14	16	14	3UTR		0	0	0
hsa-let-7g-5p	NM_001242648	PHACTR1	2390	2411	1.0	#CAMPO!	1	0.007581875	0.426	105.044.825	0.48658678	-503.583.130.569	14	16	14	3UTR		0	0	0
hsa-let-7g-5p	NM_031244	SIRT5	1826	1865	1.0	#CAMPO!	1	0.0003019843	0.485	0.115853742857	0.0093503525	-495.700.071.937	14	16	14	3UTR		0	0	0
hsa-let-7g-5p	NM_031244	SIRT5	1458	1479	1.0	#CAMPO!	1	0.000767145	0.574	#CAMPO!	#CAMPO!	-576.291.300.428	17	21	13	3UTR		0	0	0
hsa-let-7g-5p	NM_001161330	SSH1	2178	2198	1.0	#CAMPO!	1	0.01834182	0.588	152.065.529.091	262.159.425	-805.147.953.428	16	20	7	3UTR		1	0	1
hsa-let-7g-5p	NM_001317399	KCTD10	1220	1251	1.0	#CAMPO!	1	0.0007639286	0.426	0.452417393333	0.5642403825	-379.332.483.736	19	31	13	3UTR		1	0	1
hsa-let-7g-5p	NM_001317399	KCTD10	3085	3125	1.0	#CAMPO!	1	0.001738535	0.412	491.180.818.182	470.019.249.375	-72.843.777.558	15	19	11	3UTR		1	0	1
hsa-let-7g-5p	NM_031954	KCTD10	1289	1320	1.0	#CAMPO!	1	0.0007639286	0.426	0.0277150266667	0.46851345125	-379.332.483.736	19	31	13	3UTR		1	0	1
hsa-let-7g-5p	NM_031954	KCTD10	3154	3194	1.0	#CAMPO!	1	0.001738535	0.412	640.888.527.273	530.744.567.125	-72.843.777.558	15	19	11	3UTR		1	0	1
hsa-let-7g-5p	NM_170665	ATP2A2	5320	5340	1.0	#CAMPO!	0	0.003380802	0.471	#CAMPO!	#CAMPO!	-651.454.019.368	19	20	19	3UTR		1	0	1
hsa-let-7g-5p	NM_001256413	HVCN1	1538	1554	1.0	#CAMPO!	0	0.006568149	0.735	0.163415066667	0.535833535	-17.012.402.953	15	16	15	3UTR		0	0	0
hsa-let-7g-5p	XM_011538847	HVCN1	1588	1604	1.0	#CAMPO!	0	0.007869212	0.735	0.0	0.0	-17.012.402.953	15	16	15	3UTR		0	0	0
hsa-let-7g-5p	XM_011538845	HVCN1	1593	1609	1.0	#CAMPO!	0	0.007869212	0.735	0.0	0.0	-17.012.402.953	15	16	15	3UTR		0	0	0
hsa-let-7g-5p	NM_005475	SH2B3	3244	3262	1.0	#CAMPO!	1	0.002178513	0.559	0.108685108333	#CAMPO!	-705.204.361.694	17	18	17	3UTR		1	0	1
hsa-let-7g-5p	NM_005475	SH2B3	5361	5377	1.0	#CAMPO!	0	0.003603143	0.765	31.054.244	26.498.156.875	-954.656.246.864	15	16	15	3UTR		1	0	1
hsa-let-7g-5p	NM_001291424	SH2B3	2321	2339	1.0	#CAMPO!	1	0.002178513	0.559	0.108685108333	#CAMPO!	-705.204.361.694	17	18	17	3UTR		1	0	1
hsa-let-7g-5p	NM_001291424	SH2B3	4438	4454	1.0	#CAMPO!	0	0.003618169	0.765	31.054.244	26.498.156.875	-954.656.246.864	15	16	15	3UTR		1	0	1
hsa-let-7g-5p	XM_011538490	TPCN1	3167	3190	1.0	#CAMPO!	1	0.0001793353	0.382	0.0	0.0	-545.975.413.917	20	23	12	3UTR		0	0	0
hsa-let-7g-5p	NM_001143819	TPCN1	3201	3224	1.0	#CAMPO!	1	0.0001793353	0.382	#CAMPO!	#CAMPO!	-545.975.413.917	20	23	12	3UTR		0	0	0
hsa-let-7g-5p	NM_017901	TPCN1	3108	3131	1.0	#CAMPO!	1	0.0001793353	0.382	#CAMPO!	#CAMPO!	-545.975.413.917	20	23	12	3UTR		0	0	0
hsa-let-7g-5p	NM_001301214	TPCN1	2783	2806	1.0	#CAMPO!	1	0.0001793353	0.382	#CAMPO!	#CAMPO!	-545.975.413.917	20	23	12	3UTR		0	0	0
hsa-let-7g-5p	NM_176818	GATC	2775	2795	1.0	#CAMPO!	1	0.0001654384	0.588	0.317053288889	0.05042508625	-126.407.893.122	15	20	9	3UTR		0	0	0
hsa-let-7g-5p	NM_014730	MLEC	2741	2765	1.0	#CAMPO!	0	0.001071371	0.632	0.143409086667	0.61853966375	-583.853.320.739	19	24	13	3UTR		0	0	0
hsa-let-7g-5p	NM_001303628	MLEC	2506	2530	1.0	#CAMPO!	0	0.001071371	0.632	0.143409086667	0.61853966375	-583.853.320.739	19	24	13	3UTR		0	0	0
hsa-let-7g-5p	NM_139015	SPPL3	3569	3597	1.0	#CAMPO!	1	0.008513657	0.544	5.813.889	47.942.259.775	-379.332.483.736	20	28	8	3UTR		0	0	0
hsa-let-7g-5p	NM_153500	CAMKK2	3832	3853	1.0	#CAMPO!	1	0.0001042222	0.426	5.369.656	509.486.271.625	-581.821.313.616	17	21	12	3UTR		0	0	0
hsa-let-7g-5p	NM_172216	CAMKK2	3875	3896	1.0	#CAMPO!	1	0.0001042222	0.426	5.369.656	509.486.271.625	-581.821.313.616	17	21	12	3UTR		0	0	0
hsa-let-7g-5p	NM_153499	CAMKK2	3961	3982	1.0	#CAMPO!	1	0.0001042222	0.426	5.369.656	509.486.271.625	-581.821.313.616	17	21	12	3UTR		0	0	0
hsa-let-7g-5p	NM_006549	CAMKK2	4004	4025	1.0	#CAMPO!	1	0.0001042222	0.426	5.369.656	509.486.271.625	-581.821.313.616	17	21	12	3UTR		0	0	0
hsa-let-7g-5p	NM_172226	CAMKK2	3307	3328	1.0	#CAMPO!	1	0.0001042222	0.426	591.233.571.429	53.028.803.125	-581.821.313.616	17	21	12	3UTR		0	0	0
hsa-let-7g-5p	NM_001270485	CAMKK2	3350	3371	1.0	#CAMPO!	1	0.0001042222	0.426	591.233.571.429	53.028.803.125	-581.821.313.616	17	21	12	3UTR		0	0	0
hsa-let-7g-5p	NM_001270486	CAMKK2	2907	2928	1.0	#CAMPO!	1	0.0001042222	0.426	0.168335714286	31.831.433.575	-581.821.313.616	17	21	12	3UTR		0	0	0
hsa-let-7g-5p	NM_002813	PSMD9	1563	1596	1.0	#CAMPO!	1	6,85E+00	0.382	#CAMPO!	0.053276221125	-67.723.703.923	18	20	18	3UTR		0	0	0
hsa-let-7g-5p	NM_001261400	PSMD9	1248	1281	1.0	#CAMPO!	1	6,85E+00	0.382	#CAMPO!	0.053276221125	-67.723.703.923	18	20	18	3UTR		0	0	0
hsa-let-7g-5p	NM_152437	ZNF664	3638	3658	1.0	#CAMPO!	0	0.009307656	0.618	0.1806969875	0.05998896625	-111.416.992.198	17	20	11	3UTR		0	0	0
hsa-let-7g-5p	NM_001204298	ZNF664	3586	3606	1.0	#CAMPO!	0	0.009307656	0.618	0.1806969875	0.05998896625	-111.416.992.198	17	20	11	3UTR		0	0	0
hsa-let-7g-5p	NM_194356	STX2	1729	1749	1.0	#CAMPO!	0	4,00E+00	0.426	0.376495971429	#CAMPO!	-802.794.499.056	17	20	13	3UTR		0	0	0
hsa-let-7g-5p	XM_011535049	GJB2	1718	1762	1.0	#CAMPO!	1	0.04278368	0.544	0.0	0.0	-581.384.063.689	16	22	11	3UTR		0	0	0
hsa-let-7g-5p	NM_199138	AMER2	8474	8500	1.0	#CAMPO!	1	0.001103342	0.603	100.800.044	0.77392365625	-379.332.483.736	21	26	14	3UTR		0	0	0
hsa-let-7g-5p	NM_001265	CDX2	1626	1662	1.0	#CAMPO!	0	4,35E+00	0.397	0.74533412	0.38260319625	-533.701.137.223	15	17	15	3UTR		0	0	0
hsa-let-7g-5p	NM_001159920	FLT1	2787	2807	1.0	#CAMPO!	1	0.001099264	0.588	358.323.333.333	32.411.787.625	-639.068.906.677	17	20	10	3UTR		0	0	0
hsa-let-7g-5p	NM_001159920	FLT1	6405	6421	1.0	#CAMPO!	1	0.0837831	0.647	102.340.871.429	0.41458261625	-103.424.883.354	15	16	15	3UTR		0	0	0
hsa-let-7g-5p	NM_032116	KATNAL1	3386	3410	1.0	#CAMPO!	1	0.008109618	0.691	0.0253103684211	0.0431985	-39.375.744.462	20	24	14	3UTR		1	0	1
hsa-let-7g-5p	NM_001014380	KATNAL1	3344	3368	1.0	#CAMPO!	1	0.008109618	0.691	0.0369685789474	0.0987590125	-39.375.744.462	20	24	14	3UTR		1	0	1
hsa-let-7g-5p	NM_001195415	DCLK1	2675	2694	1.0	#CAMPO!	0	0.001051444	0.529	1.909.059	13.894.454.425	-984.749.056.384	17	19	9	3UTR		0	0	0
hsa-let-7g-5p	NM_207361	FREM2	15126	15148	1.0	#CAMPO!	0	0.1176185	0.706	0.261088966667	#CAMPO!	-571.431.006.138	20	22	11	3UTR		1	0	1
hsa-let-7g-5p	NM_014252	SLC25A15	2456	2474	1.0	#CAMPO!	1	0.0590291	0.485	0.439218142857	0.17955881625	-722.873.410.609	16	18	10	3UTR		0	0	0
hsa-let-7g-5p	NM_001204505	DGKH	14954	14968	1.0	#CAMPO!	1	0.178473	0.735	0.518710046154	0.059385905	-476.182.347.791	13	14	13	3UTR		0	0	0
hsa-let-7g-5p	NM_001204506	DGKH	14906	14920	1.0	#CAMPO!	1	0.178473	0.735	0.518710046154	0.059385905	-476.182.347.791	13	14	13	3UTR		0	0	0
hsa-let-7g-5p	NM_016248	AKAP11	6063	6082	1.0	#CAMPO!	1	0.2740409	0.721	0.896006	1.061.744.335	-685.114.839.307	17	19	9	3UTR	MIRT046566	0	0	0
hsa-let-7g-5p	NM_198404	KCTD4	1826	1872	1.0	#CAMPO!	1	0.04129181	0.779	287.370.336.364	28.989.197.025	-69.077.940.081	11	13	11	3UTR		0	0	0
hsa-let-7g-5p	NM_001122824	TACC1	3970	3988	1.0	#CAMPO!	1	5,35E+01	0.574	0.226119875	#CAMPO!	-781.873.857.986	16	18	9	3UTR		0	0	0
hsa-let-7g-5p	NM_001024381	TM2D2	3272	3290	1.0	#CAMPO!	1	0.0002606642	0.632	#CAMPO!	0.443502509167	-452.877.439.761	15	18	7	3UTR		0	0	0
hsa-let-7g-5p	NM_078473	TM2D2	3190	3208	1.0	#CAMPO!	1	0.0002606642	0.632	#CAMPO!	0.614326069167	-452.877.439.761	15	18	7	3UTR		0	0	0
hsa-let-7g-5p	NM_031940	TM2D2	3579	3597	1.0	#CAMPO!	1	0.0002606642	0.632	#CAMPO!	0.614326069167	-452.877.439.761	15	18	7	3UTR		0	0	0
hsa-let-7g-5p	NM_020130	TCIM	473	486	1.0	#CAMPO!	1	0.00401819	0.544	#CAMPO!	0.467787291	-705.204.361.694	12	13	12	3UTR		0	0	0
hsa-let-7g-5p	NM_020480	ANK1	1237	1256	1.0	#CAMPO!	0	0.006374124	0.662	#CAMPO!	0.791231175625	-757.092.985.192	18	19	18	3UTR		0	0	0
hsa-let-7g-5p	NM_020478	ANK1	1438	1457	1.0	#CAMPO!	0	0.006374124	0.662	264.185.419.231	2.283.834.325	-757.092.985.192	18	19	18	3UTR		0	0	0
hsa-let-7g-5p	NM_001142445	ANK1	1378	1397	1.0	#CAMPO!	0	0.006374124	0.662	123.325.361.538	11.116.880.035	-757.092.985.192	18	19	18	3UTR		0	0	0
hsa-let-7g-5p	NM_014682	ST18	5411	5436	1.0	#CAMPO!	1	6,95E+01	0.559	176.245.111.111	275.195.989.737	-840.585.589.311	15	18	9	3UTR		0	0	0
hsa-let-7g-5p	NM_001279357	LYPLA1	1518	1551	1.0	#CAMPO!	1	0.002124358	0.588	123.551.406.316	0.8984213425	-379.332.483.736	15	21	9	3UTR		0	0	0
hsa-let-7g-5p	NM_001279360	LYPLA1	1508	1541	1.0	#CAMPO!	1	0.002124358	0.588	140.965.843.684	0.876757105	-379.332.483.736	15	21	9	3UTR		0	0	0
hsa-let-7g-5p	NM_001114635	PLAG1	3985	4008	1.0	#CAMPO!	0	0.03596633	0.647	0.816665575	0.89262005375	-102.025.821.512	19	23	8	3UTR		0	0	0
hsa-let-7g-5p	NM_001164750	ASPH	2802	2825	1.0	#CAMPO!	1	0.06086716	0.691	352.704.816.667	24.933.730.635	-609.222.096.393	19	23	12	3UTR		0	1	1
hsa-let-7g-5p	NM_001164755	ASPH	1903	1924	1.0	#CAMPO!	0	0.01730488	0.721	0.720880486667	0.09472571625	-961.415.109.532	18	21	15	3UTR		0	1	1
hsa-let-7g-5p	NM_001164754	ASPH	1975	1996	1.0	#CAMPO!	0	0.01730488	0.721	0.7919328	0.70550822375	-961.415.109.532	18	21	15	3UTR		0	1	1
hsa-let-7g-5p	NM_032466	ASPH	2032	2053	1.0	#CAMPO!	0	0.01730488	0.721	128.383.777.333	0.66246632125	-961.415.109.532	18	21	15	3UTR		0	1	1
hsa-let-7g-5p	NM_001164751	ASPH	1879	1900	1.0	#CAMPO!	0	0.01730488	0.721	#CAMPO!	0.13674259625	-961.415.109.532	18	21	15	3UTR		0	1	1
hsa-let-7g-5p	NM_032468	ASPH	1882	1903	1.0	#CAMPO!	0	0.01730488	0.721	0.130593593333	0.23512361625	-961.415.109.532	18	21	15	3UTR		0	1	1
hsa-let-7g-5p	XM_017013447	ASPH	1558	1579	1.0	#CAMPO!	0	0.01730488	0.721	0.0	0.0	-961.415.109.532	18	21	15	3UTR		0	1	1
hsa-let-7g-5p	NM_001242318	PDE7A	2817	2847	1.0	#CAMPO!	1	0.001272956	0.588	#CAMPO!	#CAMPO!	-39.375.744.462	22	30	9	3UTR		0	0	0
hsa-let-7g-5p	NM_001204173	C8orf44-SGK3	2175	2224	1.0	#CAMPO!	1	0.0207682	0.765	0.983473714286	1.487.165.305	-959.801.268.498	17	20	10	3UTR		0	0	0
hsa-let-7g-5p	NM_001033578	SGK3	2081	2130	1.0	#CAMPO!	1	0.0207682	0.765	0.983473714286	1.487.165.305	-959.801.268.498	17	20	10	3UTR		0	0	0
hsa-let-7g-5p	NM_013257	SGK3	1804	1853	1.0	#CAMPO!	1	0.0207682	0.765	0.983473714286	1.487.165.305	-959.801.268.498	17	20	10	3UTR		0	0	0
hsa-let-7g-5p	NM_170709	SGK3	1708	1757	1.0	#CAMPO!	1	0.0207682	0.765	0.983473714286	1.487.165.305	-959.801.268.498	17	20	10	3UTR		0	0	0
hsa-let-7g-5p	NM_173518	MCMDC2	3166	3186	1.0	#CAMPO!	0	0.0009757129	0.471	0.171818805	#CAMPO!	-10.997.449.611	18	20	13	3UTR		0	0	0
hsa-let-7g-5p	NM_018299	UBE2W	5422	5456	1.0	#CAMPO!	1	0.002969395	0.544	0.888170181818	0.44374152975	-518.008.091.453	19	26	8	3UTR		0	0	0
hsa-let-7g-5p	NM_001001481	UBE2W	5455	5489	1.0	#CAMPO!	1	0.002969395	0.544	0.89414846	0.63116855225	-518.008.091.453	19	26	8	3UTR		0	0	0
hsa-let-7g-5p	NM_020647	JPH1	3250	3269	1.0	#CAMPO!	1	0.03139148	0.603	2.576.464	36.665.770.765	-861.568.369.559	16	19	9	3UTR		0	0	0
hsa-let-7g-5p	NM_001033723	ZNF704	10932	10951	1.0	#CAMPO!	0	0.03096221	0.603	#CAMPO!	#CAMPO!	-784.025.412.874	16	19	6	3UTR		0	0	0
hsa-let-7g-5p	NM_152837	SNX16	1960	1975	1.0	#CAMPO!	1	0.05483518	0.676	0.356259333333	1.799.163.815	-685.114.839.307	13	15	9	3UTR		1	1	2
hsa-let-7g-5p	NM_152836	SNX16	2047	2062	1.0	#CAMPO!	1	0.05483518	0.676	230.482.101.111	11.893.288.625	-685.114.839.307	13	15	9	3UTR		1	1	2
hsa-let-7g-5p	NM_134266	SLC26A7	2232	2271	1.0	#CAMPO!	0	0.01331099	0.588	0.269545454545	0.14925	-981.332.077.336	14	18	11	3UTR		0	0	0
hsa-let-7g-5p	XM_017013350	TRIQK	1563	1600	1.0	#CAMPO!	1	0.006959605	0.676	0.0	0.0	-479.441.436.372	16	19	13	3UTR		0	0	0
hsa-let-7g-5p	NM_001171799	TRIQK	1560	1597	1.0	#CAMPO!	1	0.006959605	0.676	12.551.542	117.677.518	-479.441.436.372	16	19	13	3UTR		0	0	0
hsa-let-7g-5p	NM_001171798	TRIQK	1715	1752	1.0	#CAMPO!	1	0.006959605	0.676	0.917201623077	0.48735134625	-479.441.436.372	16	19	13	3UTR		0	0	0
hsa-let-7g-5p	NM_001171795	TRIQK	1729	1753	1.0	#CAMPO!	1	0.006959605	0.676	0.433669130769	0.51269783375	-479.441.436.372	16	19	13	3UTR		0	0	0
hsa-let-7g-5p	NM_001171797	TRIQK	1732	1756	1.0	#CAMPO!	1	0.006959605	0.676	0.506458907692	0.45355613375	-479.441.436.372	16	19	13	3UTR		0	0	0
hsa-let-7g-5p	NM_001171796	TRIQK	1887	1911	1.0	#CAMPO!	1	0.006959605	0.676	0.506459353846	#CAMPO!	-479.441.436.372	16	19	13	3UTR		0	0	0
hsa-let-7g-5p	NM_001191035	TRIQK	1824	1848	1.0	#CAMPO!	1	0.006959605	0.676	0.215299353846	0.16460676625	-479.441.436.372	16	19	13	3UTR		0	0	0
hsa-let-7g-5p	NM_001191036	TRIQK	1679	1703	1.0	#CAMPO!	1	0.006959605	0.676	0.860008507692	0.87092789875	-479.441.436.372	16	19	13	3UTR		0	0	0
hsa-let-7g-5p	NM_057749	CCNE2	1668	1690	1.0	#CAMPO!	1	0.00032066	0.618	47.495.475	353.505.491.625	-676.234.892.161	20	22	15	3UTR		0	0	0
hsa-let-7g-5p	XM_017013958	CCNE2	1810	1832	1.0	#CAMPO!	1	0.00032066	0.618	0.0	0.0	-676.234.892.161	20	22	15	3UTR		0	0	0
hsa-let-7g-5p	NM_001001557	GDF6	3531	3570	1.0	#CAMPO!	1	0.03287115	0.706	34.950.414.375	18.740.096.825	-417.062.352.651	15	18	8	3UTR		1	1	2
hsa-let-7g-5p	NM_006294	UQCRB	4375	4395	1.0	#CAMPO!	0	0.00133052	0.735	151.572.954.545	19.117.418	-10.567.968.198	17	20	11	3UTR		0	0	0
hsa-let-7g-5p	NM_033512	TSPYL5	3175	3192	1.0	#CAMPO!	0	0.02485135	0.529	0.3342866	0.67122463	-11.993.461.094	16	17	16	3UTR		1	0	1
hsa-let-7g-5p	NM_172218	SPAG1	3579	3593	1.0	#CAMPO!	1	0.5290213	0.647	0.185745969231	#CAMPO!	-476.182.347.791	13	14	13	3UTR		0	0	0
hsa-let-7g-5p	NM_003114	SPAG1	3777	3791	1.0	#CAMPO!	1	0.5290213	0.647	0.185745969231	#CAMPO!	-476.182.347.791	13	14	13	3UTR		0	0	0
hsa-let-7g-5p	NM_198401	ANKRD46	1190	1210	1.0	#CAMPO!	1	0.09512945	0.603	0.00815664323077	0.509595272625	-842.925.875.962	14	20	8	3UTR	MIRT449009	1	1	2
hsa-let-7g-5p	NM_001040630	NCALD	3440	3474	1.0	#CAMPO!	1	0.0006498175	0.456	0.16191544	0.106914008	-490.607.308.676	14	17	7	3UTR		0	0	0
hsa-let-7g-5p	NM_032041	NCALD	3349	3383	1.0	#CAMPO!	1	0.0006498175	0.456	0.760309733333	4.038.770.075	-490.607.308.676	14	17	7	3UTR		0	0	0
hsa-let-7g-5p	XM_011517332	NCALD	3133	3167	1.0	#CAMPO!	1	0.0006498175	0.456	0.0	0.0	-490.607.308.676	14	17	7	3UTR		0	0	0
hsa-let-7g-5p	NM_024812	BAALC	785	802	1.0	#CAMPO!	1	0.0004428693	0.5	0.00765446714286	0.154641279	-510.125.032.822	15	17	14	3UTR		0	0	0
hsa-let-7g-5p	NM_001024372	BAALC	618	635	1.0	#CAMPO!	1	0.0004428693	0.5	0.00765446714286	0.154641279	-510.125.032.822	15	17	14	3UTR		0	0	0
hsa-let-7g-5p	NM_030788	DCSTAMP	1500	1513	1.0	#CAMPO!	0	0.03554025	0.485	-128.380.351.429	#CAMPO!	-766.387.176.547	12	13	12	3UTR		0	0	0
hsa-let-7g-5p	NM_001257317	DCSTAMP	989	1002	1.0	#CAMPO!	0	0.03554025	0.485	-128.380.351.429	#CAMPO!	-766.387.176.547	12	13	12	3UTR		0	0	0
hsa-let-7g-5p	NM_001146	ANGPT1	2253	2288	1.0	#CAMPO!	0	0.02179593	0.574	0.327660954286	0.6737352385	-651.454.019.368	18	23	11	3UTR		0	0	0
hsa-let-7g-5p	NM_001314051	ANGPT1	1435	1470	1.0	#CAMPO!	0	0.02179593	0.574	0.997416990476	0.936214502625	-651.454.019.368	18	23	11	3UTR		0	0	0
hsa-let-7g-5p	NM_001317942	RSPO2	1820	1839	1.0	#CAMPO!	0	0.02242951	0.559	314.153.154.545	297.839.549.625	-724.998.975.393	16	19	11	3UTR		1	1	2
hsa-let-7g-5p	NM_153015	TMEM74	2267	2288	1.0	#CAMPO!	1	0.0003123379	0.544	0.078149875	0.229891235	-5.962.462.745	19	21	11	3UTR		0	0	0
hsa-let-7g-5p	NM_001101676	SAMD12	8704	8726	1.0	#CAMPO!	1	0.005676518	0.632	295.035.675	27.496.911.375	-609.222.096.393	19	22	12	3UTR		1	0	1
hsa-let-7g-5p	NM_001134671	DERL1	1216	1232	1.0	#CAMPO!	0	0.01167851	0.632	0.106900193333	#CAMPO!	-171.102.449.395	15	16	15	3UTR		0	0	0
hsa-let-7g-5p	NM_024295	DERL1	1276	1292	1.0	#CAMPO!	0	0.01167851	0.632	#CAMPO!	#CAMPO!	-171.102.449.395	15	16	15	3UTR		0	0	0
hsa-let-7g-5p	NM_014751	MTSS1	3623	3647	1.0	#CAMPO!	1	6,01E+01	0.426	449.459.290.909	513.345.585.013	-508.245.545.002	15	18	11	3UTR		0	0	0
hsa-let-7g-5p	NM_001282974	MTSS1	3548	3572	1.0	#CAMPO!	1	6,01E+01	0.426	449.459.290.909	513.345.585.013	-508.245.545.002	15	18	11	3UTR		0	0	0
hsa-let-7g-5p	NM_001282971	MTSS1	3635	3659	1.0	#CAMPO!	1	6,01E+01	0.426	476.229.972.818	50.988.006.625	-508.245.545.002	15	18	11	3UTR		0	0	0
hsa-let-7g-5p	NM_018482	ASAP1	3636	3672	1.0	#CAMPO!	1	0.0003677823	0.544	464.832.011.765	453.072.935.125	-379.332.483.736	16	19	12	3UTR		1	0	1
hsa-let-7g-5p	XM_017013467	ASAP1	3483	3519	1.0	#CAMPO!	1	0.0003677823	0.544	0.0	0.0	-379.332.483.736	16	19	12	3UTR		1	0	1
hsa-let-7g-5p	NM_001258432	NDRG1	2581	2625	1.0	#CAMPO!	1	0.005801429	0.471	404.159.472.727	5.334.446.705	-69.077.940.081	15	17	15	3UTR		0	0	0
hsa-let-7g-5p	NM_001258433	NDRG1	2592	2636	1.0	#CAMPO!	1	0.005801429	0.471	590.564.990.909	524.910.537	-69.077.940.081	15	17	15	3UTR		0	0	0
hsa-let-7g-5p	NM_006096	NDRG1	2698	2742	1.0	#CAMPO!	1	0.005801429	0.471	457.512.009.091	4.507.794.935	-69.077.940.081	15	17	15	3UTR		0	0	0
hsa-let-7g-5p	NM_001135242	NDRG1	3095	3139	1.0	#CAMPO!	1	0.005801429	0.471	#CAMPO!	#CAMPO!	-69.077.940.081	15	17	15	3UTR		0	0	0
hsa-let-7g-5p	XM_011517102	KCNK9	3609	3625	1.0	#CAMPO!	1	0.006131955	0.441	0.0	0.0	-48.497.144.956	14	16	7	3UTR		0	0	0
hsa-let-7g-5p	NM_001164623	ago/02	7209	7236	1.0	#CAMPO!	1	0.0008150755	0.559	0.593496733333	0.5555268975	-591.553.047.478	18	21	13	3UTR		0	0	0
hsa-let-7g-5p	NM_001164623	ago/02	9095	9114	1.0	#CAMPO!	0	0.004747434	0.353	#CAMPO!	#CAMPO!	-100.937.920.368	16	19	10	3UTR		0	0	0
hsa-let-7g-5p	NM_012154	ago/02	7311	7338	1.0	#CAMPO!	1	0.0008150755	0.559	0.657317444444	0.734983735	-591.553.047.478	18	21	13	3UTR		0	0	0
hsa-let-7g-5p	XM_017006882	BBX	7316	7351	1.0	#CAMPO!	0	0.01539228	0.559	0.0	0.0	-723.797.013.342	17	23	9	3UTR		1	0	1
hsa-let-7g-5p	XM_011513004	BBX	7353	7388	1.0	#CAMPO!	0	0.01539228	0.559	0.0	0.0	-723.797.013.342	17	23	9	3UTR		1	0	1
hsa-let-7g-5p	NM_015480	NECTIN3	2084	2127	1.0	#CAMPO!	1	0.05538056	0.735	257.576.833.333	263.255.189.125	-705.204.361.694	17	19	17	3UTR		0	0	0
hsa-let-7g-5p	NM_001243286	NECTIN3	2058	2101	1.0	#CAMPO!	1	0.05538056	0.735	257.576.833.333	263.255.189.125	-705.204.361.694	17	19	17	3UTR		0	0	0
hsa-let-7g-5p	NM_001319109	NEPRO	4601	4624	1.0	#CAMPO!	1	0.0005067936	0.441	#CAMPO!	0.240466145	-70.792.063.568	19	23	7	3UTR		0	0	0
hsa-let-7g-5p	NM_001308445	NAA50	2781	2800	1.0	#CAMPO!	1	0.01645731	0.662	131.273.725	11.437.835.315	-686.116.986.376	14	19	11	3UTR		0	0	0
hsa-let-7g-5p	NM_025146	NAA50	2784	2803	1.0	#CAMPO!	1	0.01645731	0.662	1.440.434.375	107.404.139.275	-686.116.986.376	14	19	11	3UTR		0	0	0
hsa-let-7g-5p	NM_001164343	ZBTB20	4247	4271	1.0	#CAMPO!	1	0.001625058	0.603	206.902.182.609	176.288.696.125	-379.332.483.736	20	24	14	3UTR		0	0	0
hsa-let-7g-5p	NM_001164345	ZBTB20	4165	4189	1.0	#CAMPO!	1	0.001625058	0.603	0.74222626087	125.172.459.375	-379.332.483.736	20	24	14	3UTR		0	0	0
hsa-let-7g-5p	NM_001164344	ZBTB20	4211	4235	1.0	#CAMPO!	1	0.001625058	0.603	248.341.886.957	1.335.331.015	-379.332.483.736	20	24	14	3UTR		0	0	0
hsa-let-7g-5p	NM_173825	RABL3	2296	2335	1.0	#CAMPO!	0	0.0002364563	0.574	0.30922076	0.52208212	-116.666.917.055	19	39	10	3UTR		0	0	0
hsa-let-7g-5p	NM_033049	MUC13	1611	1635	1.0	#CAMPO!	1	0.08222498	0.544	118.835.629.412	0.291548045	-495.700.071.937	17	19	17	3UTR		0	0	0
hsa-let-7g-5p	NM_001128224	TMCC1	4422	4443	1.0	#CAMPO!	0	0.054382	0.618	1.918.657.625	410.954.864	-109.878.877.603	17	21	10	3UTR		0	0	0
hsa-let-7g-5p	NM_001017395	TMCC1	5104	5125	1.0	#CAMPO!	0	0.054382	0.618	14.863.015.375	294.263.302.375	-109.878.877.603	17	21	10	3UTR		0	0	0
hsa-let-7g-5p	NM_001134422	CDV3	2955	2982	1.0	#CAMPO!	1	0.001599853	0.574	180.204.929.286	0.81597956875	-608.354.497.639	16	21	7	3UTR	MIRT255318	1	0	1
hsa-let-7g-5p	NM_017548	CDV3	2218	2245	1.0	#CAMPO!	1	0.001599853	0.574	180.204.929.286	0.81597956875	-608.354.497.639	16	21	7	3UTR	MIRT255318	1	0	1
hsa-let-7g-5p	NM_001282764	CDV3	1389	1416	1.0	#CAMPO!	1	0.001599853	0.574	180.204.929.286	0.81597956875	-608.354.497.639	16	21	7	3UTR	MIRT255318	1	0	1
hsa-let-7g-5p	NM_001282765	CDV3	2574	2601	1.0	#CAMPO!	1	0.001599853	0.574	180.204.929.286	0.81597956875	-608.354.497.639	16	21	7	3UTR	MIRT255318	1	0	1
hsa-let-7g-5p	NM_001134423	CDV3	2416	2443	1.0	#CAMPO!	1	0.001599853	0.574	180.204.929.286	0.81597956875	-608.354.497.639	16	21	7	3UTR	MIRT255318	1	0	1
hsa-let-7g-5p	NM_001282763	CDV3	1641	1668	1.0	#CAMPO!	1	0.001599853	0.574	180.204.929.286	0.81597956875	-608.354.497.639	16	21	7	3UTR	MIRT255318	1	0	1
hsa-let-7g-5p	NM_001042400	CEP63	4341	4360	1.0	#CAMPO!	1	0.002237187	0.676	#CAMPO!	#CAMPO!	-72.472.208.584	15	19	10	3UTR		0	0	0
hsa-let-7g-5p	NM_025180	CEP63	5125	5144	1.0	#CAMPO!	1	0.002237187	0.676	#CAMPO!	#CAMPO!	-72.472.208.584	15	19	10	3UTR		0	0	0
hsa-let-7g-5p	XM_005247418	KY	7543	7572	1.0	#CAMPO!	1	0.01704236	0.515	0.0	0.0	-842.925.875.962	14	18	10	3UTR		0	0	0
hsa-let-7g-5p	NM_001002026	CLDN18	2944	2965	1.0	#CAMPO!	1	4,35E+01	0.544	0.01060226	0.02975216875	-467.302.400.645	19	21	10	3UTR		0	0	0
hsa-let-7g-5p	NM_016369	CLDN18	2953	2974	1.0	#CAMPO!	1	4,35E+01	0.544	0.01060226	0.02975216875	-467.302.400.645	19	21	10	3UTR		0	0	0
hsa-let-7g-5p	NM_015396	ARMC8	3120	3159	1.0	#CAMPO!	1	0.004172742	0.588	191.545.064.737	119.953.220.875	-39.375.744.462	21	39	10	3UTR		1	0	1
hsa-let-7g-5p	NM_001267042	ARMC8	2843	2882	1.0	#CAMPO!	1	0.004172742	0.588	191.545.064.737	119.953.220.875	-39.375.744.462	21	39	10	3UTR		1	0	1
hsa-let-7g-5p	NM_001267041	ARMC8	2951	2990	1.0	#CAMPO!	1	0.004172742	0.588	191.545.064.737	119.953.220.875	-39.375.744.462	21	39	10	3UTR		1	0	1
hsa-let-7g-5p	NM_001282342	ARMC8	2874	2913	1.0	#CAMPO!	1	0.004172742	0.588	191.545.064.737	119.953.220.875	-39.375.744.462	21	39	10	3UTR		1	0	1
hsa-let-7g-5p	NM_178130	NME9	1514	1548	1.0	#CAMPO!	0	0.0216793	0.456	331.089.145.455	2.520.991.435	-548.126.098.107	17	22	11	3UTR		0	0	0
hsa-let-7g-5p	NM_001104647	SLC25A36	3100	3119	1.0	#CAMPO!	1	0.0135734	0.544	0.964164777778	0.81026904	-104.497.745.592	13	19	9	3UTR		0	0	0
hsa-let-7g-5p	NM_018155	SLC25A36	3097	3116	1.0	#CAMPO!	1	0.0135734	0.544	0.964164777778	0.81026904	-104.497.745.592	13	19	9	3UTR		0	0	0
hsa-let-7g-5p	NM_019001	XRN1	6850	6869	1.0	#CAMPO!	1	0.09521316	0.691	455.753.409.091	4.271.139.075	-72.843.777.558	18	19	18	3UTR		1	0	1
hsa-let-7g-5p	NM_001282857	XRN1	6814	6833	1.0	#CAMPO!	1	0.09521316	0.691	455.753.409.091	4.271.139.075	-72.843.777.558	18	19	18	3UTR		1	0	1
hsa-let-7g-5p	XM_011512814	LEKR1	3030	3047	1.0	#CAMPO!	1	0.1391175	0.471	0.0	0.0	-522.701.318.475	14	17	8	3UTR		0	0	0
hsa-let-7g-5p	NM_020800	IFT80	3365	3384	1.0	#CAMPO!	1	0.02899829	0.691	443.919.144.444	517.603.785	-518.008.091.453	18	19	18	3UTR		0	0	0
hsa-let-7g-5p	NM_001190241	IFT80	3585	3604	1.0	#CAMPO!	1	0.02899829	0.691	428.863.344.444	4.748.403.925	-518.008.091.453	18	19	18	3UTR		0	0	0
hsa-let-7g-5p	NM_007217	PDCD10	1110	1135	1.0	#CAMPO!	0	5,37E+01	0.662	0.6145913	16.286.744.475	-723.797.013.342	19	25	15	3UTR		0	0	0
hsa-let-7g-5p	NM_006225	PLCD1	2533	2545	1.0	#CAMPO!	1	0.001013502	0.397	0.4443217	11.871.019.875	-69.077.940.081	11	12	11	3UTR		0	0	0
hsa-let-7g-5p	NM_001106	ACVR2B	8507	8522	1.0	#CAMPO!	1	1,36E+01	0.382	#CAMPO!	#CAMPO!	-402.637.391.766	14	15	14	3UTR		1	0	1
hsa-let-7g-5p	NM_033027	CSRNP1	2854	2886	1.0	#CAMPO!	1	0.000519517	0.397	103.104.098.667	16.383.312.075	-417.062.352.651	15	17	15	3UTR		0	0	0
hsa-let-7g-5p	NM_198484	ZNF621	5382	5399	1.0	#CAMPO!	1	0.0172403	0.721	0.4325545	0.15032001325	-855.010.550.196	15	17	8	3UTR		0	0	0
hsa-let-7g-5p	NM_001098414	ZNF621	5146	5163	1.0	#CAMPO!	1	0.0172403	0.721	0.4325545	0.15032001325	-855.010.550.196	15	17	8	3UTR		0	0	0
hsa-let-7g-5p	NM_004391	CYP8B1	3699	3716	1.0	#CAMPO!	0	0.007680892	0.441	#CAMPO!	#CAMPO!	-655.112.351.607	15	17	11	3UTR		0	0	0
hsa-let-7g-5p	NM_207404	ZNF662	3859	3879	1.0	#CAMPO!	1	0.000473237	0.559	#CAMPO!	0.07699205	-800.485.538.994	17	20	14	3UTR		0	0	0
hsa-let-7g-5p	NM_001134656	ZNF662	3771	3791	1.0	#CAMPO!	1	0.000473237	0.559	#CAMPO!	0.07699205	-800.485.538.994	17	20	14	3UTR		0	0	0
hsa-let-7g-5p	NM_173826	TCAIM	2021	2041	1.0	#CAMPO!	1	0.003042885	0.794	146.183.514.615	0.718381898125	-576.291.300.428	15	20	13	3UTR		0	0	0
hsa-let-7g-5p	NM_181489	ZNF445	6315	6337	1.0	#CAMPO!	1	0.0005958129	0.353	#CAMPO!	#CAMPO!	-48.497.144.956	18	22	15	3UTR		0	0	0
hsa-let-7g-5p	XM_011533674	ZNF445	6137	6159	1.0	#CAMPO!	1	0.0005958129	0.353	0.0	0.0	-48.497.144.956	18	22	15	3UTR		0	0	0
hsa-let-7g-5p	NM_022405	SLC6A20	3231	3252	1.0	#CAMPO!	1	2,88E+01	0.603	#CAMPO!	#CAMPO!	-112.306.303.685	17	21	11	3UTR		0	0	0
hsa-let-7g-5p	NM_024513	FYCO1	7538	7563	1.0	#CAMPO!	1	0.0003046084	0.471	23.654.494	2.628.045.835	-676.234.892.161	20	25	6	3UTR		0	0	0
hsa-let-7g-5p	NM_001134364	MAP4	5678	5693	1.0	#CAMPO!	1	0.02010444	0.368	0.8822828	105.659.314.288	-928.609.867.714	14	15	14	3UTR		0	0	0
hsa-let-7g-5p	NM_002375	MAP4	5969	5984	1.0	#CAMPO!	1	0.02010444	0.368	0.8822828	105.659.314.288	-928.609.867.714	14	15	14	3UTR		0	0	0
hsa-let-7g-5p	XM_011533705	MAP4	8933	8948	1.0	#CAMPO!	1	0.02010444	0.368	0.0	0.0	-928.609.867.714	14	15	14	3UTR		0	0	0
hsa-let-7g-5p	NM_184231	NCKIPSD	2778	2798	1.0	#CAMPO!	1	6,35E+01	0.412	449.052.392.857	424.154.331.125	-402.637.391.766	17	20	14	3UTR	MIRT522347	0	0	0
hsa-let-7g-5p	NM_016453	NCKIPSD	2799	2819	1.0	#CAMPO!	1	6,35E+01	0.412	449.052.392.857	424.154.331.125	-402.637.391.766	17	20	14	3UTR	MIRT522347	0	0	0
hsa-let-7g-5p	NM_007275	TUSC2	1566	1588	1.0	#CAMPO!	1	9,22E+01	0.588	0.783075191667	193.943.339.875	-716.334.942.478	18	22	12	3UTR		1	0	1
hsa-let-7g-5p	NM_013286	RBM15B	5338	5358	1.0	#CAMPO!	1	0.03563109	0.441	#CAMPO!	#CAMPO!	-123.439.222.329	15	20	9	3UTR		0	0	0
hsa-let-7g-5p	NM_013286	RBM15B	6397	6444	1.0	#CAMPO!	0	0.0039095	0.456	0.00741738333333	#CAMPO!	-569.428.359.855	16	20	12	3UTR		0	0	0
hsa-let-7g-5p	NM_022908	NT5DC2	2067	2087	1.0	#CAMPO!	1	0.0008576175	0.684	-147.441.557.143	#CAMPO!	-613.884.510.827	17	20	7	3UTR		0	0	0
hsa-let-7g-5p	NM_001134231	NT5DC2	1794	1814	1.0	#CAMPO!	1	0.0008576175	0.684	#CAMPO!	0.1406803925	-613.884.510.827	17	20	7	3UTR		0	0	0
hsa-let-7g-5p	XM_011534249	ACTR8	10709	10751	1.0	#CAMPO!	1	0.0002772457	0.397	0.0	0.0	-417.062.352.651	17	22	10	3UTR		0	0	0
hsa-let-7g-5p	NM_001112736	FAM208A	7320	7338	1.0	#CAMPO!	1	0.006645095	0.441	362.658.357.143	43.099.564.725	-508.276.357.591	17	18	17	3UTR		1	0	1
hsa-let-7g-5p	NM_001112736	FAM208A	6214	6235	1.0	#CAMPO!	1	0.5524605	0.662	143.507.825.833	18.049.657.475	-561.866.339.543	12	14	12	3UTR		1	0	1
hsa-let-7g-5p	NM_015224	FAM208A	6271	6289	1.0	#CAMPO!	1	0.006645095	0.441	140.684.671.429	237.559.652.875	-508.276.357.591	17	18	17	3UTR		1	0	1
hsa-let-7g-5p	NM_015224	FAM208A	5165	5186	1.0	#CAMPO!	1	0.5524605	0.662	176.131.975	177.821.839.125	-561.866.339.543	12	14	12	3UTR		1	0	1
hsa-let-7g-5p	NM_174907	PPP4R2	2760	2779	1.0	#CAMPO!	0	0.002396412	0.603	399.167.777.778	43.426.826.625	-100.445.365.347	15	19	9	3UTR		0	0	0
hsa-let-7g-5p	NM_001167675	CADM2	4108	4129	1.0	#CAMPO!	0	0.009098532	0.676	160.967.369.231	196.834.241.625	-548.126.098.107	19	21	16	3UTR		1	1	2
hsa-let-7g-5p	NM_001167674	CADM2	4201	4222	1.0	#CAMPO!	0	0.009098532	0.676	160.967.369.231	196.834.241.625	-548.126.098.107	19	21	16	3UTR		1	1	2
hsa-let-7g-5p	NM_153184	CADM2	3581	3602	1.0	#CAMPO!	0	0.009098532	0.676	160.967.369.231	196.834.241.625	-548.126.098.107	19	21	16	3UTR		1	1	2
hsa-let-7g-5p	NM_001008390	CGGBP1	2867	2888	1.0	#CAMPO!	0	0.07450967	0.676	0.9283178375	11.231.864.225	-685.795.948.057	16	21	9	3UTR		0	0	0
hsa-let-7g-5p	NM_173824	C3orf38	1879	1902	1.0	#CAMPO!	1	0.07063993	0.75	0.505240920714	0.330822528125	-476.182.347.791	13	16	8	3UTR		0	0	0
hsa-let-7g-5p	NM_153605	CRYBG3	9159	9177	1.0	#CAMPO!	1	0.0009759243	0.529	0.679416626667	#CAMPO!	-467.302.400.645	15	18	9	3UTR		0	0	0
hsa-let-7g-5p	NM_001164407	TLCD2	5449	5463	1.0	#CAMPO!	0	0.03270289	0.5	227.505.269.231	187.291.028.125	-651.454.019.368	13	14	13	3UTR		0	0	0
hsa-let-7g-5p	NM_021947	SRR	1919	1953	1.0	#CAMPO!	1	0.02491082	0.618	571.175.408.333	2.986.071.598	-508.245.545.002	20	26	9	3UTR		0	0	0
hsa-let-7g-5p	NM_153338	GGT6	2174	2194	1.0	#CAMPO!	0	0.0003750821	0.574	0.80037783	0.239923439	-102.025.821.512	16	20	7	3UTR		0	0	0
hsa-let-7g-5p	NM_001288703	GGT6	1680	1700	1.0	#CAMPO!	0	0.0003750821	0.574	0.80037783	0.239923439	-102.025.821.512	16	20	7	3UTR		0	0	0
hsa-let-7g-5p	NM_001122890	GGT6	2270	2290	1.0	#CAMPO!	0	0.0003750821	0.574	0.80037783	0.239923439	-102.025.821.512	16	20	7	3UTR		0	0	0
hsa-let-7g-5p	NM_001288702	GGT6	2288	2308	1.0	#CAMPO!	0	0.0003750821	0.574	0.80037783	0.239923439	-102.025.821.512	16	20	7	3UTR		0	0	0
hsa-let-7g-5p	NM_004703	RABEP1	4796	4813	1.0	#CAMPO!	0	0.005749347	0.618	0.0938801333333	0.10416302125	-696.959.672.116	15	17	12	3UTR		0	0	0
hsa-let-7g-5p	NM_001083585	RABEP1	4697	4714	1.0	#CAMPO!	0	0.005749347	0.618	0.0938801333333	0.10416302125	-696.959.672.116	15	17	12	3UTR		0	0	0
hsa-let-7g-5p	NM_031220	PITPNM3	3252	3303	1.0	#CAMPO!	1	1,99E+01	0.309	0.0855973921053	0.176836668125	-379.332.483.736	17	21	11	3UTR		1	1	2
hsa-let-7g-5p	NM_002616	PER1	4378	4404	1.0	#CAMPO!	1	0.0001332161	0.485	13.753.624	13.755.062.925	-379.332.483.736	19	26	14	3UTR		0	0	0
hsa-let-7g-5p	NM_025099	CTC1	6507	6530	1.0	#CAMPO!	1	0.001934024	0.485	259.457.307.692	215.351.046.125	-452.877.439.761	19	23	13	3UTR		0	0	0
hsa-let-7g-5p	NM_025099	CTC1	3793	3838	1.0	#CAMPO!	0	0.1072672	0.574	193.611.015.385	16.097.737.875	-549.511.392.051	15	18	13	3UTR		0	0	0
hsa-let-7g-5p	XM_011524010	CTC1	6386	6409	1.0	#CAMPO!	1	0.001934024	0.485	0.0	0.0	-452.877.439.761	19	23	13	3UTR		0	0	0
hsa-let-7g-5p	XM_011524010	CTC1	3672	3717	1.0	#CAMPO!	0	0.1072672	0.574	0.0	0.0	-549.511.392.051	15	18	13	3UTR		0	0	0
hsa-let-7g-5p	NM_003644	GAS7	5096	5113	1.0	#CAMPO!	0	0.004034953	0.471	#CAMPO!	#CAMPO!	-775.704.666.201	14	17	8	3UTR		1	1	2
hsa-let-7g-5p	NM_144775	SMCR8	6651	6666	1.0	#CAMPO!	1	0.0001159752	0.456	0.420141464286	#CAMPO!	-490.607.308.676	14	15	14	3UTR	MIRT076227	1	1	2
hsa-let-7g-5p	NM_001145127	EVPLL	1589	1611	1.0	#CAMPO!	1	8,81E+00	0.441	0.168389454545	#CAMPO!	-72.843.777.558	15	19	11	3UTR		0	0	0
hsa-let-7g-5p	NM_145109	MAP2K3	1601	1619	1.0	#CAMPO!	0	0.001140314	0.294	#CAMPO!	#CAMPO!	-85.391.203.666	15	18	9	3UTR		0	0	0
hsa-let-7g-5p	XM_011523959	MAP2K3	1603	1621	1.0	#CAMPO!	0	0.001140314	0.294	0.0	0.0	-85.391.203.666	15	18	9	3UTR		0	0	0
hsa-let-7g-5p	NM_002756	MAP2K3	1343	1361	1.0	#CAMPO!	0	0.001140314	0.294	#CAMPO!	#CAMPO!	-85.391.203.666	15	18	9	3UTR		0	0	0
hsa-let-7g-5p	XM_017024858	MAP2K3	1458	1476	1.0	#CAMPO!	0	0.001140314	0.294	0.0	0.0	-85.391.203.666	15	18	9	3UTR		0	0	0
hsa-let-7g-5p	NM_015626	WSB1	2554	2572	1.0	#CAMPO!	1	0.02211127	0.618	0.805954483333	0.254859525	-522.670.505.887	15	18	12	3UTR		0	0	0
hsa-let-7g-5p	NM_134265	WSB1	2116	2134	1.0	#CAMPO!	1	0.02211127	0.618	0.805954483333	0.254859525	-522.670.505.887	15	18	12	3UTR		0	0	0
hsa-let-7g-5p	NM_174887	IFT20	848	865	1.0	#CAMPO!	0	5,58E-01	0.426	0.1581020625	15.911.685.675	-651.454.019.368	15	17	10	3UTR		0	0	0
hsa-let-7g-5p	NM_001267777	IFT20	683	707	1.0	#CAMPO!	0	5,58E-01	0.426	0.5864453125	111.554.774.875	-651.454.019.368	15	18	10	3UTR		0	0	0
hsa-let-7g-5p	NM_001267775	IFT20	759	783	1.0	#CAMPO!	0	5,58E-01	0.426	0.5864453125	111.554.774.875	-651.454.019.368	15	18	10	3UTR		0	0	0
hsa-let-7g-5p	NM_001267774	IFT20	960	984	1.0	#CAMPO!	0	5,58E-01	0.426	0.3992610625	0.41366030125	-651.454.019.368	15	18	10	3UTR		0	0	0
hsa-let-7g-5p	NM_001304	CPD	5890	5913	1.0	#CAMPO!	0	0.003578751	0.588	0.281040414286	0.40335382125	-117.094.843.811	17	23	7	3UTR		1	0	1
hsa-let-7g-5p	NM_001199775	CPD	5252	5275	1.0	#CAMPO!	0	0.003578751	0.588	0.281040414286	0.40335382125	-117.094.843.811	17	23	7	3UTR		1	0	1
hsa-let-7g-5p	NM_001042492	NF1	10142	10162	1.0	#CAMPO!	0	0.001073073	0.574	205.219.097.182	0.934244146125	-748.303.883.423	17	20	11	3UTR		0	0	0
hsa-let-7g-5p	NM_000267	NF1	10079	10099	1.0	#CAMPO!	0	0.001073073	0.574	205.219.097.182	0.934244146125	-748.303.883.423	17	20	11	3UTR		0	0	0
hsa-let-7g-5p	NM_032932	RAB11FIP4	4892	4909	1.0	#CAMPO!	1	0.002990787	0.412	#CAMPO!	#CAMPO!	-417.062.352.651	15	17	10	3UTR	MIRT501436	1	1	2
hsa-let-7g-5p	NM_001303542	RAB11FIP4	4599	4616	1.0	#CAMPO!	1	0.002990787	0.412	#CAMPO!	#CAMPO!	-417.062.352.651	15	17	10	3UTR	MIRT501436	1	1	2
hsa-let-7g-5p	NM_001270482	PSMD11	1728	1747	1.0	#CAMPO!	1	5,44E+01	0.412	29.163.775	258.815.355	-103.424.883.354	17	19	9	3UTR		0	0	0
hsa-let-7g-5p	NM_002815	PSMD11	1607	1626	1.0	#CAMPO!	1	5,44E+01	0.412	29.163.775	258.815.355	-103.424.883.354	17	19	9	3UTR		0	0	0
hsa-let-7g-5p	NM_001017368	RFFL	3139	3183	1.0	#CAMPO!	1	0.002078405	0.618	496.337.610.811	420.452.256.875	-39.375.744.462	21	44	8	3UTR		0	0	0
hsa-let-7g-5p	NM_133629	RAD51D	1299	1325	1.0	#CAMPO!	1	0.02000166	0.544	106.261.345.455	20.677.417.725	-593.929.536.754	16	20	11	3UTR		0	0	0
hsa-let-7g-5p	NM_002878	RAD51D	1635	1661	1.0	#CAMPO!	1	0.02000166	0.544	262.386.518.182	226.577.025.375	-593.929.536.754	16	20	11	3UTR		0	0	0
hsa-let-7g-5p	NM_145272	C17orf50	973	990	1.0	#CAMPO!	1	0.338064	0.515	0.0973521571429	0.436111248674	-609.222.096.393	16	17	16	3UTR		0	0	0
hsa-let-7g-5p	XM_017028251	ADARB1	5642	5678	1.0	#CAMPO!	1	0.004814369	0.691	0.0	0.0	-749.371.584.371	17	21	9	3UTR		0	0	0
hsa-let-7g-5p	NM_014339	IL17RA	8469	8493	1.0	#CAMPO!	1	0.0004754193	0.574	#CAMPO!	#CAMPO!	-379.332.483.736	21	24	10	3UTR		0	0	0
hsa-let-7g-5p	NM_001289905	IL17RA	8367	8391	1.0	#CAMPO!	1	0.0004754193	0.574	#CAMPO!	#CAMPO!	-379.332.483.736	21	24	10	3UTR		0	0	0
hsa-let-7g-5p	NM_031890	TMEM121B	2181	2197	1.0	#CAMPO!	1	9,65E-02	0.441	229.792.566.667	0.7452846265	-684.240.932.679	13	16	6	3UTR		1	1	2
hsa-let-7g-5p	NM_001136004	MICAL3	6106	6122	1.0	#CAMPO!	1	0.02112018	0.588	311.460.971.111	53.253.034.925	-104.497.745.592	15	16	15	3UTR		0	1	1
hsa-let-7g-5p	NM_080764	ZNF280B	5203	5227	1.0	#CAMPO!	1	0.01566528	0.529	0.450128842105	#CAMPO!	-39.375.744.462	17	21	9	3UTR		0	0	0
hsa-let-7g-5p	NM_004327	BCR	4807	4841	1.0	#CAMPO!	1	0.005697181	0.426	142.286.836.061	0.48240025375	-39.375.744.462	21	34	12	3UTR		0	0	0
hsa-let-7g-5p	NM_021574	BCR	4675	4709	1.0	#CAMPO!	1	0.005697181	0.426	142.286.836.061	0.48240025375	-39.375.744.462	21	34	12	3UTR		0	0	0
hsa-let-7g-5p	XM_005261793	KIAA1671	10030	10048	1.0	#CAMPO!	1	0.02304217	0.5	0.0	0.0	-101.657.978.462	14	18	11	3UTR		0	0	0
hsa-let-7g-5p	XM_005261793	KIAA1671	5818	5839	1.0	#CAMPO!	0	4,83E+00	0.412	0.0	0.0	-674.758.927.398	16	21	12	3UTR		0	0	0
hsa-let-7g-5p	NM_001145206	KIAA1671	9717	9735	1.0	#CAMPO!	1	0.02304217	0.5	#CAMPO!	#CAMPO!	-101.657.978.462	14	18	11	3UTR		0	0	0
hsa-let-7g-5p	NM_001145206	KIAA1671	5505	5526	1.0	#CAMPO!	0	4,83E+00	0.412	0.121929291667	0.5309989025	-674.758.927.398	16	21	12	3UTR		0	0	0
hsa-let-7g-5p	NM_001135772	LRP5L	1493	1538	1.0	#CAMPO!	1	0.0005412151	0.588	36.417.275	3.779.203.425	-14.554.018.888	14	16	14	3UTR		0	0	0
hsa-let-7g-5p	NM_001206998	ZNRF3	3347	3382	1.0	#CAMPO!	1	0.0011984	0.5	127.594.049.412	16.220.390.475	-379.332.483.736	17	35	9	3UTR		0	0	0
hsa-let-7g-5p	NM_032173	ZNRF3	3140	3175	1.0	#CAMPO!	1	0.0011984	0.5	127.594.049.412	16.220.390.475	-379.332.483.736	17	35	9	3UTR		0	0	0
hsa-let-7g-5p	NM_002309	LIF	2310	2331	1.0	#CAMPO!	1	0.08386093	0.397	#CAMPO!	0.21338779375	-121.108.731.526	15	21	9	3UTR		0	0	0
hsa-let-7g-5p	NM_005877	SF3A1	3910	3939	1.0	#CAMPO!	1	9,57E+01	0.588	630.387.675	42.688.447.525	-379.332.483.736	16	22	12	3UTR		0	0	0
hsa-let-7g-5p	NM_173566	PRR14L	8641	8661	1.0	#CAMPO!	0	0.02175671	0.529	0.0642329916667	0.89416504875	-774.319.372.257	18	20	14	3UTR		1	0	1
hsa-let-7g-5p	NM_001082578	RBFOX2	6869	6885	1.0	#CAMPO!	1	4,92E+01	0.559	0.454926288889	0.5058793325	-591.553.047.478	14	16	13	3UTR	MIRT501391	1	0	1
hsa-let-7g-5p	NM_001082576	RBFOX2	6784	6800	1.0	#CAMPO!	1	4,92E+01	0.559	224.637.644.444	27.283.447.375	-591.553.047.478	14	16	13	3UTR	MIRT501391	1	0	1
hsa-let-7g-5p	NM_001082577	RBFOX2	6756	6772	1.0	#CAMPO!	1	4,92E+01	0.559	224.637.644.444	27.283.447.375	-591.553.047.478	14	16	13	3UTR	MIRT501391	1	0	1
hsa-let-7g-5p	NM_001031695	RBFOX2	6796	6812	1.0	#CAMPO!	1	4,92E+01	0.559	224.637.644.444	27.283.447.375	-591.553.047.478	14	16	13	3UTR	MIRT501391	1	0	1
hsa-let-7g-5p	NM_014309	RBFOX2	6747	6763	1.0	#CAMPO!	1	4,92E+01	0.559	2.389.438	285.862.015.175	-591.553.047.478	14	16	13	3UTR	MIRT501391	1	0	1
hsa-let-7g-5p	XM_017028697	RBFOX2	7725	7741	1.0	#CAMPO!	1	5,18E+01	0.559	0.0	0.0	-591.553.047.478	14	16	13	3UTR	MIRT501391	1	0	1
hsa-let-7g-5p	XM_017028696	RBFOX2	6904	6920	1.0	#CAMPO!	1	5,18E+01	0.559	0.0	0.0	-591.553.047.478	14	16	13	3UTR	MIRT501391	1	0	1
hsa-let-7g-5p	XM_011530237	MIEF1	5224	5245	1.0	#CAMPO!	0	0.004182255	0.471	0.0	0.0	-954.656.246.864	16	21	12	3UTR	MIRT473238	1	0	1
hsa-let-7g-5p	NM_000262	NAGA	3209	3227	1.0	#CAMPO!	1	0.002831725	0.441	0.1786751	0.55888855	-48.497.144.956	16	18	11	3UTR		0	0	0
hsa-let-7g-5p	NM_015140	TTLL12	3173	3198	1.0	#CAMPO!	1	0.005333227	0.5	127.383.368.571	165.048.638.125	-465.016.475.488	19	25	9	3UTR		0	0	0
hsa-let-7g-5p	XM_017028745	TBC1D22A	2045	2066	1.0	#CAMPO!	0	0.001957992	0.412	0.0	0.0	-866.051.072.387	17	21	9	3UTR		0	0	0
hsa-let-7g-5p	NM_001082967	FAM19A5	1387	1420	1.0	#CAMPO!	1	0.005538043	0.471	415.105.538.462	29.928.884.825	-576.291.300.428	13	15	13	3UTR		0	0	0
hsa-let-7g-5p	NM_015381	FAM19A5	1400	1441	1.0	#CAMPO!	1	0.005538043	0.471	392.353.792.308	2.778.670.495	-576.291.300.428	13	15	13	3UTR		0	0	0
hsa-let-7g-5p	XM_005244719	UBE2J2	1458	1474	1.0	#CAMPO!	0	0.004971711	0.471	0.0	0.0	-651.454.019.368	14	16	8	3UTR		0	0	0
hsa-let-7g-5p	NM_003036	SKI	4735	4759	1.0	#CAMPO!	1	1,18E+00	0.426	0.936812821739	0.73403344	-379.332.483.736	20	24	16	3UTR		0	0	0
hsa-let-7g-5p	NM_018948	ERRFI1	2753	2770	1.0	#CAMPO!	1	2,85E+01	0.559	1.649.814	196.310.007.313	-1.423.307.879	16	17	16	3UTR		0	0	0
hsa-let-7g-5p	NM_001012329	CTNNBIP1	1111	1127	1.0	#CAMPO!	1	0.004800112	0.632	#CAMPO!	#CAMPO!	-593.929.536.754	13	16	11	3UTR		0	0	0
hsa-let-7g-5p	NM_015074	KIF1B	6892	6915	1.0	#CAMPO!	1	0.001226623	0.559	0.039126	0.005625325	-499.396.410.445	15	18	12	3UTR		0	0	0
hsa-let-7g-5p	XM_017000771	KAZN	2381	2403	1.0	#CAMPO!	0	0.04140242	0.529	0.0	0.0	-701.729.361.348	17	22	11	3UTR		0	0	0
hsa-let-7g-5p	NM_001018000	KAZN	2395	2417	1.0	#CAMPO!	0	0.04140242	0.529	195.868.684.444	15.385.998.975	-701.729.361.348	17	22	11	3UTR		0	0	0
hsa-let-7g-5p	NM_001018001	KAZN	2196	2218	1.0	#CAMPO!	0	0.04140242	0.529	195.868.684.444	15.385.998.975	-701.729.361.348	17	22	11	3UTR		0	0	0
hsa-let-7g-5p	NM_001017999	KAZN	2206	2228	1.0	#CAMPO!	0	0.04140242	0.529	195.868.684.444	15.385.998.975	-701.729.361.348	17	22	11	3UTR		0	0	0
hsa-let-7g-5p	NM_024758	AGMAT	2764	2809	1.0	#CAMPO!	1	1,81E+00	0.485	470.889.408.182	39.088.628.625	-72.843.777.558	15	19	11	3UTR		0	0	0
hsa-let-7g-5p	NM_000871	HTR6	2843	2856	1.0	#CAMPO!	0	0.003012201	0.353	#CAMPO!	#CAMPO!	-674.758.927.398	12	13	12	3UTR		0	0	0
hsa-let-7g-5p	NM_001113348	ECE1	2966	3008	1.0	#CAMPO!	1	0.0001204173	0.441	449.866.488.889	39.788.208.725	-541.312.999.483	14	17	9	3UTR		0	0	0
hsa-let-7g-5p	NM_001113347	ECE1	3071	3113	1.0	#CAMPO!	1	0.0001204173	0.441	392.718.827	384.091.331.613	-541.312.999.483	14	17	9	3UTR		0	0	0
hsa-let-7g-5p	NM_001191007	SRSF10	1712	1732	1.0	#CAMPO!	1	0.05761418	0.662	10.259.445	0.16149146875	-810.843.327.519	17	20	11	3UTR		0	0	0
hsa-let-7g-5p	NM_001191005	SRSF10	5428	5448	1.0	#CAMPO!	1	0.05761418	0.662	11.629.165	0.72256412	-810.843.327.519	17	20	11	3UTR		0	0	0
hsa-let-7g-5p	NM_054016	SRSF10	5431	5451	1.0	#CAMPO!	1	0.05761418	0.662	14.868.535	0.7002935	-810.843.327.519	17	20	11	3UTR		0	0	0
hsa-let-7g-5p	NM_001199012	STPG1	1393	1419	1.0	#CAMPO!	0	0.0002643884	0.426	#CAMPO!	#CAMPO!	-674.758.927.398	12	14	12	3UTR		0	0	0
hsa-let-7g-5p	NM_001322862	NIPAL3	2387	2416	1.0	#CAMPO!	1	0.007384742	0.544	#CAMPO!	0.00116440875	-452.877.439.761	18	29	8	3UTR		0	0	0
hsa-let-7g-5p	NM_020448	NIPAL3	2272	2301	1.0	#CAMPO!	1	0.007384742	0.544	#CAMPO!	0.00116440875	-452.877.439.761	18	29	8	3UTR		0	0	0
hsa-let-7g-5p	NM_001010980	NCMAP	3138	3160	1.0	#CAMPO!	1	0.0067442	0.529	0.00076376	#CAMPO!	-519.004.979.968	13	15	13	3UTR		0	0	0
hsa-let-7g-5p	NM_001282872	RHD	1833	1851	1.0	#CAMPO!	1	0.002983993	0.456	0.098576125	0.045875325	-499.396.410.445	15	18	8	3UTR	MIRT453399	0	0	0
hsa-let-7g-5p	NM_001282871	RHD	1753	1771	1.0	#CAMPO!	1	0.002983993	0.456	0.098576125	0.045875325	-499.396.410.445	15	18	8	3UTR	MIRT453399	0	0	0
hsa-let-7g-5p	NM_016124	RHD	1737	1755	1.0	#CAMPO!	1	0.002983993	0.456	0.098576125	0.045875325	-499.396.410.445	15	18	8	3UTR	MIRT453399	0	0	0
hsa-let-7g-5p	NM_001282870	RHD	1663	1681	1.0	#CAMPO!	1	0.002983993	0.456	0.098576125	0.045875325	-499.396.410.445	15	18	8	3UTR	MIRT453399	0	0	0
hsa-let-7g-5p	NM_001282869	RHD	1583	1601	1.0	#CAMPO!	1	0.002983993	0.456	0.098576125	0.045875325	-499.396.410.445	15	18	8	3UTR	MIRT453399	0	0	0
hsa-let-7g-5p	NM_001282868	RHD	1529	1547	1.0	#CAMPO!	1	0.002983993	0.456	0.098576125	0.045875325	-499.396.410.445	15	18	8	3UTR	MIRT453399	0	0	0
hsa-let-7g-5p	NM_001127691	RHD	1449	1467	1.0	#CAMPO!	1	0.002983993	0.456	0.098576125	0.045875325	-499.396.410.445	15	18	8	3UTR	MIRT453399	0	0	0
hsa-let-7g-5p	NM_001039477	THEMIS2	500	513	1.0	#CAMPO!	1	0.002309039	0.485	0.220816358333	#CAMPO!	-561.866.339.543	12	13	12	3UTR		0	0	0
hsa-let-7g-5p	NM_170746	SELENOH	1136	1154	1.0	#CAMPO!	1	0.002188021	0.456	#CAMPO!	#CAMPO!	-499.396.410.445	15	18	8	3UTR		0	0	0
hsa-let-7g-5p	NM_001039396	MPEG1	2687	2708	1.0	#CAMPO!	0	0.06463982	0.676	0.437667875	218.413.445.375	-64.297.331.588	17	21	8	3UTR		0	0	0
hsa-let-7g-5p	NM_152851	MS4A6A	914	936	1.0	#CAMPO!	1	0.03324663	0.529	1.383.890.125	0.3844182035	-14.554.018.888	15	22	8	3UTR		0	0	0
hsa-let-7g-5p	NM_017841	SDHAF2	831	853	1.0	#CAMPO!	1	0.0003472156	0.471	#CAMPO!	#CAMPO!	-608.354.497.639	18	22	9	3UTR		0	0	0
hsa-let-7g-5p	XM_011545339	SYT7	2936	2958	1.0	#CAMPO!	1	1,25E+00	0.471	0.0	0.0	-112.221.875.045	17	22	10	3UTR		1	0	1
hsa-let-7g-5p	XM_005274383	SYT7	3471	3493	1.0	#CAMPO!	1	1,25E+00	0.471	0.0	0.0	-112.221.875.045	17	22	10	3UTR		1	0	1
hsa-let-7g-5p	XM_005274385	SYT7	3241	3263	1.0	#CAMPO!	1	1,25E+00	0.471	0.0	0.0	-112.221.875.045	17	22	10	3UTR		1	0	1
hsa-let-7g-5p	NM_002696	POLR2G	735	786	1.0	#CAMPO!	1	0.01286556	0.618	#CAMPO!	0.00068689125	-538.561.431.513	17	23	12	3UTR		0	0	0
hsa-let-7g-5p	NM_024771	NAA40	995	1012	1.0	#CAMPO!	0	1,33E+01	0.426	0.321944757143	0.32317417625	-655.112.351.607	15	17	11	3UTR		0	0	0
hsa-let-7g-5p	NM_001300800	NAA40	1066	1083	1.0	#CAMPO!	0	1,33E+01	0.426	0.321944757143	0.32317417625	-655.112.351.607	15	17	11	3UTR		0	0	0
hsa-let-7g-5p	NM_138368	AP5B1	3431	3453	1.0	#CAMPO!	1	0.0008224887	0.441	#CAMPO!	#CAMPO!	-48.497.144.956	15	17	15	3UTR		0	0	0
hsa-let-7g-5p	NM_001198836	RBM14	2720	2738	1.0	#CAMPO!	0	8,80E+01	0.544	0.8021596	0.3918176025	-655.112.351.607	15	18	11	3UTR		0	0	0
hsa-let-7g-5p	NM_001198837	RBM14	2609	2627	1.0	#CAMPO!	0	8,80E+01	0.544	0.8021596	0.3918176025	-655.112.351.607	15	18	11	3UTR		0	0	0
hsa-let-7g-5p	NM_005133	RCE1	1297	1316	1.0	#CAMPO!	1	0.002762008	0.471	0.396026576923	0.89544033625	-476.182.347.791	13	15	13	3UTR		0	0	0
hsa-let-7g-5p	NM_001032279	RCE1	1293	1312	1.0	#CAMPO!	1	0.002762008	0.471	0.396026576923	0.89544033625	-476.182.347.791	13	15	13	3UTR		0	0	0
hsa-let-7g-5p	NM_001039656	TESMIN	2704	2725	1.0	#CAMPO!	1	0.0004222058	0.559	168.437.266.667	201.277.124.375	-685.114.839.307	16	21	9	3UTR		0	0	0
hsa-let-7g-5p	NM_153451	ORAOV1	2327	2374	1.0	#CAMPO!	1	0.0002072776	0.485	322.190.055.238	127.488.665.375	-610.695.976.654	19	30	7	3UTR		0	0	0
hsa-let-7g-5p	NM_005117	FGF19	1368	1395	1.0	#CAMPO!	1	0.0007013638	0.456	238.722.192.381	213.066.581	-39.375.744.462	20	27	12	3UTR		0	0	0
hsa-let-7g-5p	NM_002599	PDE2A	3192	3211	1.0	#CAMPO!	1	0.002725062	0.485	4.256.325	323.300.682	-661.809.931.277	17	19	14	3UTR		0	0	0
hsa-let-7g-5p	NM_001146209	PDE2A	3059	3078	1.0	#CAMPO!	1	0.002725062	0.485	535.688.622.222	4.307.762.765	-661.809.931.277	17	19	14	3UTR		0	0	0
hsa-let-7g-5p	NM_001143839	PDE2A	3009	3028	1.0	#CAMPO!	1	0.002725062	0.485	583.761.633.333	42.978.806.375	-661.809.931.277	17	19	14	3UTR		0	0	0
hsa-let-7g-5p	NM_001243784	PDE2A	3071	3090	1.0	#CAMPO!	1	0.002725062	0.485	560.341.555.556	4.123.329.545	-661.809.931.277	17	19	14	3UTR		0	0	0
hsa-let-7g-5p	NM_001242899	PPP6R2	3211	3232	1.0	#CAMPO!	0	0.003014192	0.412	10.876.605	0.85096562275	-761.526.882.257	16	21	8	3UTR		0	0	0
hsa-let-7g-5p	NM_001242898	PPP6R2	3289	3310	1.0	#CAMPO!	0	0.003014192	0.412	10.876.605	0.85096562275	-761.526.882.257	16	21	8	3UTR		0	0	0
hsa-let-7g-5p	NM_001242900	PPP6R2	3207	3228	1.0	#CAMPO!	0	0.003014192	0.412	10.876.605	0.85096562275	-761.526.882.257	16	21	8	3UTR		0	0	0
hsa-let-7g-5p	NM_014678	PPP6R2	3208	3229	1.0	#CAMPO!	0	0.003014192	0.412	10.876.605	0.85096562275	-761.526.882.257	16	21	8	3UTR		0	0	0
hsa-let-7g-5p	NM_012324	MAPK8IP2	4592	4610	1.0	#CAMPO!	1	0.0001656244	0.309	0.02541887	#CAMPO!	-798.267.041.865	16	18	15	3UTR		0	0	0
hsa-let-7g-5p	NM_000216	ANOS1	3265	3285	1.0	#CAMPO!	1	0.003499486	0.691	0.07430585	#CAMPO!	-610.695.976.654	17	20	9	3UTR		0	0	0
hsa-let-7g-5p	NM_033290	MID1	3309	3346	1.0	#CAMPO!	1	0.08744854	0.735	0.50992604	0.36123587625	-676.234.892.161	20	37	10	3UTR		0	0	0
hsa-let-7g-5p	NM_001193277	MID1	3306	3343	1.0	#CAMPO!	1	0.08744854	0.735	0.48888184	0.42761316875	-676.234.892.161	20	37	10	3UTR		0	0	0
hsa-let-7g-5p	NM_014728	FRMPD4	4539	4565	1.0	#CAMPO!	1	0.1358334	0.544	446.312.583.333	370.385.425	-880.655.744.877	18	26	8	3UTR		0	0	0
hsa-let-7g-5p	NM_021109	TMSB4X	236	263	1.0	#CAMPO!	1	0.1260684	0.632	551.825.333.333	4.289.048.775	-503.583.130.569	19	27	11	3UTR		0	0	0
hsa-let-7g-5p	NM_001001994	GPM6B	2837	2865	1.0	#CAMPO!	1	0.0002291438	0.559	0.646271152381	0.99163389	-402.637.391.766	18	28	9	3UTR		0	0	0
hsa-let-7g-5p	NM_001144002	CTPS2	3817	3841	1.0	#CAMPO!	1	0.631506	0.529	#CAMPO!	#CAMPO!	-545.975.413.917	14	17	12	3UTR		0	0	0
hsa-let-7g-5p	NM_002893	RBBP7	1872	1888	1.0	#CAMPO!	1	0.0006885295	0.676	154.181.177.778	151.694.555.625	-661.809.931.277	14	16	9	3UTR		0	0	0
hsa-let-7g-5p	NM_198270	NHS	6934	6955	1.0	#CAMPO!	0	0.0006961795	0.603	0.756587090909	151.268.543.625	-791.236.201.217	19	21	16	3UTR		0	0	0
hsa-let-7g-5p	NM_001136024	NHS	6402	6423	1.0	#CAMPO!	0	0.0006961795	0.603	0.756587090909	151.268.543.625	-791.236.201.217	19	21	16	3UTR		0	0	0
hsa-let-7g-5p	NM_001291868	NHS	6339	6360	1.0	#CAMPO!	0	0.0006961795	0.603	0.756587090909	151.268.543.625	-791.236.201.217	19	21	16	3UTR		0	0	0
hsa-let-7g-5p	NM_001323289	CDKL5	8501	8549	1.0	#CAMPO!	1	0.009327229	0.544	14.829.133	25.879.614.895	-39.375.744.462	20	32	11	3UTR		0	0	0
hsa-let-7g-5p	XM_011545476	BCLAF3	3057	3081	1.0	#CAMPO!	0	0.1457825	0.706	0.0	0.0	-106.731.067.257	18	24	8	3UTR		0	0	0
hsa-let-7g-5p	NM_001412	EIF1AX	3243	3259	1.0	#CAMPO!	0	0.03735523	0.676	140.232.570.667	15.998.741.375	-651.454.019.368	15	16	15	3UTR		0	0	0
hsa-let-7g-5p	NM_001178086	ZFX	2008	2053	1.0	#CAMPO!	1	0.01369908	0.794	276.809.869.565	184.681.983.462	-379.332.483.736	18	25	9	3UTR		0	0	0
hsa-let-7g-5p	NM_031442	TMEM47	1448	1466	1.0	#CAMPO!	1	0.001150478	0.574	0.279263285714	0.71318675875	-698.665.893.563	15	18	7	3UTR		0	0	0
hsa-let-7g-5p	NM_000397	CYBB	3675	3695	1.0	#CAMPO!	0	0.00503307	0.588	#CAMPO!	0.2947831075	-700.344.067.404	17	20	11	3UTR		0	0	0
hsa-let-7g-5p	XM_005272686	CASK	5427	5448	1.0	#CAMPO!	1	0.0004961333	0.544	0.0	0.0	-613.884.510.827	17	21	10	3UTR		1	0	1
hsa-let-7g-5p	NM_001126055	CASK	7712	7732	1.0	#CAMPO!	1	0.02337923	0.676	570.006.952.727	584.181.101.625	-508.245.545.002	18	20	11	3UTR		1	0	1
hsa-let-7g-5p	NM_001126054	CASK	7715	7735	1.0	#CAMPO!	1	0.02337923	0.676	570.006.952.727	584.181.101.625	-508.245.545.002	18	20	11	3UTR		1	0	1
hsa-let-7g-5p	NM_003688	CASK	7784	7804	1.0	#CAMPO!	1	0.02337923	0.676	570.006.952.727	584.181.101.625	-508.245.545.002	18	20	11	3UTR		1	0	1
hsa-let-7g-5p	NM_001270458	MAOA	3693	3718	1.0	#CAMPO!	1	1,18E+00	0.441	0.00497343636364	0.16574198	-101.657.978.462	16	20	11	3UTR		0	0	0
hsa-let-7g-5p	NM_000240	MAOA	3585	3610	1.0	#CAMPO!	1	1,18E+00	0.441	0.00497343636364	0.16574198	-101.657.978.462	16	20	11	3UTR		0	0	0
hsa-let-7g-5p	NM_001077445	JADE3	3241	3260	1.0	#CAMPO!	1	0.01198952	0.647	320.321.888.889	240.219.185.912	-661.809.931.277	16	19	9	3UTR		0	0	0
hsa-let-7g-5p	NM_014735	JADE3	3463	3482	1.0	#CAMPO!	1	0.01198952	0.647	320.321.888.889	240.219.185.912	-661.809.931.277	16	19	9	3UTR		0	0	0
hsa-let-7g-5p	XM_011543900	ZNF81	3213	3234	1.0	#CAMPO!	1	0.001692317	0.544	0.0	0.0	-891.699.543.934	17	21	8	3UTR		0	0	0
hsa-let-7g-5p	NM_001282648	SLC35A2	1474	1501	1.0	#CAMPO!	1	0.003757837	0.471	542.561.585.714	4.052.612.325	-682.767.052.418	18	20	18	3UTR		0	0	0
hsa-let-7g-5p	NM_006875	PIM2	1712	1740	1.0	#CAMPO!	1	0.00236297	0.485	1.663.081.552	28.351.076.955	-417.062.352.651	19	28	9	3UTR		0	0	0
hsa-let-7g-5p	NM_001127899	CLCN5	5468	5489	1.0	#CAMPO!	1	0.05642253	0.662	23.761.558	12.204.098.475	-699.539.800.192	18	21	10	3UTR		1	0	1
hsa-let-7g-5p	NM_001127898	CLCN5	5209	5230	1.0	#CAMPO!	1	0.05642253	0.662	23.761.558	12.204.098.475	-699.539.800.192	18	21	10	3UTR		1	0	1
hsa-let-7g-5p	NM_000084	CLCN5	4865	4886	1.0	#CAMPO!	1	0.05642253	0.662	23.761.558	12.204.098.475	-699.539.800.192	18	21	10	3UTR		1	0	1
hsa-let-7g-5p	NM_018094	GSPT2	2332	2350	1.0	#CAMPO!	1	0.1202839	0.588	178.186.085.714	287.767.412	-699.568.502.579	16	18	10	3UTR		0	0	0
hsa-let-7g-5p	NM_001184897	PHF8	3918	3939	1.0	#CAMPO!	1	1,31E+01	0.471	0.837655944	25.351.388.485	-634.375.679.655	18	21	10	3UTR		1	0	1
hsa-let-7g-5p	NM_015107	PHF8	5323	5344	1.0	#CAMPO!	1	1,31E+01	0.471	0.837655944	25.351.388.485	-634.375.679.655	18	21	10	3UTR		1	0	1
hsa-let-7g-5p	NM_017848	FAM120C	4037	4061	1.0	#CAMPO!	1	0.005323868	0.603	0.327439271429	146.645.406.625	-48.497.144.956	18	24	7	3UTR		0	0	0
hsa-let-7g-5p	XM_017029744	WNK3	10431	10453	1.0	#CAMPO!	0	0.06354634	0.676	0.0	0.0	-125.248.930.679	16	22	9	3UTR		1	0	1
hsa-let-7g-5p	XM_017029745	WNK3	10506	10528	1.0	#CAMPO!	0	0.06354634	0.676	0.0	0.0	-125.248.930.679	16	22	9	3UTR		1	0	1
hsa-let-7g-5p	NM_001184819	GNL3L	3935	3950	1.0	#CAMPO!	0	0.009526923	0.529	0.2326765	0.06232171625	-805.822.672.855	14	15	14	3UTR		0	0	0
hsa-let-7g-5p	NM_019067	GNL3L	3818	3833	1.0	#CAMPO!	0	0.009526923	0.529	0.2326765	0.06232171625	-805.822.672.855	14	15	14	3UTR		0	0	0
hsa-let-7g-5p	NM_001319967	NLRP2B	715	733	1.0	#CAMPO!	1	0.02216274	0.471	#CAMPO!	0.1162392	-499.396.410.445	15	18	8	3UTR		0	0	0
hsa-let-7g-5p	NM_002444	MSN	2516	2537	1.0	#CAMPO!	0	0.0511815	0.515	0.760799666667	0.67484866	-653.765.063.932	18	21	8	3UTR		1	0	1
hsa-let-7g-5p	NM_002547	OPHN1	3596	3616	1.0	#CAMPO!	1	0.003983561	0.529	0.147677275	0.3125224075	-631.659.405.669	19	20	19	3UTR		0	0	0
hsa-let-7g-5p	NM_173834	YIPF6	1221	1256	1.0	#CAMPO!	1	0.001570177	0.574	0.463399075	0.7268000925	-508.245.545.002	19	35	6	3UTR		0	0	0
hsa-let-7g-5p	NM_001195214	YIPF6	1092	1127	1.0	#CAMPO!	1	0.001570177	0.574	0.463399075	0.7268000925	-508.245.545.002	19	35	6	3UTR		0	0	0
hsa-let-7g-5p	NM_001002254	AWAT2	1936	1988	1.0	#CAMPO!	1	5,09E+01	0.471	247.708.204.706	143.283.925.875	-379.332.483.736	19	22	17	3UTR		0	0	0
hsa-let-7g-5p	NM_012310	KIF4A	4016	4032	1.0	#CAMPO!	0	0.05438093	0.471	0.353154941667	0.53278106125	-674.758.927.398	14	16	12	3UTR		0	0	0
hsa-let-7g-5p	XM_017029475	NHSL2	10032	10055	1.0	#CAMPO!	1	0.007268283	0.368	0.0	0.0	-713.993.463.463	17	23	8	3UTR		0	0	0
hsa-let-7g-5p	XM_017029476	NHSL2	6149	6172	1.0	#CAMPO!	1	0.007268283	0.368	0.0	0.0	-713.993.463.463	17	23	8	3UTR		0	0	0
hsa-let-7g-5p	NM_001024455	RTL5	2732	2752	1.0	#CAMPO!	0	2,60E+01	0.5	#CAMPO!	#CAMPO!	-107.291.338.841	17	20	14	3UTR		0	0	0
hsa-let-7g-5p	NM_001039840	CHIC1	6780	6811	1.0	#CAMPO!	1	0.002613253	0.559	243.164.262.381	1.484.238.255	-609.222.096.393	19	31	8	3UTR		1	0	1
hsa-let-7g-5p	NM_001039840	CHIC1	2486	2504	1.0	#CAMPO!	1	0.02417364	0.5	#CAMPO!	0.56603054125	-105.286.051.455	15	18	8	3UTR		1	0	1
hsa-let-7g-5p	NM_001300884	CHIC1	6720	6751	1.0	#CAMPO!	1	0.002613253	0.559	243.164.262.381	1.484.238.255	-609.222.096.393	19	31	8	3UTR		1	0	1
hsa-let-7g-5p	NM_001300884	CHIC1	2426	2444	1.0	#CAMPO!	1	0.02417364	0.5	#CAMPO!	0.56603054125	-105.286.051.455	15	18	8	3UTR		1	0	1
hsa-let-7g-5p	NM_032121	MAGT1	1870	1893	1.0	#CAMPO!	1	0.0008267211	0.426	0.216524	0.095416575	-48.497.144.956	20	23	15	3UTR		0	0	0
hsa-let-7g-5p	NM_152694	RTL3	2332	2353	1.0	#CAMPO!	1	0.001899237	0.559	0.793347538462	0.89905727875	-48.497.144.956	18	21	11	3UTR		0	0	0
hsa-let-7g-5p	NM_153252	BRWD3	5755	5774	1.0	#CAMPO!	1	6,19E+01	0.574	150.803.621.429	117.207.559.625	-558.516.405.585	16	19	7	3UTR		1	1	2
hsa-let-7g-5p	NM_005937	MLLT6	6651	6664	1.0	#CAMPO!	1	0.0006999257	0.397	0.540903416667	0.2320101325	-705.204.361.694	12	13	12	3UTR		0	0	0
hsa-let-7g-5p	NM_003559	PIP4K2B	3493	3511	1.0	#CAMPO!	1	7,17E+00	0.397	0.0761511825	0.17392415375	-526.888.038.599	14	18	8	3UTR		0	0	0
hsa-let-7g-5p	NM_003559	PIP4K2B	2573	2590	1.0	#CAMPO!	1	0.0440361	0.485	0.192968514286	0.1214219575	-682.767.052.418	16	17	16	3UTR		0	0	0
hsa-let-7g-5p	NM_001008777	FBXO47	1755	1789	1.0	#CAMPO!	1	0.05910502	0.544	2.980.493	214.656.968.375	-48.497.144.956	14	16	14	3UTR		0	0	0
hsa-let-7g-5p	NM_198830	ACLY	4252	4272	1.0	#CAMPO!	0	0.0003762246	0.559	0.4282085	0.545386317	-882.806.429.067	17	20	8	3UTR		0	0	0
hsa-let-7g-5p	NM_001096	ACLY	4282	4302	1.0	#CAMPO!	0	0.0003762246	0.559	0.4282085	0.545386317	-882.806.429.067	17	20	8	3UTR		0	0	0
hsa-let-7g-5p	NM_001277731	AOC3	2259	2273	1.0	#CAMPO!	1	3,51E-01	0.294	0.259132230769	10.288.258.675	-519.004.979.968	13	14	13	3UTR		0	0	0
hsa-let-7g-5p	NM_001661	ARL4D	1038	1057	1.0	#CAMPO!	1	0.09226041	0.588	22.435.375	0.46517898875	-681.930.266.252	18	19	18	3UTR		1	0	1
hsa-let-7g-5p	NM_004090	DUSP3	3108	3129	1.0	#CAMPO!	1	0.002464505	0.588	#CAMPO!	0.06622953875	-476.182.347.791	17	21	13	3UTR		0	0	0
hsa-let-7g-5p	XM_017024658	MPP3	1212	1232	1.0	#CAMPO!	1	3,71E-01	0.456	0.0	0.0	-1.423.307.879	16	20	9	3UTR		0	0	0
hsa-let-7g-5p	NM_145273	CD300LG	2251	2267	1.0	#CAMPO!	0	0.04827175	0.412	0.019244125	#CAMPO!	-639.340.103.047	14	16	9	3UTR		0	0	0
hsa-let-7g-5p	NM_001145080	MEIOC	3596	3631	1.0	#CAMPO!	0	0.2117059	0.794	238.794.714.706	23.249.001	-651.454.019.368	16	35	10	3UTR		0	0	0
hsa-let-7g-5p	NM_001099225	CCDC43	1702	1748	1.0	#CAMPO!	0	0.000630419	0.529	500.822.607.692	32.084.718	-549.511.392.051	18	20	18	3UTR		0	0	0
hsa-let-7g-5p	NM_144609	CCDC43	1761	1807	1.0	#CAMPO!	0	0.000630419	0.529	500.822.607.692	32.084.718	-549.511.392.051	18	20	18	3UTR		0	0	0
hsa-let-7g-5p	NM_001258353	EFTUD2	3968	3984	1.0	#CAMPO!	1	0.003742165	0.441	0.0176373076923	#CAMPO!	-452.877.439.761	14	16	13	3UTR		0	0	0
hsa-let-7g-5p	NM_001123066	MAPT	6078	6101	1.0	#CAMPO!	1	0.03135275	0.559	0.19542755	0.52304447	-39.375.744.462	18	23	9	3UTR		0	0	0
hsa-let-7g-5p	NM_005910	MAPT	5073	5096	1.0	#CAMPO!	1	0.03135275	0.559	0.19542755	0.52304447	-39.375.744.462	18	23	9	3UTR		0	0	0
hsa-let-7g-5p	NM_001203252	MAPT	4980	5003	1.0	#CAMPO!	1	0.03135275	0.559	0.134192697545	0.508194873363	-39.375.744.462	18	23	9	3UTR		0	0	0
hsa-let-7g-5p	NM_001123067	MAPT	4986	5009	1.0	#CAMPO!	1	0.03135275	0.559	0.19542755	0.52304447	-39.375.744.462	18	23	9	3UTR		0	0	0
hsa-let-7g-5p	NM_016834	MAPT	4899	4922	1.0	#CAMPO!	1	0.03135275	0.559	0.134192697545	0.508194873363	-39.375.744.462	18	23	9	3UTR		0	0	0
hsa-let-7g-5p	NM_016841	MAPT	4806	4829	1.0	#CAMPO!	1	0.03135275	0.559	0.134192697545	0.508194873363	-39.375.744.462	18	23	9	3UTR		0	0	0
hsa-let-7g-5p	NM_001193465	KANSL1	4364	4384	1.0	#CAMPO!	1	0.007726802	0.5	31.024.808	3.745.689.915	-476.182.347.791	15	20	8	3UTR		0	0	0
hsa-let-7g-5p	NM_015443	KANSL1	4283	4303	1.0	#CAMPO!	1	0.007726802	0.5	139.076.813.333	300.383.005	-476.182.347.791	15	20	8	3UTR		0	0	0
hsa-let-7g-5p	NM_001113738	ARL17A	3540	3560	1.0	#CAMPO!	1	0.0002324063	0.676	#CAMPO!	0.036831615	-495.700.071.937	14	16	14	3UTR		0	0	0
hsa-let-7g-5p	NM_030753	WNT3	1639	1654	1.0	#CAMPO!	1	0.000981017	0.456	0.549271928571	0.4250410625	-402.637.391.766	14	15	14	3UTR		0	0	0
hsa-let-7g-5p	XM_005257277	HOXB3	2601	2631	1.0	#CAMPO!	1	0.002121411	0.426	0.0	0.0	-866.230.783.992	15	21	10	3UTR		0	0	0
hsa-let-7g-5p	XM_011524710	HOXB3	5031	5061	1.0	#CAMPO!	1	0.002121411	0.426	0.0	0.0	-866.230.783.992	15	21	10	3UTR		0	0	0
hsa-let-7g-5p	XM_011524726	HOXB3	2085	2115	1.0	#CAMPO!	1	0.002121411	0.426	0.0	0.0	-866.230.783.992	15	21	10	3UTR		0	0	0
hsa-let-7g-5p	NM_006546	IGF2BP1	3666	3708	1.0	#CAMPO!	1	0.03959056	0.588	253.787.775	257.056.772.875	-676.234.892.161	18	23	9	3UTR	MIRT003831	1	1	2
hsa-let-7g-5p	NM_001160423	IGF2BP1	3249	3291	1.0	#CAMPO!	1	0.03959056	0.588	253.787.775	257.056.772.875	-676.234.892.161	18	23	9	3UTR	MIRT003831	1	1	2
hsa-let-7g-5p	NM_014897	ZNF652	6148	6170	1.0	#CAMPO!	1	0.004730401	0.676	102.430.444.167	0.198635685	-725.589.684.595	18	22	12	3UTR		1	0	1
hsa-let-7g-5p	NM_001145365	ZNF652	6293	6315	1.0	#CAMPO!	1	0.004730401	0.676	199.826.783.333	121.139.335	-725.589.684.595	18	22	12	3UTR		1	0	1
hsa-let-7g-5p	NM_001281497	PHB	1461	1478	1.0	#CAMPO!	0	0.02859657	0.544	2.362.588.925	115.014.389.667	-651.454.019.368	16	17	16	3UTR		0	0	0
hsa-let-7g-5p	NM_002634	PHB	1812	1829	1.0	#CAMPO!	0	0.02859657	0.544	2.362.588.925	115.014.389.667	-651.454.019.368	16	17	16	3UTR		0	0	0
hsa-let-7g-5p	NM_001281715	PHB	1904	1921	1.0	#CAMPO!	0	0.02859657	0.544	2.362.588.925	0.688604377917	-651.454.019.368	16	17	16	3UTR		0	0	0
hsa-let-7g-5p	NM_002507	NGFR	1612	1645	1.0	#CAMPO!	1	0.02085488	0.353	#CAMPO!	#CAMPO!	-928.609.867.714	14	18	10	3UTR		0	0	0
hsa-let-7g-5p	NM_003786	ABCC3	5092	5116	1.0	#CAMPO!	1	0.0002244925	0.544	0.19730455	0.5115662025	-792.602.480.363	18	24	8	3UTR		0	0	0
hsa-let-7g-5p	NM_003647	DGKE	5854	5876	1.0	#CAMPO!	1	3,58E+00	0.618	0.22667035	#CAMPO!	-676.234.892.161	18	22	10	3UTR		0	0	0
hsa-let-7g-5p	NM_001271875	CUEDC1	2009	2030	1.0	#CAMPO!	1	0.003244416	0.412	0.452507216667	106.822.802.625	-615.763.998.646	18	21	13	3UTR		0	0	0
hsa-let-7g-5p	NM_001078166	SRSF1	4777	4807	1.0	#CAMPO!	0	0.0006009365	0.588	0.963406758333	243.045.562.625	-685.795.948.057	15	17	15	3UTR		0	0	0
hsa-let-7g-5p	NM_080677	DYNLL2	930	948	1.0	#CAMPO!	1	2,40E+00	0.412	0.6681671	0.95507480125	-124.965.397.034	17	18	17	3UTR		0	0	0
hsa-let-7g-5p	NM_001305545	RNF43	2418	2442	1.0	#CAMPO!	1	1,89E+00	0.397	0.6667787	146.547.212.875	-581.384.063.689	13	16	11	3UTR		0	0	0
hsa-let-7g-5p	NM_001080439	HSF5	2949	2966	1.0	#CAMPO!	1	0.001038394	0.662	302.926.133.333	286.227.154	-684.240.932.679	15	17	12	3UTR		0	0	0
hsa-let-7g-5p	NM_001272044	RPS6KB1	3908	3927	1.0	#CAMPO!	1	0.001690225	0.618	0.0372434111111	0.71225669625	-518.008.091.453	18	19	18	3UTR		0	0	0
hsa-let-7g-5p	NM_003161	RPS6KB1	3779	3798	1.0	#CAMPO!	1	0.001690225	0.618	0.0372434111111	0.71225669625	-518.008.091.453	18	19	18	3UTR		0	0	0
hsa-let-7g-5p	NM_001272043	RPS6KB1	2743	2762	1.0	#CAMPO!	1	0.001690225	0.618	0.0372434111111	0.71225669625	-518.008.091.453	18	19	18	3UTR		0	0	0
hsa-let-7g-5p	NM_001272042	RPS6KB1	3710	3729	1.0	#CAMPO!	1	0.001690225	0.618	0.0372434111111	0.71225669625	-518.008.091.453	18	19	18	3UTR		0	0	0
hsa-let-7g-5p	NM_032043	BRIP1	4523	4548	1.0	#CAMPO!	1	0.05899265	0.721	0.559588181818	0.6760418725	-676.234.892.161	16	20	6	3UTR		0	0	0
hsa-let-7g-5p	NM_203351	MAP3K3	2955	2971	1.0	#CAMPO!	0	0.0006434317	0.382	114.150.930.909	10.858.631.887	-724.998.975.393	15	16	15	3UTR		1	0	1
hsa-let-7g-5p	NM_002401	MAP3K3	2862	2878	1.0	#CAMPO!	0	0.0006434317	0.382	114.150.930.909	10.858.631.887	-724.998.975.393	15	16	15	3UTR		1	0	1
hsa-let-7g-5p	NM_001085423	MILR1	1097	1113	1.0	#CAMPO!	0	0.04378944	0.559	0.293530555556	0.051809885	-548.126.098.107	15	16	15	3UTR		0	0	0
hsa-let-7g-5p	NM_001291316	MILR1	812	828	1.0	#CAMPO!	0	0.04378944	0.559	0.293530555556	0.051809885	-548.126.098.107	15	16	15	3UTR		0	0	0
hsa-let-7g-5p	NM_001291317	MILR1	827	843	1.0	#CAMPO!	0	0.04378944	0.559	0.293530555556	0.051809885	-548.126.098.107	15	16	15	3UTR		0	0	0
hsa-let-7g-5p	NM_024293	RETREG2	2655	2669	1.0	#CAMPO!	1	0.001080382	0.5	133.121.039.923	0.661287298625	-476.182.347.791	13	14	13	3UTR		0	0	0
hsa-let-7g-5p	NM_001278552	TUBA4A	2220	2250	1.0	#CAMPO!	1	0.2522957	0.529	#CAMPO!	#CAMPO!	-951.914.775.744	15	21	10	3UTR		0	0	0
hsa-let-7g-5p	NM_006000	TUBA4A	1982	2000	1.0	#CAMPO!	0	0.0002595465	0.471	34.121.375	33.883.471.575	-748.298.190.242	16	18	10	3UTR		0	0	0
hsa-let-7g-5p	NM_006736	DNAJB2	2952	2969	1.0	#CAMPO!	1	0.03598014	0.397	1.176.551.125	111.155.318.375	-503.583.130.569	14	17	8	3UTR		0	0	0
hsa-let-7g-5p	NM_001039550	DNAJB2	1801	1818	1.0	#CAMPO!	1	0.03598014	0.397	1.176.551.125	111.155.318.375	-503.583.130.569	14	17	8	3UTR		0	0	0
hsa-let-7g-5p	XM_005246486	GMPPA	1359	1382	1.0	#CAMPO!	1	6,94E+00	0.353	0.0	0.0	-592.549.935.993	12	14	12	3UTR		0	0	0
hsa-let-7g-5p	NM_001039569	AP1S3	1244	1265	1.0	#CAMPO!	1	0.004358031	0.721	0.399153823077	0.26255044125	-452.877.439.761	17	21	13	3UTR		0	0	0
hsa-let-7g-5p	XM_011510600	AP1S3	1086	1107	1.0	#CAMPO!	1	0.004358031	0.721	0.0	0.0	-452.877.439.761	17	21	13	3UTR		0	0	0
hsa-let-7g-5p	NM_005544	IRS1	5518	5539	1.0	#CAMPO!	1	2,45E+00	0.397	0.679831183333	0.6061698125	-538.561.431.513	18	21	12	3UTR		0	0	0
hsa-let-7g-5p	NM_000091	COL4A3	6862	6882	1.0	#CAMPO!	1	0.0006854042	0.647	0.425739854667	0.392214489	-417.062.352.651	15	17	15	3UTR		0	0	0
hsa-let-7g-5p	NM_024795	TM4SF20	1055	1090	1.0	#CAMPO!	1	0.0001170778	0.485	0.10987681	#CAMPO!	-676.234.892.161	17	21	10	3UTR		0	0	0
hsa-let-7g-5p	NM_001135187	AGFG1	3028	3052	1.0	#CAMPO!	0	0.01334048	0.662	21.577.009	0.8273859775	-677.039.159.374	20	24	11	3UTR		0	0	0
hsa-let-7g-5p	NM_004504	AGFG1	2962	2986	1.0	#CAMPO!	0	0.01334048	0.662	21.577.009	0.8273859775	-677.039.159.374	20	24	11	3UTR		0	0	0
hsa-let-7g-5p	NM_001135188	AGFG1	2956	2980	1.0	#CAMPO!	0	0.01334048	0.662	21.577.009	0.8273859775	-677.039.159.374	20	24	11	3UTR		0	0	0
hsa-let-7g-5p	NM_001135189	AGFG1	2842	2866	1.0	#CAMPO!	0	0.01334048	0.662	21.577.009	0.8273859775	-677.039.159.374	20	24	11	3UTR		0	0	0
hsa-let-7g-5p	NM_030623	SPHKAP	6007	6047	1.0	#CAMPO!	1	3,91E+01	0.471	0.84247506	1.061.730.265	-624.613.133.204	17	20	10	3UTR		0	0	0
hsa-let-7g-5p	NM_001142644	SPHKAP	6094	6134	1.0	#CAMPO!	1	3,91E+01	0.471	0.84247506	1.061.730.265	-624.613.133.204	17	20	10	3UTR		0	0	0
hsa-let-7g-5p	NM_152527	SLC16A14	4223	4242	1.0	#CAMPO!	0	0.006904492	0.706	0.18771336	0.551492	-102.820.120.289	16	19	10	3UTR		1	0	1
hsa-let-7g-5p	NM_007237	SP140	2975	2992	1.0	#CAMPO!	1	0.01276629	0.471	#CAMPO!	#CAMPO!	-48.497.144.956	15	17	8	3UTR		0	0	0
hsa-let-7g-5p	NM_001278451	SP140	2894	2911	1.0	#CAMPO!	1	0.01276629	0.471	#CAMPO!	#CAMPO!	-48.497.144.956	15	17	8	3UTR		0	0	0
hsa-let-7g-5p	NM_001278452	SP140	2795	2812	1.0	#CAMPO!	1	0.01276629	0.471	#CAMPO!	#CAMPO!	-48.497.144.956	15	17	8	3UTR		0	0	0
hsa-let-7g-5p	NM_001278453	SP140	2633	2650	1.0	#CAMPO!	1	0.01276629	0.471	#CAMPO!	#CAMPO!	-48.497.144.956	15	17	8	3UTR		0	0	0
hsa-let-7g-5p	NM_006944	SPP2	758	774	1.0	#CAMPO!	1	5,55E+01	0.485	#CAMPO!	#CAMPO!	-452.877.439.761	14	16	13	3UTR		0	0	0
hsa-let-7g-5p	NM_001040445	ASB1	4724	4745	1.0	#CAMPO!	1	0.01314881	0.515	#CAMPO!	#CAMPO!	-510.125.032.822	18	21	14	3UTR		0	0	0
hsa-let-7g-5p	NM_003670	BHLHE40	2233	2273	1.0	#CAMPO!	0	8,39E+01	0.382	0.680739110526	0.9459922025	-549.511.392.051	19	24	11	3UTR		0	0	0
hsa-let-7g-5p	NM_000551	VHL	3458	3474	1.0	#CAMPO!	1	0.0005023161	0.426	#CAMPO!	#CAMPO!	-48.497.144.956	15	16	15	3UTR		0	0	0
hsa-let-7g-5p	NM_198156	VHL	3335	3351	1.0	#CAMPO!	1	0.0005023161	0.426	#CAMPO!	#CAMPO!	-48.497.144.956	15	16	15	3UTR		0	0	0
hsa-let-7g-5p	NM_000994	RPL32	1029	1083	1.0	#CAMPO!	1	0.0004956198	0.5	#CAMPO!	#CAMPO!	-479.441.436.372	15	18	13	3UTR		0	0	0
hsa-let-7g-5p	NM_001007073	RPL32	1092	1110	1.0	#CAMPO!	0	0.01685213	0.588	0.501843438462	0.65372355375	-569.428.359.855	17	18	17	3UTR		0	0	0
hsa-let-7g-5p	NM_001007073	RPL32	1128	1182	1.0	#CAMPO!	1	0.0004956198	0.5	#CAMPO!	308.649.749.125	-479.441.436.372	15	18	13	3UTR		0	0	0
hsa-let-7g-5p	NM_001007074	RPL32	1148	1202	1.0	#CAMPO!	1	0.0004956198	0.5	465.517.630.769	32.220.398.325	-479.441.436.372	15	18	13	3UTR		0	0	0
hsa-let-7g-5p	NM_014296	CAPN7	3714	3727	1.0	#CAMPO!	1	0.2539806	0.794	0.922797683333	118.176.843.625	-705.204.361.694	12	13	12	3UTR		0	0	0
hsa-let-7g-5p	NM_080538	COLQ	2571	2591	1.0	#CAMPO!	1	0.0009207344	0.382	0.171647428571	2.206.958.135	-581.821.313.616	15	20	12	3UTR		0	0	0
hsa-let-7g-5p	NM_001134381	TBC1D5	4607	4625	1.0	#CAMPO!	0	0.0001771591	0.529	286.173.041.667	33.931.911.725	-674.758.927.398	15	18	12	3UTR		0	0	0
hsa-let-7g-5p	NM_001134381	TBC1D5	6217	6236	1.0	#CAMPO!	0	0.001331455	0.574	38.259.409	210.521.189.375	-60.715.822.877	15	19	9	3UTR		0	0	0
hsa-let-7g-5p	NM_001253384	RPL15	2150	2173	1.0	#CAMPO!	1	0.002204811	0.5	#CAMPO!	0.0065020625	-609.222.096.393	17	23	8	3UTR		0	0	0
hsa-let-7g-5p	NM_005126	NR1D2	2525	2542	1.0	#CAMPO!	0	0.09493568	0.559	0.630860466667	0.2099048725	-971.690.038.211	14	17	8	3UTR		0	0	0
hsa-let-7g-5p	NM_001068	TOP2B	5195	5224	1.0	#CAMPO!	0	0.06683803	0.735	18.791.369	156.927.976.125	-650.068.725.424	14	18	10	3UTR		0	0	0
hsa-let-7g-5p	NM_017801	CMTM6	1779	1792	1.0	#CAMPO!	1	0.002552982	0.515	#CAMPO!	#CAMPO!	-705.204.361.694	12	13	12	3UTR		1	0	1
hsa-let-7g-5p	NM_006371	CRTAP	4953	4988	1.0	#CAMPO!	0	0.00714193	0.456	#CAMPO!	0.0435244575	-548.126.098.107	19	30	12	3UTR		1	0	1
hsa-let-7g-5p	XM_017005959	CLASP2	6002	6015	1.0	#CAMPO!	1	0.005604123	0.588	0.0	0.0	-592.549.935.993	12	13	12	3UTR		1	1	2
hsa-let-7g-5p	XM_017005958	CLASP2	6005	6018	1.0	#CAMPO!	1	0.005604123	0.588	0.0	0.0	-592.549.935.993	12	13	12	3UTR		1	1	2
hsa-let-7g-5p	NM_001207044	CLASP2	5439	5456	1.0	#CAMPO!	1	0.005604123	0.588	531.328.809.091	451.319.147.875	-678.233.927.745	16	17	16	3UTR		1	1	2
hsa-let-7g-5p	XM_017005982	CLASP2	5115	5128	1.0	#CAMPO!	1	0.005604123	0.588	0.0	0.0	-592.549.935.993	12	13	12	3UTR		1	1	2
hsa-let-7g-5p	NM_003149	STAC	1401	1424	1.0	#CAMPO!	1	0.00127756	0.426	0.8455883	153.981.959.375	-623.647.057.278	18	23	8	3UTR		0	0	0
hsa-let-7g-5p	NM_001292049	STAC	1218	1241	1.0	#CAMPO!	1	0.00127756	0.426	0.8455883	153.981.959.375	-623.647.057.278	18	23	8	3UTR		0	0	0
hsa-let-7g-5p	NM_001008392	CTDSPL	4152	4180	1.0	#CAMPO!	1	0.0004022268	0.574	101.742.161.526	0.5982362028	-379.332.483.736	21	28	10	3UTR		0	0	0
hsa-let-7g-5p	NM_005808	CTDSPL	4119	4147	1.0	#CAMPO!	1	0.0004022268	0.574	101.742.161.526	0.5982362028	-379.332.483.736	21	28	10	3UTR		0	0	0
hsa-let-7g-5p	NM_001043351	TPM3	1383	1402	1.0	#CAMPO!	0	0.03463688	0.574	209.637.844.444	1.099.489.315	-119.008.123.696	16	19	9	3UTR		0	0	0
hsa-let-7g-5p	NM_001043353	TPM3	2710	2729	1.0	#CAMPO!	0	0.03463688	0.574	0.125589822222	0.08033856375	-119.008.123.696	16	19	9	3UTR		0	0	0
hsa-let-7g-5p	NM_001278190	TPM3	1320	1339	1.0	#CAMPO!	0	0.03463688	0.574	0.740787666667	0.92860368	-119.008.123.696	16	19	9	3UTR		0	0	0
hsa-let-7g-5p	NM_153649	TPM3	1383	1402	1.0	#CAMPO!	0	0.03463688	0.574	209.637.844.444	1.099.489.315	-119.008.123.696	16	19	9	3UTR		0	0	0
hsa-let-7g-5p	NM_001043352	TPM3	2710	2729	1.0	#CAMPO!	0	0.03463688	0.574	0.125589822222	0.08033856375	-119.008.123.696	16	19	9	3UTR		0	0	0
hsa-let-7g-5p	NM_001278189	TPM3	1462	1481	1.0	#CAMPO!	0	0.03463688	0.574	233.360.688.889	1.351.120.585	-119.008.123.696	16	19	9	3UTR		0	0	0
hsa-let-7g-5p	NM_001278191	TPM3	1229	1248	1.0	#CAMPO!	0	0.03463688	0.574	194.620.511.111	107.754.415.625	-119.008.123.696	16	19	9	3UTR		0	0	0
hsa-let-7g-5p	NM_001010846	SHE	2807	2841	1.0	#CAMPO!	1	0.0006172923	0.603	#CAMPO!	0.00723575875	-503.583.130.569	18	23	8	3UTR		0	0	0
hsa-let-7g-5p	NM_017582	UBE2Q1	1647	1683	1.0	#CAMPO!	0	0.004221268	0.603	275.093.805.882	244.166.400.125	-765.064.630.141	19	26	8	3UTR		0	0	0
hsa-let-7g-5p	NM_018655	LENEP	377	392	1.0	#CAMPO!	1	0.0005590613	0.456	0.5782797375	0.0477057525	-623.647.057.278	14	15	14	3UTR		0	0	0
hsa-let-7g-5p	NM_004952	EFNA3	1398	1422	1.0	#CAMPO!	1	0.01479923	0.544	359.980.357.143	170.745.350.125	-716.334.942.478	19	24	10	3UTR		0	0	0
hsa-let-7g-5p	NM_139118	YY1AP1	2631	2651	1.0	#CAMPO!	1	0.001711101	0.781	118.354.463.636	0.871860499442	-943.034.828.598	17	20	11	3UTR		0	0	0
hsa-let-7g-5p	NM_001198901	YY1AP1	2556	2576	1.0	#CAMPO!	1	0.001665349	0.791	0.791985454545	0.580229866108	-943.034.828.598	17	20	11	3UTR		0	0	0
hsa-let-7g-5p	NM_001198900	YY1AP1	2666	2686	1.0	#CAMPO!	1	0.001665349	0.791	0.800142969182	0.659119684929	-943.034.828.598	17	20	11	3UTR		0	0	0
hsa-let-7g-5p	NM_001198905	YY1AP1	2647	2667	1.0	#CAMPO!	1	0.001665349	0.791	0.800142969182	0.659119684929	-943.034.828.598	17	20	11	3UTR		0	0	0
hsa-let-7g-5p	NM_018253	YY1AP1	2788	2808	1.0	#CAMPO!	1	0.001711101	0.781	0.800142969182	0.659119684929	-943.034.828.598	17	20	11	3UTR		0	0	0
hsa-let-7g-5p	NM_139119	YY1AP1	2704	2724	1.0	#CAMPO!	1	0.001711101	0.781	0.938819423727	0.822881084858	-943.034.828.598	17	20	11	3UTR		0	0	0
hsa-let-7g-5p	NM_001198902	YY1AP1	2523	2543	1.0	#CAMPO!	1	0.001665349	0.791	0.653308051	118.608.910.792	-943.034.828.598	17	20	11	3UTR		0	0	0
hsa-let-7g-5p	NM_001198904	YY1AP1	2983	3003	1.0	#CAMPO!	1	0.001665349	0.791	0.0904410257273	0.622104570417	-943.034.828.598	17	20	11	3UTR		0	0	0
hsa-let-7g-5p	NM_001198903	YY1AP1	3043	3063	1.0	#CAMPO!	1	0.001665349	0.791	0.0904410257273	0.622104570417	-943.034.828.598	17	20	11	3UTR		0	0	0
hsa-let-7g-5p	NM_001256821	RIT1	3041	3054	1.0	#CAMPO!	1	0.005711719	0.662	385.306.725	394.453.543	-592.549.935.993	12	13	12	3UTR		0	0	0
hsa-let-7g-5p	NM_014784	ARHGEF11	6328	6348	1.0	#CAMPO!	0	0.01059057	0.426	2.253.848	1.128.572.995	-592.733.267.885	17	20	9	3UTR		0	0	0
hsa-let-7g-5p	NM_198236	ARHGEF11	6448	6468	1.0	#CAMPO!	0	0.01059057	0.426	2.253.848	1.128.572.995	-592.733.267.885	17	20	9	3UTR		0	0	0
hsa-let-7g-5p	NM_030764	FCRL2	1799	1830	1.0	#CAMPO!	1	0.05885469	0.662	0.827129566667	0.1691594175	-379.332.483.736	20	31	10	3UTR		0	0	0
hsa-let-7g-5p	NM_003564	TAGLN2	1189	1210	1.0	#CAMPO!	0	3,00E+00	0.426	3.535.014	30.690.120.175	-708.740.339.828	17	21	10	3UTR		0	0	0
hsa-let-7g-5p	NM_001277223	TAGLN2	1154	1175	1.0	#CAMPO!	0	3,00E+00	0.426	19.827.816	328.063.787.875	-708.740.339.828	17	21	10	3UTR		0	0	0
hsa-let-7g-5p	NM_001184716	SLAMF6	1572	1594	1.0	#CAMPO!	1	0.003314335	0.529	0.299129875	0.12985510475	-5.962.462.745	13	15	13	3UTR		0	1	1
hsa-let-7g-5p	NM_052931	SLAMF6	1902	1924	1.0	#CAMPO!	1	0.003314335	0.529	0.177745	#CAMPO!	-5.962.462.745	13	15	13	3UTR		0	1	1
hsa-let-7g-5p	NM_001184714	SLAMF6	1905	1927	1.0	#CAMPO!	1	0.003314335	0.529	0.177745	#CAMPO!	-5.962.462.745	13	15	13	3UTR		0	1	1
hsa-let-7g-5p	NM_032174	TOMM40L	2724	2738	1.0	#CAMPO!	1	0.01099362	0.618	121.383.453.846	0.93241263875	-476.182.347.791	13	14	13	3UTR	MIRT735756	0	0	0
hsa-let-7g-5p	NM_001286373	TOMM40L	2622	2636	1.0	#CAMPO!	1	0.01099362	0.618	121.383.453.846	0.93241263875	-476.182.347.791	13	14	13	3UTR	MIRT735756	0	0	0
hsa-let-7g-5p	NM_001135240	C1orf226	3452	3465	1.0	#CAMPO!	1	0.00453288	0.368	0.0	0.0	-705.204.361.694	12	13	12	3UTR		0	0	0
hsa-let-7g-5p	NM_001085375	C1orf226	3422	3435	1.0	#CAMPO!	1	0.00453288	0.368	#CAMPO!	#CAMPO!	-705.204.361.694	12	13	12	3UTR		0	0	0
hsa-let-7g-5p	NM_001102445	RGS4	2846	2860	1.0	#CAMPO!	1	0.4243399	0.618	0.632831876923	0.486803832	-476.182.347.791	13	14	13	3UTR		0	0	0
hsa-let-7g-5p	NM_005613	RGS4	2737	2751	1.0	#CAMPO!	1	0.4243399	0.618	0.632831876923	0.486803832	-476.182.347.791	13	14	13	3UTR		0	0	0
hsa-let-7g-5p	NM_001113381	RGS4	2290	2304	1.0	#CAMPO!	1	0.4243399	0.618	0.632831876923	0.486803832	-476.182.347.791	13	14	13	3UTR		0	0	0
hsa-let-7g-5p	NM_001113380	RGS4	2421	2435	1.0	#CAMPO!	1	0.4243399	0.618	0.632831876923	0.486803832	-476.182.347.791	13	14	13	3UTR		0	0	0
hsa-let-7g-5p	NM_012474	UCK2	4659	4679	1.0	#CAMPO!	1	0.02099594	0.456	#CAMPO!	#CAMPO!	-842.925.875.962	16	20	10	3UTR		0	0	0
hsa-let-7g-5p	NM_001017961	FAM78B	1641	1661	1.0	#CAMPO!	1	0.0001028436	0.588	363.311.447	340.016.429.875	-661.809.931.277	18	20	13	3UTR		0	0	0
hsa-let-7g-5p	NM_017542	POGK	2562	2582	1.0	#CAMPO!	1	0.02132811	0.647	0.294154525	0.46272590625	-857.350.836.846	17	20	9	3UTR		0	0	0
hsa-let-7g-5p	NM_000734	CD247	1533	1557	1.0	#CAMPO!	0	0.006994049	0.5	0.42722967125	0.703664886	-911.556.725.135	16	24	8	3UTR		0	0	0
hsa-let-7g-5p	NM_198053	CD247	1536	1560	1.0	#CAMPO!	0	0.006994049	0.5	0.42722967125	0.703664886	-911.556.725.135	16	24	8	3UTR		0	0	0
hsa-let-7g-5p	NM_006902	PRRX1	1660	1703	1.0	#CAMPO!	1	0.006768527	0.662	0.43448397	0.357374135	-510.125.032.822	20	43	10	3UTR		1	1	2
hsa-let-7g-5p	NM_022716	PRRX1	1588	1631	1.0	#CAMPO!	1	0.006768527	0.662	0.43448397	0.357374135	-510.125.032.822	20	43	10	3UTR		1	1	2
hsa-let-7g-5p	NM_001163629	MROH9	2927	2947	1.0	#CAMPO!	1	0.002430839	0.618	#CAMPO!	0.152682785875	-707.545.840.709	15	20	6	3UTR		0	0	0
hsa-let-7g-5p	NM_002022	FMO4	2255	2267	1.0	#CAMPO!	1	0.07080378	0.647	0.288146872727	0.198487494464	-103.988.469.265	11	12	11	3UTR	MIRT617849	0	1	1
hsa-let-7g-5p	NM_015935	METTL13	2944	2965	1.0	#CAMPO!	0	0.07106475	0.588	0.04463505	0.05057137	-724.998.975.393	16	21	10	3UTR		0	0	0
hsa-let-7g-5p	NM_001007239	METTL13	2476	2497	1.0	#CAMPO!	0	0.07106475	0.588	0.04463505	0.05057137	-724.998.975.393	16	21	10	3UTR		0	0	0
hsa-let-7g-5p	NM_014955	METTL13	2619	2640	1.0	#CAMPO!	0	0.07106475	0.588	0.04463505	0.05057137	-724.998.975.393	16	21	10	3UTR		0	0	0
hsa-let-7g-5p	NM_000639	FASLG	1388	1400	1.0	#CAMPO!	1	7,43E+01	0.515	170.312.438.182	0.3295115325	-103.988.469.265	11	12	11	3UTR		1	1	2
hsa-let-7g-5p	NM_001302746	FASLG	1342	1354	1.0	#CAMPO!	1	7,43E+01	0.515	170.312.438.182	0.3295115325	-103.988.469.265	11	12	11	3UTR		1	1	2
hsa-let-7g-5p	NM_033319	CENPL	2157	2208	1.0	#CAMPO!	1	0.005763675	0.662	#CAMPO!	#CAMPO!	-57.294.136.647	16	18	16	3UTR		0	0	0
hsa-let-7g-5p	NM_001127181	CENPL	2295	2346	1.0	#CAMPO!	1	0.005763675	0.662	#CAMPO!	#CAMPO!	-57.294.136.647	16	18	16	3UTR		0	0	0
hsa-let-7g-5p	NM_001171182	CENPL	1768	1819	1.0	#CAMPO!	1	0.005763675	0.662	0.696692875	17.214.406.515	-57.294.136.647	16	18	16	3UTR		0	0	0
hsa-let-7g-5p	NM_001300851	RC3H1	7404	7447	1.0	#CAMPO!	1	0.01843644	0.529	550.534.181.818	5.040.334.375	-72.843.777.558	20	25	11	3UTR		0	0	0
hsa-let-7g-5p	NM_172071	RC3H1	7428	7471	1.0	#CAMPO!	1	0.01843644	0.529	521.810.727.273	44.329.717.125	-72.843.777.558	20	25	11	3UTR		0	0	0
hsa-let-7g-5p	NM_002373	MAP1A	10042	10059	1.0	#CAMPO!	0	7,79E+01	0.441	0.398129860833	0.903086651875	-674.758.927.398	15	17	12	3UTR		0	0	0
hsa-let-7g-5p	NM_005313	PDIA3	1731	1762	1.0	#CAMPO!	1	0.0001270621	0.529	0.439847923077	156.948.300.375	-452.877.439.761	15	18	13	3UTR		0	0	0
hsa-let-7g-5p	NM_001199877	SERF2	3218	3262	1.0	#CAMPO!	1	0.01741886	0.647	124.991.596.923	1.802.954.005	-730.759.903.363	20	44	13	3UTR		0	1	1
hsa-let-7g-5p	NM_001199877	SERF2	3279	3300	1.0	#CAMPO!	1	0.002561261	0.647	304.734.375	2.199.603.575	-623.647.057.278	16	21	8	3UTR		0	1	1
hsa-let-7g-5p	NM_001018108	SERF2	2820	2864	1.0	#CAMPO!	1	0.01741886	0.647	124.991.596.923	1.802.954.005	-730.759.903.363	20	44	13	3UTR		0	1	1
hsa-let-7g-5p	NM_001018108	SERF2	2881	2902	1.0	#CAMPO!	1	0.002561261	0.647	304.734.375	2.199.603.575	-623.647.057.278	16	21	8	3UTR		0	1	1
hsa-let-7g-5p	NM_001199875	SERF2	2820	2864	1.0	#CAMPO!	1	0.01741886	0.647	124.991.596.923	1.802.954.005	-730.759.903.363	20	44	13	3UTR		0	1	1
hsa-let-7g-5p	NM_001199875	SERF2	2881	2902	1.0	#CAMPO!	1	0.002561261	0.647	304.734.375	2.199.603.575	-623.647.057.278	16	21	8	3UTR		0	1	1
hsa-let-7g-5p	NM_001199876	SERF2	2709	2753	1.0	#CAMPO!	1	0.01741886	0.647	124.991.596.923	1.802.954.005	-730.759.903.363	20	44	13	3UTR		0	1	1
hsa-let-7g-5p	NM_001199876	SERF2	2770	2791	1.0	#CAMPO!	1	0.002561261	0.647	304.734.375	2.199.603.575	-623.647.057.278	16	21	8	3UTR		0	1	1
hsa-let-7g-5p	NM_001199878	SERF2	2513	2557	1.0	#CAMPO!	1	0.01741886	0.647	124.991.596.923	1.802.954.005	-730.759.903.363	20	44	13	3UTR		0	1	1
hsa-let-7g-5p	NM_001199878	SERF2	2574	2595	1.0	#CAMPO!	1	0.002561261	0.647	304.734.375	2.199.603.575	-623.647.057.278	16	21	8	3UTR		0	1	1
hsa-let-7g-5p	NM_024908	WDR76	3219	3236	1.0	#CAMPO!	1	0.001655302	0.559	0.497004666667	#CAMPO!	-592.549.935.993	14	17	12	3UTR		0	0	0
hsa-let-7g-5p	XM_005254441	CTDSPL2	3015	3041	1.0	#CAMPO!	0	0.03773709	0.721	0.0	0.0	-548.126.098.107	20	26	14	3UTR		1	0	1
hsa-let-7g-5p	NM_001198999	SEMA6D	4766	4786	1.0	#CAMPO!	1	0.0008919729	0.662	701.032.857.143	42.046.759.375	-108.871.432.976	17	20	10	3UTR		0	0	0
hsa-let-7g-5p	NM_020858	SEMA6D	4754	4774	1.0	#CAMPO!	1	0.0008919729	0.662	701.032.857.143	42.046.759.375	-108.871.432.976	17	20	10	3UTR		0	0	0
hsa-let-7g-5p	NM_153618	SEMA6D	4940	4960	1.0	#CAMPO!	1	0.0008919729	0.662	701.032.857.143	42.046.759.375	-108.871.432.976	17	20	10	3UTR		0	0	0
hsa-let-7g-5p	NM_153617	SEMA6D	4772	4792	1.0	#CAMPO!	1	0.0008919729	0.662	701.032.857.143	42.046.759.375	-108.871.432.976	17	20	10	3UTR		0	0	0
hsa-let-7g-5p	NM_153619	SEMA6D	4750	4770	1.0	#CAMPO!	1	0.0008919729	0.662	701.032.857.143	42.046.759.375	-108.871.432.976	17	20	10	3UTR		0	0	0
hsa-let-7g-5p	NM_153616	SEMA6D	4715	4735	1.0	#CAMPO!	1	0.0008919729	0.662	701.032.857.143	42.046.759.375	-108.871.432.976	17	20	10	3UTR		0	0	0
hsa-let-7g-5p	NM_014701	SECISBP2L	4239	4262	1.0	#CAMPO!	1	0.05768184	0.632	410.661.341.667	350.081.696.375	-72.843.777.558	21	23	17	3UTR		1	0	1
hsa-let-7g-5p	NM_024837	ATP8B4	4954	4972	1.0	#CAMPO!	1	0.01093209	0.588	221.498.953.846	363.251.285.205	-522.670.505.887	15	18	7	3UTR		1	1	2
hsa-let-7g-5p	NM_000103	CYP19A1	1963	2007	1.0	#CAMPO!	1	0.000157065	0.5	#CAMPO!	0.2762942925	-801.982.731.605	16	21	11	3UTR		1	0	1
hsa-let-7g-5p	NM_031226	CYP19A1	2072	2116	1.0	#CAMPO!	1	0.000157065	0.5	#CAMPO!	0.14288791125	-801.982.731.605	16	21	11	3UTR		1	0	1
hsa-let-7g-5p	NM_001277176	WDR72	686	711	1.0	#CAMPO!	1	0.02478768	0.765	0.469929433333	0.197042015	-39.375.744.462	20	25	10	3UTR		0	0	0
hsa-let-7g-5p	NM_004748	CCPG1	4296	4317	1.0	#CAMPO!	0	0.0002373997	0.618	1.622.685	20.686.620.475	-651.454.019.368	13	15	13	3UTR		0	0	0
hsa-let-7g-5p	NM_001040450	MINDY2	7348	7362	1.0	#CAMPO!	1	0.01896279	0.632	0.713397461538	0.5706101425	-576.291.300.428	13	14	13	3UTR		0	0	0
hsa-let-7g-5p	NM_001040453	MINDY2	7175	7189	1.0	#CAMPO!	1	0.01896279	0.632	0.713397461538	0.5706101425	-576.291.300.428	13	14	13	3UTR		0	0	0
hsa-let-7g-5p	NM_001270528	RNF111	5584	5604	1.0	#CAMPO!	0	0.0003193484	0.691	0.686428241667	0.79988277625	-674.758.927.398	16	20	12	3UTR		0	0	0
hsa-let-7g-5p	NM_017610	RNF111	5557	5577	1.0	#CAMPO!	0	0.0003193484	0.691	0.686428241667	0.79988277625	-674.758.927.398	16	20	12	3UTR		0	0	0
hsa-let-7g-5p	NM_001270530	RNF111	5438	5458	1.0	#CAMPO!	0	0.0003193484	0.691	0.686428241667	0.79988277625	-674.758.927.398	16	20	12	3UTR		0	0	0
hsa-let-7g-5p	NM_017684	VPS13C	11728	11740	1.0	#CAMPO!	1	0.001033262	0.456	323.019.118.182	36.063.576.175	-103.988.469.265	11	12	11	3UTR		0	0	0
hsa-let-7g-5p	NM_020821	VPS13C	11857	11869	1.0	#CAMPO!	1	0.001033262	0.456	253.281.563.636	392.005.771	-103.988.469.265	11	12	11	3UTR		0	0	0
hsa-let-7g-5p	NM_003099	SNX1	2211	2231	1.0	#CAMPO!	0	0.002469238	0.5	#CAMPO!	0.0635011	-784.025.412.874	16	20	6	3UTR		1	0	1
hsa-let-7g-5p	NM_148955	SNX1	2016	2036	1.0	#CAMPO!	0	0.002469238	0.5	#CAMPO!	0.0635011	-784.025.412.874	16	20	6	3UTR		1	0	1
hsa-let-7g-5p	NM_001029989	PCLAF	606	645	1.0	#CAMPO!	0	0.007159099	0.676	109.017.188.889	0.9661728905	-962.900.936.442	15	20	9	3UTR		0	0	0
hsa-let-7g-5p	NM_015042	ZNF609	7966	8001	1.0	#CAMPO!	1	0.01741091	0.515	0.631675886667	0.39670508875	-402.637.391.766	18	23	8	3UTR	MIRT735759	0	0	0
hsa-let-7g-5p	NM_001127890	SPG21	1680	1709	1.0	#CAMPO!	1	0.003455541	0.721	#CAMPO!	0.9402028875	-561.866.339.543	17	21	12	3UTR		0	0	0
hsa-let-7g-5p	NM_016630	SPG21	1761	1790	1.0	#CAMPO!	1	0.003455541	0.721	#CAMPO!	0.9402028875	-561.866.339.543	17	21	12	3UTR		0	0	0
hsa-let-7g-5p	NM_001127889	SPG21	1554	1609	1.0	#CAMPO!	1	0.003455541	0.721	0.124911285833	168.143.223.325	-561.866.339.543	17	21	12	3UTR		0	0	0
hsa-let-7g-5p	NM_001316944	PARP16	1097	1117	1.0	#CAMPO!	1	0.0243654	0.471	0.439007114286	0.69034109	-117.439.832.152	16	20	10	3UTR	MIRT566516	0	1	1
hsa-let-7g-5p	NM_004663	RAB11A	4852	4878	1.0	#CAMPO!	0	0.03521274	0.735	0.702576222222	0.66696273875	-888.086.065.272	17	26	9	3UTR		0	0	0
hsa-let-7g-5p	NM_001206836	RAB11A	4757	4783	1.0	#CAMPO!	0	0.03521274	0.735	0.702576222222	0.66696273875	-888.086.065.272	17	26	9	3UTR		0	0	0
hsa-let-7g-5p	NM_001287821	ZWILCH	2287	2306	1.0	#CAMPO!	1	0.003567635	0.529	106.767.882.857	1.397.407.665	-667.505.305.368	15	19	11	3UTR		0	0	0
hsa-let-7g-5p	NM_001287822	ZWILCH	2191	2210	1.0	#CAMPO!	1	0.003567635	0.529	106.767.882.857	1.397.407.665	-667.505.305.368	15	19	11	3UTR		0	0	0
hsa-let-7g-5p	NM_017975	ZWILCH	2192	2211	1.0	#CAMPO!	1	0.003567635	0.529	106.767.882.857	1.397.407.665	-667.505.305.368	15	19	11	3UTR		0	0	0
hsa-let-7g-5p	NM_001287823	ZWILCH	2140	2159	1.0	#CAMPO!	1	0.003567635	0.529	106.767.882.857	1.397.407.665	-667.505.305.368	15	19	11	3UTR		0	0	0
hsa-let-7g-5p	NM_001271886	AAGAB	2546	2561	1.0	#CAMPO!	1	0.214548	0.544	292.864.977.778	33.491.965.365	-541.312.999.483	14	15	14	3UTR		0	0	0
hsa-let-7g-5p	XM_011521363	ITGA11	6640	6662	1.0	#CAMPO!	1	4,77E+01	0.544	0.0	0.0	-133.533.796.209	16	22	8	3UTR		0	0	0
hsa-let-7g-5p	NM_017705	PAQR5	2814	2854	1.0	#CAMPO!	1	0.1223678	0.588	0.442121714286	0.17173685525	-402.637.391.766	14	16	14	3UTR		0	0	0
hsa-let-7g-5p	NM_001172685	CELF6	2222	2268	1.0	#CAMPO!	0	0.002637431	0.632	355.682.625	3.569.595.425	-139.752.485.914	15	17	15	3UTR		0	0	0
hsa-let-7g-5p	NM_005744	ARIH1	3720	3742	1.0	#CAMPO!	0	0.07011185	0.544	0.9092395	163.863.915.375	-101.310.478.428	18	22	8	3UTR	MIRT559495	0	0	0
hsa-let-7g-5p	NM_001164404	GOLGA6C	5096	5110	1.0	#CAMPO!	1	0.1746932	0.809	0.0848425384615	0.50313376825	-576.291.300.428	13	14	13	3UTR		0	0	0
hsa-let-7g-5p	NM_153271	SNX33	2139	2158	1.0	#CAMPO!	1	0.002244601	0.441	#CAMPO!	#CAMPO!	-608.354.497.639	17	19	12	3UTR		0	0	0
hsa-let-7g-5p	XM_017021945	NRG4	7105	7124	1.0	#CAMPO!	1	0.005829514	0.676	0.0	0.0	-943.034.828.598	17	19	11	3UTR		0	0	0
hsa-let-7g-5p	NM_001168412	TSPAN3	3640	3661	1.0	#CAMPO!	0	0.1684638	0.789	0.0	0.0	-142.128.292.116	17	21	12	3UTR		0	0	0
hsa-let-7g-5p	NM_198902	TSPAN3	3757	3778	1.0	#CAMPO!	0	0.1684638	0.789	0.0	0.0	-142.128.292.116	17	21	12	3UTR		0	0	0
hsa-let-7g-5p	NM_005724	TSPAN3	3832	3853	1.0	#CAMPO!	0	0.1684638	0.789	0.0	0.0	-142.128.292.116	17	21	12	3UTR		0	0	0
hsa-let-7g-5p	XM_006720601	DNAJA4	2275	2324	1.0	#CAMPO!	0	0.001972126	0.647	0.0	0.0	-651.454.019.368	17	19	17	3UTR		0	0	0
hsa-let-7g-5p	NM_001013619	HYKK	4085	4105	1.0	#CAMPO!	0	0.04980381	0.603	0.189989184615	0.28012303375	-106.079.947.208	17	20	13	3UTR		0	0	0
hsa-let-7g-5p	NM_001114735	BCL2A1	729	747	1.0	#CAMPO!	1	0.002036352	0.603	0.736608555556	0.578569505	-128.463.227.128	14	18	9	3UTR		0	0	0
hsa-let-7g-5p	NM_001008226	SAXO2	1729	1772	1.0	#CAMPO!	1	0.01326535	0.544	#CAMPO!	#CAMPO!	-495.700.071.937	15	18	13	3UTR		0	0	0
hsa-let-7g-5p	NM_001281806	FSD2	2469	2486	1.0	#CAMPO!	1	0.001935808	0.471	#CAMPO!	0.184885680625	-783.842.080.981	15	17	10	3UTR		1	0	1
hsa-let-7g-5p	NM_032856	WDR73	2419	2437	1.0	#CAMPO!	1	0.0003098674	0.426	221.868	0.3492579875	-499.396.410.445	15	18	8	3UTR		0	0	0
hsa-let-7g-5p	XM_017022734	ZNF592	6467	6484	1.0	#CAMPO!	1	0.000469237	0.471	0.0	0.0	-902.428.166.311	15	17	8	3UTR		0	0	0
hsa-let-7g-5p	NM_014630	ZNF592	6686	6703	1.0	#CAMPO!	1	0.000469237	0.471	#CAMPO!	#CAMPO!	-902.428.166.311	15	17	8	3UTR		0	0	0
hsa-let-7g-5p	XM_006720544	NTRK3	5636	5653	1.0	#CAMPO!	0	0.001250752	0.426	0.0	0.0	-674.758.927.398	16	17	16	3UTR		0	0	0
hsa-let-7g-5p	XM_017022253	NTRK3	5702	5719	1.0	#CAMPO!	0	0.001250752	0.426	0.0	0.0	-674.758.927.398	16	17	16	3UTR		0	0	0
hsa-let-7g-5p	NM_002666	PLIN1	2418	2436	1.0	#CAMPO!	1	0.06931341	0.529	309.950.974.545	2.967.717.685	-508.245.545.002	15	18	11	3UTR		0	0	0
hsa-let-7g-5p	NM_001288615	TTC23	2315	2333	1.0	#CAMPO!	0	0.05399846	0.529	131.673.805.455	0.9394890875	-76.359.074.988	17	18	17	3UTR		0	0	0
hsa-let-7g-5p	NM_001184816	CEACAM1	3050	3072	1.0	#CAMPO!	0	0.03055832	0.588	#CAMPO!	#CAMPO!	-120.413.749.424	17	22	9	3UTR		0	0	0
hsa-let-7g-5p	NM_001184813	CEACAM1	3103	3125	1.0	#CAMPO!	0	0.03055832	0.588	#CAMPO!	#CAMPO!	-120.413.749.424	17	22	9	3UTR		0	0	0
hsa-let-7g-5p	NM_001184815	CEACAM1	3196	3218	1.0	#CAMPO!	0	0.03055832	0.588	#CAMPO!	#CAMPO!	-120.413.749.424	17	22	9	3UTR		0	0	0
hsa-let-7g-5p	NM_001024912	CEACAM1	3338	3360	1.0	#CAMPO!	0	0.03055832	0.588	#CAMPO!	#CAMPO!	-120.413.749.424	17	22	9	3UTR		0	0	0
hsa-let-7g-5p	NM_001712	CEACAM1	3391	3413	1.0	#CAMPO!	0	0.03055832	0.588	#CAMPO!	#CAMPO!	-120.413.749.424	17	22	9	3UTR		0	0	0
hsa-let-7g-5p	NM_013256	ZNF180	3209	3241	1.0	#CAMPO!	1	0.007462263	0.632	0.0863188	0.29169789	-495.700.071.937	19	23	14	3UTR		0	0	0
hsa-let-7g-5p	NM_002856	NECTIN2	1933	1955	1.0	#CAMPO!	1	0.0001904329	0.441	0.412230225	0.44073924625	-600.432.994.624	16	22	12	3UTR		0	0	0
hsa-let-7g-5p	XM_017026461	ERCC1	1250	1272	1.0	#CAMPO!	1	0.0003185715	0.324	0.0	0.0	-593.929.536.754	19	22	11	3UTR		0	0	0
hsa-let-7g-5p	XM_017026460	ERCC1	1737	1759	1.0	#CAMPO!	1	0.0003185715	0.324	0.0	0.0	-593.929.536.754	19	22	11	3UTR		0	0	0
hsa-let-7g-5p	NM_001080469	FBXO46	2626	2649	1.0	#CAMPO!	1	0.1152451	0.485	17.101.114	218.106.208.813	-417.062.352.651	15	18	12	3UTR		0	0	0
hsa-let-7g-5p	NM_001205281	PPP5D1	747	774	1.0	#CAMPO!	1	0.00793127	0.662	513.654.038.462	390.551.062.125	-608.354.497.639	20	27	8	3UTR		0	0	0
hsa-let-7g-5p	NM_001297753	MAMSTR	1569	1590	1.0	#CAMPO!	1	0.02481358	0.456	#CAMPO!	0.11697988625	-64.692.115.272	18	21	9	3UTR		0	0	0
hsa-let-7g-5p	NM_001130915	MAMSTR	1456	1477	1.0	#CAMPO!	1	0.02481358	0.456	282.316.366.667	169.895.158.875	-64.692.115.272	18	21	9	3UTR		0	0	0
hsa-let-7g-5p	NM_182574	MAMSTR	1700	1721	1.0	#CAMPO!	1	0.02481358	0.456	111.180.304.444	0.86348832125	-64.692.115.272	18	21	9	3UTR		0	0	0
hsa-let-7g-5p	NM_001270686	JOSD2	792	820	1.0	#CAMPO!	1	0.01380942	0.471	0.412095833333	0.153643526818	-705.204.361.694	16	20	12	3UTR		0	0	0
hsa-let-7g-5p	NM_001030047	KLK3	1005	1024	1.0	#CAMPO!	1	0.002008478	0.559	#CAMPO!	#CAMPO!	-592.549.935.993	17	19	12	3UTR		0	0	0
hsa-let-7g-5p	NM_006969	ZNF28	4333	4352	1.0	#CAMPO!	1	0.06546671	0.735	0.315252733333	0.47388375	-48.497.144.956	16	19	9	3UTR	MIRT486657	0	0	0
hsa-let-7g-5p	NM_001321524	ZNF845	4236	4264	1.0	#CAMPO!	1	0.07268503	0.691	-110.718.668.889	#CAMPO!	-48.497.144.956	16	20	9	3UTR		0	0	0
hsa-let-7g-5p	NM_138374	ZNF845	4134	4162	1.0	#CAMPO!	1	0.07268503	0.691	-110.718.668.889	#CAMPO!	-48.497.144.956	16	20	9	3UTR		0	0	0
hsa-let-7g-5p	NM_001004301	ZNF813	3299	3318	1.0	#CAMPO!	1	0.07727967	0.75	#CAMPO!	#CAMPO!	-48.497.144.956	16	19	9	3UTR		0	0	0
hsa-let-7g-5p	NM_001146056	MBOAT7	1801	1824	1.0	#CAMPO!	1	0.0001287553	0.426	237.846.722.273	210.121.262	-379.332.483.736	19	23	14	3UTR		0	0	0
hsa-let-7g-5p	NM_001146083	MBOAT7	1880	1903	1.0	#CAMPO!	1	0.0001287553	0.426	235.889.922.727	2.000.178.855	-379.332.483.736	19	23	14	3UTR		0	0	0
hsa-let-7g-5p	NM_024298	MBOAT7	2007	2030	1.0	#CAMPO!	1	0.0001287553	0.426	2.359.323	21.853.877.525	-379.332.483.736	19	23	14	3UTR		0	0	0
hsa-let-7g-5p	NM_001128210	SPRED2	1704	1744	1.0	#CAMPO!	1	0.07893123	0.603	106.887.600.478	0.701854308	-39.375.744.462	20	25	8	3UTR		0	0	0
hsa-let-7g-5p	NM_014911	AAK1	9585	9605	1.0	#CAMPO!	0	0.00201043	0.485	0.681141769231	0.311286175	-805.822.672.855	16	20	13	3UTR		1	0	1
hsa-let-7g-5p	NM_001617	ADD2	3598	3626	1.0	#CAMPO!	1	0.01037528	0.441	0.160029425	0.372784055	-14.554.018.888	15	17	15	3UTR		0	0	0
hsa-let-7g-5p	NM_017488	ADD2	3684	3712	1.0	#CAMPO!	1	0.01037528	0.441	0.160029425	0.372784055	-14.554.018.888	15	17	15	3UTR		0	0	0
hsa-let-7g-5p	NM_001185054	ADD2	3352	3380	1.0	#CAMPO!	1	0.01037528	0.441	29.238.005	382.236.739.125	-14.554.018.888	15	17	15	3UTR		0	0	0
hsa-let-7g-5p	NM_015470	RAB11FIP5	3529	3545	1.0	#CAMPO!	1	0.007118137	0.441	359.322.666.667	407.245.044.625	-417.062.352.651	15	16	15	3UTR		0	0	0
hsa-let-7g-5p	NM_018221	MOB1A	3345	3393	1.0	#CAMPO!	1	0.002142014	0.382	0.40834876625	106.550.979.913	-48.497.144.956	19	24	15	3UTR		0	0	0
hsa-let-7g-5p	NM_006636	MTHFD2	2020	2039	1.0	#CAMPO!	1	0.001032002	0.574	0.942435142857	0.858692967	-97.793.595.776	17	19	10	3UTR		0	0	0
hsa-let-7g-5p	NM_001316766	C2orf81	2046	2069	1.0	#CAMPO!	1	0.00227025	0.412	0.868960913333	0.696987204	-402.637.391.766	14	17	9	3UTR		0	0	0
hsa-let-7g-5p	NM_001145054	C2orf81	2121	2144	1.0	#CAMPO!	1	0.00227025	0.412	#CAMPO!	#CAMPO!	-402.637.391.766	14	17	9	3UTR		0	0	0
hsa-let-7g-5p	NM_000682	ADRA2B	2870	2897	1.0	#CAMPO!	1	0.0006188773	0.412	285.865.341.176	3.403.682.315	-609.222.096.393	19	27	9	3UTR		0	0	0
hsa-let-7g-5p	NM_004418	DUSP2	1076	1145	1.0	#CAMPO!	1	0.0002789781	0.368	273.741.204.615	1.880.992.275	-476.182.347.791	16	21	13	3UTR		0	0	0
hsa-let-7g-5p	NM_001285485	NEURL3	1009	1056	1.0	#CAMPO!	1	0.0006097905	0.426	30.160.871	167.142.015.125	-928.609.867.714	14	19	10	3UTR		0	0	0
hsa-let-7g-5p	NM_025190	ANKRD36B	5430	5448	1.0	#CAMPO!	1	0.004550013	0.544	260.603.986.667	143.243.236	-510.125.032.822	15	18	9	3UTR		0	0	0
hsa-let-7g-5p	NM_001317992	C2orf15	1069	1100	1.0	#CAMPO!	1	0.01308613	0.647	0.705583271429	0.443918577625	-490.607.308.676	16	20	14	3UTR		0	0	0
hsa-let-7g-5p	NM_144706	C2orf15	973	1004	1.0	#CAMPO!	1	0.01308613	0.647	0.705583271429	0.443918577625	-490.607.308.676	16	20	14	3UTR		0	0	0
hsa-let-7g-5p	NM_153836	CREG2	2808	2821	1.0	#CAMPO!	1	0.0005867262	0.559	324.686.225	29.653.907.625	-705.204.361.694	12	13	12	3UTR		0	0	0
hsa-let-7g-5p	NM_145686	MAP4K4	5028	5050	1.0	#CAMPO!	1	0.008310701	0.632	325.555.477.778	26.484.516.275	-603.692.083.205	19	22	12	3UTR		1	1	2
hsa-let-7g-5p	NM_145686	MAP4K4	4432	4454	1.0	#CAMPO!	1	0.005500477	0.529	2.052.239	20.173.939.075	-522.701.318.475	19	22	11	3UTR		1	1	2
hsa-let-7g-5p	NM_001242560	MAP4K4	4914	4936	1.0	#CAMPO!	1	0.008310701	0.632	325.555.477.778	26.484.516.275	-603.692.083.205	19	22	12	3UTR		1	1	2
hsa-let-7g-5p	NM_001242560	MAP4K4	4318	4340	1.0	#CAMPO!	1	0.005500477	0.529	2.052.239	20.173.939.075	-522.701.318.475	19	22	11	3UTR		1	1	2
hsa-let-7g-5p	NM_004834	MAP4K4	4704	4726	1.0	#CAMPO!	1	0.008310701	0.632	325.555.477.778	26.484.516.275	-603.692.083.205	19	22	12	3UTR		1	1	2
hsa-let-7g-5p	NM_004834	MAP4K4	4108	4130	1.0	#CAMPO!	1	0.005500477	0.529	2.052.239	20.173.939.075	-522.701.318.475	19	22	11	3UTR		1	1	2
hsa-let-7g-5p	XM_017005361	MAP4K4	4703	4725	1.0	#CAMPO!	1	0.008310701	0.632	0.0	0.0	-603.692.083.205	19	22	12	3UTR		1	1	2
hsa-let-7g-5p	XM_017005361	MAP4K4	4107	4129	1.0	#CAMPO!	1	0.005500477	0.529	0.0	0.0	-522.701.318.475	19	22	11	3UTR		1	1	2
hsa-let-7g-5p	XM_006712869	MAP4K4	4472	4494	1.0	#CAMPO!	1	0.008310701	0.632	0.0	0.0	-603.692.083.205	19	22	12	3UTR		1	1	2
hsa-let-7g-5p	XM_006712869	MAP4K4	3876	3898	1.0	#CAMPO!	1	0.005500477	0.529	0.0	0.0	-522.701.318.475	19	22	11	3UTR		1	1	2
hsa-let-7g-5p	XM_017005371	MAP4K4	4463	4485	1.0	#CAMPO!	1	0.008310701	0.632	0.0	0.0	-603.692.083.205	19	22	12	3UTR		1	1	2
hsa-let-7g-5p	XM_017005371	MAP4K4	3867	3889	1.0	#CAMPO!	1	0.005500477	0.529	0.0	0.0	-522.701.318.475	19	22	11	3UTR		1	1	2
hsa-let-7g-5p	XM_005264071	MAP4K4	4460	4482	1.0	#CAMPO!	1	0.008310701	0.632	0.0	0.0	-603.692.083.205	19	22	12	3UTR		1	1	2
hsa-let-7g-5p	XM_005264071	MAP4K4	3864	3886	1.0	#CAMPO!	1	0.005500477	0.529	0.0	0.0	-522.701.318.475	19	22	11	3UTR		1	1	2
hsa-let-7g-5p	XM_005264069	MAP4K4	4532	4554	1.0	#CAMPO!	1	0.008310701	0.632	0.0	0.0	-603.692.083.205	19	22	12	3UTR		1	1	2
hsa-let-7g-5p	XM_005264069	MAP4K4	3936	3958	1.0	#CAMPO!	1	0.005500477	0.529	0.0	0.0	-522.701.318.475	19	22	11	3UTR		1	1	2
hsa-let-7g-5p	XM_017005375	MAP4K4	4370	4392	1.0	#CAMPO!	1	0.008310701	0.632	0.0	0.0	-603.692.083.205	19	22	12	3UTR		1	1	2
hsa-let-7g-5p	XM_017005375	MAP4K4	3774	3796	1.0	#CAMPO!	1	0.005500477	0.529	0.0	0.0	-522.701.318.475	19	22	11	3UTR		1	1	2
hsa-let-7g-5p	NM_001242559	MAP4K4	4553	4575	1.0	#CAMPO!	1	0.008310701	0.632	325.555.477.778	26.484.516.275	-603.692.083.205	19	22	12	3UTR		1	1	2
hsa-let-7g-5p	NM_001242559	MAP4K4	3957	3979	1.0	#CAMPO!	1	0.005500477	0.529	2.052.239	20.173.939.075	-522.701.318.475	19	22	11	3UTR		1	1	2
hsa-let-7g-5p	NM_001282408	IL1RL1	1343	1374	1.0	#CAMPO!	0	0.002316964	0.618	0.039586	#CAMPO!	-651.454.019.368	15	18	12	3UTR		0	0	0
hsa-let-7g-5p	NM_003856	IL1RL1	1663	1694	1.0	#CAMPO!	0	0.002316964	0.618	0.039586	#CAMPO!	-651.454.019.368	15	18	12	3UTR		0	0	0
hsa-let-7g-5p	NM_001142621	TGFBRAP1	4657	4702	1.0	#CAMPO!	1	0.0003073897	0.397	330.576.195.455	460.699.435.125	-72.843.777.558	15	19	11	3UTR		0	0	0
hsa-let-7g-5p	NM_004257	TGFBRAP1	4660	4705	1.0	#CAMPO!	1	0.0003073897	0.397	369.915.968.182	470.651.355.125	-72.843.777.558	15	19	11	3UTR		0	0	0
hsa-let-7g-5p	NM_138624	BCL2L11	3203	3224	1.0	#CAMPO!	1	0.0001272814	0.588	0.306669644444	0.3136093475	-112.306.303.685	15	21	9	3UTR		0	0	0
hsa-let-7g-5p	NM_138622	BCL2L11	3295	3316	1.0	#CAMPO!	1	0.0001272814	0.588	0.306669644444	0.3136093475	-112.306.303.685	15	21	9	3UTR		0	0	0
hsa-let-7g-5p	NM_001204108	BCL2L11	3302	3323	1.0	#CAMPO!	1	0.0001272814	0.588	0.306669644444	0.3136093475	-112.306.303.685	15	21	9	3UTR		0	0	0
hsa-let-7g-5p	NM_138621	BCL2L11	3170	3191	1.0	#CAMPO!	1	0.0001272814	0.588	0.306669644444	0.3136093475	-112.306.303.685	15	21	9	3UTR		0	0	0
hsa-let-7g-5p	NM_001204109	BCL2L11	3191	3212	1.0	#CAMPO!	1	0.0001272814	0.588	0.306669644444	0.3136093475	-112.306.303.685	15	21	9	3UTR		0	0	0
hsa-let-7g-5p	NM_138626	BCL2L11	3066	3087	1.0	#CAMPO!	1	0.0001272814	0.588	0.306669644444	0.3136093475	-112.306.303.685	15	21	9	3UTR		0	0	0
hsa-let-7g-5p	NM_138623	BCL2L11	3115	3136	1.0	#CAMPO!	1	0.0001272814	0.588	0.306669644444	0.3136093475	-112.306.303.685	15	21	9	3UTR		0	0	0
hsa-let-7g-5p	NM_006538	BCL2L11	2990	3011	1.0	#CAMPO!	1	0.0001272814	0.588	0.306669644444	0.3136093475	-112.306.303.685	15	21	9	3UTR		0	0	0
hsa-let-7g-5p	NM_001204112	BCL2L11	3011	3032	1.0	#CAMPO!	1	0.0001272814	0.588	0.306669644444	0.3136093475	-112.306.303.685	15	21	9	3UTR		0	0	0
hsa-let-7g-5p	NM_138625	BCL2L11	3016	3037	1.0	#CAMPO!	1	0.0001272814	0.588	0.306669644444	0.3136093475	-112.306.303.685	15	21	9	3UTR		0	0	0
hsa-let-7g-5p	NM_001204107	BCL2L11	3097	3118	1.0	#CAMPO!	1	0.0001272814	0.588	0.306669644444	0.3136093475	-112.306.303.685	15	21	9	3UTR		0	0	0
hsa-let-7g-5p	NM_001204110	BCL2L11	3032	3053	1.0	#CAMPO!	1	0.0001272814	0.588	0.306669644444	0.3136093475	-112.306.303.685	15	21	9	3UTR		0	0	0
hsa-let-7g-5p	NM_025181	SLC35F5	10072	10090	1.0	#CAMPO!	1	0.005536659	0.75	1.585.631.975	142.662.376.875	-499.396.410.445	16	18	8	3UTR		0	0	0
hsa-let-7g-5p	NM_019044	CCDC93	5220	5232	1.0	#CAMPO!	1	0.1140179	0.5	498.731.645.455	5.076.182.595	-103.988.469.265	11	12	11	3UTR		1	0	1
hsa-let-7g-5p	NM_182915	STEAP3	4128	4145	1.0	#CAMPO!	1	0.007066039	0.515	111.137.184.286	0.1381305	-113.748.799.774	14	17	7	3UTR		1	0	1
hsa-let-7g-5p	NM_018234	STEAP3	3781	3798	1.0	#CAMPO!	1	0.007066039	0.515	111.137.184.286	0.1381305	-113.748.799.774	14	17	7	3UTR		1	0	1
hsa-let-7g-5p	NM_138637	STEAP3	3945	3962	1.0	#CAMPO!	1	0.007066039	0.515	111.137.184.286	0.1381305	-113.748.799.774	14	17	7	3UTR		1	0	1
hsa-let-7g-5p	NM_001008410	STEAP3	3713	3730	1.0	#CAMPO!	1	0.007066039	0.515	111.137.184.286	0.1381305	-113.748.799.774	14	17	7	3UTR		1	0	1
hsa-let-7g-5p	NM_002881	RALB	1797	1822	1.0	#CAMPO!	1	0.01258336	0.574	0.637980745833	0.2452302	-379.332.483.736	19	25	9	3UTR		1	1	2
hsa-let-7g-5p	XM_011510848	CLASP1	7313	7348	1.0	#CAMPO!	1	0.00031361	0.294	0.0	0.0	-402.637.391.766	14	16	14	3UTR		0	0	0
hsa-let-7g-5p	XM_006712385	CLASP1	6361	6396	1.0	#CAMPO!	1	0.00031361	0.294	0.0	0.0	-402.637.391.766	14	16	14	3UTR		0	0	0
hsa-let-7g-5p	XM_017003833	GPR17	2765	2783	1.0	#CAMPO!	1	0.0007292906	0.338	0.0	0.0	-135.529.293.616	16	18	9	3UTR		0	0	0
hsa-let-7g-5p	NM_001006623	WDR33	1616	1634	1.0	#CAMPO!	0	0.03149033	0.544	0.124863166667	#CAMPO!	-801.289.806.207	16	18	10	3UTR		0	0	0
hsa-let-7g-5p	XM_005263681	ARHGEF4	7147	7190	1.0	#CAMPO!	1	0.004314238	0.397	0.0	0.0	-714.012.814.695	15	18	10	3UTR		0	0	0
hsa-let-7g-5p	XM_005263681	ARHGEF4	7296	7315	1.0	#CAMPO!	1	0.001044511	0.5	0.0	0.0	-402.637.391.766	16	19	9	3UTR		0	0	0
hsa-let-7g-5p	XM_005263687	ARHGEF4	3361	3404	1.0	#CAMPO!	1	0.004314238	0.397	0.0	0.0	-714.012.814.695	15	18	10	3UTR		0	0	0
hsa-let-7g-5p	XM_005263687	ARHGEF4	3510	3529	1.0	#CAMPO!	1	0.001044511	0.5	0.0	0.0	-402.637.391.766	16	19	9	3UTR		0	0	0
hsa-let-7g-5p	NM_001077427	LYPD1	2797	2826	1.0	#CAMPO!	1	0.01268712	0.574	103.400.664.286	18.431.187.525	-467.302.400.645	19	23	14	3UTR		0	0	0
hsa-let-7g-5p	XM_017004929	GTDC1	2012	2028	1.0	#CAMPO!	0	0.003498945	0.471	0.0	0.0	-571.431.006.138	14	16	8	3UTR		0	0	0
hsa-let-7g-5p	NM_001284234	GTDC1	1775	1791	1.0	#CAMPO!	0	0.003498945	0.471	0.3367642325	0.422965369375	-571.431.006.138	14	16	8	3UTR		0	0	0
hsa-let-7g-5p	NM_002747	MAPK4	4593	4610	1.0	#CAMPO!	1	0.0003970034	0.618	14.774.095	1.324.381.355	-379.332.483.736	15	17	11	3UTR		0	0	0
hsa-let-7g-5p	NM_001292040	MAPK4	4217	4234	1.0	#CAMPO!	1	0.0003970034	0.618	14.774.095	1.324.381.355	-379.332.483.736	15	17	11	3UTR		0	0	0
hsa-let-7g-5p	NM_001292039	MAPK4	3177	3194	1.0	#CAMPO!	1	0.0003970034	0.618	14.774.095	1.324.381.355	-379.332.483.736	15	17	11	3UTR		0	0	0
hsa-let-7g-5p	XM_011525844	DCC	8464	8496	1.0	#CAMPO!	1	0.008110477	0.559	0.0	0.0	-490.607.308.676	20	32	7	3UTR		0	0	0
hsa-let-7g-5p	NM_003927	MBD2	2072	2106	1.0	#CAMPO!	1	0.01213444	0.588	0.208513929412	0.0583184238125	-379.332.483.736	19	22	17	3UTR	MIRT501947	1	1	2
hsa-let-7g-5p	NM_007195	POLI	5008	5028	1.0	#CAMPO!	1	0.01201913	0.529	#CAMPO!	#CAMPO!	-561.866.339.543	17	20	7	3UTR		0	0	0
hsa-let-7g-5p	NM_001243227	TCF4	3293	3310	1.0	#CAMPO!	1	0.0004774795	0.515	100.170.585.714	1.083.889.815	-570.655.441.312	15	17	11	3UTR		0	0	0
hsa-let-7g-5p	NM_001243230	TCF4	3447	3469	1.0	#CAMPO!	1	0.04138539	0.647	43.182.948.125	20.618.142.025	-452.877.439.761	17	22	8	3UTR		0	0	0
hsa-let-7g-5p	NM_001243230	TCF4	2920	2937	1.0	#CAMPO!	1	0.0004774795	0.515	0.856411142857	179.266.079	-570.655.441.312	15	17	11	3UTR		0	0	0
hsa-let-7g-5p	NM_001306207	TCF4	3072	3089	1.0	#CAMPO!	1	0.0004774795	0.515	259.996.142.857	189.860.594.625	-570.655.441.312	15	17	11	3UTR		0	0	0
hsa-let-7g-5p	NM_001243231	TCF4	2881	2898	1.0	#CAMPO!	1	0.0004774795	0.515	0.880627071429	151.296.622.625	-570.655.441.312	15	17	11	3UTR		0	0	0
hsa-let-7g-5p	NM_001243233	TCF4	2844	2861	1.0	#CAMPO!	1	0.0004774795	0.515	0.916951428571	132.226.555	-570.655.441.312	15	17	11	3UTR		0	0	0
hsa-let-7g-5p	NM_001306208	TCF4	2903	2920	1.0	#CAMPO!	1	0.0004774795	0.515	178.872.442.857	164.327.861	-570.655.441.312	15	17	11	3UTR		0	0	0
hsa-let-7g-5p	NM_001243232	TCF4	3442	3464	1.0	#CAMPO!	1	0.04138539	0.647	3.237.181	2.069.178.965	-452.877.439.761	17	22	8	3UTR		0	0	0
hsa-let-7g-5p	NM_001243232	TCF4	2915	2932	1.0	#CAMPO!	1	0.0004774795	0.515	213.985.785.714	189.224.914	-570.655.441.312	15	17	11	3UTR		0	0	0
hsa-let-7g-5p	NM_001243235	TCF4	3003	3025	1.0	#CAMPO!	1	0.04138539	0.647	19.854.796.875	2.022.561.425	-452.877.439.761	17	22	8	3UTR		0	0	0
hsa-let-7g-5p	NM_001243235	TCF4	2476	2493	1.0	#CAMPO!	1	0.0004774795	0.515	367.756.857.143	3.231.391.915	-570.655.441.312	15	17	11	3UTR		0	0	0
hsa-let-7g-5p	NM_001243234	TCF4	3015	3037	1.0	#CAMPO!	1	0.04138539	0.647	20.172.646	18.604.656.125	-452.877.439.761	17	22	8	3UTR		0	0	0
hsa-let-7g-5p	NM_001243234	TCF4	2488	2505	1.0	#CAMPO!	1	0.0004774795	0.515	427.086.428.571	214.121.929.125	-570.655.441.312	15	17	11	3UTR		0	0	0
hsa-let-7g-5p	NM_001243236	TCF4	3019	3041	1.0	#CAMPO!	1	0.04138539	0.647	2.038.453.475	1.830.801.075	-452.877.439.761	17	22	8	3UTR		0	0	0
hsa-let-7g-5p	XM_017025948	TCF4	3309	3326	1.0	#CAMPO!	1	0.0004774795	0.515	0.0	0.0	-570.655.441.312	15	17	11	3UTR		0	0	0
hsa-let-7g-5p	XM_017025956	TCF4	2669	2686	1.0	#CAMPO!	1	0.0004774795	0.515	0.0	0.0	-570.655.441.312	15	17	11	3UTR		0	0	0
hsa-let-7g-5p	NM_004852	ONECUT2	9648	9667	1.0	#CAMPO!	1	0.0006391932	0.471	#CAMPO!	#CAMPO!	-996.490.262.236	18	19	18	3UTR	MIRT080402	1	0	1
hsa-let-7g-5p	NM_004852	ONECUT2	3447	3470	1.0	#CAMPO!	1	0.0003728045	0.574	139.685.346.154	405.393.095	-576.291.300.428	13	15	13	3UTR	MIRT080402	1	0	1
hsa-let-7g-5p	XM_011525892	PIGN	4787	4816	1.0	#CAMPO!	1	0.09472598	0.706	0.0	0.0	-503.583.130.569	20	29	15	3UTR		0	0	0
hsa-let-7g-5p	XM_011525895	PIGN	4647	4676	1.0	#CAMPO!	1	0.09472598	0.706	0.0	0.0	-503.583.130.569	20	29	15	3UTR		0	0	0
hsa-let-7g-5p	XM_017025686	PIGN	3921	3950	1.0	#CAMPO!	1	0.09472598	0.706	0.0	0.0	-503.583.130.569	20	29	15	3UTR		0	0	0
hsa-let-7g-5p	NM_005024	SERPINB10	2029	2077	1.0	#CAMPO!	0	0.006743762	0.676	0.468409375	#CAMPO!	-10.829.785.212	17	24	9	3UTR		0	0	0
hsa-let-7g-5p	NM_014643	ZNF516	4302	4322	1.0	#CAMPO!	1	0.03214069	0.647	0.419134852727	#CAMPO!	-593.929.536.754	15	20	11	3UTR		1	1	2
hsa-let-7g-5p	NM_001278669	NFATC1	3828	3857	1.0	#CAMPO!	1	0.02107638	0.515	0.182369966364	0.321899831125	-857.350.836.846	18	23	11	3UTR		0	0	0
hsa-let-7g-5p	NM_006162	NFATC1	3521	3550	1.0	#CAMPO!	1	0.02107638	0.515	0.182369966364	0.321899831125	-857.350.836.846	18	23	11	3UTR		0	0	0
hsa-let-7g-5p	NM_001278670	NFATC1	3138	3167	1.0	#CAMPO!	1	0.02107638	0.515	0.182369966364	0.321899831125	-857.350.836.846	18	23	11	3UTR		0	0	0
hsa-let-7g-5p	NM_172388	NFATC1	2411	2451	1.0	#CAMPO!	1	0.02107638	0.515	0.45553658	0.251322015875	-857.350.836.846	18	23	11	3UTR		0	0	0
hsa-let-7g-5p	NM_172387	NFATC1	3454	3483	1.0	#CAMPO!	1	0.02107638	0.515	0.182369966364	0.321899831125	-857.350.836.846	18	23	11	3UTR		0	0	0
hsa-let-7g-5p	NM_172389	NFATC1	3147	3176	1.0	#CAMPO!	1	0.02107638	0.515	0.182369966364	0.321899831125	-857.350.836.846	18	23	11	3UTR		0	0	0
hsa-let-7g-5p	NM_001278672	NFATC1	2764	2793	1.0	#CAMPO!	1	0.02107638	0.515	0.182369966364	0.321899831125	-857.350.836.846	18	23	11	3UTR		0	0	0
hsa-let-7g-5p	NM_001278673	NFATC1	2355	2384	1.0	#CAMPO!	1	0.02107638	0.515	0.182369966364	0.321899831125	-857.350.836.846	18	23	11	3UTR		0	0	0
hsa-let-7g-5p	NM_001146345	PQLC1	1756	1805	1.0	#CAMPO!	0	5,41E-01	0.426	481.461.363.636	374.385.455	-533.701.137.223	16	18	16	3UTR		0	0	0
hsa-let-7g-5p	NM_025078	PQLC1	1810	1859	1.0	#CAMPO!	0	5,41E-01	0.426	364.572.263.636	3.815.666.975	-533.701.137.223	16	18	16	3UTR		0	0	0
hsa-let-7g-5p	XM_011527668	CIRBP	724	773	1.0	#CAMPO!	0	0.00131856	0.456	0.0	0.0	-569.428.359.855	14	17	10	3UTR		0	0	0
hsa-let-7g-5p	NM_017797	BTBD2	2399	2417	1.0	#CAMPO!	0	0.03532659	0.338	0.953295666667	0.270853255	-780.367.080.634	16	18	9	3UTR		0	0	0
hsa-let-7g-5p	XM_005259480	IZUMO4	711	762	1.0	#CAMPO!	1	0.0001295493	0.309	0.0	0.0	-608.354.497.639	19	23	12	3UTR		0	0	0
hsa-let-7g-5p	NM_001201338	SAFB	2988	3024	1.0	#CAMPO!	0	0.01116467	0.75	146.489.247.714	0.60141297	-651.454.019.368	19	36	11	3UTR		0	0	0
hsa-let-7g-5p	NM_002967	SAFB	2982	3018	1.0	#CAMPO!	0	0.01116467	0.75	146.489.247.714	0.60141297	-651.454.019.368	19	36	11	3UTR		0	0	0
hsa-let-7g-5p	NM_001201339	SAFB	2985	3021	1.0	#CAMPO!	0	0.01116467	0.75	146.489.247.714	0.60141297	-651.454.019.368	19	36	11	3UTR		0	0	0
hsa-let-7g-5p	NM_001201340	SAFB	2781	2817	1.0	#CAMPO!	0	0.01116467	0.75	146.489.247.714	0.60141297	-651.454.019.368	19	36	11	3UTR		0	0	0
hsa-let-7g-5p	NM_001300865	RANBP3	2233	2252	1.0	#CAMPO!	1	0.1717807	0.485	250.748.775	3.759.985.885	-561.866.339.543	17	19	12	3UTR		0	0	0
hsa-let-7g-5p	NM_007320	RANBP3	2248	2267	1.0	#CAMPO!	1	0.1717807	0.485	325.204.041.667	28.486.959.075	-561.866.339.543	17	19	12	3UTR		0	0	0
hsa-let-7g-5p	NM_003624	RANBP3	2437	2456	1.0	#CAMPO!	1	0.1717807	0.485	0.629373833333	13.846.832.625	-561.866.339.543	17	19	12	3UTR		0	0	0
hsa-let-7g-5p	NM_007322	RANBP3	2452	2471	1.0	#CAMPO!	1	0.1717807	0.485	169.236.775	0.91196898375	-561.866.339.543	17	19	12	3UTR		0	0	0
hsa-let-7g-5p	XM_011527840	ARHGEF18	3955	3979	1.0	#CAMPO!	1	0.04921771	0.5	0.0	0.0	-508.276.357.591	19	24	13	3UTR		0	0	0
hsa-let-7g-5p	NM_001268284	LRRC8E	2934	2948	1.0	#CAMPO!	1	0.04136986	0.441	0.396989346154	0.18199199875	-476.182.347.791	13	14	13	3UTR		0	0	0
hsa-let-7g-5p	NM_025061	LRRC8E	2791	2805	1.0	#CAMPO!	1	0.04136986	0.441	0.396989346154	0.18199199875	-476.182.347.791	13	14	13	3UTR		0	0	0
hsa-let-7g-5p	NM_001419	ELAVL1	4129	4154	1.0	#CAMPO!	1	0.0001462595	0.441	242.667.116.667	0.9170197275	-696.379.968.406	17	20	11	3UTR		0	0	0
hsa-let-7g-5p	NM_152289	ZNF561	1872	1891	1.0	#CAMPO!	1	0.004132224	0.5	0.172456666667	#CAMPO!	-732.605.144.472	15	19	9	3UTR		0	0	0
hsa-let-7g-5p	NM_017656	ZNF562	1672	1691	1.0	#CAMPO!	1	0.003246896	0.5	#CAMPO!	#CAMPO!	-732.605.144.472	15	19	9	3UTR		0	0	0
hsa-let-7g-5p	NM_001300885	ZNF562	1885	1904	1.0	#CAMPO!	1	0.003246896	0.5	0.0441713333333	#CAMPO!	-732.605.144.472	15	19	9	3UTR		0	0	0
hsa-let-7g-5p	NM_001130031	ZNF562	1888	1907	1.0	#CAMPO!	1	0.003246896	0.5	0.0221196666667	#CAMPO!	-732.605.144.472	15	19	9	3UTR		0	0	0
hsa-let-7g-5p	NM_203374	ZNF784	1688	1720	1.0	#CAMPO!	1	0.01422589	0.5	0.449495142857	0.0475437975	-61.995.071.877	13	16	7	3UTR		1	0	1
hsa-let-7g-5p	NM_001012729	DUXA	887	903	1.0	#CAMPO!	1	0.02793828	0.662	#CAMPO!	#CAMPO!	-48.497.144.956	14	16	11	3UTR		0	0	0
hsa-let-7g-5p	NM_001023563	ZNF805	6938	6986	1.0	#CAMPO!	1	0.001189837	0.368	#CAMPO!	#CAMPO!	-48.497.144.956	18	23	15	3UTR		0	0	0
hsa-let-7g-5p	NM_001145078	ZNF805	6811	6859	1.0	#CAMPO!	1	0.001189837	0.368	#CAMPO!	#CAMPO!	-48.497.144.956	18	23	15	3UTR		0	0	0
hsa-let-7g-5p	NM_001207009	ZNF497	2766	2780	1.0	#CAMPO!	0	6,11E+01	0.456	113.824.727.273	#CAMPO!	-724.998.975.393	12	14	11	3UTR		0	0	0
hsa-let-7g-5p	NM_001199786	FKBP1A	504	522	1.0	#CAMPO!	0	0.05041896	0.559	19.399.842	0.6851053425	-881.343.632.025	15	18	10	3UTR		0	0	0
hsa-let-7g-5p	NM_018839	NSFL1C	2555	2595	1.0	#CAMPO!	1	0.01162369	0.426	324.149.491.333	308.783.003.875	-402.637.391.766	14	17	9	3UTR		0	0	0
hsa-let-7g-5p	NM_016143	NSFL1C	2648	2688	1.0	#CAMPO!	1	0.01162369	0.426	324.149.491.333	308.783.003.875	-402.637.391.766	14	17	9	3UTR		0	0	0
hsa-let-7g-5p	NM_001206736	NSFL1C	2654	2694	1.0	#CAMPO!	1	0.01162369	0.426	324.149.491.333	308.783.003.875	-402.637.391.766	14	17	9	3UTR		0	0	0
hsa-let-7g-5p	XM_017028079	PANK2	2654	2673	1.0	#CAMPO!	1	0.003112459	0.382	0.0	0.0	-100.215.482.374	15	19	10	3UTR		0	0	0
hsa-let-7g-5p	NM_001134337	RNF24	3175	3198	1.0	#CAMPO!	0	0.05956399	0.603	#CAMPO!	0.02850257375	-657.951.784.056	18	23	11	3UTR		0	0	0
hsa-let-7g-5p	NM_001134338	RNF24	3244	3267	1.0	#CAMPO!	0	0.05956399	0.603	0.432003854545	0.1065633925	-657.951.784.056	18	23	11	3UTR		0	0	0
hsa-let-7g-5p	NM_007219	RNF24	3467	3490	1.0	#CAMPO!	0	0.05956399	0.603	#CAMPO!	0.10930249	-657.951.784.056	18	23	11	3UTR		0	0	0
hsa-let-7g-5p	NM_000678	ADRA1D	2551	2572	1.0	#CAMPO!	0	0.3021214	0.647	0.418754728571	0.38812037125	-95.516.050.626	18	21	14	3UTR		0	0	0
hsa-let-7g-5p	NM_021156	TMX4	5867	5888	1.0	#CAMPO!	0	0.02821044	0.676	0.873442855	0.8505857515	-113.313.070.472	16	21	6	3UTR		1	0	1
hsa-let-7g-5p	NM_001282550	BTBD3	3577	3601	1.0	#CAMPO!	0	0.002773155	0.588	0.305785615385	0.9243691825	-779.489.591.025	19	24	13	3UTR		1	0	1
hsa-let-7g-5p	NM_014962	BTBD3	3995	4019	1.0	#CAMPO!	0	0.002773155	0.588	0.305785615385	0.9243691825	-779.489.591.025	19	24	13	3UTR		1	0	1
hsa-let-7g-5p	NM_001282551	BTBD3	3673	3697	1.0	#CAMPO!	0	0.002773155	0.588	0.305785615385	0.9243691825	-779.489.591.025	19	24	13	3UTR		1	0	1
hsa-let-7g-5p	NM_152227	SNX5	1744	1763	1.0	#CAMPO!	1	0.04009346	0.588	522.103.457.143	515.523.365.737	-107.428.936.888	16	19	7	3UTR		0	0	0
hsa-let-7g-5p	NM_014426	SNX5	1789	1808	1.0	#CAMPO!	1	0.04009346	0.588	583.538.402.857	5.252.232.545	-107.428.936.888	16	19	7	3UTR		0	0	0
hsa-let-7g-5p	NM_153675	FOXA2	1841	1862	1.0	#CAMPO!	1	0.001407529	0.544	308.731.643.333	37.518.850.025	-48.497.144.956	19	21	12	3UTR		0	0	0
hsa-let-7g-5p	NM_002657	PLAGL2	3028	3054	1.0	#CAMPO!	1	0.007110645	0.456	201.322.647.857	124.717.699.125	-48.497.144.956	19	26	8	3UTR	MIRT485294	1	1	2
hsa-let-7g-5p	NM_015352	POFUT1	2583	2605	1.0	#CAMPO!	0	0.01547555	0.529	0.516930427333	0.148182505125	-703.880.045.538	19	22	10	3UTR		0	0	0
hsa-let-7g-5p	NM_001256798	NOL4L	2686	2706	1.0	#CAMPO!	1	4,52E+00	0.603	0.448356821053	0.60657231625	-495.700.071.937	18	20	15	3UTR		1	1	2
hsa-let-7g-5p	NM_025227	BPIFB2	1864	1885	1.0	#CAMPO!	0	0.03046575	0.5	0.0427587625	0.367327961008	-723.797.013.342	19	21	12	3UTR		0	0	0
hsa-let-7g-5p	NM_025227	BPIFB2	1840	1863	1.0	#CAMPO!	0	4,98E+00	0.382	#CAMPO!	#CAMPO!	-569.428.359.855	14	16	14	3UTR		0	0	0
hsa-let-7g-5p	NM_001319164	BPIFA2	900	914	1.0	#CAMPO!	0	1,74E+01	0.412	#CAMPO!	#CAMPO!	-724.998.975.393	12	14	11	3UTR		0	0	0
hsa-let-7g-5p	NM_080574	BPIFA2	982	996	1.0	#CAMPO!	0	1,74E+01	0.412	#CAMPO!	#CAMPO!	-724.998.975.393	12	14	11	3UTR		0	0	0
hsa-let-7g-5p	NM_001032999	CBFA2T2	4673	4691	1.0	#CAMPO!	1	0.0001491947	0.426	#CAMPO!	#CAMPO!	-499.396.410.445	15	18	8	3UTR		0	0	0
hsa-let-7g-5p	NM_005093	CBFA2T2	5091	5109	1.0	#CAMPO!	1	0.0001491947	0.426	#CAMPO!	#CAMPO!	-499.396.410.445	15	18	8	3UTR		0	0	0
hsa-let-7g-5p	NM_001039709	CBFA2T2	4803	4821	1.0	#CAMPO!	1	0.0001491947	0.426	#CAMPO!	#CAMPO!	-499.396.410.445	15	18	8	3UTR		0	0	0
hsa-let-7g-5p	NM_001198840	RBM12	3551	3581	1.0	#CAMPO!	1	0.00149573	0.588	346.616.909.091	289.071.803.875	-623.647.057.278	19	25	11	3UTR		0	0	0
hsa-let-7g-5p	NM_152838	RBM12	3604	3634	1.0	#CAMPO!	1	0.00149573	0.588	344.883.621.818	368.911.280.875	-623.647.057.278	19	25	11	3UTR		0	0	0
hsa-let-7g-5p	NM_001015880	PAPSS2	3655	3672	1.0	#CAMPO!	1	0.07595344	0.691	0.338881727273	0.55869478	-593.929.536.754	14	17	11	3UTR		0	0	0
hsa-let-7g-5p	NM_004670	PAPSS2	3640	3657	1.0	#CAMPO!	1	0.07595344	0.691	0.338881727273	0.55869478	-593.929.536.754	14	17	11	3UTR		0	0	0
hsa-let-7g-5p	NM_017824	MARCH5	1253	1275	1.0	#CAMPO!	0	0.0003880865	0.691	281.581.333.333	225.273.139	-651.454.019.368	19	22	13	3UTR		0	0	0
hsa-let-7g-5p	NM_001134375	CCNJ	3998	4021	1.0	#CAMPO!	0	0.0299453	0.647	190.428.054.545	206.112.670.875	-805.822.672.855	14	18	11	3UTR		1	1	2
hsa-let-7g-5p	NM_019084	CCNJ	3965	3988	1.0	#CAMPO!	0	0.0299453	0.647	190.428.054.545	206.112.670.875	-805.822.672.855	14	18	11	3UTR		1	1	2
hsa-let-7g-5p	NM_001134376	CCNJ	3962	3985	1.0	#CAMPO!	0	0.0299453	0.647	190.428.054.545	206.112.670.875	-805.822.672.855	14	18	11	3UTR		1	1	2
hsa-let-7g-5p	NM_004088	DNTT	1803	1825	1.0	#CAMPO!	0	0.0292528	0.662	0.0867151785714	0.2546442875	-651.454.019.368	14	16	14	3UTR		0	0	0
hsa-let-7g-5p	NM_001017520	DNTT	1800	1822	1.0	#CAMPO!	0	0.0292528	0.662	0.0867151785714	0.2546442875	-651.454.019.368	14	16	14	3UTR		0	0	0
hsa-let-7g-5p	NM_001204300	ARHGAP19	1619	1635	1.0	#CAMPO!	1	0.05645014	0.485	106.843.444.444	0.1935154975	-610.695.976.654	15	16	15	3UTR		0	0	0
hsa-let-7g-5p	NM_032900	ARHGAP19	1706	1722	1.0	#CAMPO!	1	0.05645014	0.485	0.214189633333	0.81488049	-610.695.976.654	15	16	15	3UTR		0	0	0
hsa-let-7g-5p	NM_001256423	ARHGAP19	1689	1705	1.0	#CAMPO!	1	0.05645014	0.485	116.180.366.667	0.8076527325	-610.695.976.654	15	16	15	3UTR		0	0	0
hsa-let-7g-5p	NM_018425	PI4K2A	2534	2557	1.0	#CAMPO!	1	0.0001274678	0.5	10.077.207	0.2101861175	-72.472.208.584	17	23	10	3UTR		0	0	0
hsa-let-7g-5p	NM_018425	PI4K2A	2798	2815	1.0	#CAMPO!	0	0.0005434284	0.515	0.811283	0.6973500275	-830.603.545.648	14	17	6	3UTR		0	0	0
hsa-let-7g-5p	NM_021732	AVPI1	1067	1081	1.0	#CAMPO!	0	1,53E+01	0.471	0.500084924545	0.157339626	-724.998.975.393	12	14	11	3UTR		0	0	0
hsa-let-7g-5p	NM_001166245	HPSE2	1893	1915	1.0	#CAMPO!	1	0.0002228755	0.5	0.867425561538	133.332.429.875	-608.354.497.639	18	22	9	3UTR		0	0	0
hsa-let-7g-5p	NM_001166244	HPSE2	2055	2077	1.0	#CAMPO!	1	0.0002228755	0.5	#CAMPO!	0.60891963	-608.354.497.639	18	22	9	3UTR		0	0	0
hsa-let-7g-5p	NM_001166246	HPSE2	2299	2321	1.0	#CAMPO!	1	0.0002228755	0.5	0.444228492308	0.170145395	-608.354.497.639	18	22	9	3UTR		0	0	0
hsa-let-7g-5p	XM_017016497	HPSE2	1822	1844	1.0	#CAMPO!	1	0.0002228755	0.5	0.0	0.0	-608.354.497.639	18	22	9	3UTR		0	0	0
hsa-let-7g-5p	NM_033637	BTRC	2050	2077	1.0	#CAMPO!	0	0.001614959	0.485	143.791.281.667	207.557.622.875	-572.816.300.081	14	16	14	3UTR		0	0	0
hsa-let-7g-5p	NM_001256856	BTRC	1972	1999	1.0	#CAMPO!	0	0.001614959	0.485	143.791.281.667	207.557.622.875	-572.816.300.081	14	16	14	3UTR		0	0	0
hsa-let-7g-5p	NM_003939	BTRC	1942	1969	1.0	#CAMPO!	0	0.001614959	0.485	143.791.281.667	207.557.622.875	-572.816.300.081	14	16	14	3UTR		0	0	0
hsa-let-7g-5p	NM_024541	ARMH3	3664	3693	1.0	#CAMPO!	1	0.0003088544	0.559	509.064.730.769	554.384.864	-576.291.300.428	16	22	13	3UTR		0	0	0
hsa-let-7g-5p	NM_014720	SLK	4504	4552	1.0	#CAMPO!	1	0.02097447	0.721	104.140.425	12.217.451	-712.583.050.113	16	22	10	3UTR		1	0	1
hsa-let-7g-5p	NM_001304743	SLK	4411	4459	1.0	#CAMPO!	1	0.02097447	0.721	104.140.425	12.217.451	-712.583.050.113	16	22	10	3UTR		1	0	1
hsa-let-7g-5p	NM_004419	DUSP5	1486	1509	1.0	#CAMPO!	0	0.03666201	0.544	258.778.253.846	0.8291798	-779.489.591.025	18	23	8	3UTR		0	0	0
hsa-let-7g-5p	XM_005269544	VTI1A	2611	2634	1.0	#CAMPO!	0	0.0001201937	0.515	0.0	0.0	-569.428.359.855	18	23	11	3UTR		0	0	0
hsa-let-7g-5p	NM_000684	ADRB1	2201	2232	1.0	#CAMPO!	1	0.0007209126	0.456	15.223.672	180.456.589.938	-57.294.136.647	19	23	8	3UTR		1	0	1
hsa-let-7g-5p	XM_011539963	TDRD1	4666	4688	1.0	#CAMPO!	0	0.0140725	0.676	0.0	0.0	-673.373.633.455	18	22	14	3UTR		0	0	0
hsa-let-7g-5p	XM_005269979	TDRD1	4433	4455	1.0	#CAMPO!	0	0.0140725	0.676	0.0	0.0	-673.373.633.455	18	22	14	3UTR		0	0	0
hsa-let-7g-5p	NM_207303	ATRNL1	4895	4917	1.0	#CAMPO!	1	0.00174038	0.632	27.620.385	133.432.099.125	-124.080.483.578	18	22	10	3UTR		0	0	0
hsa-let-7g-5p	NM_207303	ATRNL1	8378	8400	1.0	#CAMPO!	1	0.0003449023	0.588	0.0252309	#CAMPO!	-685.114.839.307	17	22	9	3UTR		0	0	0
hsa-let-7g-5p	NM_001145453	GFRA1	3225	3244	1.0	#CAMPO!	1	5,20E+01	0.5	0.3395692	0.2541374775	-495.700.071.937	16	19	8	3UTR		0	0	0
hsa-let-7g-5p	NM_005264	GFRA1	3240	3259	1.0	#CAMPO!	1	5,20E+01	0.5	0.28340715	0.1161067175	-495.700.071.937	16	19	8	3UTR		0	0	0
hsa-let-7g-5p	XM_011539634	GFRA1	3049	3068	1.0	#CAMPO!	1	5,20E+01	0.5	0.0	0.0	-495.700.071.937	16	19	8	3UTR		0	0	0
hsa-let-7g-5p	NM_145793	GFRA1	2774	2793	1.0	#CAMPO!	1	5,20E+01	0.5	#CAMPO!	0.07528069	-495.700.071.937	16	19	8	3UTR		0	0	0
hsa-let-7g-5p	NM_015892	CHST15	3120	3131	1.0	#CAMPO!	1	0.09151283	0.559	545.446.602	2.576.958.455	-102.545.973.177	10	11	10	3UTR		0	0	0
hsa-let-7g-5p	NM_014661	FAM53B	5109	5129	1.0	#CAMPO!	1	3,36E-02	0.309	358.492.091.667	22.590.757.435	-48.497.144.956	18	20	15	3UTR		0	0	0
hsa-let-7g-5p	XM_005270140	UROS	1763	1781	1.0	#CAMPO!	1	0.01415609	0.338	0.0	0.0	-928.609.867.714	16	18	10	3UTR		0	0	0
hsa-let-7g-5p	NM_003474	ADAM12	7950	7978	1.0	#CAMPO!	1	0.003511381	0.706	0.8883693875	0.9387398215	-39.375.744.462	16	18	16	3UTR		0	0	0
hsa-let-7g-5p	NM_001017524	SIRT3	2020	2034	1.0	#CAMPO!	1	0.03889207	0.456	307.607.846.154	350.323.908.875	-476.182.347.791	13	14	13	3UTR		0	0	0
hsa-let-7g-5p	XM_017017430	SIRT3	2180	2194	1.0	#CAMPO!	1	0.03889207	0.456	0.0	0.0	-476.182.347.791	13	14	13	3UTR		0	0	0
hsa-let-7g-5p	NM_020726	NLN	5228	5247	1.0	#CAMPO!	1	5,93E+01	0.588	#CAMPO!	0.1407060475	-558.516.405.585	17	19	12	3UTR		1	0	1
hsa-let-7g-5p	NM_022132	MCCC2	2615	2632	1.0	#CAMPO!	1	0.06496613	0.426	#CAMPO!	#CAMPO!	-417.062.352.651	15	17	10	3UTR		0	0	0
hsa-let-7g-5p	NM_005909	MAP1B	10077	10098	1.0	#CAMPO!	1	0.1555231	0.735	141.302.511.111	0.81651359275	-499.396.410.445	17	21	9	3UTR		0	0	0
hsa-let-7g-5p	NM_152625	ZNF366	3482	3505	1.0	#CAMPO!	1	5,38E+01	0.603	1.813.372.675	0.628499756875	-57.294.136.647	16	18	16	3UTR		0	0	0
hsa-let-7g-5p	XM_005248500	TNPO1	3985	4006	1.0	#CAMPO!	1	0.0049022	0.559	0.0	0.0	-891.699.543.934	16	21	9	3UTR		0	0	0
hsa-let-7g-5p	NM_031361	COL4A3BP	3059	3078	1.0	#CAMPO!	0	0.002197549	0.676	378.762.291.667	26.954.207.675	-700.220.908.941	16	19	12	3UTR		1	0	1
hsa-let-7g-5p	NM_016218	POLK	7952	7984	1.0	#CAMPO!	1	0.2290072	0.574	#CAMPO!	#CAMPO!	-593.929.536.754	17	21	11	3UTR		0	0	0
hsa-let-7g-5p	NM_006633	IQGAP2	5588	5627	1.0	#CAMPO!	1	0.001979555	0.603	186.210.433.333	19.332.232.975	-608.354.497.639	16	18	16	3UTR		0	0	0
hsa-let-7g-5p	NM_001285460	IQGAP2	5194	5233	1.0	#CAMPO!	1	0.001979555	0.603	186.210.433.333	19.332.232.975	-608.354.497.639	16	18	16	3UTR		0	0	0
hsa-let-7g-5p	NM_001285462	IQGAP2	3905	3944	1.0	#CAMPO!	1	0.001979555	0.603	186.210.433.333	19.332.232.975	-608.354.497.639	16	18	16	3UTR		0	0	0
hsa-let-7g-5p	NM_001285461	IQGAP2	3854	3893	1.0	#CAMPO!	1	0.001979555	0.603	186.210.433.333	19.332.232.975	-608.354.497.639	16	18	16	3UTR		0	0	0
hsa-let-7g-5p	NM_004101	F2RL2	3359	3377	1.0	#CAMPO!	1	0.02550507	0.603	0.60645465	0.2248895775	-609.222.096.393	17	18	17	3UTR		0	0	0
hsa-let-7g-5p	NM_001256566	F2RL2	3208	3226	1.0	#CAMPO!	1	0.02550507	0.603	#CAMPO!	0.091030625375	-609.222.096.393	17	18	17	3UTR		0	0	0
hsa-let-7g-5p	NM_018268	WDR41	3017	3035	1.0	#CAMPO!	1	0.2123681	0.676	322.866.635.294	286.543.414.625	-490.607.308.676	14	18	9	3UTR		0	0	0
hsa-let-7g-5p	XM_005272108	FAM172A	6128	6142	1.0	#CAMPO!	1	0.0002258595	0.632	0.0	0.0	-576.291.300.428	13	14	13	3UTR		0	0	0
hsa-let-7g-5p	XM_017009960	FAM172A	5783	5797	1.0	#CAMPO!	1	0.0002258595	0.632	0.0	0.0	-576.291.300.428	13	14	13	3UTR		0	0	0
hsa-let-7g-5p	NM_001190442	CAST	3226	3247	1.0	#CAMPO!	1	0.1453494	0.647	0.109422493333	#CAMPO!	-104.497.745.592	17	21	9	3UTR		0	0	0
hsa-let-7g-5p	NM_001042440	CAST	3354	3375	1.0	#CAMPO!	1	0.1453494	0.647	0.109422493333	#CAMPO!	-104.497.745.592	17	21	9	3UTR		0	0	0
hsa-let-7g-5p	NM_173060	CAST	3191	3212	1.0	#CAMPO!	1	0.1453494	0.647	0.109422493333	#CAMPO!	-104.497.745.592	17	21	9	3UTR		0	0	0
hsa-let-7g-5p	NM_001284213	CAST	3041	3062	1.0	#CAMPO!	1	0.1453494	0.647	0.109422493333	#CAMPO!	-104.497.745.592	17	21	9	3UTR		0	0	0
hsa-let-7g-5p	NM_001142476	NREP	1968	1985	1.0	#CAMPO!	0	0.2877156	0.515	110.406.971.429	228.604.502.125	-103.302.175.208	16	17	16	3UTR		0	0	0
hsa-let-7g-5p	NM_001142477	NREP	1859	1876	1.0	#CAMPO!	0	0.2877156	0.515	1.122.623	27.713.022.875	-103.302.175.208	16	17	16	3UTR		0	0	0
hsa-let-7g-5p	NM_001142478	NREP	1835	1852	1.0	#CAMPO!	0	0.2877156	0.515	200.692.357.143	19.653.158.975	-103.302.175.208	16	17	16	3UTR		0	0	0
hsa-let-7g-5p	NM_001142479	NREP	1872	1889	1.0	#CAMPO!	0	0.2877156	0.515	244.907.342.857	2.676.484.595	-103.302.175.208	16	17	16	3UTR		0	0	0
hsa-let-7g-5p	NM_001142481	NREP	1775	1792	1.0	#CAMPO!	0	0.2877156	0.515	272.728.457.143	199.918.424.375	-103.302.175.208	16	17	16	3UTR		0	0	0
hsa-let-7g-5p	NM_001142482	NREP	1782	1799	1.0	#CAMPO!	0	0.2877156	0.515	121.899.971.429	177.959.440.625	-103.302.175.208	16	17	16	3UTR		0	0	0
hsa-let-7g-5p	NM_004772	NREP	1763	1780	1.0	#CAMPO!	0	0.2877156	0.515	0.929740142857	199.160.513.875	-103.302.175.208	16	17	16	3UTR		0	0	0
hsa-let-7g-5p	NM_001142483	NREP	2071	2088	1.0	#CAMPO!	0	0.2877156	0.515	434.566.857.143	11.032.772.125	-103.302.175.208	16	17	16	3UTR		0	0	0
hsa-let-7g-5p	NM_001136239	PRDM6	7198	7216	1.0	#CAMPO!	0	0.006127121	0.706	#CAMPO!	0.0290351925	-986.134.350.328	17	18	17	3UTR		0	0	0
hsa-let-7g-5p	NM_181705	LYRM7	4591	4608	1.0	#CAMPO!	0	0.006819158	0.75	0.48768872	0.30049488875	-102.820.120.289	15	17	10	3UTR		0	0	0
hsa-let-7g-5p	NM_001293735	LYRM7	4509	4526	1.0	#CAMPO!	0	0.006819158	0.75	0.48768872	0.30049488875	-102.820.120.289	15	17	10	3UTR		0	0	0
hsa-let-7g-5p	NM_001008738	FNIP1	4759	4777	1.0	#CAMPO!	1	0.01389372	0.691	515.074.809.091	5.202.910.695	-943.034.828.598	14	18	11	3UTR		1	1	2
hsa-let-7g-5p	NM_133372	FNIP1	4843	4861	1.0	#CAMPO!	1	0.01389372	0.691	596.681.263.636	5.179.958.835	-943.034.828.598	14	18	11	3UTR		1	1	2
hsa-let-7g-5p	NM_130848	DCANP1	1062	1089	1.0	#CAMPO!	1	2,71E+01	0.397	0.0736819692308	0.11732566	-533.429.940.852	17	22	13	3UTR		0	0	0
hsa-let-7g-5p	NM_001257195	KLHL3	4266	4311	1.0	#CAMPO!	1	0.04815895	0.426	0.2379368125	0.47598407125	-78.606.057.811	14	18	8	3UTR		0	0	0
hsa-let-7g-5p	NM_001300939	WNT8A	1581	1599	1.0	#CAMPO!	0	0.06982781	0.574	0.0332363227273	0.331401694	-73.960.726.817	15	18	11	3UTR		0	0	0
hsa-let-7g-5p	NM_058244	WNT8A	1489	1507	1.0	#CAMPO!	0	0.06982781	0.574	0.0332363227273	0.331401694	-73.960.726.817	15	18	11	3UTR		0	0	0
hsa-let-7g-5p	NM_133174	APBB3	2058	2081	1.0	#CAMPO!	1	0.008688425	0.544	0.1023483875	#CAMPO!	-499.396.410.445	18	23	11	3UTR		1	1	2
hsa-let-7g-5p	NM_133172	APBB3	2079	2102	1.0	#CAMPO!	1	0.008688425	0.544	0.1023483875	#CAMPO!	-499.396.410.445	18	23	11	3UTR		1	1	2
hsa-let-7g-5p	NM_133173	APBB3	2064	2087	1.0	#CAMPO!	1	0.008688425	0.544	0.1023483875	#CAMPO!	-499.396.410.445	18	23	11	3UTR		1	1	2
hsa-let-7g-5p	NM_006051	APBB3	2085	2108	1.0	#CAMPO!	1	0.008688425	0.544	0.1023483875	#CAMPO!	-499.396.410.445	18	23	11	3UTR		1	1	2
hsa-let-7g-5p	NM_001286521	PARP11	1732	1753	1.0	#CAMPO!	0	2,25E+01	0.485	#CAMPO!	#CAMPO!	-548.126.098.107	15	18	9	3UTR		0	0	0
hsa-let-7g-5p	NM_001759	CCND2	1781	1805	1.0	#CAMPO!	1	0.002122204	0.632	253.088.182.609	0.89816793	-495.700.071.937	19	24	10	3UTR		1	0	1
hsa-let-7g-5p	NM_018173	PLEKHG6	2597	2614	1.0	#CAMPO!	1	0.043956	0.426	2.225.729.875	0.4795552575	-681.930.266.252	16	17	16	3UTR		0	1	1
hsa-let-7g-5p	NM_001144856	PLEKHG6	2679	2696	1.0	#CAMPO!	1	0.043956	0.426	2.225.729.875	0.4795552575	-681.930.266.252	16	17	16	3UTR		0	1	1
hsa-let-7g-5p	NM_001144857	PLEKHG6	2847	2864	1.0	#CAMPO!	1	0.043956	0.426	2.225.729.875	0.4795552575	-681.930.266.252	16	17	16	3UTR		0	1	1
hsa-let-7g-5p	NM_001038	SCNN1A	2510	2533	1.0	#CAMPO!	1	0.0005282917	0.397	#CAMPO!	138.685.617	-876.406.984.295	16	23	9	3UTR		0	0	0
hsa-let-7g-5p	NM_001244015	PIANP	2145	2160	1.0	#CAMPO!	1	7,41E+00	0.382	0.877786624286	0.6277600885	-558.516.405.585	13	15	12	3UTR		0	0	0
hsa-let-7g-5p	NM_000616	CD4	2418	2430	1.0	#CAMPO!	1	0.009699032	0.441	#CAMPO!	#CAMPO!	-69.077.940.081	11	12	11	3UTR		0	0	0
hsa-let-7g-5p	NM_014358	CLEC4E	1681	1702	1.0	#CAMPO!	0	0.05750104	0.588	0.988161421429	145.762.961	-129.895.926.572	17	21	14	3UTR		0	0	0
hsa-let-7g-5p	NM_001004419	CLEC2D	4350	4393	1.0	#CAMPO!	1	0.006175278	0.662	#CAMPO!	0.162826475	-467.302.400.645	21	43	15	3UTR		0	0	0
hsa-let-7g-5p	NM_013269	CLEC2D	4268	4311	1.0	#CAMPO!	1	0.006175278	0.662	#CAMPO!	0.162826475	-467.302.400.645	21	43	15	3UTR		0	0	0
hsa-let-7g-5p	NM_001197318	CLEC2D	4164	4207	1.0	#CAMPO!	1	0.006175278	0.662	#CAMPO!	0.162826475	-467.302.400.645	21	43	15	3UTR		0	0	0
hsa-let-7g-5p	NM_001197317	CLEC2D	4157	4200	1.0	#CAMPO!	1	0.006175278	0.662	#CAMPO!	0.162826475	-467.302.400.645	21	43	15	3UTR		0	0	0
hsa-let-7g-5p	NM_001197319	CLEC2D	4053	4096	1.0	#CAMPO!	1	0.006175278	0.662	#CAMPO!	0.162826475	-467.302.400.645	21	43	15	3UTR		0	0	0
hsa-let-7g-5p	NM_007178	STRAP	1821	1858	1.0	#CAMPO!	1	0.07608171	0.662	16.173.696.625	207.192.642	-133.533.796.209	15	17	15	3UTR		0	0	0
hsa-let-7g-5p	NM_001001395	LMO3	1661	1680	1.0	#CAMPO!	0	0.03449065	0.632	151.308.163.636	11.023.801	-655.150.357.875	18	19	18	3UTR		0	0	0
hsa-let-7g-5p	NM_001243609	LMO3	1728	1747	1.0	#CAMPO!	0	0.03449065	0.632	0.439012645455	0.66466465125	-655.150.357.875	18	19	18	3UTR		0	0	0
hsa-let-7g-5p	NM_001243613	LMO3	1665	1684	1.0	#CAMPO!	0	0.03449065	0.632	159.719.536.364	10.863.660.375	-655.150.357.875	18	19	18	3UTR		0	0	0
hsa-let-7g-5p	NM_018640	LMO3	1919	1938	1.0	#CAMPO!	0	0.03449065	0.632	0.270785254545	0.71626516625	-655.150.357.875	18	19	18	3UTR		0	0	0
hsa-let-7g-5p	NM_001243612	LMO3	1585	1604	1.0	#CAMPO!	0	0.03449065	0.632	0.477834454545	0.9644819725	-655.150.357.875	18	19	18	3UTR		0	0	0
hsa-let-7g-5p	NM_001243611	LMO3	1897	1916	1.0	#CAMPO!	0	0.03449065	0.632	0.853111909091	0.54455966375	-655.150.357.875	18	19	18	3UTR		0	0	0
hsa-let-7g-5p	NM_016072	GOLT1B	2176	2221	1.0	#CAMPO!	1	0.003957319	0.647	0.32412475	127.343.852.125	-57.294.136.647	15	19	8	3UTR		1	0	1
hsa-let-7g-5p	NM_003034	ST8SIA1	9144	9189	1.0	#CAMPO!	0	0.004814062	0.676	255.802.923.077	28.150.080.225	-583.853.320.739	18	20	18	3UTR		1	0	1
hsa-let-7g-5p	XM_017019896	SOX5	7235	7255	1.0	#CAMPO!	0	0.03848357	0.735	0.0	0.0	-882.806.429.067	17	20	7	3UTR		0	0	0
hsa-let-7g-5p	NM_001261414	SOX5	6911	6931	1.0	#CAMPO!	0	0.03848357	0.735	117.787.942.857	0.75492339875	-882.806.429.067	17	20	7	3UTR		0	0	0
hsa-let-7g-5p	NM_001178092	BCAT1	1841	1858	1.0	#CAMPO!	0	0.003086223	0.735	#CAMPO!	0.16921811275	-104.744.671.297	14	17	10	3UTR		1	0	1
hsa-let-7g-5p	NM_001001660	ETFRF1	1013	1058	1.0	#CAMPO!	1	0.003559385	0.618	0.199024381818	0.03203618875	-593.929.536.754	16	20	11	3UTR		0	0	0
hsa-let-7g-5p	NM_004985	KRAS	1609	1631	1.0	#CAMPO!	0	0.01064884	0.691	0.744858026	109.473.016.462	-583.853.320.739	19	22	9	3UTR	MIRT000399	0	0	0
hsa-let-7g-5p	NM_033360	KRAS	1733	1755	1.0	#CAMPO!	0	0.01064884	0.691	0.997448692667	107.937.011.463	-583.853.320.739	19	22	9	3UTR	MIRT000399	0	0	0
hsa-let-7g-5p	NM_001135823	SSPN	1483	1504	1.0	#CAMPO!	1	0.005390772	0.588	0.57147629425	0.95778647385	-834.547.771.789	17	21	8	3UTR		0	0	0
hsa-let-7g-5p	NM_005086	SSPN	1666	1687	1.0	#CAMPO!	1	0.005390772	0.588	0.57147629425	0.95778647385	-834.547.771.789	17	21	8	3UTR		0	0	0
hsa-let-7g-5p	XM_017019698	KLHL42	1564	1581	1.0	#CAMPO!	0	0.0005559103	0.5	0.0	0.0	-83.270.253.068	16	17	16	3UTR		0	0	0
hsa-let-7g-5p	NM_144973	DENND5B	4888	4910	1.0	#CAMPO!	1	1,92E+01	0.588	0.90550429	0.36875334125	-122.637.987.489	17	22	10	3UTR		0	0	0
hsa-let-7g-5p	NM_001308339	DENND5B	4958	4980	1.0	#CAMPO!	1	1,92E+01	0.588	0.80045159	0.6494391375	-122.637.987.489	17	22	10	3UTR		0	0	0
hsa-let-7g-5p	NM_001278464	DNM1L	2736	2777	1.0	#CAMPO!	0	0.0004700095	0.603	142.874.763.636	127.444.117	-748.303.883.423	11	13	11	3UTR		0	0	0
hsa-let-7g-5p	NM_001278465	DNM1L	2703	2744	1.0	#CAMPO!	0	0.0004700095	0.603	142.874.763.636	127.444.117	-748.303.883.423	11	13	11	3UTR		0	0	0
hsa-let-7g-5p	NM_001278466	DNM1L	2293	2334	1.0	#CAMPO!	0	0.0004700095	0.603	142.874.763.636	127.444.117	-748.303.883.423	11	13	11	3UTR		0	0	0
hsa-let-7g-5p	NM_012062	DNM1L	2697	2738	1.0	#CAMPO!	0	0.0004700095	0.603	142.874.763.636	127.444.117	-748.303.883.423	11	13	11	3UTR		0	0	0
hsa-let-7g-5p	NM_001278463	DNM1L	2664	2705	1.0	#CAMPO!	0	0.0004700095	0.603	142.874.763.636	127.444.117	-748.303.883.423	11	13	11	3UTR		0	0	0
hsa-let-7g-5p	NM_012063	DNM1L	2619	2660	1.0	#CAMPO!	0	0.0004700095	0.603	142.874.763.636	127.444.117	-748.303.883.423	11	13	11	3UTR		0	0	0
hsa-let-7g-5p	NM_005690	DNM1L	2586	2627	1.0	#CAMPO!	0	0.0004700095	0.603	142.874.763.636	127.444.117	-748.303.883.423	11	13	11	3UTR		0	0	0
hsa-let-7g-5p	NM_032256	TMEM117	2134	2157	1.0	#CAMPO!	0	0.0230146	0.632	260.779.092.308	222.357.568.125	-535.086.431.166	19	23	13	3UTR		0	0	0
hsa-let-7g-5p	NM_001286211	TMEM117	2004	2027	1.0	#CAMPO!	0	0.0230146	0.632	260.779.092.308	222.357.568.125	-535.086.431.166	19	23	13	3UTR		0	0	0
hsa-let-7g-5p	NM_001142679	ANO6	3502	3518	1.0	#CAMPO!	1	0.00454343	0.412	0.1268265	#CAMPO!	-48.497.144.956	15	16	15	3UTR		0	0	0
hsa-let-7g-5p	NM_033150	COL2A1	4607	4637	1.0	#CAMPO!	0	0.06504118	0.632	28.232.702	373.372.463.875	-548.126.098.107	20	30	9	3UTR		0	0	0
hsa-let-7g-5p	NM_001844	COL2A1	4814	4844	1.0	#CAMPO!	0	0.06504118	0.632	281.997.364.444	267.407.384.375	-548.126.098.107	20	30	9	3UTR		0	0	0
hsa-let-7g-5p	NM_001172682	ZNF641	2268	2290	1.0	#CAMPO!	0	0.0004220948	0.515	0.207510612143	0.317857727125	-95.516.050.626	18	22	14	3UTR		1	0	1
hsa-let-7g-5p	NM_152320	ZNF641	2535	2557	1.0	#CAMPO!	0	0.0004220948	0.515	0.294397607143	0.25093548375	-95.516.050.626	18	22	14	3UTR		1	0	1
hsa-let-7g-5p	NM_001277842	CCNT1	4061	4082	1.0	#CAMPO!	1	6,70E+01	0.529	14.560.071	153.521.843.175	-710.297.124.956	16	21	10	3UTR		0	0	0
hsa-let-7g-5p	NM_001206917	CACNB3	2496	2539	1.0	#CAMPO!	1	0.03398867	0.5	335.063.375	105.260.006.887	-623.647.057.278	17	23	8	3UTR		0	0	0
hsa-let-7g-5p	NM_001206916	CACNB3	2529	2572	1.0	#CAMPO!	1	0.03398867	0.5	335.063.375	105.260.006.887	-623.647.057.278	17	23	8	3UTR		0	0	0
hsa-let-7g-5p	NM_000725	CACNB3	2878	2921	1.0	#CAMPO!	1	0.03398867	0.5	335.063.375	105.260.006.887	-623.647.057.278	17	23	8	3UTR		0	0	0
hsa-let-7g-5p	NM_001206915	CACNB3	2755	2798	1.0	#CAMPO!	1	0.03398867	0.5	335.063.375	105.260.006.887	-623.647.057.278	17	23	8	3UTR		0	0	0
hsa-let-7g-5p	NM_001008223	C1QL4	2031	2050	1.0	#CAMPO!	1	0.0001155887	0.426	0.292722744444	0.484738275893	-379.332.483.736	16	19	11	3UTR		0	0	0
hsa-let-7g-5p	NM_012306	FAIM2	1757	1776	1.0	#CAMPO!	1	0.002970319	0.426	#CAMPO!	#CAMPO!	-104.497.745.592	15	19	9	3UTR		0	0	0
hsa-let-7g-5p	XM_005268730	FAIM2	1500	1519	1.0	#CAMPO!	1	0.002970319	0.426	0.0	0.0	-104.497.745.592	15	19	9	3UTR		0	0	0
hsa-let-7g-5p	NM_001126104	RACGAP1	2203	2229	1.0	#CAMPO!	1	0.3439778	0.588	150.968.381.818	254.946.782.375	-593.929.536.754	17	21	11	3UTR		0	0	0
hsa-let-7g-5p	NM_020039	ASIC1	3209	3224	1.0	#CAMPO!	1	0.003646183	0.412	121.650.914.286	193.996.938.125	-48.497.144.956	14	15	14	3UTR		0	0	0
hsa-let-7g-5p	NM_001095	ASIC1	3071	3086	1.0	#CAMPO!	1	0.003646183	0.412	121.650.914.286	193.996.938.125	-48.497.144.956	14	15	14	3UTR		0	0	0
hsa-let-7g-5p	NM_001256830	ASIC1	2877	2892	1.0	#CAMPO!	1	0.003646183	0.412	121.650.914.286	193.996.938.125	-48.497.144.956	14	15	14	3UTR		0	0	0
hsa-let-7g-5p	NM_003076	SMARCD1	1741	1785	1.0	#CAMPO!	1	0.01339333	0.456	#CAMPO!	16.408.148.975	-838.244.110.296	16	19	10	3UTR		0	0	0
hsa-let-7g-5p	NM_139071	SMARCD1	1618	1662	1.0	#CAMPO!	1	0.01339333	0.456	#CAMPO!	16.408.148.975	-838.244.110.296	16	19	10	3UTR		0	0	0
hsa-let-7g-5p	XM_017020204	CERS5	1006	1026	1.0	#CAMPO!	1	0.001244525	0.471	0.0	0.0	-103.988.469.265	11	13	11	3UTR		0	0	0
hsa-let-7g-5p	NM_001243689	LETMD1	1997	2015	1.0	#CAMPO!	0	0.003082561	0.471	0.3931069	0.46996396625	-635.195.383.803	16	18	12	3UTR		0	0	0
hsa-let-7g-5p	NM_015416	LETMD1	1958	1976	1.0	#CAMPO!	0	0.003082561	0.471	0.3931069	0.46996396625	-635.195.383.803	16	18	12	3UTR		0	0	0
hsa-let-7g-5p	NM_001300765	LETMD1	1586	1604	1.0	#CAMPO!	0	0.003082561	0.471	0.3931069	0.46996396625	-635.195.383.803	16	18	12	3UTR		0	0	0
hsa-let-7g-5p	XM_006719335	LETMD1	1780	1798	1.0	#CAMPO!	0	0.003082561	0.471	0.0	0.0	-635.195.383.803	16	18	12	3UTR		0	0	0
hsa-let-7g-5p	NM_001168238	ABL2	9343	9367	1.0	#CAMPO!	0	6,71E+00	0.426	171.857.446.667	253.262.823	-650.068.725.424	19	24	9	3UTR		1	0	1
hsa-let-7g-5p	NM_007314	ABL2	9715	9739	1.0	#CAMPO!	0	6,71E+00	0.426	188.065.300.556	365.489.251.875	-650.068.725.424	19	24	9	3UTR		1	0	1
hsa-let-7g-5p	NM_001168239	ABL2	4865	4886	1.0	#CAMPO!	0	0.04284158	0.632	1.469.722	0.7042835975	-69.568.165.297	18	21	10	3UTR		1	0	1
hsa-let-7g-5p	NM_001136000	ABL2	4928	4949	1.0	#CAMPO!	0	0.04284158	0.632	0.673421866667	0.63074494375	-69.568.165.297	18	21	10	3UTR		1	0	1
hsa-let-7g-5p	NM_145034	TOR1AIP2	3809	3829	1.0	#CAMPO!	1	0.008835935	0.574	0.1147401	0.1807121575	-122.551.227.614	16	20	10	3UTR		1	1	2
hsa-let-7g-5p	NM_145034	TOR1AIP2	4175	4202	1.0	#CAMPO!	0	0.03436193	0.515	0.131325545455	0.49591120125	-100.708.227.303	15	20	11	3UTR		1	1	2
hsa-let-7g-5p	NM_001199260	TOR1AIP2	4228	4248	1.0	#CAMPO!	1	0.008835935	0.574	#CAMPO!	0.21410520375	-122.551.227.614	16	20	10	3UTR		1	1	2
hsa-let-7g-5p	NM_014810	CEP350	10981	11005	1.0	#CAMPO!	1	0.208975	0.662	0.08291614375	0.5417676575	-48.497.144.956	19	24	10	3UTR		0	0	0
hsa-let-7g-5p	NM_001286210	STX6	2278	2303	1.0	#CAMPO!	1	0.0005804823	0.441	1.676.008.025	0.87499410625	-467.302.400.645	17	25	9	3UTR		0	0	0
hsa-let-7g-5p	NM_005819	STX6	2543	2568	1.0	#CAMPO!	1	0.0005804823	0.441	#CAMPO!	0.064125885	-467.302.400.645	17	25	9	3UTR		0	0	0
hsa-let-7g-5p	NM_002928	RGS16	2243	2263	1.0	#CAMPO!	1	0.01493924	0.471	203.901.557.143	23.273.215.325	-508.276.357.591	13	15	13	3UTR		1	1	2
hsa-let-7g-5p	NM_001200052	NPL	1293	1313	1.0	#CAMPO!	1	8,95E+01	0.544	0.3358902	0.144009215	-793.229.832.461	16	20	6	3UTR		0	0	0
hsa-let-7g-5p	NM_030806	C1orf21	2762	2794	1.0	#CAMPO!	1	0.1245117	0.544	0.635245370968	0.64059573375	-39.375.744.462	22	32	10	3UTR	MIRT268842	0	0	0
hsa-let-7g-5p	NM_012134	LMOD1	3421	3441	1.0	#CAMPO!	0	0.0004641416	0.412	126.921.685.714	148.177.047.625	-607.246.093.248	18	20	13	3UTR		0	0	0
hsa-let-7g-5p	NM_002481	PPP1R12B	8413	8431	1.0	#CAMPO!	1	0.002704987	0.588	0.392572282353	0.190910545	-39.375.744.462	16	18	10	3UTR		1	0	1
hsa-let-7g-5p	NM_032104	PPP1R12B	6949	6967	1.0	#CAMPO!	1	0.002704987	0.588	0.392572282353	0.190910545	-39.375.744.462	16	18	10	3UTR		1	0	1
hsa-let-7g-5p	NM_032103	PPP1R12B	6768	6786	1.0	#CAMPO!	1	0.002704987	0.588	0.392572282353	0.190910545	-39.375.744.462	16	18	10	3UTR		1	0	1
hsa-let-7g-5p	NM_001197131	PPP1R12B	5901	5919	1.0	#CAMPO!	1	0.002704987	0.588	0.392572282353	0.190910545	-39.375.744.462	16	18	10	3UTR		1	0	1
hsa-let-7g-5p	XM_011509092	KDM5B	6037	6051	1.0	#CAMPO!	1	0.00695033	0.559	0.0	0.0	-508.276.357.591	13	14	13	3UTR		0	0	0
hsa-let-7g-5p	NM_002725	PRELP	3214	3235	1.0	#CAMPO!	1	0.0002088984	0.412	#CAMPO!	0.057847565375	-541.312.999.483	16	21	9	3UTR		0	0	0
hsa-let-7g-5p	NM_001319238	ZC3H11A	4975	4992	1.0	#CAMPO!	0	0.02068722	0.632	120.459.933.333	14.396.784.925	-657.951.784.056	16	17	16	3UTR		0	0	0
hsa-let-7g-5p	NM_001319239	ZC3H11A	4870	4887	1.0	#CAMPO!	0	0.02068722	0.632	120.459.933.333	14.396.784.925	-657.951.784.056	16	17	16	3UTR		0	0	0
hsa-let-7g-5p	NM_014827	ZC3H11A	4546	4563	1.0	#CAMPO!	0	0.02068722	0.632	120.459.933.333	14.396.784.925	-657.951.784.056	16	17	16	3UTR		0	0	0
hsa-let-7g-5p	XM_017002958	ZC3H11A	4712	4725	1.0	#CAMPO!	0	0.0146184	0.632	0.0	0.0	-986.134.350.328	12	13	12	3UTR		0	0	0
hsa-let-7g-5p	XM_011510199	ZC3H11A	4579	4592	1.0	#CAMPO!	0	0.0146184	0.632	0.0	0.0	-986.134.350.328	12	13	12	3UTR		0	0	0
hsa-let-7g-5p	NM_005686	SOX13	3151	3166	1.0	#CAMPO!	1	0.001288766	0.529	152.016.464.286	0.89443362875	-402.637.391.766	14	15	14	3UTR		1	1	2
hsa-let-7g-5p	NM_032833	PPP1R15B	3967	3989	1.0	#CAMPO!	1	0.0008117812	0.676	17.597.383	11.803.498.325	-676.234.892.161	19	22	10	3UTR	MIRT470420	1	1	2
hsa-let-7g-5p	NM_022731	NUCKS1	2161	2189	1.0	#CAMPO!	1	0.0002503772	0.471	0.0955939454545	0.1131390325	-101.657.978.462	16	21	11	3UTR		0	0	0
hsa-let-7g-5p	NM_022731	NUCKS1	3739	3760	1.0	#CAMPO!	1	0.04944685	0.574	0.164624581818	0.445643005	-667.474.492.779	16	21	11	3UTR		0	0	0
hsa-let-7g-5p	NM_001300952	SRGAP2	3510	3523	1.0	#CAMPO!	1	0.0003654826	0.382	0.516257716667	0.888871985	-705.204.361.694	12	13	12	3UTR		0	0	0
hsa-let-7g-5p	NM_001276320	YOD1	6124	6143	1.0	#CAMPO!	1	0.0144908	0.618	0.28938302	#CAMPO!	-639.038.094.088	15	19	10	3UTR	MIRT510517	1	1	2
hsa-let-7g-5p	NM_018566	YOD1	6098	6117	1.0	#CAMPO!	1	0.0144908	0.618	0.2586102	224.252.441.024	-639.038.094.088	15	19	10	3UTR	MIRT510517	1	1	2
hsa-let-7g-5p	NM_025179	PLXNA2	9681	9703	1.0	#CAMPO!	1	0.08846982	0.471	272.594.707.692	41.780.974.325	-593.929.536.754	17	22	7	3UTR		1	0	1
hsa-let-7g-5p	NM_001206741	HSD11B1	1425	1449	1.0	#CAMPO!	0	0.04041297	0.853	0.218964466667	0.219814092625	-11.994.750.798	17	24	12	3UTR		0	0	0
hsa-let-7g-5p	NM_005525	HSD11B1	1423	1447	1.0	#CAMPO!	0	0.04041297	0.853	0.218964466667	0.219814092625	-11.994.750.798	17	24	12	3UTR		0	0	0
hsa-let-7g-5p	NM_001256006	SYT14	4677	4728	1.0	#CAMPO!	1	0.001246283	0.632	0.790770441667	0.87255931875	-379.332.483.736	18	26	11	3UTR		0	0	0
hsa-let-7g-5p	NM_001146261	SYT14	4650	4701	1.0	#CAMPO!	1	0.001246283	0.632	0.790770441667	0.87255931875	-379.332.483.736	18	26	11	3UTR		0	0	0
hsa-let-7g-5p	NM_001146262	SYT14	4529	4580	1.0	#CAMPO!	1	0.001246283	0.632	0.790770441667	0.87255931875	-379.332.483.736	18	26	11	3UTR		0	0	0
hsa-let-7g-5p	NM_153262	SYT14	4472	4523	1.0	#CAMPO!	1	0.001246283	0.632	0.790770441667	0.87255931875	-379.332.483.736	18	26	11	3UTR		0	0	0
hsa-let-7g-5p	NM_001136223	RCOR3	3789	3807	1.0	#CAMPO!	0	0.06298179	0.618	222.661.766.667	156.508.813.113	-662.614.198.489	16	18	10	3UTR		0	0	0
hsa-let-7g-5p	NM_001136224	RCOR3	3547	3565	1.0	#CAMPO!	0	0.06298179	0.618	222.661.766.667	156.508.813.113	-662.614.198.489	16	18	10	3UTR		0	0	0
hsa-let-7g-5p	NM_018254	RCOR3	3500	3518	1.0	#CAMPO!	0	0.06298179	0.618	222.661.766.667	156.508.813.113	-662.614.198.489	16	18	10	3UTR		0	0	0
hsa-let-7g-5p	XM_017001280	FAM177B	2240	2262	1.0	#CAMPO!	1	0.07850671	0.647	0.0	0.0	-379.332.483.736	19	22	14	3UTR		0	0	0
hsa-let-7g-5p	NM_014184	CNIH4	1161	1196	1.0	#CAMPO!	1	0.1399849	0.588	0.507353953846	0.23770039375	-476.182.347.791	13	15	13	3UTR		0	0	0
hsa-let-7g-5p	NM_001277197	CNIH4	1020	1055	1.0	#CAMPO!	1	0.1399849	0.588	0.507353953846	0.23770039375	-476.182.347.791	13	15	13	3UTR		0	0	0
hsa-let-7g-5p	NM_001025247	TAF5L	3232	3257	1.0	#CAMPO!	1	0.07330021	0.824	453.410.486.667	47.755.682.425	-379.332.483.736	15	17	15	3UTR		0	0	0
hsa-let-7g-5p	NM_018662	DISC1	5879	5897	1.0	#CAMPO!	1	0.004417192	0.471	0.161624090909	#CAMPO!	-880.655.744.877	13	17	11	3UTR	MIRT452941	0	0	0
hsa-let-7g-5p	NM_001012957	DISC1	5813	5831	1.0	#CAMPO!	1	0.004417192	0.471	0.161624090909	#CAMPO!	-880.655.744.877	13	17	11	3UTR	MIRT452941	0	0	0
hsa-let-7g-5p	NM_001164540	DISC1	5513	5531	1.0	#CAMPO!	1	0.004417192	0.471	0.161624090909	#CAMPO!	-880.655.744.877	13	17	11	3UTR	MIRT452941	0	0	0
hsa-let-7g-5p	XM_017020302	GPC6	1472	1490	1.0	#CAMPO!	0	0.06405167	0.471	0.0	0.0	-751.962.215.662	16	18	12	3UTR		0	0	0
hsa-let-7g-5p	NM_180989	GPR180	4709	4732	1.0	#CAMPO!	1	0.7337585	0.647	0.280779478571	0.264042716888	-402.637.391.766	14	16	14	3UTR		0	0	0
hsa-let-7g-5p	NM_006260	DNAJC3	2972	2989	1.0	#CAMPO!	1	0.004345552	0.662	0.412120061538	0.5332559275	-452.877.439.761	15	17	13	3UTR		0	0	0
hsa-let-7g-5p	NM_003576	STK24	4228	4245	1.0	#CAMPO!	0	5,95E+00	0.426	0.5918061	253.018.307.375	-73.713.801.112	15	17	10	3UTR		1	0	1
hsa-let-7g-5p	XM_017020609	PCCA	2295	2318	1.0	#CAMPO!	0	0.02550346	0.574	0.0	0.0	-103.164.000.308	18	23	12	3UTR		0	0	0
hsa-let-7g-5p	NM_003291	TPP2	5452	5465	1.0	#CAMPO!	1	1,02E+01	0.618	0.117369833333	#CAMPO!	-592.549.935.993	12	13	12	3UTR		0	0	0
hsa-let-7g-5p	XM_005268305	ATP11A	5356	5374	1.0	#CAMPO!	1	1,30E+01	0.471	0.0	0.0	-476.182.347.791	17	18	17	3UTR		0	0	0
hsa-let-7g-5p	NM_015205	ATP11A	4999	5017	1.0	#CAMPO!	1	1,30E+01	0.471	#CAMPO!	#CAMPO!	-476.182.347.791	17	18	17	3UTR		0	0	0
hsa-let-7g-5p	NM_032189	ATP11A	4972	4990	1.0	#CAMPO!	1	1,30E+01	0.471	#CAMPO!	#CAMPO!	-476.182.347.791	17	18	17	3UTR		0	0	0
hsa-let-7g-5p	NM_001166270	HAUS4	1201	1245	1.0	#CAMPO!	1	0.001729682	0.441	156.419.044.118	178.352.067.612	-379.332.483.736	20	25	12	3UTR		0	0	0
hsa-let-7g-5p	NM_017815	HAUS4	1336	1380	1.0	#CAMPO!	1	0.001729682	0.441	156.419.044.118	178.352.067.612	-379.332.483.736	20	25	12	3UTR		0	0	0
hsa-let-7g-5p	NM_001166269	HAUS4	1344	1388	1.0	#CAMPO!	1	0.001729682	0.441	125.605.379.412	156.594.254.362	-379.332.483.736	20	25	12	3UTR		0	0	0
hsa-let-7g-5p	XM_011536313	RNF212B	1367	1388	1.0	#CAMPO!	1	0.0004678512	0.574	0.0	0.0	-625.120.937.538	16	21	7	3UTR		0	0	0
hsa-let-7g-5p	NM_001136022	NFATC4	5524	5547	1.0	#CAMPO!	1	0.007588573	0.559	#CAMPO!	#CAMPO!	-581.821.313.616	18	23	7	3UTR		0	0	0
hsa-let-7g-5p	NM_001198967	NFATC4	4441	4464	1.0	#CAMPO!	1	0.007588573	0.559	#CAMPO!	#CAMPO!	-581.821.313.616	18	23	7	3UTR		0	0	0
hsa-let-7g-5p	NM_004554	NFATC4	4753	4776	1.0	#CAMPO!	1	0.007588573	0.559	#CAMPO!	#CAMPO!	-581.821.313.616	18	23	7	3UTR		0	0	0
hsa-let-7g-5p	NM_001198965	NFATC4	4429	4452	1.0	#CAMPO!	1	0.007588573	0.559	#CAMPO!	#CAMPO!	-581.821.313.616	18	23	7	3UTR		0	0	0
hsa-let-7g-5p	NM_001198966	NFATC4	4407	4430	1.0	#CAMPO!	1	0.007588573	0.559	#CAMPO!	#CAMPO!	-581.821.313.616	18	23	7	3UTR		0	0	0
hsa-let-7g-5p	NM_001288802	NFATC4	5315	5338	1.0	#CAMPO!	1	0.007588573	0.559	#CAMPO!	0.025267091875	-581.821.313.616	18	23	7	3UTR		0	0	0
hsa-let-7g-5p	NM_001164749	NPAS3	3836	3851	1.0	#CAMPO!	1	0.001323242	0.647	218.513.944.444	33.365.095	-11.254.033.235	14	15	14	3UTR		0	0	0
hsa-let-7g-5p	NM_173159	NPAS3	3797	3812	1.0	#CAMPO!	1	0.001323242	0.647	218.513.944.444	33.365.095	-11.254.033.235	14	15	14	3UTR		0	0	0
hsa-let-7g-5p	NM_001165893	NPAS3	3746	3761	1.0	#CAMPO!	1	0.001323242	0.647	218.513.944.444	33.365.095	-11.254.033.235	14	15	14	3UTR		0	0	0
hsa-let-7g-5p	NM_022123	NPAS3	3740	3755	1.0	#CAMPO!	1	0.001323242	0.647	218.513.944.444	33.365.095	-11.254.033.235	14	15	14	3UTR		0	0	0
hsa-let-7g-5p	NM_177452	TRAPPC6B	2644	2660	1.0	#CAMPO!	1	0.0002570151	0.574	404.610.175	471.834.112.625	-124.965.397.034	15	16	15	3UTR		0	0	0
hsa-let-7g-5p	NM_001079537	TRAPPC6B	2728	2744	1.0	#CAMPO!	1	0.0002570151	0.574	5.381.999.875	45.920.346.725	-124.965.397.034	15	16	15	3UTR		0	0	0
hsa-let-7g-5p	NM_001308112	KLHL28	2390	2407	1.0	#CAMPO!	1	0.006549308	0.647	0.0640193333333	0.0573719025	-121.108.731.526	13	17	9	3UTR		0	0	0
hsa-let-7g-5p	NM_001281469	PTGDR	1869	1885	1.0	#CAMPO!	1	6,73E-01	0.426	0.0469090909091	#CAMPO!	-943.034.828.598	15	16	15	3UTR		0	0	0
hsa-let-7g-5p	NM_000953	PTGDR	1778	1794	1.0	#CAMPO!	1	6,73E-01	0.426	0.0469090909091	#CAMPO!	-943.034.828.598	15	16	15	3UTR		0	0	0
hsa-let-7g-5p	NM_020784	TXNDC16	3014	3032	1.0	#CAMPO!	1	0.02530569	0.75	132.282.977.778	21.451.084.225	-610.695.976.654	15	18	9	3UTR		0	0	0
hsa-let-7g-5p	NM_145251	STYX	4842	4861	1.0	#CAMPO!	0	0.002966258	0.719	199.633.628.571	20.109.801	-748.298.190.242	17	19	10	3UTR		1	0	1
hsa-let-7g-5p	NM_145251	STYX	4558	4577	1.0	#CAMPO!	1	0.0003184538	0.588	24.253.220.625	2.339.421.775	-467.302.400.645	15	19	7	3UTR		1	0	1
hsa-let-7g-5p	NM_001130701	STYX	4594	4613	1.0	#CAMPO!	0	0.002966258	0.719	199.633.628.571	20.109.801	-748.298.190.242	17	19	10	3UTR		1	0	1
hsa-let-7g-5p	NM_001130701	STYX	4310	4329	1.0	#CAMPO!	1	0.0003184538	0.588	24.253.220.625	2.339.421.775	-467.302.400.645	15	19	7	3UTR		1	0	1
hsa-let-7g-5p	NM_030637	DDHD1	8297	8341	1.0	#CAMPO!	1	0.0005841862	0.618	0.448525627273	0.08216783375	-943.034.828.598	18	25	11	3UTR		0	0	0
hsa-let-7g-5p	NM_001160148	DDHD1	8381	8425	1.0	#CAMPO!	1	0.0005841862	0.618	0.738408418182	0.16032779125	-943.034.828.598	18	25	11	3UTR		0	0	0
hsa-let-7g-5p	NM_001160147	DDHD1	8318	8362	1.0	#CAMPO!	1	0.0005841862	0.618	#CAMPO!	0.129369155	-943.034.828.598	18	25	11	3UTR		0	0	0
hsa-let-7g-5p	NM_001202	BMP4	1781	1815	1.0	#CAMPO!	0	0.03475093	0.647	0.65606369	0.57504660875	-583.853.320.739	18	23	10	3UTR		0	0	0
hsa-let-7g-5p	NM_199421	SOCS4	5967	5992	1.0	#CAMPO!	1	0.003738673	0.676	0.16184718	0.33035177875	-379.332.483.736	15	17	15	3UTR		1	0	1
hsa-let-7g-5p	NM_080867	SOCS4	5838	5863	1.0	#CAMPO!	1	0.003738673	0.676	0.16184718	0.33035177875	-379.332.483.736	15	17	15	3UTR		1	0	1
hsa-let-7g-5p	NM_001164399	CCDC175	2453	2482	1.0	#CAMPO!	0	0.05700702	0.632	130.137.280.714	0.29979975375	-954.656.246.864	17	29	12	3UTR		0	0	0
hsa-let-7g-5p	NM_177951	PPM1A	2522	2544	1.0	#CAMPO!	1	0.01245476	0.632	0.228808869231	0.4872643275	-476.182.347.791	18	22	13	3UTR		0	0	0
hsa-let-7g-5p	NM_177951	PPM1A	3363	3385	1.0	#CAMPO!	1	0.3662843	0.618	0.554853146154	0.23253734625	-101.657.978.462	17	22	6	3UTR		0	0	0
hsa-let-7g-5p	XM_017002743	FUBP1	5011	5054	1.0	#CAMPO!	1	0.01148902	0.706	0.0	0.0	-499.396.410.445	16	18	16	3UTR		0	0	0
hsa-let-7g-5p	NM_001166294	SSX2IP	4990	5019	1.0	#CAMPO!	1	0.0003582113	0.603	45.729.526	44.624.194.625	-593.929.536.754	18	29	11	3UTR		0	0	0
hsa-let-7g-5p	NM_001166293	SSX2IP	5122	5151	1.0	#CAMPO!	1	0.0003582113	0.603	441.149.023.636	36.535.276	-593.929.536.754	18	29	11	3UTR		0	0	0
hsa-let-7g-5p	NM_001166295	SSX2IP	5118	5147	1.0	#CAMPO!	1	0.0003582113	0.603	466.561.227.273	3.581.657.785	-593.929.536.754	18	29	11	3UTR		0	0	0
hsa-let-7g-5p	NM_001170670	ZNHIT6	4222	4256	1.0	#CAMPO!	1	0.007520633	0.647	0.403389375	#CAMPO!	-5.962.462.745	13	15	13	3UTR		0	0	0
hsa-let-7g-5p	NM_017953	ZNHIT6	4339	4373	1.0	#CAMPO!	1	0.007520633	0.647	0.16033265	0.0411562525	-5.962.462.745	13	15	13	3UTR		0	0	0
hsa-let-7g-5p	XM_005270701	LRRC8B	5530	5545	1.0	#CAMPO!	1	0.00200213	0.618	0.0	0.0	-490.607.308.676	14	15	14	3UTR		1	0	1
hsa-let-7g-5p	XM_011541145	LRRC8B	5925	5940	1.0	#CAMPO!	1	0.00200213	0.618	0.0	0.0	-490.607.308.676	14	15	14	3UTR		1	0	1
hsa-let-7g-5p	NM_001195684	TGFBR3	5468	5485	1.0	#CAMPO!	1	0.009071355	0.721	33.325.852	347.447.287.875	-48.497.144.956	16	17	16	3UTR	MIRT546331	1	1	2
hsa-let-7g-5p	NM_001195683	TGFBR3	5632	5649	1.0	#CAMPO!	1	0.009071355	0.721	464.268.344.444	2.953.632.325	-48.497.144.956	16	17	16	3UTR	MIRT546331	1	1	2
hsa-let-7g-5p	NM_001195683	TGFBR3	6050	6070	1.0	#CAMPO!	1	0.02546714	0.559	0.915493766667	0.52045165025	-134.976.292.297	15	20	9	3UTR	MIRT546331	1	1	2
hsa-let-7g-5p	NM_003243	TGFBR3	5635	5652	1.0	#CAMPO!	1	0.009071355	0.721	464.268.344.444	2.953.632.325	-48.497.144.956	16	17	16	3UTR	MIRT546331	1	1	2
hsa-let-7g-5p	NM_003243	TGFBR3	6053	6073	1.0	#CAMPO!	1	0.02546714	0.559	0.915493766667	0.52045165025	-134.976.292.297	15	20	9	3UTR	MIRT546331	1	1	2
hsa-let-7g-5p	NM_001127216	GFI1	2960	2975	1.0	#CAMPO!	1	0.002360428	0.529	#CAMPO!	253.328.752.625	-402.637.391.766	14	15	14	3UTR		0	0	0
hsa-let-7g-5p	NM_005665	EVI5	4521	4541	1.0	#CAMPO!	0	1,68E+00	0.5	0.995502066667	17.213.417.075	-651.454.019.368	17	20	15	3UTR		0	0	0
hsa-let-7g-5p	NM_001308248	EVI5	4554	4574	1.0	#CAMPO!	0	1,68E+00	0.5	226.879.686.667	186.550.995.625	-651.454.019.368	17	20	15	3UTR		0	0	0
hsa-let-7g-5p	NM_002061	GCLM	2019	2037	1.0	#CAMPO!	0	0.04869731	0.735	0.256058125	0.03427295025	-825.872.733.383	16	18	11	3UTR		0	0	0
hsa-let-7g-5p	NM_001993	F3	1116	1134	1.0	#CAMPO!	0	0.003583162	0.588	0.24233236	0.3565551575	-105.150.611.092	15	18	10	3UTR		0	0	0
hsa-let-7g-5p	NM_001130841	RTCA	1855	1900	1.0	#CAMPO!	1	0.004455188	0.485	0.00560645454545	#CAMPO!	-72.843.777.558	15	19	11	3UTR		1	0	1
hsa-let-7g-5p	NM_003729	RTCA	1816	1861	1.0	#CAMPO!	1	0.004455188	0.485	0.00560645454545	#CAMPO!	-72.843.777.558	15	19	11	3UTR		1	0	1
hsa-let-7g-5p	NM_001144884	SLC30A7	2025	2049	1.0	#CAMPO!	0	0.1066415	0.721	0.884459217391	0.5066637475	-651.454.019.368	17	24	10	3UTR		1	0	1
hsa-let-7g-5p	NM_133496	SLC30A7	2339	2363	1.0	#CAMPO!	0	0.1066415	0.721	0.884459217391	0.5066637475	-651.454.019.368	17	24	10	3UTR		1	0	1
hsa-let-7g-5p	NM_014917	NTNG1	2563	2594	1.0	#CAMPO!	1	0.003577125	0.515	294.876.533.333	39.164.359.175	-379.332.483.736	19	31	9	3UTR		0	0	0
hsa-let-7g-5p	NM_001113228	NTNG1	2407	2438	1.0	#CAMPO!	1	0.003577125	0.515	294.876.533.333	39.164.359.175	-379.332.483.736	19	31	9	3UTR		0	0	0
hsa-let-7g-5p	NM_001113226	NTNG1	2584	2615	1.0	#CAMPO!	1	0.003577125	0.515	294.876.533.333	39.164.359.175	-379.332.483.736	19	31	9	3UTR		0	0	0
hsa-let-7g-5p	XM_011540763	NBPF4	2941	2962	1.0	#CAMPO!	1	0.0001378644	0.426	0.0	0.0	-5.962.462.745	18	21	10	3UTR		0	0	0
hsa-let-7g-5p	NM_001040709	SYPL2	3351	3373	1.0	#CAMPO!	0	9,65E+00	0.471	0.80633822125	0.37663680875	-571.431.006.138	14	17	8	3UTR		0	0	0
hsa-let-7g-5p	NM_153340	ATXN7L2	2281	2294	1.0	#CAMPO!	0	9,63E+01	0.544	269.871.925	259.432.769.625	-674.758.927.398	12	13	12	3UTR		0	0	0
hsa-let-7g-5p	NM_006496	GNAI3	3628	3644	1.0	#CAMPO!	1	0.0001563602	0.412	#CAMPO!	#CAMPO!	-48.497.144.956	15	16	15	3UTR		0	0	0
hsa-let-7g-5p	NM_001142368	GSTM2	680	697	1.0	#CAMPO!	0	0.0003572972	0.441	#CAMPO!	0.702064225	-60.715.822.877	14	17	9	3UTR		0	0	0
hsa-let-7g-5p	NM_000849	GSTM3	3677	3698	1.0	#CAMPO!	1	2,52E+00	0.588	370.829.122.222	275.476.190.125	-121.108.731.526	16	21	9	3UTR		0	0	0
hsa-let-7g-5p	XM_017001518	RSBN1	3036	3054	1.0	#CAMPO!	1	0.008560435	0.618	0.0	0.0	-792.602.480.363	15	18	8	3UTR		0	0	0
hsa-let-7g-5p	NM_198268	HIPK1	5688	5707	1.0	#CAMPO!	1	0.00176541	0.485	1.116.398	154.174.379	-842.925.875.962	18	19	18	3UTR		0	0	0
hsa-let-7g-5p	XM_005270612	HIPK1	5827	5846	1.0	#CAMPO!	1	0.00176541	0.485	0.0	0.0	-842.925.875.962	18	19	18	3UTR		0	0	0
hsa-let-7g-5p	NM_198269	HIPK1	4599	4618	1.0	#CAMPO!	1	0.00176541	0.485	1.116.398	154.174.379	-842.925.875.962	18	19	18	3UTR		0	0	0
hsa-let-7g-5p	NM_181358	HIPK1	4408	4427	1.0	#CAMPO!	1	0.00176541	0.485	1.116.398	154.174.379	-842.925.875.962	18	19	18	3UTR		0	0	0
hsa-let-7g-5p	NM_002524	NRAS	4260	4302	1.0	#CAMPO!	1	0.006754751	0.559	0.5418415	170.147.682.625	-714.012.814.695	20	42	10	3UTR		1	1	2
hsa-let-7g-5p	NM_001308315	TSPAN2	1478	1502	1.0	#CAMPO!	1	0.04245822	0.574	23.390.584	118.867.721.413	-552.986.392.397	19	24	14	3UTR		1	0	1
hsa-let-7g-5p	NM_001308316	TSPAN2	1469	1493	1.0	#CAMPO!	1	0.04245822	0.574	170.207.716.471	160.529.051.775	-552.986.392.397	19	24	14	3UTR		1	0	1
hsa-let-7g-5p	NM_005725	TSPAN2	1553	1577	1.0	#CAMPO!	1	0.04245822	0.574	0.6188258	0.72586372275	-552.986.392.397	19	24	14	3UTR		1	0	1
hsa-let-7g-5p	NM_001253850	VTCN1	1778	1792	1.0	#CAMPO!	1	1,13E+00	0.471	141.844.207.692	167.906.649.175	-576.291.300.428	13	14	13	3UTR		0	0	0
hsa-let-7g-5p	NM_024626	VTCN1	2126	2140	1.0	#CAMPO!	1	1,13E+00	0.471	132.085.013.846	22.570.802.075	-576.291.300.428	13	14	13	3UTR		0	0	0
hsa-let-7g-5p	NM_001253849	VTCN1	2208	2222	1.0	#CAMPO!	1	1,13E+00	0.471	2.246.359	21.944.236.025	-576.291.300.428	13	14	13	3UTR		0	0	0
hsa-let-7g-5p	NM_015836	WARS2	2270	2303	1.0	#CAMPO!	1	0.04734647	0.544	598.265.125	370.206.669.125	-623.647.057.278	19	33	9	3UTR		1	0	1
hsa-let-7g-5p	NM_201263	WARS2	2299	2332	1.0	#CAMPO!	1	0.04734647	0.544	598.265.125	370.206.669.125	-623.647.057.278	19	33	9	3UTR		1	0	1
hsa-let-7g-5p	NM_153713	LIX1L	2043	2060	1.0	#CAMPO!	1	0.121846	0.603	0.134439327273	0.161913188	-103.988.469.265	16	17	16	3UTR		0	0	0
hsa-let-7g-5p	NM_001136478	ANP32E	2590	2638	1.0	#CAMPO!	1	0.0088457	0.691	366.006.645.455	38.349.872.425	-593.929.536.754	15	21	11	3UTR		0	0	0
hsa-let-7g-5p	NM_001280560	ANP32E	2492	2540	1.0	#CAMPO!	1	0.0088457	0.691	279.540.232.727	316.943.315	-593.929.536.754	15	21	11	3UTR		0	0	0
hsa-let-7g-5p	NM_001136479	ANP32E	2389	2437	1.0	#CAMPO!	1	0.0088457	0.691	464.805.018.182	2.869.256.435	-593.929.536.754	15	21	11	3UTR		0	0	0
hsa-let-7g-5p	NM_015203	RPRD2	8010	8035	1.0	#CAMPO!	1	0.03432984	0.588	283.155.425	0.8195165325	-538.561.431.513	18	20	18	3UTR		0	0	0
hsa-let-7g-5p	NM_001297674	RPRD2	7932	7957	1.0	#CAMPO!	1	0.03432984	0.588	283.155.425	0.8195165325	-538.561.431.513	18	20	18	3UTR		0	0	0
hsa-let-7g-5p	NM_001038707	CDC42SE1	1218	1249	1.0	#CAMPO!	1	0.01271147	0.441	0.575048428571	0.25647258375	-558.516.405.585	17	22	7	3UTR		1	0	1
hsa-let-7g-5p	NM_001198775	PI4KB	2716	2735	1.0	#CAMPO!	1	2,64E+00	0.515	256.867.675	130.628.861.863	-855.010.550.196	15	19	8	3UTR		0	0	0
hsa-let-7g-5p	NM_001198774	PI4KB	3653	3672	1.0	#CAMPO!	1	2,64E+00	0.515	256.867.675	130.628.861.863	-855.010.550.196	15	19	8	3UTR		0	0	0
hsa-let-7g-5p	NM_002651	PI4KB	3549	3582	1.0	#CAMPO!	0	8,28E+01	0.353	0.568666666667	0.948475825	-701.729.361.348	17	22	11	3UTR		0	0	0
hsa-let-7g-5p	NM_002651	PI4KB	3900	3919	1.0	#CAMPO!	1	2,64E+00	0.515	256.867.675	130.628.861.863	-855.010.550.196	15	19	8	3UTR		0	0	0
hsa-let-7g-5p	NM_001198773	PI4KB	3677	3710	1.0	#CAMPO!	0	8,28E+01	0.353	0.568666666667	0.52746893	-701.729.361.348	17	22	11	3UTR		0	0	0
hsa-let-7g-5p	NM_001198773	PI4KB	4028	4047	1.0	#CAMPO!	1	2,64E+00	0.515	256.867.675	130.628.861.863	-855.010.550.196	15	19	8	3UTR		0	0	0
hsa-let-7g-5p	XM_011509850	RFX5	3072	3089	1.0	#CAMPO!	0	0.001928406	0.544	0.0	0.0	-765.064.630.141	14	17	9	3UTR		0	1	1
hsa-let-7g-5p	XM_006711141	CELF3	7598	7623	1.0	#CAMPO!	1	0.007422729	0.544	0.0	0.0	-379.332.483.736	15	17	15	3UTR		0	1	1
hsa-let-7g-5p	NM_014877	HELZ	6717	6737	1.0	#CAMPO!	0	0.002322713	0.706	228.077.693.333	176.640.781	-548.126.098.107	18	20	15	3UTR		1	0	1
hsa-let-7g-5p	NM_000346	SOX9	2492	2513	1.0	#CAMPO!	0	0.003401662	0.706	366.328.226.667	10.948.358.375	-569.428.359.855	18	21	11	3UTR		0	0	0
hsa-let-7g-5p	NM_001050	SSTR2	1853	1871	1.0	#CAMPO!	1	0.00387404	0.662	0.39580438	0.1519385235	-61.995.071.877	17	18	17	3UTR		0	0	0
hsa-let-7g-5p	NM_001289410	FAM104A	586	609	1.0	#CAMPO!	1	0.01765062	0.647	#CAMPO!	#CAMPO!	-730.759.903.363	19	23	12	3UTR	MIRT574784	1	1	2
hsa-let-7g-5p	NM_001289411	FAM104A	604	627	1.0	#CAMPO!	1	0.01765062	0.647	#CAMPO!	#CAMPO!	-730.759.903.363	19	23	12	3UTR	MIRT574784	1	1	2
hsa-let-7g-5p	NM_032837	FAM104A	686	709	1.0	#CAMPO!	1	0.01765062	0.647	#CAMPO!	#CAMPO!	-730.759.903.363	19	23	12	3UTR	MIRT574784	1	1	2
hsa-let-7g-5p	NM_001098832	FAM104A	749	772	1.0	#CAMPO!	1	0.01765062	0.647	#CAMPO!	#CAMPO!	-730.759.903.363	19	23	12	3UTR	MIRT574784	1	1	2
hsa-let-7g-5p	NM_001289412	FAM104A	522	545	1.0	#CAMPO!	1	0.01765062	0.647	0.333260166667	#CAMPO!	-730.759.903.363	19	23	12	3UTR	MIRT574784	1	1	2
hsa-let-7g-5p	NM_175738	RAB37	2453	2467	1.0	#CAMPO!	1	0.2303749	0.441	#CAMPO!	#CAMPO!	-508.276.357.591	13	14	13	3UTR		0	0	0
hsa-let-7g-5p	NM_001163989	RAB37	2209	2223	1.0	#CAMPO!	1	0.2303749	0.441	#CAMPO!	#CAMPO!	-508.276.357.591	13	14	13	3UTR		0	0	0
hsa-let-7g-5p	NM_001006638	RAB37	2060	2074	1.0	#CAMPO!	1	0.2303749	0.441	#CAMPO!	#CAMPO!	-508.276.357.591	13	14	13	3UTR		0	0	0
hsa-let-7g-5p	NM_001163990	RAB37	1949	1963	1.0	#CAMPO!	1	0.2303749	0.441	#CAMPO!	#CAMPO!	-508.276.357.591	13	14	13	3UTR		0	0	0
hsa-let-7g-5p	NM_001304273	ARMC7	635	669	1.0	#CAMPO!	0	0.01585762	0.441	#CAMPO!	0.051301436375	-674.758.927.398	12	14	12	3UTR		0	0	0
hsa-let-7g-5p	NM_001242498	MIF4GD	1153	1204	1.0	#CAMPO!	1	0.0003064043	0.544	0.0630196	0.16878505625	-714.012.814.695	19	22	16	3UTR		0	0	0
hsa-let-7g-5p	XM_005257532	MIF4GD	1023	1074	1.0	#CAMPO!	1	0.0003064043	0.544	0.0	0.0	-714.012.814.695	19	22	16	3UTR		0	0	0
hsa-let-7g-5p	XM_005257533	MIF4GD	1185	1236	1.0	#CAMPO!	1	0.0003064043	0.544	0.0	0.0	-714.012.814.695	19	22	16	3UTR		0	0	0
hsa-let-7g-5p	XM_005257530	MIF4GD	1274	1325	1.0	#CAMPO!	1	0.0003064043	0.544	0.0	0.0	-714.012.814.695	19	22	16	3UTR		0	0	0
hsa-let-7g-5p	XM_011525057	MIF4GD	793	844	1.0	#CAMPO!	1	0.0003064043	0.544	0.0	0.0	-714.012.814.695	19	22	16	3UTR		0	0	0
hsa-let-7g-5p	NM_052916	RNF157	4473	4495	1.0	#CAMPO!	1	0.0174661	0.426	0.8483038	3.882.561.815	-928.609.867.714	16	22	10	3UTR		0	0	0
hsa-let-7g-5p	NM_198530	MXRA7	666	691	1.0	#CAMPO!	1	0.0004602666	0.426	#CAMPO!	#CAMPO!	-11.254.033.235	14	16	14	3UTR		0	0	0
hsa-let-7g-5p	XM_005257384	MXRA7	752	777	1.0	#CAMPO!	1	0.0004602666	0.426	0.0	0.0	-11.254.033.235	14	16	14	3UTR		0	0	0
hsa-let-7g-5p	NM_003016	SRSF2	2048	2068	1.0	#CAMPO!	1	0.02379559	0.676	2.612.542.125	262.470.970.125	-522.701.318.475	18	20	14	3UTR		0	0	0
hsa-let-7g-5p	NM_001204410	SEC14L1	2590	2614	1.0	#CAMPO!	1	0.09620565	0.5	0.67258325	0.9837471075	-48.497.144.956	19	24	12	3UTR		1	0	1
hsa-let-7g-5p	NM_001143998	SEC14L1	2552	2576	1.0	#CAMPO!	1	0.09620565	0.5	0.67258325	0.9837471075	-48.497.144.956	19	24	12	3UTR		1	0	1
hsa-let-7g-5p	NM_003003	SEC14L1	2499	2523	1.0	#CAMPO!	1	0.09620565	0.5	0.67258325	0.9837471075	-48.497.144.956	19	24	12	3UTR		1	0	1
hsa-let-7g-5p	NM_001144001	SEC14L1	2340	2364	1.0	#CAMPO!	1	0.09620565	0.5	0.67258325	0.9837471075	-48.497.144.956	19	24	12	3UTR		1	0	1
hsa-let-7g-5p	NM_024702	ZNF750	3066	3085	1.0	#CAMPO!	1	0.00493299	0.618	0.2328564875	0.5206879275	-713.993.463.463	16	19	11	3UTR		0	0	0
hsa-let-7g-5p	NM_005151	USP14	2054	2073	1.0	#CAMPO!	1	0.1540255	0.603	104.935.975.556	193.603.050.375	-959.293.464.163	16	19	9	3UTR		0	0	0
hsa-let-7g-5p	NM_001037334	USP14	1949	1968	1.0	#CAMPO!	1	0.1540255	0.603	104.935.975.556	193.603.050.375	-959.293.464.163	16	19	9	3UTR		0	0	0
hsa-let-7g-5p	NM_004746	DLGAP1	4654	4706	1.0	#CAMPO!	1	0.0695082	0.574	543.842.111.765	555.691.948	-39.375.744.462	16	19	10	3UTR		0	0	0
hsa-let-7g-5p	NM_001242762	DLGAP1	3240	3292	1.0	#CAMPO!	1	0.0695082	0.574	549.783.605.882	54.653.184.375	-39.375.744.462	16	19	10	3UTR		0	0	0
hsa-let-7g-5p	NM_001242763	DLGAP1	3354	3406	1.0	#CAMPO!	1	0.0695082	0.574	513.699.117.647	56.365.203.875	-39.375.744.462	16	19	10	3UTR		0	0	0
hsa-let-7g-5p	NM_001308390	DLGAP1	3352	3404	1.0	#CAMPO!	1	0.0695082	0.574	475.060.764.706	55.149.250.625	-39.375.744.462	16	19	10	3UTR		0	0	0
hsa-let-7g-5p	NM_001242764	DLGAP1	3270	3322	1.0	#CAMPO!	1	0.0695082	0.574	476.619.335.294	503.743.245	-39.375.744.462	16	19	10	3UTR		0	0	0
hsa-let-7g-5p	NM_001003809	DLGAP1	3297	3349	1.0	#CAMPO!	1	0.0695082	0.574	432.845.776.471	5.547.567.825	-39.375.744.462	16	19	10	3UTR		0	0	0
hsa-let-7g-5p	NM_001242766	DLGAP1	3327	3379	1.0	#CAMPO!	1	0.0695082	0.574	614.818.523.529	50.519.962.875	-39.375.744.462	16	19	10	3UTR		0	0	0
hsa-let-7g-5p	XM_005258144	ARHGAP28	5051	5101	1.0	#CAMPO!	1	0.2315945	0.691	0.0	0.0	-113.516.586.995	17	20	15	3UTR		1	1	2
hsa-let-7g-5p	XM_005258099	MTCL1	5887	5910	1.0	#CAMPO!	1	0.003244865	0.574	0.0	0.0	-737.317.722.726	18	23	8	3UTR		0	0	0
hsa-let-7g-5p	NM_015210	MTCL1	5465	5488	1.0	#CAMPO!	1	0.003244865	0.574	248.289.345.455	154.233.828.925	-737.317.722.726	18	23	8	3UTR		0	0	0
hsa-let-7g-5p	NM_015208	ANKRD12	9252	9269	1.0	#CAMPO!	1	0.007038237	0.588	0.55870803875	0.104092136625	-855.010.550.196	15	17	8	3UTR		0	0	0
hsa-let-7g-5p	NM_015208	ANKRD12	6506	6525	1.0	#CAMPO!	1	0.00723438	0.632	0.886121455556	0.30582865375	-107.003.521.826	17	19	11	3UTR		0	0	0
hsa-let-7g-5p	NM_001204056	ANKRD12	9281	9298	1.0	#CAMPO!	1	0.007038237	0.588	0.55870803875	0.104092136625	-855.010.550.196	15	17	8	3UTR		0	0	0
hsa-let-7g-5p	NM_001204056	ANKRD12	6535	6554	1.0	#CAMPO!	1	0.00723438	0.632	0.886121455556	0.30582865375	-107.003.521.826	17	19	11	3UTR		0	0	0
hsa-let-7g-5p	NM_006868	RAB31	3744	3791	1.0	#CAMPO!	0	0.01139339	0.529	0.0907732857143	0.0476818	-569.428.359.855	18	20	18	3UTR		0	0	0
hsa-let-7g-5p	NM_006868	RAB31	1062	1086	1.0	#CAMPO!	1	0.07587911	0.662	0.446143434783	0.242590635	-39.375.744.462	19	24	11	3UTR		0	0	0
hsa-let-7g-5p	NM_003574	VAPA	3327	3345	1.0	#CAMPO!	0	0.001680605	0.676	0.00126048181818	0.12728437	-724.998.975.393	17	18	17	3UTR		0	0	0
hsa-let-7g-5p	NM_194434	VAPA	3192	3210	1.0	#CAMPO!	0	0.001680605	0.676	0.00126048181818	0.12728437	-724.998.975.393	17	18	17	3UTR		0	0	0
hsa-let-7g-5p	NM_181482	LDLRAD4	6188	6209	1.0	#CAMPO!	1	9,52E+01	0.471	1.349.677	0.26323398325	-593.929.536.754	18	21	11	3UTR		0	0	0
hsa-let-7g-5p	NM_181481	LDLRAD4	5983	6004	1.0	#CAMPO!	1	9,52E+01	0.471	1.349.677	0.26323398325	-593.929.536.754	18	21	11	3UTR		0	0	0
hsa-let-7g-5p	NM_001003674	LDLRAD4	6647	6668	1.0	#CAMPO!	1	9,52E+01	0.471	1.349.677	0.26323398325	-593.929.536.754	18	21	11	3UTR		0	0	0
hsa-let-7g-5p	NM_001003675	LDLRAD4	6593	6614	1.0	#CAMPO!	1	9,52E+01	0.471	1.349.677	0.26323398325	-593.929.536.754	18	21	11	3UTR		0	0	0
hsa-let-7g-5p	NM_001276249	LDLRAD4	5637	5658	1.0	#CAMPO!	1	9,52E+01	0.471	1.349.677	0.26323398325	-593.929.536.754	18	21	11	3UTR		0	0	0
hsa-let-7g-5p	NM_001276251	LDLRAD4	6181	6202	1.0	#CAMPO!	1	9,52E+01	0.471	1.349.677	0.26323398325	-593.929.536.754	18	21	11	3UTR		0	0	0
hsa-let-7g-5p	XM_017026033	CHST9	7741	7753	1.0	#CAMPO!	1	0.006235755	0.529	0.0	0.0	-69.077.940.081	11	12	11	3UTR		0	0	0
hsa-let-7g-5p	NM_020474	GALNT1	3546	3567	1.0	#CAMPO!	1	0.1037175	0.647	204.037.557.143	0.97015750625	-644.200.397.337	18	21	11	3UTR		1	1	2
hsa-let-7g-5p	NM_004671	PIAS2	7492	7528	1.0	#CAMPO!	1	0.02145948	0.618	0.621210066667	0.0188992225	-379.332.483.736	15	17	15	3UTR		0	0	0
hsa-let-7g-5p	NM_001039360	ZBTB7C	3077	3103	1.0	#CAMPO!	0	0.04754662	0.441	405.829.605	269.352.151	-651.454.019.368	18	26	8	3UTR		0	0	0
hsa-let-7g-5p	XM_017010784	GRM1	4239	4258	1.0	#CAMPO!	1	6,91E+00	0.412	0.0	0.0	-705.204.361.694	16	19	12	3UTR		0	0	0
hsa-let-7g-5p	NM_001127715	STXBP5	8099	8118	1.0	#CAMPO!	1	0.0750568	0.691	0.493259636364	116.900.052.625	-69.077.940.081	11	13	11	3UTR		1	0	1
hsa-let-7g-5p	NM_139244	STXBP5	7991	8010	1.0	#CAMPO!	1	0.0750568	0.691	0.493259636364	116.900.052.625	-69.077.940.081	11	13	11	3UTR		1	0	1
hsa-let-7g-5p	NM_001122742	ESR1	2826	2847	1.0	#CAMPO!	1	6,48E+00	0.529	#CAMPO!	0.2448748525	-48.497.144.956	17	21	12	3UTR		0	0	0
hsa-let-7g-5p	NM_001122741	ESR1	2674	2695	1.0	#CAMPO!	1	6,48E+00	0.529	#CAMPO!	0.2448748525	-48.497.144.956	17	21	12	3UTR		0	0	0
hsa-let-7g-5p	NM_001122740	ESR1	2717	2738	1.0	#CAMPO!	1	6,48E+00	0.529	#CAMPO!	0.2448748525	-48.497.144.956	17	21	12	3UTR		0	0	0
hsa-let-7g-5p	NM_000125	ESR1	2690	2711	1.0	#CAMPO!	1	6,48E+00	0.529	#CAMPO!	0.2448748525	-48.497.144.956	17	21	12	3UTR		0	0	0
hsa-let-7g-5p	NM_182961	SYNE1	27136	27156	1.0	#CAMPO!	0	0.002769704	0.5	244.916.108.333	0.9223643725	-548.126.098.107	18	20	12	3UTR		0	0	0
hsa-let-7g-5p	XM_017011109	ARID1B	5776	5792	1.0	#CAMPO!	0	0.01317748	0.456	0.0	0.0	-657.398.276.765	14	16	13	3UTR		0	0	0
hsa-let-7g-5p	NM_020245	TULP4	7242	7263	1.0	#CAMPO!	0	0.01851134	0.691	0.29505512875	0.00746852825	-109.769.966.554	18	21	16	3UTR		0	0	0
hsa-let-7g-5p	NM_001007466	TULP4	4741	4762	1.0	#CAMPO!	0	0.01851134	0.691	0.29505512875	0.00746852825	-109.769.966.554	18	21	16	3UTR		0	0	0
hsa-let-7g-5p	NM_016098	MPC1	625	642	1.0	#CAMPO!	1	0.01026975	0.676	566.873.127.273	498.188.825	-943.034.828.598	13	17	11	3UTR		0	0	0
hsa-let-7g-5p	XM_011536084	TCP10	1564	1613	1.0	#CAMPO!	1	5,63E+00	0.456	0.0	0.0	-57.294.136.647	18	22	13	3UTR		0	0	0
hsa-let-7g-5p	NM_024919	FRMD1	2643	2695	1.0	#CAMPO!	1	0.00213661	0.441	155.213.298.947	182.530.155.125	-379.332.483.736	19	23	10	3UTR		0	0	0
hsa-let-7g-5p	NM_001122841	FRMD1	2493	2545	1.0	#CAMPO!	1	0.00213661	0.441	193.184.123.684	274.480.613.875	-379.332.483.736	19	23	10	3UTR		0	0	0
hsa-let-7g-5p	NM_022138	SMOC2	2976	3004	1.0	#CAMPO!	0	0.03920008	0.588	0.169711618182	#CAMPO!	-104.754.207.768	18	28	11	3UTR		0	0	0
hsa-let-7g-5p	NM_001166412	SMOC2	2943	2971	1.0	#CAMPO!	0	0.03920008	0.588	0.169711618182	#CAMPO!	-104.754.207.768	18	28	11	3UTR		0	0	0
hsa-let-7g-5p	NM_005618	DLL1	2992	3007	1.0	#CAMPO!	1	0.1438402	0.647	0.1298104125	#CAMPO!	-503.583.130.569	14	15	14	3UTR		0	0	0
hsa-let-7g-5p	NM_001171944	SUN1	3623	3641	1.0	#CAMPO!	0	0.0005663785	0.618	274.360.233.333	346.031.851.875	-866.051.072.387	13	18	9	3UTR		0	0	0
hsa-let-7g-5p	NM_025154	SUN1	3736	3754	1.0	#CAMPO!	0	0.0005663785	0.618	274.360.233.333	346.031.851.875	-866.051.072.387	13	18	9	3UTR		0	0	0
hsa-let-7g-5p	NM_001130965	SUN1	3873	3891	1.0	#CAMPO!	0	0.0005663785	0.618	274.360.233.333	346.031.851.875	-866.051.072.387	13	18	9	3UTR		0	0	0
hsa-let-7g-5p	XM_017012774	ZFAND2A	2709	2746	1.0	#CAMPO!	1	0.1384048	0.603	0.0	0.0	-503.583.130.569	14	17	8	3UTR		0	0	0
hsa-let-7g-5p	NM_001282440	GNA12	2923	2943	1.0	#CAMPO!	1	0.04913291	0.529	0.428081844444	0.54825786	-130.793.717.931	14	20	9	3UTR		0	0	0
hsa-let-7g-5p	NM_001322007	PMS2	3839	3882	1.0	#CAMPO!	1	1,62E+01	0.412	0.240764888889	0.763553845	-806.150.100.497	16	21	11	3UTR		0	0	0
hsa-let-7g-5p	NM_000535	PMS2	3942	3985	1.0	#CAMPO!	1	1,62E+01	0.412	414.287.466.667	266.817.779.125	-806.150.100.497	16	21	11	3UTR		0	0	0
hsa-let-7g-5p	NM_032172	USP42	4207	4225	1.0	#CAMPO!	0	0.096135	0.691	373.161.666.667	28.850.580.675	-757.092.985.192	17	18	17	3UTR		0	0	0
hsa-let-7g-5p	NM_018374	TMEM106B	2007	2027	1.0	#CAMPO!	0	0.1183683	0.735	0.503588133333	0.962448971875	-852.713.619.547	16	20	9	3UTR		0	0	0
hsa-let-7g-5p	NM_001134232	TMEM106B	1813	1833	1.0	#CAMPO!	0	0.1183683	0.735	0.503588133333	0.962448971875	-852.713.619.547	16	20	9	3UTR		0	0	0
hsa-let-7g-5p	NM_182899	CREB5	2856	2902	1.0	#CAMPO!	0	0.01036305	0.574	0.692658633333	0.1457688335	-569.428.359.855	16	20	12	3UTR		0	0	0
hsa-let-7g-5p	NM_182898	CREB5	3200	3246	1.0	#CAMPO!	0	0.01036305	0.574	0.692658633333	0.1457688335	-569.428.359.855	16	20	12	3UTR		0	0	0
hsa-let-7g-5p	NM_004904	CREB5	2881	2927	1.0	#CAMPO!	0	0.01036305	0.574	0.692658633333	0.1457688335	-569.428.359.855	16	20	12	3UTR		0	0	0
hsa-let-7g-5p	NM_001011666	CREB5	2563	2609	1.0	#CAMPO!	0	0.01036305	0.574	0.692658633333	0.1457688335	-569.428.359.855	16	20	12	3UTR		0	0	0
hsa-let-7g-5p	NM_152793	MTURN	3417	3437	1.0	#CAMPO!	1	0.001098477	0.471	#CAMPO!	#CAMPO!	-730.252.099.028	18	20	9	3UTR		0	0	0
hsa-let-7g-5p	NM_147128	ZNRF2	3389	3407	1.0	#CAMPO!	0	0.01806031	0.662	191.400.553.333	0.60258299875	-549.511.392.051	15	18	11	3UTR		0	0	0
hsa-let-7g-5p	NM_001199635	ADCYAP1R1	6468	6487	1.0	#CAMPO!	0	0.001925165	0.5	0.120974333333	0.6854007525	-866.051.072.387	16	19	9	3UTR		0	0	0
hsa-let-7g-5p	NM_001118	ADCYAP1R1	6384	6403	1.0	#CAMPO!	0	0.001925165	0.5	0.120974333333	0.6854007525	-866.051.072.387	16	19	9	3UTR		0	0	0
hsa-let-7g-5p	NM_001199637	ADCYAP1R1	6321	6340	1.0	#CAMPO!	0	0.001925165	0.5	0.120974333333	0.6854007525	-866.051.072.387	16	19	9	3UTR		0	0	0
hsa-let-7g-5p	NM_001257967	CCDC129	6675	6697	1.0	#CAMPO!	0	0.0004790971	0.603	0.0685384	#CAMPO!	-986.134.350.328	18	22	10	3UTR		0	0	0
hsa-let-7g-5p	NM_194300	CCDC129	4294	4322	1.0	#CAMPO!	0	0.001621267	0.574	#CAMPO!	#CAMPO!	-651.454.019.368	16	18	16	3UTR		0	0	0
hsa-let-7g-5p	NM_080631	VPS41	2902	2921	1.0	#CAMPO!	1	0.0002538365	0.456	554.028.394.444	525.797.976.375	-39.375.744.462	17	19	15	3UTR		0	0	0
hsa-let-7g-5p	NM_014396	VPS41	2977	2996	1.0	#CAMPO!	1	0.0002538365	0.456	500.285.694.444	522.075.009	-39.375.744.462	17	19	15	3UTR		0	0	0
hsa-let-7g-5p	NM_006060	IKZF1	2043	2065	1.0	#CAMPO!	1	0.01725372	0.412	0.496557723077	#CAMPO!	-476.182.347.791	16	22	13	3UTR		0	0	0
hsa-let-7g-5p	NM_001220765	IKZF1	1917	1939	1.0	#CAMPO!	1	0.01725372	0.412	0.0408333846154	0.4753142475	-476.182.347.791	16	22	13	3UTR		0	0	0
hsa-let-7g-5p	NM_001291837	IKZF1	1890	1912	1.0	#CAMPO!	1	0.01725372	0.412	0.0408333846154	0.4753142475	-476.182.347.791	16	22	13	3UTR		0	0	0
hsa-let-7g-5p	NM_001291838	IKZF1	1755	1777	1.0	#CAMPO!	1	0.01725372	0.412	0.0408333846154	0.4753142475	-476.182.347.791	16	22	13	3UTR		0	0	0
hsa-let-7g-5p	NM_001220768	IKZF1	1528	1550	1.0	#CAMPO!	1	0.01725372	0.412	0.0408333846154	0.4753142475	-476.182.347.791	16	22	13	3UTR		0	0	0
hsa-let-7g-5p	NM_001220771	IKZF1	1360	1382	1.0	#CAMPO!	1	0.01725372	0.412	0.0408333846154	0.4753142475	-476.182.347.791	16	22	13	3UTR		0	0	0
hsa-let-7g-5p	NM_001291841	IKZF1	1360	1382	1.0	#CAMPO!	1	0.01725372	0.412	0.0408333846154	0.4753142475	-476.182.347.791	16	22	13	3UTR		0	0	0
hsa-let-7g-5p	NM_001291843	IKZF1	1234	1256	1.0	#CAMPO!	1	0.01725372	0.412	0.0408333846154	0.4753142475	-476.182.347.791	16	22	13	3UTR		0	0	0
hsa-let-7g-5p	NM_001287495	FIGNL1	8420	8467	1.0	#CAMPO!	1	0.000263958	0.618	447.426.027.273	49.316.320.775	-72.843.777.558	16	18	16	3UTR		0	0	0
hsa-let-7g-5p	NM_001287493	FIGNL1	8529	8576	1.0	#CAMPO!	1	0.000263958	0.618	477.937.918.182	487.457.443	-72.843.777.558	16	18	16	3UTR		0	0	0
hsa-let-7g-5p	NM_022116	FIGNL1	8690	8737	1.0	#CAMPO!	1	0.000263958	0.618	510.890.603.636	47.403.226.975	-72.843.777.558	16	18	16	3UTR		0	0	0
hsa-let-7g-5p	NM_001042762	FIGNL1	8697	8744	1.0	#CAMPO!	1	0.000263958	0.618	645.142.476.364	492.827.553.125	-72.843.777.558	16	18	16	3UTR		0	0	0
hsa-let-7g-5p	NM_022469	GREM2	1279	1299	1.0	#CAMPO!	0	3,54E+00	0.412	0.0675133222222	#CAMPO!	-738.221.974.227	19	20	19	3UTR		0	0	0
hsa-let-7g-5p	NM_001042405	CEP170	5156	5184	1.0	#CAMPO!	0	0.03770649	0.529	1.608.286	305.683.011	-700.220.908.941	18	23	8	3UTR		0	0	0
hsa-let-7g-5p	NM_001042404	CEP170	5234	5262	1.0	#CAMPO!	0	0.03770649	0.529	1.607.707.211	314.513.136.662	-700.220.908.941	18	23	8	3UTR		0	0	0
hsa-let-7g-5p	NM_014812	CEP170	5528	5556	1.0	#CAMPO!	0	0.03770649	0.529	1.607.707.211	274.445.942.912	-700.220.908.941	18	23	8	3UTR		0	0	0
hsa-let-7g-5p	XM_011544335	CEP170	5681	5709	1.0	#CAMPO!	0	0.03770649	0.529	0.0	0.0	-700.220.908.941	18	23	8	3UTR		0	0	0
hsa-let-7g-5p	NM_005465	AKT3	4999	5043	1.0	#CAMPO!	1	0.02685102	0.647	0.18777513	0.8356736975	-737.317.722.726	16	19	10	3UTR		0	0	0
hsa-let-7g-5p	NM_001243740	ZNF124	1609	1639	1.0	#CAMPO!	1	0.001473867	0.471	#CAMPO!	#CAMPO!	-538.561.431.513	17	23	9	3UTR		0	0	0
hsa-let-7g-5p	NM_003431	ZNF124	1745	1789	1.0	#CAMPO!	1	0.006253337	0.426	0.1962748	#CAMPO!	-644.200.397.337	17	19	17	3UTR		0	0	0
hsa-let-7g-5p	NM_001306077	ADI1	4243	4270	1.0	#CAMPO!	1	0.002697419	0.632	0.0045977	#CAMPO!	-800.485.538.994	19	27	10	3UTR		0	0	0
hsa-let-7g-5p	NM_001256477	CMPK2	1931	1953	1.0	#CAMPO!	1	7,41E+01	0.471	0.510145525	0.17730412925	-646.951.965.308	16	22	8	3UTR		0	0	0
hsa-let-7g-5p	NM_003183	ADAM17	3528	3585	1.0	#CAMPO!	1	0.0008165995	0.647	13.156.853.375	222.497.677.875	-57.294.136.647	16	18	16	3UTR		0	0	0
hsa-let-7g-5p	NM_198182	GRHL1	2431	2485	1.0	#CAMPO!	1	0.006436482	0.426	0.0141577384615	#CAMPO!	-72.843.777.558	17	21	9	3UTR		0	0	0
hsa-let-7g-5p	XM_006711882	GRHL1	2437	2491	1.0	#CAMPO!	1	0.006436482	0.426	0.0	0.0	-72.843.777.558	17	21	9	3UTR		0	0	0
hsa-let-7g-5p	XM_005246159	GRHL1	2316	2370	1.0	#CAMPO!	1	0.006436482	0.426	0.0	0.0	-72.843.777.558	17	21	9	3UTR		0	0	0
hsa-let-7g-5p	NM_152391	PQLC3	1480	1494	1.0	#CAMPO!	0	0.009325258	0.647	0.00236012857143	#CAMPO!	-126.861.179.787	13	14	13	3UTR		0	0	0
hsa-let-7g-5p	NM_001282710	PQLC3	1438	1452	1.0	#CAMPO!	0	0.009325258	0.647	0.00236012857143	#CAMPO!	-126.861.179.787	13	14	13	3UTR		0	0	0
hsa-let-7g-5p	NM_001282711	PQLC3	1359	1373	1.0	#CAMPO!	0	0.009325258	0.647	0.00236012857143	#CAMPO!	-126.861.179.787	13	14	13	3UTR		0	0	0
hsa-let-7g-5p	NM_021643	TRIB2	3201	3220	1.0	#CAMPO!	1	0.0008080172	0.618	0.997477066667	14.399.046	-522.670.505.887	16	19	12	3UTR		1	0	1
hsa-let-7g-5p	NM_017552	ATAD2B	7352	7369	1.0	#CAMPO!	0	0.2197033	0.691	250.165.381.818	287.957.064.375	-765.064.630.141	16	17	16	3UTR		1	0	1
hsa-let-7g-5p	NM_001322963	FKBP1B	612	665	1.0	#CAMPO!	1	0.001081658	0.485	0.844197777778	0.894261515	-603.692.083.205	18	25	9	3UTR		0	0	0
hsa-let-7g-5p	NM_054033	FKBP1B	589	642	1.0	#CAMPO!	1	0.001081658	0.485	0.844197777778	0.894261515	-603.692.083.205	18	25	9	3UTR		0	0	0
hsa-let-7g-5p	NM_004116	FKBP1B	544	597	1.0	#CAMPO!	1	0.001081658	0.485	0.844197777778	0.894261515	-603.692.083.205	18	25	9	3UTR		0	0	0
hsa-let-7g-5p	NM_001198559	DNAJC27	1507	1541	1.0	#CAMPO!	1	1,41E+01	0.441	0.53784749	0.47303403025	-495.700.071.937	16	20	11	3UTR		0	0	0
hsa-let-7g-5p	NM_001168241	GAREM2	4006	4027	1.0	#CAMPO!	1	1,65E+01	0.426	0.490133222222	#CAMPO!	-541.312.999.483	14	18	9	3UTR		0	0	0
hsa-let-7g-5p	NM_033505	SELENOI	6008	6024	1.0	#CAMPO!	0	7,78E+00	0.588	#CAMPO!	#CAMPO!	-583.853.320.739	15	16	15	3UTR		0	0	0
hsa-let-7g-5p	NM_012326	MAPRE3	2010	2026	1.0	#CAMPO!	1	0.0007887265	0.397	149.480.742.857	0.50560115	-615.763.998.646	14	16	13	3UTR		0	0	0
hsa-let-7g-5p	XM_006711967	MAPRE3	1699	1715	1.0	#CAMPO!	1	0.0007887265	0.397	0.0	0.0	-615.763.998.646	14	16	13	3UTR		0	0	0
hsa-let-7g-5p	XM_011532700	MAPRE3	1740	1756	1.0	#CAMPO!	1	0.0007887265	0.397	0.0	0.0	-615.763.998.646	14	16	13	3UTR		0	0	0
hsa-let-7g-5p	XM_011533136	ABHD1	1483	1504	1.0	#CAMPO!	0	0.006194797	0.485	0.0	0.0	-572.816.300.081	14	16	14	3UTR		0	0	0
hsa-let-7g-5p	NM_014748	SNX17	2048	2070	1.0	#CAMPO!	1	0.000754388	0.441	131.559.663.636	0.82593354375	-581.384.063.689	17	22	11	3UTR	MIRT496109	1	0	1
hsa-let-7g-5p	NM_001267060	SNX17	1973	1995	1.0	#CAMPO!	1	0.000754388	0.441	131.559.663.636	0.82593354375	-581.384.063.689	17	22	11	3UTR	MIRT496109	1	0	1
hsa-let-7g-5p	XM_006711976	FOSL2	2780	2797	1.0	#CAMPO!	1	0.03337244	0.426	0.0	0.0	-667.474.492.779	16	17	16	3UTR		0	0	0
hsa-let-7g-5p	NM_005253	FOSL2	2672	2689	1.0	#CAMPO!	1	0.03337244	0.426	239.666.272.727	0.8540315025	-667.474.492.779	16	17	16	3UTR		0	0	0
hsa-let-7g-5p	XM_011533163	CAPN13	2540	2558	1.0	#CAMPO!	1	0.001234111	0.5	0.0	0.0	-417.062.352.651	15	18	9	3UTR		0	0	0
hsa-let-7g-5p	NM_005813	PRKD3	5095	5123	1.0	#CAMPO!	1	0.0329573	0.588	3.783.964	5.178.428.885	-928.609.867.714	17	28	7	3UTR		0	0	0
hsa-let-7g-5p	NM_001270438	CDC42EP3	3347	3373	1.0	#CAMPO!	0	6,24E+01	0.456	255.445.888.889	2.435.493.725	-103.302.175.208	18	26	9	3UTR		0	0	0
hsa-let-7g-5p	NM_001135673	ATL2	3779	3801	1.0	#CAMPO!	0	0.1418418	0.721	1.268.202.875	13.413.023.875	-805.661.162.101	19	22	9	3UTR		0	0	0
hsa-let-7g-5p	NM_022374	ATL2	4256	4278	1.0	#CAMPO!	0	0.1418418	0.721	1.268.202.875	13.413.023.875	-805.661.162.101	19	22	9	3UTR		0	0	0
hsa-let-7g-5p	NM_022436	ABCG5	2133	2160	1.0	#CAMPO!	0	0.01454236	0.544	317.651.169.565	286.550.599	-682.534.711.232	20	27	9	3UTR		0	0	0
hsa-let-7g-5p	NM_133259	LRPPRC	4964	4989	1.0	#CAMPO!	0	0.000702606	0.588	0.996130233333	117.753.009.875	-757.092.985.192	14	16	14	3UTR		0	0	0
hsa-let-7g-5p	XM_011533047	SLC3A1	3834	3850	1.0	#CAMPO!	0	0.00171482	0.559	0.0	0.0	-583.853.320.739	15	16	15	3UTR		0	0	0
hsa-let-7g-5p	NM_012249	RHOQ	3646	3689	1.0	#CAMPO!	1	0.02102998	0.662	0.833621361111	0.913424760625	-518.008.091.453	16	20	9	3UTR		0	0	0
hsa-let-7g-5p	NM_014011	SOCS5	1899	1916	1.0	#CAMPO!	1	0.001424008	0.618	0.704717125	13.297.986.575	-801.482.427.509	16	17	16	3UTR		0	0	0
hsa-let-7g-5p	NM_144949	SOCS5	1987	2004	1.0	#CAMPO!	1	0.001424008	0.618	0.704717125	13.297.986.575	-801.482.427.509	16	17	16	3UTR		0	0	0
hsa-let-7g-5p	NM_001003937	TSPYL6	1858	1881	1.0	#CAMPO!	1	0.005864256	0.529	10.774.252	101.466.747.337	-647.918.041.234	17	23	10	3UTR		0	0	0
hsa-let-7g-5p	NM_001322124	PUS10	2168	2190	1.0	#CAMPO!	0	0.1516027	0.618	172.372.007.692	433.785.431.035	-651.454.019.368	13	15	13	3UTR		0	0	0
hsa-let-7g-5p	NM_001199770	OTX1	1829	1849	1.0	#CAMPO!	1	0.0009661686	0.368	0.949371105263	0.553073825	-39.375.744.462	16	20	13	3UTR		0	0	0
hsa-let-7g-5p	NM_014562	OTX1	1829	1849	1.0	#CAMPO!	1	0.0009661686	0.368	0.949371105263	0.553073825	-39.375.744.462	16	20	13	3UTR		0	0	0
hsa-let-7g-5p	NM_014755	SERTAD2	1757	1782	1.0	#CAMPO!	0	0.006075364	0.691	270.605.063.636	140.012.356.425	-646.361.256.106	19	25	13	3UTR		0	0	0
hsa-let-7g-5p	XM_006717376	ZMYND11	3575	3622	1.0	#CAMPO!	0	0.02524225	0.647	0.0	0.0	-651.454.019.368	18	20	18	3UTR		0	0	0
hsa-let-7g-5p	XM_017015588	ZMYND11	3601	3648	1.0	#CAMPO!	0	0.02524225	0.647	0.0	0.0	-651.454.019.368	18	20	18	3UTR		0	0	0
hsa-let-7g-5p	XM_017015587	ZMYND11	3365	3412	1.0	#CAMPO!	0	0.02524225	0.647	0.0	0.0	-651.454.019.368	18	20	18	3UTR		0	0	0
hsa-let-7g-5p	NM_001278205	HSPA14	1510	1534	1.0	#CAMPO!	1	0.01600584	0.676	0.49879478	0.45472092	-502.746.344.403	18	24	9	3UTR		0	0	0
hsa-let-7g-5p	NM_001289078	DCLRE1C	2713	2733	1.0	#CAMPO!	0	2,05E+01	0.441	#CAMPO!	#CAMPO!	-748.298.190.242	18	20	10	3UTR		0	0	0
hsa-let-7g-5p	NM_001289076	DCLRE1C	2680	2700	1.0	#CAMPO!	0	2,05E+01	0.441	0.061497425	#CAMPO!	-748.298.190.242	18	20	10	3UTR		0	0	0
hsa-let-7g-5p	NM_022487	DCLRE1C	2765	2785	1.0	#CAMPO!	0	2,05E+01	0.441	0.1207336625	#CAMPO!	-748.298.190.242	18	20	10	3UTR		0	0	0
hsa-let-7g-5p	NM_001033855	DCLRE1C	2821	2841	1.0	#CAMPO!	0	2,05E+01	0.441	#CAMPO!	#CAMPO!	-748.298.190.242	18	20	10	3UTR		0	0	0
hsa-let-7g-5p	NM_001289077	DCLRE1C	2952	2972	1.0	#CAMPO!	0	2,05E+01	0.441	#CAMPO!	#CAMPO!	-748.298.190.242	18	20	10	3UTR		0	0	0
hsa-let-7g-5p	NM_001289079	DCLRE1C	3274	3294	1.0	#CAMPO!	0	2,05E+01	0.441	#CAMPO!	#CAMPO!	-748.298.190.242	18	20	10	3UTR		0	0	0
hsa-let-7g-5p	NM_001033857	DCLRE1C	2906	2926	1.0	#CAMPO!	0	2,05E+01	0.441	#CAMPO!	#CAMPO!	-748.298.190.242	18	20	10	3UTR		0	0	0
hsa-let-7g-5p	NM_006393	NEBL	6944	6964	1.0	#CAMPO!	1	0.0007101047	0.662	398.882.886.429	260.459.832.025	-495.700.071.937	14	16	14	3UTR		0	0	0
hsa-let-7g-5p	NM_207371	SKIDA1	5917	5962	1.0	#CAMPO!	1	0.000305644	0.397	0.678290818182	186.933.766	-72.843.777.558	15	19	11	3UTR		1	0	1
hsa-let-7g-5p	NM_139312	YME1L1	3414	3437	1.0	#CAMPO!	1	0.01446569	0.647	345.695.775	417.439.430.887	-499.396.410.445	15	18	12	3UTR		0	0	0
hsa-let-7g-5p	NM_001242702	MKX	1546	1592	1.0	#CAMPO!	1	0.0004171896	0.529	0.8785926625	0.73539858625	-625.120.937.538	18	21	15	3UTR		0	0	0
hsa-let-7g-5p	NM_173576	MKX	1549	1595	1.0	#CAMPO!	1	0.0004171896	0.529	0.6804629125	0.7606150325	-625.120.937.538	18	21	15	3UTR		0	0	0
hsa-let-7g-5p	XM_017016064	PTPN20	1015	1055	1.0	#CAMPO!	1	0.01667514	0.544	0.0	0.0	-531.550.453.033	13	16	11	3UTR		0	0	0
hsa-let-7g-5p	NM_001042357	PTPN20	2037	2077	1.0	#CAMPO!	1	0.01667514	0.544	0.230050450545	0.23684338475	-531.550.453.033	13	16	11	3UTR		0	0	0
hsa-let-7g-5p	NM_015605	PTPN20	1486	1526	1.0	#CAMPO!	1	0.01667514	0.544	0.230050450545	0.23684338475	-531.550.453.033	13	16	11	3UTR		0	0	0
hsa-let-7g-5p	NM_001042363	PTPN20	1880	1920	1.0	#CAMPO!	1	0.01667514	0.544	0.230050450545	0.23684338475	-531.550.453.033	13	16	11	3UTR		0	0	0
hsa-let-7g-5p	NM_001320681	PTPN20	1785	1825	1.0	#CAMPO!	1	0.01667514	0.544	0.230050450545	0.23684338475	-531.550.453.033	13	16	11	3UTR		0	0	0
hsa-let-7g-5p	NM_001042364	PTPN20	1234	1274	1.0	#CAMPO!	1	0.01667514	0.544	0.230050450545	0.23684338475	-531.550.453.033	13	16	11	3UTR		0	0	0
hsa-let-7g-5p	NM_001042365	PTPN20	893	933	1.0	#CAMPO!	1	0.01667514	0.544	0.230050450545	0.23684338475	-531.550.453.033	13	16	11	3UTR		0	0	0
hsa-let-7g-5p	NM_001320683	PTPN20	1501	1541	1.0	#CAMPO!	1	0.01667514	0.544	0.230050450545	0.23684338475	-531.550.453.033	13	16	11	3UTR		0	0	0
hsa-let-7g-5p	NM_001320684	PTPN20	1410	1450	1.0	#CAMPO!	1	0.01667514	0.544	0.230050450545	0.23684338475	-531.550.453.033	13	16	11	3UTR		0	0	0
hsa-let-7g-5p	NM_001042358	PTPN20	1895	1935	1.0	#CAMPO!	1	0.01667514	0.544	0.230050450545	0.23684338475	-531.550.453.033	13	16	11	3UTR		0	0	0
hsa-let-7g-5p	NM_001042361	PTPN20	1344	1384	1.0	#CAMPO!	1	0.01667514	0.544	0.230050450545	0.23684338475	-531.550.453.033	13	16	11	3UTR		0	0	0
hsa-let-7g-5p	NM_001042359	PTPN20	1469	1509	1.0	#CAMPO!	1	0.01667514	0.544	0.230050450545	0.23684338475	-531.550.453.033	13	16	11	3UTR		0	0	0
hsa-let-7g-5p	NM_001042362	PTPN20	1101	1141	1.0	#CAMPO!	1	0.01667514	0.544	0.230050450545	0.23684338475	-531.550.453.033	13	16	11	3UTR		0	0	0
hsa-let-7g-5p	NM_001320686	PTPN20	1800	1840	1.0	#CAMPO!	1	0.01667514	0.544	0.230050450545	0.23684338475	-531.550.453.033	13	16	11	3UTR		0	0	0
hsa-let-7g-5p	NM_001320688	PTPN20	1374	1414	1.0	#CAMPO!	1	0.01667514	0.544	0.230050450545	0.23684338475	-531.550.453.033	13	16	11	3UTR		0	0	0
hsa-let-7g-5p	NM_001042360	PTPN20	1346	1386	1.0	#CAMPO!	1	0.01667514	0.544	0.230050450545	0.23684338475	-531.550.453.033	13	16	11	3UTR		0	0	0
hsa-let-7g-5p	NM_000124	ERCC6	6965	6979	1.0	#CAMPO!	0	0.01026928	0.618	307.796.030.769	425.048.224	-651.454.019.368	13	14	13	3UTR		0	1	1
hsa-let-7g-5p	NM_001080512	BICC1	3725	3756	1.0	#CAMPO!	1	5,64E+01	0.632	171.354.545.455	2.509	-581.384.063.689	14	18	11	3UTR		0	0	0
hsa-let-7g-5p	NM_002727	SRGN	1080	1105	1.0	#CAMPO!	1	0.0009956126	0.632	#CAMPO!	0.1051656815	-593.929.536.754	18	25	11	3UTR		0	0	0
hsa-let-7g-5p	NM_002778	PSAP	1905	1927	1.0	#CAMPO!	1	0.001094618	0.441	312.345.864.444	293.677.615.125	-518.008.091.453	18	22	9	3UTR		0	0	0
hsa-let-7g-5p	NM_004273	CHST3	6237	6283	1.0	#CAMPO!	1	0.0006133662	0.559	0.0254691444444	0.1396326175	-467.302.400.645	20	28	8	3UTR		1	0	1
hsa-let-7g-5p	XM_011540404	SPOCK2	2581	2598	1.0	#CAMPO!	1	0.004024528	0.338	0.0	0.0	-81.965.178.052	15	17	8	3UTR		0	0	0
hsa-let-7g-5p	NM_006721	ADK	1189	1226	1.0	#CAMPO!	0	3,91E+01	0.544	0.489912125	27.194.003.225	-775.704.666.201	14	16	14	3UTR		0	0	0
hsa-let-7g-5p	NM_001202450	ADK	1018	1055	1.0	#CAMPO!	0	3,91E+01	0.544	0.489912125	27.194.003.225	-775.704.666.201	14	16	14	3UTR		0	0	0
hsa-let-7g-5p	NM_001123	ADK	1428	1465	1.0	#CAMPO!	0	3,91E+01	0.544	0.489912125	27.194.003.225	-775.704.666.201	14	16	14	3UTR		0	0	0
hsa-let-7g-5p	NM_001202449	ADK	1374	1411	1.0	#CAMPO!	0	3,91E+01	0.544	0.489912125	27.194.003.225	-775.704.666.201	14	16	14	3UTR		0	0	0
hsa-let-7g-5p	NM_144660	SAMD8	3028	3054	1.0	#CAMPO!	0	0.00227574	0.588	0.585331174615	0.675400107375	-664.493.686.309	18	26	13	3UTR		0	0	0
hsa-let-7g-5p	NM_001174156	SAMD8	2801	2827	1.0	#CAMPO!	0	0.00227574	0.588	0.585331174615	0.675400107375	-664.493.686.309	18	26	13	3UTR		0	0	0
hsa-let-7g-5p	NM_024331	TTPAL	2687	2710	1.0	#CAMPO!	1	0.003479898	0.647	#CAMPO!	#CAMPO!	-499.396.410.445	15	18	12	3UTR		0	0	0
hsa-let-7g-5p	NM_001039199	TTPAL	2663	2686	1.0	#CAMPO!	1	0.003479898	0.647	#CAMPO!	#CAMPO!	-499.396.410.445	15	18	12	3UTR		0	0	0
hsa-let-7g-5p	NM_001261839	TTPAL	2561	2584	1.0	#CAMPO!	1	0.003479898	0.647	#CAMPO!	#CAMPO!	-499.396.410.445	15	18	12	3UTR		0	0	0
hsa-let-7g-5p	NM_006811	SERINC3	2129	2150	1.0	#CAMPO!	1	0.001292908	0.676	#CAMPO!	117.460.419	-379.332.483.736	19	21	12	3UTR		0	0	0
hsa-let-7g-5p	NM_182970	RIMS4	3389	3410	1.0	#CAMPO!	1	0.00245174	0.412	0.88829177	0.65828987375	-748.026.993.871	16	21	10	3UTR		0	0	0
hsa-let-7g-5p	NM_001205317	RIMS4	3392	3413	1.0	#CAMPO!	1	0.00245174	0.412	0.9249449	0.6674532175	-748.026.993.871	16	21	10	3UTR		0	0	0
hsa-let-7g-5p	NM_001197139	DBNDD2	912	932	1.0	#CAMPO!	1	0.0004632422	0.529	0.45961075	0.7185420625	-402.637.391.766	14	18	9	3UTR		0	0	0
hsa-let-7g-5p	NM_001048222	DBNDD2	1177	1197	1.0	#CAMPO!	1	0.0004632422	0.529	0.45961075	0.7185420625	-402.637.391.766	14	18	9	3UTR		0	0	0
hsa-let-7g-5p	NM_001048221	DBNDD2	1079	1099	1.0	#CAMPO!	1	0.0004632422	0.529	0.45961075	0.7185420625	-402.637.391.766	14	18	9	3UTR		0	0	0
hsa-let-7g-5p	NM_001197140	DBNDD2	958	978	1.0	#CAMPO!	1	0.0004632422	0.529	0.45961075	0.7185420625	-402.637.391.766	14	18	9	3UTR		0	0	0
hsa-let-7g-5p	NM_018478	DBNDD2	1400	1420	1.0	#CAMPO!	1	0.0004632422	0.529	0.45961075	0.7185420625	-402.637.391.766	14	18	9	3UTR		0	0	0
hsa-let-7g-5p	NM_001048224	DBNDD2	1126	1146	1.0	#CAMPO!	1	0.0004632422	0.529	0.45961075	0.7185420625	-402.637.391.766	14	18	9	3UTR		0	0	0
hsa-let-7g-5p	NM_001048223	DBNDD2	1028	1048	1.0	#CAMPO!	1	0.0004632422	0.529	0.45961075	0.7185420625	-402.637.391.766	14	18	9	3UTR		0	0	0
hsa-let-7g-5p	NM_001048226	DBNDD2	1452	1472	1.0	#CAMPO!	1	0.0004632422	0.529	0.45961075	0.7185420625	-402.637.391.766	14	18	9	3UTR		0	0	0
hsa-let-7g-5p	NM_001048225	DBNDD2	1354	1374	1.0	#CAMPO!	1	0.0004632422	0.529	0.45961075	0.7185420625	-402.637.391.766	14	18	9	3UTR		0	0	0
hsa-let-7g-5p	NM_001193340	SLC13A3	3476	3518	1.0	#CAMPO!	1	0.004159826	0.397	6.261.204.125	53.519.594	-628.309.471.711	18	21	11	3UTR		0	0	0
hsa-let-7g-5p	NM_001011554	SLC13A3	3581	3623	1.0	#CAMPO!	1	0.004159826	0.397	6.261.204.125	53.519.594	-628.309.471.711	18	21	11	3UTR		0	0	0
hsa-let-7g-5p	NM_001193339	SLC13A3	3395	3437	1.0	#CAMPO!	1	0.004159826	0.397	788.312.375	47.559.489.375	-628.309.471.711	18	21	11	3UTR		0	0	0
hsa-let-7g-5p	NM_022829	SLC13A3	3545	3587	1.0	#CAMPO!	1	0.004159826	0.397	788.312.375	47.559.489.375	-628.309.471.711	18	21	11	3UTR		0	0	0
hsa-let-7g-5p	NM_001281772	ZMYND8	5159	5188	1.0	#CAMPO!	0	0.01007931	0.632	0.813082684615	163.092.847.875	-549.511.392.051	21	29	10	3UTR		0	0	0
hsa-let-7g-5p	NM_006038	SPATA2	2898	2915	1.0	#CAMPO!	1	0.007113014	0.441	35.976.614.375	27.562.763.175	-495.700.071.937	15	17	12	3UTR		1	1	2
hsa-let-7g-5p	NM_001135773	SPATA2	2982	2999	1.0	#CAMPO!	1	0.007113014	0.441	3.057.582.025	3.527.813.145	-495.700.071.937	15	17	12	3UTR		1	1	2
hsa-let-7g-5p	NM_199203	TMEM189-UBE2V1	2574	2599	1.0	#CAMPO!	0	0.002468543	0.515	259.910.449.167	221.605.398	-682.534.711.232	17	20	15	3UTR		0	0	0
hsa-let-7g-5p	NM_199203	TMEM189-UBE2V1	2490	2507	1.0	#CAMPO!	1	3,45E+01	0.471	436.502.409.091	37.424.279.625	-593.929.536.754	15	17	11	3UTR		0	0	0
hsa-let-7g-5p	NM_199144	UBE2V1	2036	2053	1.0	#CAMPO!	1	3,45E+01	0.471	588.521.972.727	33.097.274.915	-593.929.536.754	15	17	11	3UTR		0	0	0
hsa-let-7g-5p	NM_001257394	UBE2V1	2048	2073	1.0	#CAMPO!	0	0.002468543	0.515	0.631118833333	0.0153334185	-682.534.711.232	17	20	15	3UTR		0	0	0
hsa-let-7g-5p	NM_001257394	UBE2V1	1964	1981	1.0	#CAMPO!	1	3,45E+01	0.471	0.469325387273	0.16397384375	-593.929.536.754	15	17	11	3UTR		0	0	0
hsa-let-7g-5p	NM_021988	UBE2V1	2197	2222	1.0	#CAMPO!	0	0.002468543	0.515	0.631118833333	0.0153334185	-682.534.711.232	17	20	15	3UTR		0	0	0
hsa-let-7g-5p	NM_021988	UBE2V1	2113	2130	1.0	#CAMPO!	1	3,45E+01	0.471	0.469325387273	0.16397384375	-593.929.536.754	15	17	11	3UTR		0	0	0
hsa-let-7g-5p	NM_001257396	UBE2V1	1604	1621	1.0	#CAMPO!	1	3,45E+01	0.471	0.656563790909	34.304.059.925	-593.929.536.754	15	17	11	3UTR		0	0	0
hsa-let-7g-5p	NM_001032288	UBE2V1	1730	1747	1.0	#CAMPO!	1	3,45E+01	0.471	452.909.272.727	47.562.036.625	-593.929.536.754	15	17	11	3UTR		0	0	0
hsa-let-7g-5p	NM_001282579	UBE2V1	1830	1847	1.0	#CAMPO!	1	3,45E+01	0.471	637.527.818.182	54.442.602	-593.929.536.754	15	17	11	3UTR		0	0	0
hsa-let-7g-5p	NM_001257398	UBE2V1	1869	1886	1.0	#CAMPO!	1	3,45E+01	0.471	589.606.063.636	583.023.685	-593.929.536.754	15	17	11	3UTR		0	0	0
hsa-let-7g-5p	NM_001282576	UBE2V1	2088	2113	1.0	#CAMPO!	0	0.002468543	0.515	0.719541866667	20.793.889.575	-682.534.711.232	17	20	15	3UTR		0	0	0
hsa-let-7g-5p	NM_001282576	UBE2V1	2004	2021	1.0	#CAMPO!	1	3,45E+01	0.471	645.767.272.727	60.351.052	-593.929.536.754	15	17	11	3UTR		0	0	0
hsa-let-7g-5p	NM_001258294	NFATC2	5183	5209	1.0	#CAMPO!	1	0.0001065697	0.647	475.611.204.348	333.941.212.375	-510.125.032.822	20	26	10	3UTR		0	0	0
hsa-let-7g-5p	NM_001318031	SALL4	2378	2428	1.0	#CAMPO!	1	0.0108853	0.397	387.493.325	2.214.772.665	-417.062.352.651	20	27	10	3UTR		1	0	1
hsa-let-7g-5p	NM_020436	SALL4	3689	3739	1.0	#CAMPO!	1	0.0108853	0.397	387.493.325	2.214.772.665	-417.062.352.651	20	27	10	3UTR		1	0	1
hsa-let-7g-5p	NM_198437	AURKA	1754	1784	1.0	#CAMPO!	0	0.006392378	0.544	0.67060199	0.6055448375	-10.761.688.567	19	30	10	3UTR		0	0	0
hsa-let-7g-5p	NM_198435	AURKA	1768	1798	1.0	#CAMPO!	0	0.006392378	0.544	0.4765332	0.84812958375	-10.761.688.567	19	30	10	3UTR		0	0	0
hsa-let-7g-5p	NM_001719	BMP7	2034	2054	1.0	#CAMPO!	0	0.0006024709	0.618	0.34277425	0.118100967	-1.111.321.831	16	20	12	3UTR		0	0	0
hsa-let-7g-5p	NM_001269055	CTCFL	1022	1043	1.0	#CAMPO!	1	0.008562709	0.691	0.0177810777778	#CAMPO!	-113.516.586.995	17	21	9	3UTR		0	0	0
hsa-let-7g-5p	NM_001336	CTSZ	1221	1247	1.0	#CAMPO!	1	0.0001449879	0.5	1.008.617.625	11.218.790.325	-499.396.410.445	15	18	12	3UTR		0	0	0
hsa-let-7g-5p	NM_031215	CABLES2	2724	2754	1.0	#CAMPO!	1	0.0001002439	0.456	547.979.327.273	4.980.716.585	-417.062.352.651	20	30	9	3UTR		0	0	0
hsa-let-7g-5p	XM_011528811	KCNQ2	4454	4474	1.0	#CAMPO!	0	2,21E+00	0.294	0.0	0.0	-724.998.975.393	17	20	11	3UTR		0	0	0
hsa-let-7g-5p	XM_017028205	SMIM11B	2689	2705	1.0	#CAMPO!	1	0.001338173	0.353	0.0	0.0	-402.637.391.766	14	16	9	3UTR		0	0	0
hsa-let-7g-5p	NM_006948	HSPA13	3528	3549	1.0	#CAMPO!	0	0.01137085	0.706	330.170.175.333	346.987.467.875	-533.701.137.223	18	21	11	3UTR		0	0	0
hsa-let-7g-5p	NM_001197297	GABPA	4330	4365	1.0	#CAMPO!	1	0.005595295	0.662	160.982.163.636	10.437.751.125	-69.077.940.081	16	35	11	3UTR		1	0	1
hsa-let-7g-5p	NM_002040	GABPA	4767	4802	1.0	#CAMPO!	1	0.005595295	0.662	160.982.163.636	10.437.751.125	-69.077.940.081	16	35	11	3UTR		1	0	1
hsa-let-7g-5p	NM_000830	GRIK1	5246	5262	1.0	#CAMPO!	1	0.05856761	0.779	52.069.941	548.875.676	-145.170.555.029	15	16	15	3UTR		0	0	0
hsa-let-7g-5p	NM_203405	KRTAP26-1	1006	1031	1.0	#CAMPO!	0	0.00485568	0.618	0.391549881818	0.47763537625	-569.428.359.855	15	17	15	3UTR		0	0	0
hsa-let-7g-5p	NM_021254	CFAP298	3309	3349	1.0	#CAMPO!	1	0.04354241	0.618	0.754415721429	349.043.796.875	-467.302.400.645	15	18	14	3UTR		0	0	0
hsa-let-7g-5p	NM_001001132	ITSN1	4629	4648	1.0	#CAMPO!	1	0.01311772	0.691	0.389038975385	146.701.712.725	-476.182.347.791	15	19	13	3UTR		1	0	1
hsa-let-7g-5p	NM_006933	SLC5A3	10219	10241	1.0	#CAMPO!	1	0.1453302	0.676	0.953346845455	11.693.315.925	-112.306.303.685	17	22	11	3UTR		0	0	0
hsa-let-7g-5p	NM_001754	RUNX1	5659	5682	1.0	#CAMPO!	1	0.0001283491	0.544	502.448.428.571	2.816.914.625	-648.425.845.569	20	23	13	3UTR		0	0	0
hsa-let-7g-5p	NM_001001890	RUNX1	6966	6989	1.0	#CAMPO!	1	0.0001283491	0.544	0.781092214286	102.043.709.612	-648.425.845.569	20	23	13	3UTR		0	0	0
hsa-let-7g-5p	NM_001001890	RUNX1	4359	4395	1.0	#CAMPO!	0	0.01051755	0.456	297.031.197	299.651.515	-995.757.038.221	18	36	8	3UTR		0	0	0
hsa-let-7g-5p	NM_001007246	BRWD1	1911	1929	1.0	#CAMPO!	1	0.0002864562	0.588	0.9194647	124.337.121.375	-69.077.940.081	14	18	11	3UTR		0	0	0
hsa-let-7g-5p	NM_005656	TMPRSS2	2518	2536	1.0	#CAMPO!	1	0.01323895	0.603	108.765.044.167	193.048.462.375	-522.670.505.887	16	18	12	3UTR		1	1	2
hsa-let-7g-5p	NM_001135099	TMPRSS2	2556	2574	1.0	#CAMPO!	1	0.01323895	0.603	270.700.200.833	203.492.816	-522.670.505.887	16	18	12	3UTR		1	1	2
hsa-let-7g-5p	NM_001040424	PRDM15	6400	6420	1.0	#CAMPO!	0	0.002636585	0.382	575.066.766.667	342.445.351.425	-901.862.576.516	16	20	6	3UTR		0	0	0
hsa-let-7g-5p	NM_001282934	PRDM15	6460	6480	1.0	#CAMPO!	0	0.002636585	0.382	575.066.766.667	342.445.351.425	-901.862.576.516	16	20	6	3UTR		0	0	0
hsa-let-7g-5p	XM_017028425	PRDM15	6255	6275	1.0	#CAMPO!	0	0.002636585	0.382	0.0	0.0	-901.862.576.516	16	20	6	3UTR		0	0	0
hsa-let-7g-5p	NM_001256317	TMPRSS3	1950	1983	1.0	#CAMPO!	1	0.2610061	0.441	220.289.348.889	304.844.714	-417.062.352.651	18	33	9	3UTR		0	0	0
hsa-let-7g-5p	NM_024022	TMPRSS3	1953	1986	1.0	#CAMPO!	1	0.2610061	0.441	220.289.348.889	304.844.714	-417.062.352.651	18	33	9	3UTR		0	0	0
hsa-let-7g-5p	NM_003343	UBE2G2	839	858	1.0	#CAMPO!	1	0.01123343	0.471	#CAMPO!	#CAMPO!	-861.568.369.559	18	19	18	3UTR		1	0	1
hsa-let-7g-5p	NM_182688	UBE2G2	954	973	1.0	#CAMPO!	1	0.01123343	0.471	0.03878535	#CAMPO!	-861.568.369.559	18	19	18	3UTR		1	0	1
hsa-let-7g-5p	NM_173075	APBB2	6152	6173	1.0	#CAMPO!	1	0.001312978	0.676	457.368.954.545	466.985.412.875	-667.474.492.779	18	21	11	3UTR		0	0	0
hsa-let-7g-5p	NM_001166051	APBB2	4239	4260	1.0	#CAMPO!	1	0.001312978	0.676	#CAMPO!	#CAMPO!	-667.474.492.779	18	21	11	3UTR		0	0	0
hsa-let-7g-5p	XM_017008158	APBB2	4453	4472	1.0	#CAMPO!	1	0.007149959	0.456	0.0	0.0	-128.463.227.128	15	19	9	3UTR		0	0	0
hsa-let-7g-5p	NM_001286827	GABRA2	2780	2799	1.0	#CAMPO!	1	0.043568	0.588	0.03479395	0.06344834	-522.701.318.475	18	19	18	3UTR		0	0	0
hsa-let-7g-5p	NM_000809	GABRA4	8988	9009	1.0	#CAMPO!	1	0.006523275	0.632	0.35578183	0.7703656635	-61.995.071.877	18	21	8	3UTR		0	0	0
hsa-let-7g-5p	NM_001322246	ADGRL3	7928	7945	1.0	#CAMPO!	1	0.3760787	0.603	140.589.779	1.054.499.315	-842.925.875.962	16	17	16	3UTR		1	0	1
hsa-let-7g-5p	NM_015236	ADGRL3	7876	7893	1.0	#CAMPO!	1	0.3760787	0.603	140.589.779	1.054.499.315	-842.925.875.962	16	17	16	3UTR		1	0	1
hsa-let-7g-5p	NM_004262	TMPRSS11D	2652	2671	1.0	#CAMPO!	0	0.008827531	0.647	0.0598490833333	114.400.132	-118.454.585.952	16	19	12	3UTR		0	0	0
hsa-let-7g-5p	NM_005212	CSN3	654	670	1.0	#CAMPO!	1	0.7424978	0.544	0.319515637333	0.561903282	-417.062.352.651	15	16	15	3UTR		0	0	0
hsa-let-7g-5p	NM_001145006	MUC7	2329	2345	1.0	#CAMPO!	1	0.07213032	0.691	0.13449006	0.51506296375	-417.062.352.651	15	16	15	3UTR		0	0	0
hsa-let-7g-5p	NM_001145007	MUC7	2268	2284	1.0	#CAMPO!	1	0.07213032	0.691	0.13449006	0.51506296375	-417.062.352.651	15	16	15	3UTR		0	0	0
hsa-let-7g-5p	NM_152291	MUC7	2231	2247	1.0	#CAMPO!	1	0.07213032	0.691	0.13449006	0.51506296375	-417.062.352.651	15	16	15	3UTR		0	0	0
hsa-let-7g-5p	NM_002092	GRSF1	2920	2943	1.0	#CAMPO!	1	0.1483079	0.676	0.193317658333	#CAMPO!	-522.670.505.887	20	23	12	3UTR		0	0	0
hsa-let-7g-5p	NM_002092	GRSF1	5527	5575	1.0	#CAMPO!	1	0.03322167	0.574	156.511.808.333	242.225.799.175	-609.222.096.393	19	48	12	3UTR		0	0	0
hsa-let-7g-5p	NM_001191049	SEC31A	4234	4248	1.0	#CAMPO!	0	0.05264692	0.676	0.741605323077	1.250.461.735	-954.656.246.864	13	14	13	3UTR		0	0	0
hsa-let-7g-5p	NM_001300744	SEC31A	3884	3917	1.0	#CAMPO!	0	0.05264692	0.676	285.884.530.769	0.8225419	-954.656.246.864	13	15	13	3UTR		0	0	0
hsa-let-7g-5p	NM_001300745	SEC31A	4200	4214	1.0	#CAMPO!	0	0.05264692	0.676	0.741605323077	1.250.461.735	-954.656.246.864	13	14	13	3UTR		0	0	0
hsa-let-7g-5p	NM_016211	SEC31A	4245	4259	1.0	#CAMPO!	0	0.05264692	0.676	0.741605323077	1.250.461.735	-954.656.246.864	13	14	13	3UTR		0	0	0
hsa-let-7g-5p	NM_001077206	SEC31A	4001	4034	1.0	#CAMPO!	0	0.05264692	0.676	285.884.530.769	0.8225419	-954.656.246.864	13	15	13	3UTR		0	0	0
hsa-let-7g-5p	NM_001077208	SEC31A	4317	4331	1.0	#CAMPO!	0	0.05264692	0.676	0.741605323077	1.250.461.735	-954.656.246.864	13	14	13	3UTR		0	0	0
hsa-let-7g-5p	NM_001077207	SEC31A	4362	4376	1.0	#CAMPO!	0	0.05264692	0.676	0.741605323077	1.250.461.735	-954.656.246.864	13	14	13	3UTR		0	0	0
hsa-let-7g-5p	NM_016619	PLAC8	1006	1024	1.0	#CAMPO!	1	0.0009658025	0.441	189.460.581.818	210.651.760.625	-72.843.777.558	15	18	11	3UTR		0	0	0
hsa-let-7g-5p	NM_001130716	PLAC8	1045	1063	1.0	#CAMPO!	1	0.0009658025	0.441	285.229.549.091	212.564.093.375	-72.843.777.558	15	18	11	3UTR		0	0	0
hsa-let-7g-5p	NM_001136230	HSD17B13	1664	1683	1.0	#CAMPO!	0	0.003843082	0.632	3.197.903	210.854.069.375	-104.034.023.862	17	19	9	3UTR		0	0	0
hsa-let-7g-5p	NM_178135	HSD17B13	1772	1791	1.0	#CAMPO!	0	0.003843082	0.632	147.723.718.889	274.922.075.625	-104.034.023.862	17	19	9	3UTR		0	0	0
hsa-let-7g-5p	NM_014485	HPGDS	1203	1221	1.0	#CAMPO!	1	0.007076652	0.574	320.974.668	215.137.580.875	-710.297.124.956	16	18	10	3UTR		0	0	0
hsa-let-7g-5p	NM_001011515	PDLIM5	1754	1777	1.0	#CAMPO!	1	0.00125345	0.559	103.404.088.333	0.5414783	-624.613.133.204	18	23	8	3UTR	MIRT735747	0	0	0
hsa-let-7g-5p	NM_001011516	PDLIM5	1694	1717	1.0	#CAMPO!	1	0.00125345	0.559	103.404.088.333	0.5414783	-624.613.133.204	18	23	8	3UTR	MIRT735747	0	0	0
hsa-let-7g-5p	NM_025212	CXXC4	2319	2343	1.0	#CAMPO!	1	0.001009984	0.588	0.00276456363636	#CAMPO!	-112.306.303.685	17	24	11	3UTR		0	0	0
hsa-let-7g-5p	NM_001083	PDE5A	4177	4195	1.0	#CAMPO!	1	0.110181	0.647	0.252412314286	143.701.724.125	-667.505.305.368	15	18	7	3UTR		0	0	0
hsa-let-7g-5p	NM_033430	PDE5A	4008	4026	1.0	#CAMPO!	1	0.110181	0.647	0.945909042857	0.664264615	-667.505.305.368	15	18	7	3UTR		0	0	0
hsa-let-7g-5p	NM_001178007	BBS12	3088	3104	1.0	#CAMPO!	0	0.007446274	0.529	0.01802372	0.1305330175	-918.533.651.699	14	16	10	3UTR		0	0	0
hsa-let-7g-5p	NM_152618	BBS12	2900	2916	1.0	#CAMPO!	0	0.007446274	0.529	0.01802372	0.1305330175	-918.533.651.699	14	16	10	3UTR		0	0	0
hsa-let-7g-5p	NM_018367	ACER3	4238	4260	1.0	#CAMPO!	1	0.0007381012	0.515	0.455042464286	0.467056818125	-609.222.096.393	19	22	13	3UTR		1	0	1
hsa-let-7g-5p	NM_001300954	ACER3	4309	4331	1.0	#CAMPO!	1	0.0007381012	0.515	0.455042464286	0.467056818125	-609.222.096.393	19	22	13	3UTR		1	0	1
hsa-let-7g-5p	NM_001300953	ACER3	4127	4149	1.0	#CAMPO!	1	0.0007381012	0.515	0.455042464286	0.467056818125	-609.222.096.393	19	22	13	3UTR		1	0	1
hsa-let-7g-5p	XM_011545152	ACER3	4174	4196	1.0	#CAMPO!	1	0.0007381012	0.515	0.0	0.0	-609.222.096.393	19	22	13	3UTR		1	0	1
hsa-let-7g-5p	NM_182833	GDPD4	1996	2030	1.0	#CAMPO!	1	0.518066	0.603	143.347.858.333	0.8749153325	-569.245.027.962	13	16	12	3UTR		0	0	0
hsa-let-7g-5p	NM_002576	PAK1	3369	3381	1.0	#CAMPO!	1	4,45E-01	0.603	115.411.544.545	0.05381199	-69.077.940.081	11	12	11	3UTR		1	0	1
hsa-let-7g-5p	NM_001128620	PAK1	3418	3430	1.0	#CAMPO!	1	4,45E-01	0.603	115.411.544.545	0.05381199	-69.077.940.081	11	12	11	3UTR		1	0	1
hsa-let-7g-5p	NM_001311199	CLNS1A	879	899	1.0	#CAMPO!	1	0.02845391	0.662	2.478.318	0.7169349025	-838.263.461.528	19	20	19	3UTR		0	0	0
hsa-let-7g-5p	NM_001282406	KCTD14	1601	1620	1.0	#CAMPO!	1	0.02220102	0.559	0.0370281888889	0.00136244125	-78.606.057.811	15	19	7	3UTR		0	0	0
hsa-let-7g-5p	NM_023930	KCTD14	1490	1509	1.0	#CAMPO!	1	0.02220102	0.559	228.211.911.111	25.514.288.575	-78.606.057.811	15	19	7	3UTR		0	0	0
hsa-let-7g-5p	NM_023930	KCTD14	1467	1481	1.0	#CAMPO!	1	0.02672821	0.632	320.068.594.615	218.829.016.625	-476.182.347.791	13	14	13	3UTR		0	0	0
hsa-let-7g-5p	NM_001286060	RAB30	3829	3876	1.0	#CAMPO!	0	0.003690709	0.647	0.285470261538	0.322662845	-738.221.974.227	18	22	13	3UTR		1	0	1
hsa-let-7g-5p	NM_014488	RAB30	3930	3977	1.0	#CAMPO!	0	0.003690709	0.647	0.591834669231	0.13280809375	-738.221.974.227	18	22	13	3UTR		1	0	1
hsa-let-7g-5p	NM_001286061	RAB30	3727	3774	1.0	#CAMPO!	0	0.003690709	0.647	0.0258400769231	0.40704281	-738.221.974.227	18	22	13	3UTR		1	0	1
hsa-let-7g-5p	NM_001286059	RAB30	3994	4041	1.0	#CAMPO!	0	0.003690709	0.647	0.233544369231	0.09736851125	-738.221.974.227	18	22	13	3UTR		1	0	1
hsa-let-7g-5p	NM_001286116	CCDC90B	1801	1821	1.0	#CAMPO!	0	0.08076337	0.735	0.436922854545	0.1767401075	-548.126.098.107	17	20	11	3UTR		0	0	0
hsa-let-7g-5p	NM_001286116	CCDC90B	2928	2942	1.0	#CAMPO!	1	0.0002009692	0.456	411.660.285.714	3.367.983.805	-508.276.357.591	13	14	13	3UTR		0	0	0
hsa-let-7g-5p	NM_001286117	CCDC90B	2348	2368	1.0	#CAMPO!	0	0.08076337	0.735	0.796112871909	0.251383104213	-548.126.098.107	17	20	11	3UTR		0	0	0
hsa-let-7g-5p	NM_001289608	SYTL2	3182	3223	1.0	#CAMPO!	1	0.0006985037	0.603	0.847680966667	0.87933980775	-608.354.497.639	19	26	12	3UTR		0	0	0
hsa-let-7g-5p	NM_001162951	SYTL2	3373	3414	1.0	#CAMPO!	1	0.0006985037	0.603	138.021.325	10.543.431.575	-608.354.497.639	19	26	12	3UTR		0	0	0
hsa-let-7g-5p	NM_001162953	SYTL2	3376	3417	1.0	#CAMPO!	1	0.0006985037	0.603	138.021.325	10.543.431.575	-608.354.497.639	19	26	12	3UTR		0	0	0
hsa-let-7g-5p	NM_206930	SYTL2	1880	1921	1.0	#CAMPO!	1	0.0006985037	0.603	449.948.247.083	45.875.686.275	-608.354.497.639	19	26	12	3UTR		0	0	0
hsa-let-7g-5p	XM_005274057	SYTL2	7012	7053	1.0	#CAMPO!	1	0.0006985037	0.603	0.0	0.0	-608.354.497.639	19	26	12	3UTR		0	0	0
hsa-let-7g-5p	XM_005274331	PICALM	2223	2247	1.0	#CAMPO!	1	0.07815063	0.662	0.0	0.0	-402.637.391.766	14	16	14	3UTR		0	0	0
hsa-let-7g-5p	NM_001308007	EED	2417	2439	1.0	#CAMPO!	1	0.0003721267	0.691	3.091.988.875	27.542.434.985	-402.637.391.766	17	22	8	3UTR		0	0	0
hsa-let-7g-5p	NM_003797	EED	2342	2364	1.0	#CAMPO!	1	0.0003721267	0.691	3.091.988.875	27.542.434.985	-402.637.391.766	17	22	8	3UTR		0	0	0
hsa-let-7g-5p	NM_022918	TMEM135	6382	6397	1.0	#CAMPO!	1	0.004204403	0.471	#CAMPO!	#CAMPO!	-737.317.722.726	13	15	10	3UTR		1	0	1
hsa-let-7g-5p	NM_022918	TMEM135	3237	3281	1.0	#CAMPO!	0	0.0024185	0.676	0.375382028571	0.49255520625	-644.975.962.163	16	19	13	3UTR		1	0	1
hsa-let-7g-5p	NM_001168724	TMEM135	6316	6331	1.0	#CAMPO!	1	0.004204403	0.471	#CAMPO!	#CAMPO!	-737.317.722.726	13	15	10	3UTR		1	0	1
hsa-let-7g-5p	NM_001168724	TMEM135	3171	3215	1.0	#CAMPO!	0	0.0024185	0.676	0.375382028571	0.49255520625	-644.975.962.163	16	19	13	3UTR		1	0	1
hsa-let-7g-5p	NM_018039	KDM4D	2737	2760	1.0	#CAMPO!	1	0.0001726583	0.5	#CAMPO!	#CAMPO!	-452.877.439.761	20	23	10	3UTR		0	0	0
hsa-let-7g-5p	XM_017018221	TRPC6	3940	3969	1.0	#CAMPO!	1	0.001082343	0.618	0.0	0.0	-476.182.347.791	18	20	18	3UTR		0	0	0
hsa-let-7g-5p	NM_004621	TRPC6	4357	4386	1.0	#CAMPO!	1	0.001082343	0.618	#CAMPO!	#CAMPO!	-476.182.347.791	18	20	18	3UTR		0	0	0
hsa-let-7g-5p	NM_000855	GUCY1A2	9920	9953	1.0	#CAMPO!	1	0.001326978	0.529	0.493585444444	0.2735316925	-973.718.425.048	16	22	9	3UTR		0	0	0
hsa-let-7g-5p	NM_001256424	GUCY1A2	5400	5418	1.0	#CAMPO!	0	0.3687328	0.676	#CAMPO!	#CAMPO!	-651.454.019.368	17	18	17	3UTR		0	0	0
hsa-let-7g-5p	NM_001256424	GUCY1A2	10013	10046	1.0	#CAMPO!	1	0.001326978	0.529	0.228871	#CAMPO!	-973.718.425.048	16	22	9	3UTR		0	0	0
hsa-let-7g-5p	NM_000051	ATM	12315	12338	1.0	#CAMPO!	1	0.007150609	0.588	#CAMPO!	0.090756112625	-499.396.410.445	15	18	12	3UTR		0	0	0
hsa-let-7g-5p	NM_001258416	ARHGAP20	5390	5413	1.0	#CAMPO!	1	0.005157571	0.574	248.530.909.091	370.155.024	-800.485.538.994	18	23	9	3UTR		1	0	1
hsa-let-7g-5p	NM_018195	NKAPD1	3095	3144	1.0	#CAMPO!	1	0.06792049	0.647	0.422577116667	0.86803544125	-561.866.339.543	12	14	12	3UTR	MIRT264695	1	0	1
hsa-let-7g-5p	NM_001082970	NKAPD1	3092	3141	1.0	#CAMPO!	1	0.06792049	0.647	0.422577116667	0.86803544125	-561.866.339.543	12	14	12	3UTR	MIRT264695	1	0	1
hsa-let-7g-5p	NM_001301019	NKAPD1	2578	2627	1.0	#CAMPO!	1	0.06792049	0.647	0.422577116667	0.86803544125	-561.866.339.543	12	14	12	3UTR	MIRT264695	1	0	1
hsa-let-7g-5p	NM_001301017	NKAPD1	2534	2583	1.0	#CAMPO!	1	0.06792049	0.647	0.422577116667	0.86803544125	-561.866.339.543	12	14	12	3UTR	MIRT264695	1	0	1
hsa-let-7g-5p	NM_001276506	SDHD	678	699	1.0	#CAMPO!	1	0.01781225	0.588	2.580.409	3.423.675.195	-558.516.405.585	18	21	8	3UTR		0	0	0
hsa-let-7g-5p	NM_001276503	SDHD	403	424	1.0	#CAMPO!	1	0.01781225	0.588	2.580.409	3.423.675.195	-558.516.405.585	18	21	8	3UTR		0	0	0
hsa-let-7g-5p	NM_001281749	SIK3	5776	5792	1.0	#CAMPO!	0	0.001371993	0.485	270.125.844.444	39.736.468.325	-723.797.013.342	13	16	9	3UTR		0	0	0
hsa-let-7g-5p	NM_025164	SIK3	5956	5972	1.0	#CAMPO!	0	0.001371993	0.485	270.125.844.444	39.736.468.325	-723.797.013.342	13	16	9	3UTR		0	0	0
hsa-let-7g-5p	XM_005271481	SIK3	6138	6154	1.0	#CAMPO!	0	0.001371993	0.485	0.0	0.0	-723.797.013.342	13	16	9	3UTR		0	0	0
hsa-let-7g-5p	NM_001206789	TMPRSS13	1851	1880	1.0	#CAMPO!	1	0.002381322	0.412	266.877.972	269.602.120.375	-102.545.973.177	15	17	15	3UTR		0	0	0
hsa-let-7g-5p	NM_001077263	TMPRSS13	1969	1985	1.0	#CAMPO!	1	0.002381322	0.412	17.372.414	3.163.789.735	-102.545.973.177	15	16	15	3UTR		0	0	0
hsa-let-7g-5p	NM_001286152	MPZL3	3800	3823	1.0	#CAMPO!	1	0.0710636	0.618	0.89754072	139.390.693.125	-576.291.300.428	19	23	7	3UTR		0	0	0
hsa-let-7g-5p	NM_198275	MPZL3	3836	3859	1.0	#CAMPO!	1	0.0710636	0.618	0.89754072	114.784.021.875	-576.291.300.428	19	23	7	3UTR		0	0	0
hsa-let-7g-5p	NM_001655	ARCN1	2146	2164	1.0	#CAMPO!	1	0.001606782	0.382	0.021401875	#CAMPO!	-499.396.410.445	15	18	8	3UTR		0	0	0
hsa-let-7g-5p	NM_001142281	ARCN1	1882	1900	1.0	#CAMPO!	1	0.001606782	0.382	0.021401875	#CAMPO!	-499.396.410.445	15	18	8	3UTR		0	0	0
hsa-let-7g-5p	NM_022169	ABCG4	2537	2572	1.0	#CAMPO!	1	5,08E-04	0.397	0.931935653846	0.58161293	-476.182.347.791	17	21	13	3UTR		0	1	1
hsa-let-7g-5p	NM_001142505	ABCG4	2313	2348	1.0	#CAMPO!	1	5,08E-04	0.397	0.931935653846	0.58161293	-476.182.347.791	17	21	13	3UTR		0	1	1
hsa-let-7g-5p	NM_015313	ARHGEF12	5550	5571	1.0	#CAMPO!	1	0.0003442161	0.485	0.4709707	0.10543401125	-11.440.458.171	16	21	8	3UTR		0	0	0
hsa-let-7g-5p	NM_001198665	ARHGEF12	5493	5514	1.0	#CAMPO!	1	0.0003442161	0.485	0.4709707	0.10543401125	-11.440.458.171	16	21	8	3UTR		0	0	0
hsa-let-7g-5p	NM_001301084	ARHGEF12	5376	5397	1.0	#CAMPO!	1	0.0003442161	0.485	0.4709707	0.10543401125	-11.440.458.171	16	21	8	3UTR		0	0	0
hsa-let-7g-5p	NM_001301780	ZNF202	2803	2822	1.0	#CAMPO!	0	0.04118689	0.471	137.962.922.222	0.824161256875	-592.733.267.885	17	19	13	3UTR		1	0	1
hsa-let-7g-5p	NM_001301780	ZNF202	2422	2443	1.0	#CAMPO!	1	2,56E+01	0.515	2.973.352.875	18.686.947.905	-752.560.118.544	15	21	8	3UTR		1	0	1
hsa-let-7g-5p	NM_003455	ZNF202	2618	2639	1.0	#CAMPO!	1	2,56E+01	0.515	0.2638127025	0.947829481	-752.560.118.544	15	21	8	3UTR		1	0	1
hsa-let-7g-5p	NM_001301779	ZNF202	2947	2966	1.0	#CAMPO!	0	0.04118689	0.471	0.951247888889	0.396711905	-592.733.267.885	17	19	13	3UTR		1	0	1
hsa-let-7g-5p	XM_005271522	ZBTB44	7914	7933	1.0	#CAMPO!	1	0.0006371593	0.441	0.0	0.0	-452.877.439.761	16	19	7	3UTR		0	0	0
hsa-let-7g-5p	NM_000367	TPMT	2264	2284	1.0	#CAMPO!	0	0.01998627	0.529	#CAMPO!	0.0458277175	-757.092.985.192	17	20	10	3UTR		0	0	0
hsa-let-7g-5p	NM_006994	BTN3A3	2895	2909	1.0	#CAMPO!	0	0.02918778	0.559	#CAMPO!	#CAMPO!	-680.703.184.795	13	14	13	3UTR		0	0	0
hsa-let-7g-5p	NM_197974	BTN3A3	2803	2817	1.0	#CAMPO!	0	0.02918778	0.559	#CAMPO!	#CAMPO!	-680.703.184.795	13	14	13	3UTR		0	0	0
hsa-let-7g-5p	NM_001242798	ZNF322	3927	3948	1.0	#CAMPO!	1	0.000856418	0.544	273.132.327.273	104.791.715	-593.929.536.754	19	21	14	3UTR		1	1	2
hsa-let-7g-5p	NM_024639	ZNF322	3997	4018	1.0	#CAMPO!	1	0.000856418	0.544	#CAMPO!	0.7960992375	-593.929.536.754	19	21	14	3UTR		1	1	2
hsa-let-7g-5p	NM_001076781	ZNF391	3301	3319	1.0	#CAMPO!	1	0.1024905	0.662	0.395966092941	0.2682572925	-379.332.483.736	16	18	13	3UTR		1	0	1
hsa-let-7g-5p	NM_001278119	ZKSCAN8	7079	7096	1.0	#CAMPO!	1	0.01469585	0.574	0.1597687375	0.21945139125	-48.497.144.956	15	17	8	3UTR		0	0	0
hsa-let-7g-5p	NM_006298	ZKSCAN8	6985	7002	1.0	#CAMPO!	1	0.01469585	0.574	0.1597687375	0.21945139125	-48.497.144.956	15	17	8	3UTR		0	0	0
hsa-let-7g-5p	NM_013937	OR11A1	1266	1288	1.0	#CAMPO!	0	0.075029	0.618	26.243.544	0.1113785915	-129.895.926.572	18	22	15	3UTR		0	0	0
hsa-let-7g-5p	NM_001264	CDSN	2377	2420	1.0	#CAMPO!	1	0.001906914	0.485	101.350.968	1.243.979.876	-48.497.144.956	20	26	9	3UTR		0	0	0
hsa-let-7g-5p	NM_000594	TNF	1577	1602	1.0	#CAMPO!	1	0.003104282	0.471	1.630.018	178.435.485.625	-593.929.536.754	19	25	6	3UTR		0	0	0
hsa-let-7g-5p	NM_001290043	TAP2	3629	3646	1.0	#CAMPO!	1	0.0009797981	0.559	145.307.085.556	27.072.719.805	-122.637.987.489	16	17	16	3UTR		0	0	0
hsa-let-7g-5p	NM_000544	TAP2	3576	3593	1.0	#CAMPO!	1	0.0009797981	0.559	163.423.111.111	140.719.670.125	-122.637.987.489	16	17	16	3UTR		0	0	0
hsa-let-7g-5p	NM_002121	HLA-DPB1	3338	3357	1.0	#CAMPO!	1	0.003483505	0.5	#CAMPO!	#CAMPO!	-518.008.091.453	15	19	9	3UTR		0	0	0
hsa-let-7g-5p	NM_145899	HMGA1	1594	1613	1.0	#CAMPO!	1	0.04516571	0.618	2.965.638	159.996.325.825	-112.074.090.907	16	19	12	3UTR	MIRT168587	1	1	2
hsa-let-7g-5p	NM_002131	HMGA1	1561	1580	1.0	#CAMPO!	1	0.04516571	0.618	2.965.638	159.996.325.825	-112.074.090.907	16	19	12	3UTR	MIRT168587	1	1	2
hsa-let-7g-5p	NM_145903	HMGA1	1447	1466	1.0	#CAMPO!	1	0.04516571	0.618	2.965.638	159.996.325.825	-112.074.090.907	16	19	12	3UTR	MIRT168587	1	1	2
hsa-let-7g-5p	NM_145901	HMGA1	1761	1780	1.0	#CAMPO!	1	0.04516571	0.618	2.965.638	159.996.325.825	-112.074.090.907	16	19	12	3UTR	MIRT168587	1	1	2
hsa-let-7g-5p	NM_145905	HMGA1	1450	1469	1.0	#CAMPO!	1	0.04516571	0.618	2.965.638	159.996.325.825	-112.074.090.907	16	19	12	3UTR	MIRT168587	1	1	2
hsa-let-7g-5p	NM_022758	C6orf106	3978	4020	1.0	#CAMPO!	1	0.01502723	0.456	194.639.749.375	2.710.039.885	-379.332.483.736	17	34	10	3UTR		0	0	0
hsa-let-7g-5p	NM_024294	C6orf106	4176	4218	1.0	#CAMPO!	1	0.01502723	0.456	194.639.749.375	2.710.039.885	-379.332.483.736	17	34	10	3UTR		0	0	0
hsa-let-7g-5p	NM_017754	UHRF1BP1	7366	7382	1.0	#CAMPO!	0	0.09209769	0.559	#CAMPO!	0.17852248475	-583.853.320.739	15	16	15	3UTR		0	0	0
hsa-let-7g-5p	NM_003137	SRPK1	2826	2846	1.0	#CAMPO!	0	0.1216823	0.647	2.242.419	319.337.535.125	-111.504.741.159	15	20	8	3UTR		0	0	0
hsa-let-7g-5p	NM_145027	KIF6	6527	6549	1.0	#CAMPO!	1	0.005280851	0.588	0.64992746	0.87869058375	-676.234.892.161	15	18	10	3UTR		0	0	0
hsa-let-7g-5p	NM_001201427	DAAM2	6042	6066	1.0	#CAMPO!	1	0.003866257	0.515	131.519.555.556	104.860.525.125	-755.910.052.502	18	24	9	3UTR		0	0	0
hsa-let-7g-5p	NM_015345	DAAM2	6103	6127	1.0	#CAMPO!	1	0.003866257	0.515	131.519.555.556	104.860.525.125	-755.910.052.502	18	24	9	3UTR		0	0	0
hsa-let-7g-5p	NM_001134493	TOMM6	718	733	1.0	#CAMPO!	1	0.02350655	0.588	0.332344611111	0.39067546375	-685.114.839.307	13	15	9	3UTR		0	0	0
hsa-let-7g-5p	NM_001286554	USP49	3983	4003	1.0	#CAMPO!	1	0.000184567	0.529	0.776738545455	0.6971046775	-615.763.998.646	18	20	17	3UTR		1	0	1
hsa-let-7g-5p	XM_005248965	UBR2	6814	6835	1.0	#CAMPO!	1	0.0001667758	0.456	0.0	0.0	-379.332.483.736	15	17	15	3UTR		0	0	0
hsa-let-7g-5p	NM_015255	UBR2	6697	6718	1.0	#CAMPO!	1	0.0001667758	0.456	0.240416433333	0.11197981	-379.332.483.736	15	17	15	3UTR		0	0	0
hsa-let-7g-5p	NM_139246	TSTD2	3441	3462	1.0	#CAMPO!	1	0.0003824077	0.412	168.900.977.778	245.768.586.687	-106.728.547.543	16	21	9	3UTR		0	0	0
hsa-let-7g-5p	NM_001855	COL15A1	5201	5218	1.0	#CAMPO!	1	0.5238736	0.515	0.3394355525	0.5883282625	-379.332.483.736	15	17	12	3UTR		1	0	1
hsa-let-7g-5p	NM_017919	STX17	6031	6046	1.0	#CAMPO!	1	0.1573123	0.529	0.351645222857	0.1432606815	-490.607.308.676	14	15	14	3UTR		1	0	1
hsa-let-7g-5p	XM_011518821	STX17	6362	6377	1.0	#CAMPO!	1	0.1573123	0.529	0.0	0.0	-490.607.308.676	14	15	14	3UTR		1	0	1
hsa-let-7g-5p	NM_002874	RAD23B	2517	2564	1.0	#CAMPO!	1	0.03098644	0.603	0.955539714286	103.192.643.375	-402.637.391.766	16	18	16	3UTR		0	0	0
hsa-let-7g-5p	NM_001244724	RAD23B	2192	2239	1.0	#CAMPO!	1	0.03098644	0.603	0.955539714286	103.192.643.375	-402.637.391.766	16	18	16	3UTR		0	0	0
hsa-let-7g-5p	NM_004235	KLF4	2523	2535	1.0	#CAMPO!	0	0.02577096	0.632	167.556.609.091	104.060.820.375	-977.961.154.894	11	12	11	3UTR		0	0	0
hsa-let-7g-5p	NM_002829	PTPN3	3677	3699	1.0	#CAMPO!	1	0.01451252	0.588	0.957291466667	106.497.871	-608.354.497.639	19	22	12	3UTR		0	0	0
hsa-let-7g-5p	NM_007203	PALM2-AKAP2	4434	4449	1.0	#CAMPO!	1	2,31E+00	0.618	100.124.558.429	172.599.566.575	-48.497.144.956	14	15	14	3UTR		0	0	0
hsa-let-7g-5p	NM_147150	PALM2-AKAP2	4395	4410	1.0	#CAMPO!	1	2,31E+00	0.618	100.124.558.429	172.599.566.575	-48.497.144.956	14	15	14	3UTR		0	0	0
hsa-let-7g-5p	NM_001198656	AKAP2	3918	3933	1.0	#CAMPO!	1	2,31E+00	0.618	100.124.558.429	172.599.566.575	-48.497.144.956	14	15	14	3UTR		0	0	0
hsa-let-7g-5p	NM_001004065	AKAP2	3879	3894	1.0	#CAMPO!	1	2,31E+00	0.618	100.124.558.429	172.599.566.575	-48.497.144.956	14	15	14	3UTR		0	0	0
hsa-let-7g-5p	NM_001136562	AKAP2	3717	3732	1.0	#CAMPO!	1	2,31E+00	0.618	100.124.558.429	172.599.566.575	-48.497.144.956	14	15	14	3UTR		0	0	0
hsa-let-7g-5p	NM_001007169	ZNF483	2131	2149	1.0	#CAMPO!	0	0.0112143	0.544	#CAMPO!	#CAMPO!	-780.874.884.969	16	18	10	3UTR		0	0	0
hsa-let-7g-5p	NM_133464	ZNF483	7639	7661	1.0	#CAMPO!	1	0.03179394	0.676	0.142590853846	0.1340945025	-48.497.144.956	19	22	10	3UTR		0	0	0
hsa-let-7g-5p	NM_001017998	GNG10	766	780	1.0	#CAMPO!	0	0.006173193	0.662	0.355900053846	0.766137914	-136.655.996.435	13	14	13	3UTR		0	0	0
hsa-let-7g-5p	NM_001012994	SNX30	4084	4104	1.0	#CAMPO!	1	0.02621665	0.5	0.727036	#CAMPO!	-871.744.569.862	16	20	8	3UTR		1	1	2
hsa-let-7g-5p	NM_001860	SLC31A2	1668	1689	1.0	#CAMPO!	1	0.01322989	0.662	0.542560505714	0.46697078075	-839.717.990.557	18	21	11	3UTR		0	0	0
hsa-let-7g-5p	NM_033334	NR6A1	3015	3028	1.0	#CAMPO!	1	0.0001604134	0.441	230.727.058.333	249.573.928.875	-561.866.339.543	12	13	12	3UTR	MIRT471964	1	1	2
hsa-let-7g-5p	NM_001123369	PPP6C	1168	1188	1.0	#CAMPO!	1	0.002830302	0.721	115.376.752.222	106.041.481.125	-758.659.795.332	16	20	12	3UTR		0	0	0
hsa-let-7g-5p	NM_002721	PPP6C	1969	1996	1.0	#CAMPO!	0	0.1272466	0.721	118.460.702.353	1.289.596.305	-775.704.666.201	18	27	8	3UTR		0	0	0
hsa-let-7g-5p	NM_002721	PPP6C	1234	1254	1.0	#CAMPO!	1	0.002830302	0.721	137.937.218.889	14.860.298.275	-758.659.795.332	16	20	12	3UTR		0	0	0
hsa-let-7g-5p	NM_001282680	GAPVD1	6740	6759	1.0	#CAMPO!	1	0.02355994	0.618	0.461820833333	0.2008026175	-739.639.850.509	18	19	18	3UTR		0	0	0
hsa-let-7g-5p	NM_001282679	GAPVD1	6794	6813	1.0	#CAMPO!	1	0.02355994	0.618	0.461820833333	0.2008026175	-739.639.850.509	18	19	18	3UTR		0	0	0
hsa-let-7g-5p	NM_015635	GAPVD1	6655	6674	1.0	#CAMPO!	1	0.02355994	0.618	0.461820833333	0.2008026175	-739.639.850.509	18	19	18	3UTR		0	0	0
hsa-let-7g-5p	NM_001282681	GAPVD1	6511	6530	1.0	#CAMPO!	1	0.02355994	0.618	0.461820833333	0.2008026175	-739.639.850.509	18	19	18	3UTR		0	0	0
hsa-let-7g-5p	XM_006717130	PBX3	2343	2370	1.0	#CAMPO!	1	0.00827289	0.588	0.0	0.0	-593.929.536.754	15	20	8	3UTR		1	1	2
hsa-let-7g-5p	NM_014007	ZBTB43	5642	5662	1.0	#CAMPO!	1	0.007644028	0.544	290.079.636.364	204.516.480.125	-69.077.940.081	14	20	11	3UTR		0	0	0
hsa-let-7g-5p	NM_001135776	ZBTB43	5519	5539	1.0	#CAMPO!	1	0.007644028	0.544	290.079.636.364	204.516.480.125	-69.077.940.081	14	20	11	3UTR		0	0	0
hsa-let-7g-5p	NM_001099270	ZBTB34	3759	3781	1.0	#CAMPO!	1	0.0003117355	0.456	127.242.021	216.586.874.125	-614.857.955.508	17	22	7	3UTR		0	0	0
hsa-let-7g-5p	NM_012098	ANGPTL2	3415	3450	1.0	#CAMPO!	1	0.00462197	0.544	110.396.081.818	127.045.356.875	-943.034.828.598	16	18	16	3UTR		1	0	1
hsa-let-7g-5p	NM_170600	SH2D3C	2989	3028	1.0	#CAMPO!	1	8,49E+01	0.397	121.457.433.333	163.835.395.875	-379.332.483.736	15	20	10	3UTR		0	0	0
hsa-let-7g-5p	NM_005489	SH2D3C	2516	2555	1.0	#CAMPO!	1	8,49E+01	0.397	127.000.833.333	0.68143731375	-379.332.483.736	15	20	10	3UTR		0	0	0
hsa-let-7g-5p	NM_001252334	SH2D3C	2887	2926	1.0	#CAMPO!	1	8,49E+01	0.397	127.000.833.333	0.03222368875	-379.332.483.736	15	20	10	3UTR		0	0	0
hsa-let-7g-5p	NM_001142534	SH2D3C	2490	2529	1.0	#CAMPO!	1	8,49E+01	0.397	250.186.097.222	27.350.642	-379.332.483.736	15	20	10	3UTR		0	0	0
hsa-let-7g-5p	NM_001265582	URM1	2556	2580	1.0	#CAMPO!	1	4,99E+01	0.441	107.813.553.529	126.401.609	-601.339.037.762	17	24	9	3UTR		0	0	0
hsa-let-7g-5p	NM_001135947	URM1	1193	1217	1.0	#CAMPO!	1	4,99E+01	0.441	107.813.553.529	126.401.609	-601.339.037.762	17	24	9	3UTR		0	0	0
hsa-let-7g-5p	NM_030914	URM1	837	861	1.0	#CAMPO!	1	4,99E+01	0.441	107.813.553.529	126.401.609	-601.339.037.762	17	24	9	3UTR		0	0	0
hsa-let-7g-5p	NM_032799	ZDHHC12	1077	1099	1.0	#CAMPO!	0	1,39E+01	0.441	257.366.325	186.910.349	-674.758.927.398	12	14	12	3UTR		0	0	0
hsa-let-7g-5p	NM_203434	IER5L	1937	1959	1.0	#CAMPO!	1	0.01111333	0.574	0.7863858	0.5979657125	-48.497.144.956	14	16	14	3UTR		0	0	0
hsa-let-7g-5p	NM_007371	BRD3	2461	2483	1.0	#CAMPO!	0	0.01713118	0.618	121.439.707.143	1.201.003.005	-583.853.320.739	19	22	10	3UTR		0	0	0
hsa-let-7g-5p	NM_014279	OLFM1	1918	1935	1.0	#CAMPO!	0	0.07940467	0.544	152.998.761.818	#CAMPO!	-724.998.975.393	16	17	16	3UTR		0	0	0
hsa-let-7g-5p	NM_001282612	OLFM1	1541	1558	1.0	#CAMPO!	0	0.07940467	0.544	152.998.761.818	#CAMPO!	-724.998.975.393	16	17	16	3UTR		0	0	0
hsa-let-7g-5p	NM_001282611	OLFM1	1830	1847	1.0	#CAMPO!	0	0.07940467	0.544	152.998.761.818	#CAMPO!	-724.998.975.393	16	17	16	3UTR		0	0	0
hsa-let-7g-5p	NM_178138	LHX3	1579	1603	1.0	#CAMPO!	1	0.0151333	0.574	379.354.816.364	30.754.942.675	-508.245.545.002	19	24	11	3UTR		0	0	0
hsa-let-7g-5p	XM_011518764	EGFL7	2386	2422	1.0	#CAMPO!	1	3,02E-02	0.394	0.0	0.0	-583.669.988.847	16	20	12	3UTR		0	0	0
hsa-let-7g-5p	NM_004102	FABP3	679	705	1.0	#CAMPO!	0	0.008742691	0.441	27.540.159	255.671.844.375	-73.713.801.112	17	21	10	3UTR		0	0	0
hsa-let-7g-5p	NM_005356	LCK	1892	1912	1.0	#CAMPO!	0	0.003888393	0.5	0.2319942	0.3674746425	-100.627.446.088	17	20	10	3UTR		0	0	0
hsa-let-7g-5p	XM_011541453	LCK	1887	1907	1.0	#CAMPO!	0	0.003888393	0.5	0.0	0.0	-100.627.446.088	17	20	10	3UTR		0	0	0
hsa-let-7g-5p	NM_001042771	LCK	1875	1895	1.0	#CAMPO!	0	0.003888393	0.5	0.2319942	0.3674746425	-100.627.446.088	17	20	10	3UTR		0	0	0
hsa-let-7g-5p	NM_001143889	BSDC1	2193	2232	1.0	#CAMPO!	0	0.001160288	0.426	223.275.578.571	356.108.289.625	-630.551.001.278	15	20	12	3UTR		0	0	0
hsa-let-7g-5p	NM_018045	BSDC1	2361	2400	1.0	#CAMPO!	0	0.001160288	0.426	268.762.317.143	198.826.494.625	-630.551.001.278	15	20	12	3UTR		0	0	0
hsa-let-7g-5p	NM_001143888	BSDC1	2412	2451	1.0	#CAMPO!	0	0.001160288	0.426	4.805.102	246.175.752.375	-630.551.001.278	15	20	12	3UTR		0	0	0
hsa-let-7g-5p	NM_001300958	BSDC1	4224	4243	1.0	#CAMPO!	0	0.001160288	0.426	508.743.171.429	18.784.700.875	-630.551.001.278	15	19	12	3UTR		0	0	0
hsa-let-7g-5p	NM_001190481	CLSPN	7977	8005	1.0	#CAMPO!	0	0.1156253	0.574	0.551000773684	170.795.561.687	-689.492.286.564	20	28	8	3UTR		0	0	0
hsa-let-7g-5p	NM_022111	CLSPN	8169	8197	1.0	#CAMPO!	0	0.1156253	0.574	0.551000773684	170.795.561.687	-689.492.286.564	20	28	8	3UTR		0	0	0
hsa-let-7g-5p	NM_017629	ago/04	4887	4912	1.0	#CAMPO!	1	0.0001055346	0.471	308.712.833.333	2.945.334.975	-465.016.475.488	20	25	12	3UTR		1	0	1
hsa-let-7g-5p	NM_001317123	ago/01	4084	4120	1.0	#CAMPO!	0	0.1504778	0.529	102.164.152.069	0.7660202675	-533.701.137.223	18	36	8	3UTR	MIRT046562	1	0	1
hsa-let-7g-5p	NM_012199	ago/01	4240	4276	1.0	#CAMPO!	0	0.1504778	0.529	102.164.152.069	0.7660202675	-533.701.137.223	18	36	8	3UTR	MIRT046562	1	0	1
hsa-let-7g-5p	NM_014571	HEYL	2745	2779	1.0	#CAMPO!	1	0.0006130561	0.529	0.00776613333333	#CAMPO!	-402.637.391.766	14	17	10	3UTR		0	0	0
hsa-let-7g-5p	NM_001033082	MYCL	2262	2280	1.0	#CAMPO!	1	0.05272749	0.485	115.590.852.727	1.378.649.995	-69.077.940.081	17	18	17	3UTR		1	0	1
hsa-let-7g-5p	NM_001033081	MYCL	2626	2644	1.0	#CAMPO!	1	0.05272749	0.485	150.489.081.818	146.615.888	-69.077.940.081	17	18	17	3UTR		1	0	1
hsa-let-7g-5p	NM_005376	MYCL	1005	1074	1.0	#CAMPO!	1	0.01214966	0.5	0.843973781818	0.71007533125	-69.077.940.081	11	13	11	3UTR		1	0	1
hsa-let-7g-5p	NM_001172222	SCMH1	2144	2170	1.0	#CAMPO!	1	0.01717827	0.662	2.267.742	295.609.935.875	-609.222.096.393	15	19	8	3UTR		0	0	0
hsa-let-7g-5p	XM_006710464	SCMH1	2569	2595	1.0	#CAMPO!	1	0.01717827	0.662	0.0	0.0	-609.222.096.393	15	19	8	3UTR		0	0	0
hsa-let-7g-5p	NM_001198850	FOXJ3	3281	3299	1.0	#CAMPO!	1	0.001327492	0.456	313.984.761.667	41.585.325.075	-72.843.777.558	15	18	7	3UTR		0	0	0
hsa-let-7g-5p	NM_001198851	FOXJ3	3324	3342	1.0	#CAMPO!	1	0.001327492	0.456	397.168.985	36.255.595.225	-72.843.777.558	15	18	7	3UTR		0	0	0
hsa-let-7g-5p	NM_001242739	ZNF691	1316	1338	1.0	#CAMPO!	1	0.01328083	0.529	0.185563090909	0.02796674875	-69.077.940.081	11	13	11	3UTR		0	0	0
hsa-let-7g-5p	NM_015911	ZNF691	1015	1037	1.0	#CAMPO!	1	0.01328083	0.529	0.185563090909	0.02796674875	-69.077.940.081	11	13	11	3UTR		0	0	0
hsa-let-7g-5p	XM_017001402	ZNF691	2423	2445	1.0	#CAMPO!	1	0.01328083	0.529	0.0	0.0	-69.077.940.081	11	13	11	3UTR		0	0	0
hsa-let-7g-5p	XM_017001401	ZNF691	1118	1140	1.0	#CAMPO!	1	0.01328083	0.529	0.0	0.0	-69.077.940.081	11	13	11	3UTR		0	0	0
hsa-let-7g-5p	NM_006516	SLC2A1	3414	3454	1.0	#CAMPO!	1	0.09745605	0.529	0.684534175	0.29231549775	-608.354.497.639	18	20	18	3UTR		0	0	0
hsa-let-7g-5p	NM_001256401	ELOVL1	1384	1414	1.0	#CAMPO!	0	6,82E+01	0.515	138.497.025	0.7365633985	-106.930.199.425	17	22	8	3UTR		0	0	0
hsa-let-7g-5p	NM_022821	ELOVL1	1465	1495	1.0	#CAMPO!	0	6,82E+01	0.515	138.497.025	0.7365633985	-106.930.199.425	17	22	8	3UTR		0	0	0
hsa-let-7g-5p	NM_201403	MOB3C	1322	1344	1.0	#CAMPO!	1	2,05E+01	0.456	0.37618554	0.32561102	-467.302.400.645	19	22	8	3UTR		0	0	0
hsa-let-7g-5p	NM_145279	MOB3C	1304	1326	1.0	#CAMPO!	1	2,05E+01	0.456	0.32223912	0.2851513525	-467.302.400.645	19	22	8	3UTR		0	0	0
hsa-let-7g-5p	NM_004474	FOXD2	4501	4523	1.0	#CAMPO!	1	0.0001208793	0.529	163.068.290.909	150.070.063.625	-518.008.091.453	19	22	8	3UTR		0	0	0
hsa-let-7g-5p	NM_001135181	SLC5A9	2417	2447	1.0	#CAMPO!	1	0.1088107	0.574	#CAMPO!	#CAMPO!	-623.647.057.278	17	21	15	3UTR		1	1	2
hsa-let-7g-5p	NM_001011547	SLC5A9	2342	2372	1.0	#CAMPO!	1	0.1088107	0.574	#CAMPO!	#CAMPO!	-623.647.057.278	17	21	15	3UTR		1	1	2
hsa-let-7g-5p	NM_001286239	SPATA6	4046	4062	1.0	#CAMPO!	0	0.007148302	0.618	379.300.643.333	3.140.639.601	-939.596.028.412	15	16	15	3UTR		0	0	0
hsa-let-7g-5p	NM_001198962	ECHDC2	1014	1030	1.0	#CAMPO!	1	0.09087141	0.515	168.433.471.818	34.223.943.875	-593.929.536.754	13	16	11	3UTR		0	0	0
hsa-let-7g-5p	NM_018281	ECHDC2	1065	1081	1.0	#CAMPO!	1	0.09087141	0.515	168.433.471.818	34.223.943.875	-593.929.536.754	13	16	11	3UTR		0	0	0
hsa-let-7g-5p	NM_001198961	ECHDC2	1158	1174	1.0	#CAMPO!	1	0.09087141	0.515	168.433.471.818	341.937.785	-593.929.536.754	13	16	11	3UTR		0	0	0
hsa-let-7g-5p	NM_017522	LRP8	5119	5141	1.0	#CAMPO!	1	0.04814779	0.559	416.578.841.905	359.321.503	-495.700.071.937	19	22	8	3UTR		0	0	0
hsa-let-7g-5p	NM_001085487	MYSM1	6047	6063	1.0	#CAMPO!	1	0.1198411	0.544	43.744.081	3.405.480.268	-842.925.875.962	13	16	10	3UTR		0	0	0
hsa-let-7g-5p	NM_001145511	NFIA	2520	2534	1.0	#CAMPO!	0	0.1816495	0.691	313.971.461.538	269.373.925	-651.454.019.368	13	14	13	3UTR		0	0	0
hsa-let-7g-5p	NM_001145512	NFIA	2409	2423	1.0	#CAMPO!	0	0.1816495	0.691	313.971.461.538	269.373.925	-651.454.019.368	13	14	13	3UTR		0	0	0
hsa-let-7g-5p	NM_001134673	NFIA	2676	2690	1.0	#CAMPO!	0	0.1816495	0.691	313.971.461.538	269.373.925	-651.454.019.368	13	14	13	3UTR		0	0	0
hsa-let-7g-5p	NM_005595	NFIA	2584	2598	1.0	#CAMPO!	0	0.1816495	0.691	313.971.461.538	269.373.925	-651.454.019.368	13	14	13	3UTR		0	0	0
hsa-let-7g-5p	NM_001308203	SGIP1	2790	2811	1.0	#CAMPO!	0	0.0004376985	0.721	190.046.216.667	263.024.425.125	-994.954.242.798	17	21	12	3UTR		0	0	0
hsa-let-7g-5p	NM_032291	SGIP1	3567	3588	1.0	#CAMPO!	0	0.0004376985	0.721	190.046.216.667	263.024.425.125	-994.954.242.798	17	21	12	3UTR		0	0	0
hsa-let-7g-5p	NM_015640	SERBP1	4779	4802	1.0	#CAMPO!	1	0.00884337	0.588	26.864.225	22.379.963	-133.533.796.209	16	23	8	3UTR		0	0	0
hsa-let-7g-5p	NM_001018068	SERBP1	4824	4847	1.0	#CAMPO!	1	0.00884337	0.588	230.951.225	226.505.622.487	-133.533.796.209	16	23	8	3UTR		0	0	0
hsa-let-7g-5p	NM_001018069	SERBP1	4797	4820	1.0	#CAMPO!	1	0.00884337	0.588	17.296.495	218.774.147.475	-133.533.796.209	16	23	8	3UTR		0	0	0
hsa-let-7g-5p	NM_001018067	SERBP1	4842	4865	1.0	#CAMPO!	1	0.00884337	0.588	1.575.021.125	23.046.802.125	-133.533.796.209	16	23	8	3UTR		0	0	0
hsa-let-7g-5p	NM_017779	DEPDC1	4245	4261	1.0	#CAMPO!	1	0.08380743	0.647	243.056.976.769	349.502.076.975	-452.877.439.761	14	16	13	3UTR		0	0	0
hsa-let-7g-5p	NM_001114120	DEPDC1	5097	5113	1.0	#CAMPO!	1	0.08380743	0.647	243.056.976.769	349.502.076.975	-452.877.439.761	14	16	13	3UTR		0	0	0
hsa-let-7g-5p	NM_004768	SRSF11	3737	3758	1.0	#CAMPO!	1	0.02700455	0.618	0.4238099775	0.75294153875	-526.888.038.599	13	15	13	3UTR		0	0	0
hsa-let-7g-5p	NM_001190987	SRSF11	3731	3752	1.0	#CAMPO!	1	0.02700455	0.618	0.4238099775	0.75294153875	-526.888.038.599	13	15	13	3UTR		0	0	0
hsa-let-7g-5p	NM_198718	PTGER3	1734	1757	1.0	#CAMPO!	1	0.000308618	0.618	0.353197185714	0.199775715	-490.607.308.676	19	23	14	3UTR		0	0	0
hsa-let-7g-5p	NM_005858	AKAP8	2762	2786	1.0	#CAMPO!	0	3,08E+01	0.515	154.805.709.091	21.853.235.675	-108.926.280.561	18	24	11	3UTR	MIRT551930	0	0	0
hsa-let-7g-5p	NM_021241	WIZ	3244	3261	1.0	#CAMPO!	1	0.0002708987	0.382	16.134.535	278.896.969.712	-124.965.397.034	16	17	16	3UTR		0	0	0
hsa-let-7g-5p	XM_011528163	WIZ	3744	3761	1.0	#CAMPO!	1	0.0002708987	0.382	0.0	0.0	-124.965.397.034	16	17	16	3UTR		0	0	0
hsa-let-7g-5p	XM_005260009	WIZ	3670	3687	1.0	#CAMPO!	1	0.0002708987	0.382	0.0	0.0	-124.965.397.034	16	17	16	3UTR		0	0	0
hsa-let-7g-5p	XM_006722633	PGLYRP2	2141	2163	1.0	#CAMPO!	0	0.0004956535	0.382	0.0	0.0	-571.431.006.138	18	22	12	3UTR		0	0	0
hsa-let-7g-5p	NM_004831	MED26	2245	2264	1.0	#CAMPO!	0	0.01165218	0.603	383.294.533.333	25.965.160.825	-939.596.028.412	14	19	9	3UTR		0	0	0
hsa-let-7g-5p	XM_005259739	LRRC25	1416	1439	1.0	#CAMPO!	0	7,33E+00	0.456	0.0	0.0	-902.511.026.157	18	23	9	3UTR		0	0	0
hsa-let-7g-5p	NM_001256047	C19orf12	3941	3966	1.0	#CAMPO!	1	0.001296948	0.412	344.553.411.429	226.282.918	-508.276.357.591	17	19	17	3UTR		0	0	0
hsa-let-7g-5p	NM_001256046	C19orf12	4080	4105	1.0	#CAMPO!	1	0.001296948	0.412	216.115.928.571	255.588.755	-508.276.357.591	17	19	17	3UTR		0	0	0
hsa-let-7g-5p	NM_031448	C19orf12	4135	4160	1.0	#CAMPO!	1	0.001296948	0.412	216.115.928.571	255.588.755	-508.276.357.591	17	19	17	3UTR		0	0	0
hsa-let-7g-5p	NM_001282929	C19orf12	3694	3719	1.0	#CAMPO!	1	0.001296948	0.412	-103.691.028.571	#CAMPO!	-508.276.357.591	17	19	17	3UTR		0	0	0
hsa-let-7g-5p	NM_001031726	C19orf12	3864	3889	1.0	#CAMPO!	1	0.001296948	0.412	150.537.157.143	244.722.827	-508.276.357.591	17	19	17	3UTR		0	0	0
hsa-let-7g-5p	NM_001136156	ZNF507	6692	6709	1.0	#CAMPO!	1	0.008721093	0.574	388.487.879.375	199.609.102.875	-417.062.352.651	15	17	8	3UTR		0	0	0
hsa-let-7g-5p	NM_014910	ZNF507	6598	6615	1.0	#CAMPO!	1	0.008721093	0.574	388.487.879.375	199.609.102.875	-417.062.352.651	15	17	8	3UTR		0	0	0
hsa-let-7g-5p	NM_001105570	NUDT19	1289	1338	1.0	#CAMPO!	1	6,51E+00	0.441	0.1657911625	0.01428265125	-5.962.462.745	17	20	13	3UTR		0	0	0
hsa-let-7g-5p	NM_033103	RHPN2	2589	2612	1.0	#CAMPO!	1	0.02330119	0.662	474.313.222.222	40.110.862.525	-685.114.839.307	19	23	9	3UTR		0	0	0
hsa-let-7g-5p	XM_017027035	GRAMD1A	2563	2585	1.0	#CAMPO!	0	8,15E+00	0.353	0.0	0.0	-126.707.577.843	15	22	12	3UTR		0	0	0
hsa-let-7g-5p	NM_020895	GRAMD1A	2458	2480	1.0	#CAMPO!	0	8,15E+00	0.353	0.645096125	13.007.297.625	-126.707.577.843	15	22	12	3UTR		0	0	0
hsa-let-7g-5p	NM_001136199	GRAMD1A	2425	2447	1.0	#CAMPO!	0	8,15E+00	0.353	0.645096125	13.007.297.625	-126.707.577.843	15	22	12	3UTR		0	0	0
hsa-let-7g-5p	NM_014898	ZFP30	2540	2560	1.0	#CAMPO!	1	0.0001047812	0.588	0.617187571429	0.22469084675	-698.665.893.563	18	20	13	3UTR		0	0	0
hsa-let-7g-5p	NM_001320666	ZFP30	2593	2613	1.0	#CAMPO!	1	0.0001047812	0.588	0.5582961	0.2401500745	-698.665.893.563	18	20	13	3UTR		0	0	0
hsa-let-7g-5p	NM_024907	FBXO17	1083	1102	1.0	#CAMPO!	1	8,49E+00	0.426	#CAMPO!	#CAMPO!	-692.658.888.629	17	19	16	3UTR		0	0	0
hsa-let-7g-5p	NM_001001563	TIMM50	3823	3845	1.0	#CAMPO!	1	0.1219261	0.574	0.34276737619	0.08495417875	-379.332.483.736	19	22	14	3UTR		0	0	0
hsa-let-7g-5p	NM_001243028	AKT2	4211	4239	1.0	#CAMPO!	1	0.00537622	0.441	561.945.632.222	453.519.421.375	-518.008.091.453	15	20	9	3UTR	MIRT437976	1	0	1
hsa-let-7g-5p	NM_001626	AKT2	4341	4369	1.0	#CAMPO!	1	0.00537622	0.441	485.749.477.778	48.100.718.125	-518.008.091.453	15	20	9	3UTR	MIRT437976	1	0	1
hsa-let-7g-5p	NM_013368	SERTAD3	1238	1275	1.0	#CAMPO!	1	8,18E+01	0.382	#CAMPO!	0.953916108125	-508.276.357.591	13	15	13	3UTR		0	0	0
hsa-let-7g-5p	XM_006723179	SERTAD3	1187	1224	1.0	#CAMPO!	1	8,18E+01	0.382	0.0	0.0	-508.276.357.591	13	15	13	3UTR		0	0	0
hsa-let-7g-5p	NM_177964	LYPD6B	1486	1507	1.0	#CAMPO!	0	0.003193127	0.662	#CAMPO!	#CAMPO!	-127.743.169.034	16	21	11	3UTR		0	0	0
hsa-let-7g-5p	NM_001317003	LYPD6B	1414	1435	1.0	#CAMPO!	0	0.003193127	0.662	#CAMPO!	#CAMPO!	-127.743.169.034	16	21	11	3UTR		0	0	0
hsa-let-7g-5p	NM_001317006	LYPD6B	1343	1364	1.0	#CAMPO!	0	0.003193127	0.662	#CAMPO!	#CAMPO!	-127.743.169.034	16	21	11	3UTR		0	0	0
hsa-let-7g-5p	NM_001317004	LYPD6B	1215	1236	1.0	#CAMPO!	0	0.003193127	0.662	#CAMPO!	#CAMPO!	-127.743.169.034	16	21	11	3UTR		0	0	0
hsa-let-7g-5p	NM_019845	RPRM	824	845	1.0	#CAMPO!	1	0.02028659	0.426	0.716074	0.63649332	-569.245.027.962	18	21	12	3UTR		0	0	0
hsa-let-7g-5p	NM_052917	GALNT13	2463	2477	1.0	#CAMPO!	0	0.06347486	0.765	151.275.676.923	130.497.064.625	-651.454.019.368	13	14	13	3UTR		0	0	0
hsa-let-7g-5p	NM_001301627	GALNT13	2153	2167	1.0	#CAMPO!	0	0.06347486	0.765	151.275.676.923	130.497.064.625	-651.454.019.368	13	14	13	3UTR		0	0	0
hsa-let-7g-5p	NM_001198760	LY75-CD302	8124	8145	1.0	#CAMPO!	0	0.002198378	0.676	38.187.125	28.409.809.925	-657.398.276.765	17	21	8	3UTR		0	0	0
hsa-let-7g-5p	NM_001198760	LY75-CD302	6304	6324	1.0	#CAMPO!	0	0.09107295	0.647	369.837.091.667	229.314.736	-126.707.577.843	15	20	12	3UTR		0	0	0
hsa-let-7g-5p	NM_001198759	LY75-CD302	8292	8313	1.0	#CAMPO!	0	0.002198378	0.676	38.187.125	28.409.809.925	-657.398.276.765	17	21	8	3UTR		0	0	0
hsa-let-7g-5p	NM_001198759	LY75-CD302	6472	6492	1.0	#CAMPO!	0	0.09107295	0.647	369.837.091.667	229.314.736	-126.707.577.843	15	20	12	3UTR		0	0	0
hsa-let-7g-5p	NM_001198764	CD302	3241	3262	1.0	#CAMPO!	0	0.002198378	0.676	24.941.306.625	0.9994885515	-657.398.276.765	17	21	8	3UTR		0	0	0
hsa-let-7g-5p	NM_001198764	CD302	1421	1441	1.0	#CAMPO!	0	0.09107295	0.647	0.142754583333	#CAMPO!	-126.707.577.843	15	20	12	3UTR		0	0	0
hsa-let-7g-5p	NM_001198763	CD302	3178	3199	1.0	#CAMPO!	0	0.002198378	0.676	0.3531139	0.44004830775	-657.398.276.765	17	21	8	3UTR		0	0	0
hsa-let-7g-5p	NM_014880	CD302	3352	3373	1.0	#CAMPO!	0	0.002198378	0.676	1.061.357.875	14.423.458.915	-657.398.276.765	17	21	8	3UTR		0	0	0
hsa-let-7g-5p	NM_014880	CD302	1532	1552	1.0	#CAMPO!	0	0.09107295	0.647	0.233647883333	#CAMPO!	-126.707.577.843	15	20	12	3UTR		0	0	0
hsa-let-7g-5p	XM_005246753	SCN2A	7797	7826	1.0	#CAMPO!	1	0.003682249	0.662	0.0	0.0	-61.995.071.877	19	29	12	3UTR		0	0	0
hsa-let-7g-5p	NM_004482	GALNT3	3009	3025	1.0	#CAMPO!	1	0.1225223	0.75	121.950.473.333	148.296.335.375	-495.700.071.937	15	16	15	3UTR		0	0	0
hsa-let-7g-5p	NM_172070	UBR3	6625	6652	1.0	#CAMPO!	1	0.06297454	0.647	227.674.078.077	1.300.851.308	-379.332.483.736	19	27	11	3UTR		0	0	0
hsa-let-7g-5p	NM_024770	METTL8	2564	2587	1.0	#CAMPO!	1	0.04721952	0.5	148.923.483.333	15.242.247.025	-617.234.444.785	18	23	8	3UTR		0	0	0
hsa-let-7g-5p	NM_001321154	METTL8	2661	2684	1.0	#CAMPO!	1	0.04721952	0.5	115.743.091.667	0.54419523375	-617.234.444.785	18	23	8	3UTR		0	0	0
hsa-let-7g-5p	NM_001321162	METTL8	2523	2546	1.0	#CAMPO!	1	0.04721952	0.5	168.228.491.667	117.944.992.375	-617.234.444.785	18	23	8	3UTR		0	0	0
hsa-let-7g-5p	NM_001321160	METTL8	2678	2701	1.0	#CAMPO!	1	0.04721952	0.5	0.584313008333	0.5740578275	-617.234.444.785	18	23	8	3UTR		0	0	0
hsa-let-7g-5p	NM_001127383	CYBRD1	817	837	1.0	#CAMPO!	0	0.0003635375	0.574	20.297.644	154.651.935.575	-116.382.107.957	15	20	5	3UTR		0	0	0
hsa-let-7g-5p	NM_001689	ATP5MC3	1830	1884	1.0	#CAMPO!	1	0.002423326	0.603	0.739677971429	11.420.531.525	-467.302.400.645	17	19	17	3UTR		0	0	0
hsa-let-7g-5p	NM_001002258	ATP5MC3	1920	1974	1.0	#CAMPO!	1	0.002423326	0.603	362.236.901.429	35.166.342.275	-467.302.400.645	17	19	17	3UTR		0	0	0
hsa-let-7g-5p	NM_194247	HNRNPA3	2088	2112	1.0	#CAMPO!	0	0.008605165	0.647	253.984.809.091	169.139.614	-748.303.883.423	11	13	11	3UTR		0	0	0
hsa-let-7g-5p	NM_001135212	FKBP7	982	1005	1.0	#CAMPO!	1	0.01505064	0.618	0.232181818182	0.2654875	-101.657.978.462	18	23	11	3UTR		0	0	0
hsa-let-7g-5p	NM_181342	FKBP7	985	1008	1.0	#CAMPO!	1	0.01505064	0.618	0.29	0.2350125	-101.657.978.462	18	23	11	3UTR		0	0	0
hsa-let-7g-5p	NM_001261424	PPP1R1C	1129	1148	1.0	#CAMPO!	1	0.01226111	0.647	0.0753894777778	0.27825985625	-830.380.402.897	17	19	9	3UTR		0	0	0
hsa-let-7g-5p	NM_001261425	PPP1R1C	1108	1127	1.0	#CAMPO!	1	0.01226111	0.647	0.0753894777778	0.27825985625	-830.380.402.897	17	19	9	3UTR		0	0	0
hsa-let-7g-5p	NM_005019	PDE1A	2915	2933	1.0	#CAMPO!	0	0.01456698	0.574	102.668.982.222	0.4159463875	-738.221.974.227	14	18	9	3UTR		0	0	0
hsa-let-7g-5p	XM_017004302	PDE1A	3040	3058	1.0	#CAMPO!	0	0.01456698	0.574	0.0	0.0	-738.221.974.227	14	18	9	3UTR		0	0	0
hsa-let-7g-5p	NM_001321049	PMS1	2022	2036	1.0	#CAMPO!	1	0.0553212	0.721	0.114377330769	0.3556811255	-476.182.347.791	13	14	13	3UTR		0	0	0
hsa-let-7g-5p	NM_001321051	PMS1	1354	1368	1.0	#CAMPO!	1	0.2475645	0.78	0.0	0.0	-476.182.347.791	13	14	13	3UTR		0	0	0
hsa-let-7g-5p	NM_014905	GLS	4388	4415	1.0	#CAMPO!	1	0.0007401075	0.618	100.375.675	0.81475855625	-479.441.436.372	21	27	10	3UTR		0	0	0
hsa-let-7g-5p	NM_024989	PGAP1	7521	7540	1.0	#CAMPO!	0	0.007857679	0.676	0.403771754545	0.44242019875	-724.998.975.393	18	19	18	3UTR		0	0	0
hsa-let-7g-5p	NM_015265	SATB2	3157	3175	1.0	#CAMPO!	0	0.0001321911	0.529	354.348.611.111	31.880.949.125	-650.068.725.424	16	18	12	3UTR		0	0	0
hsa-let-7g-5p	NM_001172517	SATB2	3177	3195	1.0	#CAMPO!	0	0.0001321911	0.529	288.814.155.556	34.670.270.375	-650.068.725.424	16	18	12	3UTR		0	0	0
hsa-let-7g-5p	NM_152388	TMEM237	2929	2948	1.0	#CAMPO!	0	0.02240503	0.515	219.495.163.636	158.783.396.675	-724.998.975.393	15	19	11	3UTR		0	0	0
hsa-let-7g-5p	NM_001204	BMPR2	8864	8885	1.0	#CAMPO!	0	0.003394261	0.691	116.598.376.923	0.356919805	-655.150.357.875	20	21	20	3UTR		0	0	0
hsa-let-7g-5p	NM_001270943	KLF7	3554	3576	1.0	#CAMPO!	1	0.000554048	0.574	15.551.185.625	0.9539596375	-476.182.347.791	18	22	13	3UTR		0	0	0
hsa-let-7g-5p	NM_001270942	KLF7	3585	3607	1.0	#CAMPO!	1	0.000554048	0.574	11.198.192.625	107.939.133.875	-476.182.347.791	18	22	13	3UTR		0	0	0
hsa-let-7g-5p	NM_003709	KLF7	3997	4019	1.0	#CAMPO!	1	0.000554048	0.574	0.56789023125	0.62032352	-476.182.347.791	18	22	13	3UTR		0	0	0
hsa-let-7g-5p	NM_001270944	KLF7	3518	3540	1.0	#CAMPO!	1	0.000554048	0.574	0.79423006875	13.896.936	-476.182.347.791	18	22	13	3UTR		0	0	0
hsa-let-7g-5p	NM_001042599	ERBB4	11711	11752	1.0	#CAMPO!	1	0.01564082	0.588	235.385.736.842	346.401.689	-39.375.744.462	17	21	11	3UTR		0	0	0
hsa-let-7g-5p	NM_005235	ERBB4	11759	11800	1.0	#CAMPO!	1	0.01564082	0.588	235.385.736.842	346.401.689	-39.375.744.462	17	21	11	3UTR		0	0	0
hsa-let-7g-5p	NM_001206878	CTDSP1	1488	1536	1.0	#CAMPO!	1	0.09737681	0.397	-16.078.085.875	#CAMPO!	-522.701.318.475	14	17	8	3UTR		0	0	0
hsa-let-7g-5p	NM_021198	CTDSP1	1752	1800	1.0	#CAMPO!	1	0.09737681	0.397	-16.078.085.875	#CAMPO!	-522.701.318.475	14	17	8	3UTR		0	0	0
hsa-let-7g-5p	NM_182642	CTDSP1	1749	1797	1.0	#CAMPO!	1	0.09737681	0.397	-16.078.085.875	#CAMPO!	-522.701.318.475	14	17	8	3UTR		0	0	0
hsa-let-7g-5p	NM_001142675	CHID1	2301	2321	1.0	#CAMPO!	0	3,73E-01	0.324	219.206.577.778	249.831.548.875	-703.880.045.538	19	20	19	3UTR		0	0	0
hsa-let-7g-5p	NM_001142674	CHID1	2191	2211	1.0	#CAMPO!	0	3,73E-01	0.324	0.770884444444	12.722.287.425	-703.880.045.538	19	20	19	3UTR		0	0	0
hsa-let-7g-5p	NM_001318514	TOLLIP	1293	1315	1.0	#CAMPO!	1	2,95E+01	0.441	0.18707760375	#CAMPO!	-577.128.086.594	18	22	8	3UTR		0	0	0
hsa-let-7g-5p	NM_001256629	BRSK2	3138	3164	1.0	#CAMPO!	1	0.03317004	0.544	127.759.158	1.075.125.135	-39.375.744.462	21	26	15	3UTR		0	0	0
hsa-let-7g-5p	NM_001256627	BRSK2	3561	3587	1.0	#CAMPO!	1	0.03317004	0.544	127.759.158	1.075.125.135	-39.375.744.462	21	26	15	3UTR		0	0	0
hsa-let-7g-5p	NM_003957	BRSK2	3091	3117	1.0	#CAMPO!	1	0.03317004	0.544	127.759.158	1.075.125.135	-39.375.744.462	21	26	15	3UTR		0	0	0
hsa-let-7g-5p	NM_001282218	BRSK2	3125	3151	1.0	#CAMPO!	1	0.03317004	0.544	127.759.158	1.075.125.135	-39.375.744.462	21	26	15	3UTR		0	0	0
hsa-let-7g-5p	NM_001256630	BRSK2	3518	3544	1.0	#CAMPO!	1	0.03317004	0.544	127.759.158	1.075.125.135	-39.375.744.462	21	26	15	3UTR		0	0	0
hsa-let-7g-5p	NM_000218	KCNQ1	2701	2723	1.0	#CAMPO!	0	1,52E+01	0.368	#CAMPO!	#CAMPO!	-773.765.864.966	19	22	11	3UTR		0	0	0
hsa-let-7g-5p	NM_181798	KCNQ1	2468	2490	1.0	#CAMPO!	0	1,52E+01	0.368	0.0	0.0	-773.765.864.966	19	22	11	3UTR		0	0	0
hsa-let-7g-5p	NM_001751	CARS	2341	2389	1.0	#CAMPO!	1	0.0001193544	0.515	220.342.653.846	382.724.135.125	-681.899.453.664	19	26	8	3UTR		0	0	0
hsa-let-7g-5p	NM_139273	CARS	2349	2397	1.0	#CAMPO!	1	0.0001193544	0.515	220.342.653.846	382.724.135.125	-681.899.453.664	19	26	8	3UTR		0	0	0
hsa-let-7g-5p	NM_001014437	CARS	2590	2638	1.0	#CAMPO!	1	0.0001193544	0.515	268.222.823.077	330.948.503.875	-681.899.453.664	19	26	8	3UTR		0	0	0
hsa-let-7g-5p	NM_001277961	STIM1	3073	3096	1.0	#CAMPO!	0	0.01376023	0.515	1.187.568	10.592.236.225	-120.181.536.645	17	23	8	3UTR		0	0	0
hsa-let-7g-5p	NM_001277962	STIM1	2792	2815	1.0	#CAMPO!	0	0.01376023	0.515	1.187.568	10.592.236.225	-120.181.536.645	17	23	8	3UTR		0	0	0
hsa-let-7g-5p	NM_003156	STIM1	2755	2778	1.0	#CAMPO!	0	0.01376023	0.515	1.187.568	10.592.236.225	-120.181.536.645	17	23	8	3UTR		0	0	0
hsa-let-7g-5p	NM_018073	TRIM68	2578	2601	1.0	#CAMPO!	1	1,95E+00	0.368	0.3851778125	123.494.845.463	-48.497.144.956	19	23	15	3UTR		0	0	0
hsa-let-7g-5p	NM_000543	SMPD1	2405	2421	1.0	#CAMPO!	0	0.003534795	0.456	0.7233440125	0.42596742375	-116.925.329.988	14	16	8	3UTR		0	0	0
hsa-let-7g-5p	NM_001007593	SMPD1	2402	2418	1.0	#CAMPO!	0	0.003534795	0.456	0.7233440125	0.42596742375	-116.925.329.988	14	16	8	3UTR		0	0	0
hsa-let-7g-5p	NM_000391	TPP1	2711	2724	1.0	#CAMPO!	1	0.0238709	0.647	3.656.175.875	351.478.609.625	-705.204.361.694	12	13	12	3UTR		1	0	1
hsa-let-7g-5p	NM_022061	MRPL17	1779	1825	1.0	#CAMPO!	1	0.001164076	0.559	0.356465373333	188.942.448	-1.423.307.879	16	18	16	3UTR		0	0	0
hsa-let-7g-5p	NM_175733	SYT9	2309	2338	1.0	#CAMPO!	1	0.003234291	0.485	0.5001969125	0.40739403	-379.332.483.736	15	18	8	3UTR		0	0	0
hsa-let-7g-5p	NM_000990	RPL27A	2948	2978	1.0	#CAMPO!	0	0.006735048	0.603	0.138429692857	#CAMPO!	-954.656.246.864	14	16	14	3UTR		0	0	0
hsa-let-7g-5p	NM_005418	ST5	4111	4132	1.0	#CAMPO!	1	2,33E+01	0.441	208.662.991.667	350.598.234.125	-72.843.777.558	19	21	11	3UTR		0	0	0
hsa-let-7g-5p	NM_139157	ST5	2579	2600	1.0	#CAMPO!	1	2,33E+01	0.441	221.047.041.667	308.800.212.125	-72.843.777.558	19	21	11	3UTR		0	0	0
hsa-let-7g-5p	NM_006691	LYVE1	2146	2168	1.0	#CAMPO!	1	0.006813005	0.676	14.674.273	129.450.735.075	-661.809.931.277	19	22	10	3UTR		1	0	1
hsa-let-7g-5p	NM_001100167	MRVI1	5620	5653	1.0	#CAMPO!	0	9,01E-02	0.412	142.870.201.818	191.647.573.625	-623.056.348.076	19	23	13	3UTR		0	0	0
hsa-let-7g-5p	NM_001098579	MRVI1	5625	5658	1.0	#CAMPO!	0	9,01E-02	0.412	18.105.994	196.892.942	-623.056.348.076	19	23	13	3UTR		0	0	0
hsa-let-7g-5p	NM_001202439	NCR3LG1	4694	4719	1.0	#CAMPO!	1	0.03503616	0.603	0.130666647059	0.037450625	-39.375.744.462	16	19	11	3UTR		0	0	0
hsa-let-7g-5p	NM_001143805	BDNF	2247	2300	1.0	#CAMPO!	1	0.0008521083	0.529	244.541.559.259	228.628.896.625	-39.375.744.462	22	29	9	3UTR		0	0	0
hsa-let-7g-5p	NM_001143807	BDNF	2348	2401	1.0	#CAMPO!	1	0.0008521083	0.529	232.280.887.407	290.344.079.125	-39.375.744.462	22	29	9	3UTR		0	0	0
hsa-let-7g-5p	NM_001143808	BDNF	2184	2237	1.0	#CAMPO!	1	0.0008521083	0.529	233.331.827.037	19.044.112.775	-39.375.744.462	22	29	9	3UTR		0	0	0
hsa-let-7g-5p	NM_001143811	BDNF	2594	2647	1.0	#CAMPO!	1	0.0008521083	0.529	625.100.111.111	31.029.017.575	-39.375.744.462	22	29	9	3UTR		0	0	0
hsa-let-7g-5p	NM_001143812	BDNF	2336	2389	1.0	#CAMPO!	1	0.0008521083	0.529	290.081.405.926	17.731.780.825	-39.375.744.462	22	29	9	3UTR		0	0	0
hsa-let-7g-5p	NM_001143813	BDNF	2418	2471	1.0	#CAMPO!	1	0.0008521083	0.529	676.118.888.889	349.576.529.125	-39.375.744.462	22	29	9	3UTR		0	0	0
hsa-let-7g-5p	NM_020869	DCDC1	3222	3303	1.0	#CAMPO!	1	2,22E+00	0.485	15.300.741.425	146.619.908.125	-379.332.483.736	21	81	10	3UTR		0	0	0
hsa-let-7g-5p	NM_001258463	PAX6	4036	4075	1.0	#CAMPO!	1	0.1406524	0.515	2.099.539.125	0.793782555	-609.222.096.393	17	25	8	3UTR		0	0	0
hsa-let-7g-5p	NM_001604	PAX6	4086	4125	1.0	#CAMPO!	1	0.1406524	0.515	2.351.554.875	29.091.396.775	-609.222.096.393	17	25	8	3UTR		0	0	0
hsa-let-7g-5p	NM_001258465	PAX6	4030	4069	1.0	#CAMPO!	1	0.1406524	0.515	164.276.075	0.7134525125	-609.222.096.393	17	25	8	3UTR		0	0	0
hsa-let-7g-5p	NM_001243080	ELF5	1882	1904	1.0	#CAMPO!	0	0.002646124	0.559	272.347.292.308	2.334.046.005	-765.064.630.141	18	22	13	3UTR		0	0	0
hsa-let-7g-5p	NM_001422	ELF5	2167	2189	1.0	#CAMPO!	0	0.002646124	0.559	272.347.292.308	2.334.046.005	-765.064.630.141	18	22	13	3UTR		0	0	0
hsa-let-7g-5p	NM_001243081	ELF5	2065	2087	1.0	#CAMPO!	0	0.002646124	0.559	105.111.497.692	0.37783678	-765.064.630.141	18	22	13	3UTR		0	0	0
hsa-let-7g-5p	NM_198381	ELF5	2299	2321	1.0	#CAMPO!	0	0.002646124	0.559	105.111.497.692	0.37783678	-765.064.630.141	18	22	13	3UTR		0	0	0
hsa-let-7g-5p	NM_001160167	PRR5L	2253	2269	1.0	#CAMPO!	1	9,39E+00	0.515	0.384772	0.13360145	-684.240.932.679	13	16	6	3UTR		0	0	0
hsa-let-7g-5p	NM_024841	PRR5L	2239	2255	1.0	#CAMPO!	1	9,39E+00	0.515	0.384772	0.13360145	-684.240.932.679	13	16	6	3UTR		0	0	0
hsa-let-7g-5p	NM_001160169	PRR5L	1862	1878	1.0	#CAMPO!	1	9,39E+00	0.515	0.384772	0.13360145	-684.240.932.679	13	16	6	3UTR		0	0	0
hsa-let-7g-5p	NM_000448	RAG1	5544	5561	1.0	#CAMPO!	1	0.003776303	0.559	0.378097722857	0.63675789975	-693.495.674.795	15	17	11	3UTR		1	0	1
hsa-let-7g-5p	XM_017018076	LRRC4C	7920	7939	1.0	#CAMPO!	1	0.01496505	0.735	0.0	0.0	-838.263.461.528	17	19	9	3UTR		0	0	0
hsa-let-7g-5p	XM_017018074	LRRC4C	7952	7971	1.0	#CAMPO!	1	0.01496505	0.735	0.0	0.0	-838.263.461.528	17	19	9	3UTR		0	0	0
hsa-let-7g-5p	NM_001142930	API5	1812	1851	1.0	#CAMPO!	1	0.004927704	0.588	316.062.473.333	248.450.282.075	-379.332.483.736	15	17	15	3UTR		0	0	0
hsa-let-7g-5p	NM_006595	API5	1807	1846	1.0	#CAMPO!	1	0.004927704	0.588	316.062.473.333	248.450.282.075	-379.332.483.736	15	17	15	3UTR		0	0	0
hsa-let-7g-5p	NM_001142931	API5	1645	1684	1.0	#CAMPO!	1	0.004927704	0.588	316.062.473.333	248.450.282.075	-379.332.483.736	15	17	15	3UTR		0	0	0
hsa-let-7g-5p	XM_017018465	API5	1854	1893	1.0	#CAMPO!	1	0.004927704	0.588	0.0	0.0	-379.332.483.736	15	17	15	3UTR		0	0	0
hsa-let-7g-5p	NM_001145033	C11orf96	971	986	1.0	#CAMPO!	0	0.0004910983	0.441	0.995938444444	0.835147204875	-757.092.985.192	14	15	14	3UTR		0	0	0
hsa-let-7g-5p	XM_011520459	TSPAN18	3945	3959	1.0	#CAMPO!	1	0.0008290865	0.544	0.0	0.0	-476.182.347.791	13	14	13	3UTR		1	1	2
hsa-let-7g-5p	NM_001258324	TP53I11	3427	3452	1.0	#CAMPO!	1	0.009502018	0.426	#CAMPO!	#CAMPO!	-508.276.357.591	17	20	10	3UTR		0	0	0
hsa-let-7g-5p	NM_001258321	TP53I11	3543	3568	1.0	#CAMPO!	1	0.009502018	0.426	#CAMPO!	#CAMPO!	-508.276.357.591	17	20	10	3UTR		0	0	0
hsa-let-7g-5p	NM_006034	TP53I11	3225	3250	1.0	#CAMPO!	1	0.009502018	0.426	#CAMPO!	0.00843104875	-508.276.357.591	17	20	10	3UTR		0	0	0
hsa-let-7g-5p	NM_001258323	TP53I11	3300	3325	1.0	#CAMPO!	1	0.009502018	0.426	#CAMPO!	0.00843104875	-508.276.357.591	17	20	10	3UTR		0	0	0
hsa-let-7g-5p	XM_011520478	TP53I11	3281	3306	1.0	#CAMPO!	1	0.009502018	0.426	0.0	0.0	-508.276.357.591	17	20	10	3UTR		0	0	0
hsa-let-7g-5p	NM_001258320	TP53I11	3619	3644	1.0	#CAMPO!	1	0.009502018	0.426	#CAMPO!	#CAMPO!	-508.276.357.591	17	20	10	3UTR		0	0	0
hsa-let-7g-5p	NM_001242832	ARFGAP2	2248	2267	1.0	#CAMPO!	0	3,09E-01	0.338	243.318.366.667	204.410.093.025	-866.051.072.387	16	19	9	3UTR		0	0	0
hsa-let-7g-5p	NM_001172640	CELF1	1950	1966	1.0	#CAMPO!	1	0.001309348	0.559	3.895.765	30.328.131.525	-124.965.397.034	15	16	15	3UTR	MIRT502844	1	0	1
hsa-let-7g-5p	NM_001143984	PTPMT1	1173	1193	1.0	#CAMPO!	0	3,12E+01	0.441	0.08261008	#CAMPO!	-103.718.616.577	17	20	9	3UTR		0	0	0
hsa-let-7g-5p	NM_175732	PTPMT1	1256	1276	1.0	#CAMPO!	0	3,12E+01	0.441	0.08261008	#CAMPO!	-103.718.616.577	17	20	9	3UTR		0	0	0
hsa-let-7g-5p	NM_138447	ZNF689	2323	2345	1.0	#CAMPO!	1	0.0003052968	0.544	0.71389938	0.714671675	-467.302.400.645	15	19	9	3UTR		1	0	1
hsa-let-7g-5p	XM_017023635	TP53TG3D	2608	2629	1.0	#CAMPO!	1	0.002087669	0.441	0.0	0.0	-518.008.091.453	20	21	20	3UTR		0	0	0
hsa-let-7g-5p	XM_017023102	TP53TG3	3205	3226	1.0	#CAMPO!	1	0.002072644	0.441	0.0	0.0	-518.008.091.453	20	21	20	3UTR		0	0	0
hsa-let-7g-5p	NM_016212	TP53TG3	432	453	1.0	#CAMPO!	1	0.002803458	0.441	#CAMPO!	#CAMPO!	-518.008.091.453	20	21	20	3UTR		0	0	0
hsa-let-7g-5p	XM_017023103	TP53TG3	861	882	1.0	#CAMPO!	1	0.002072644	0.441	0.0	0.0	-518.008.091.453	20	21	20	3UTR		0	0	0
hsa-let-7g-5p	NM_001205259	TP53TG3C	430	451	1.0	#CAMPO!	1	0.002803458	0.441	0.504815888889	0.3337604	-518.008.091.453	20	21	20	3UTR		0	0	0
hsa-let-7g-5p	XM_017023592	TP53TG3C	869	890	1.0	#CAMPO!	1	0.002087669	0.441	0.0	0.0	-518.008.091.453	20	21	20	3UTR		0	0	0
hsa-let-7g-5p	NM_001099687	TP53TG3B	432	453	1.0	#CAMPO!	1	0.002803458	0.441	0.679462	0.5304861375	-518.008.091.453	20	21	20	3UTR		0	0	0
hsa-let-7g-5p	XM_017023639	TP53TG3B	861	882	1.0	#CAMPO!	1	0.002072644	0.441	0.0	0.0	-518.008.091.453	20	21	20	3UTR		0	0	0
hsa-let-7g-5p	NM_001308301	MYLK3	2521	2559	1.0	#CAMPO!	1	0.001675976	0.515	#CAMPO!	0.11562765625	-966.339.736.629	17	23	11	3UTR		0	0	0
hsa-let-7g-5p	NM_182493	MYLK3	3340	3378	1.0	#CAMPO!	1	0.001675976	0.515	0.363692624545	0.128539685625	-966.339.736.629	17	23	11	3UTR		0	0	0
hsa-let-7g-5p	NM_033119	NKD1	2051	2071	1.0	#CAMPO!	1	0.04954438	0.618	4.388.842	14.836.318.575	-714.012.814.695	14	16	14	3UTR		1	1	2
hsa-let-7g-5p	NM_024336	IRX3	2256	2292	1.0	#CAMPO!	0	0.009126677	0.636	1.229.071	0.779626651379	-651.454.019.368	13	15	13	3UTR		0	0	0
hsa-let-7g-5p	NM_138736	GNAO1	3331	3351	1.0	#CAMPO!	1	8,70E+01	0.324	#CAMPO!	#CAMPO!	-609.222.096.393	17	20	10	3UTR		0	0	0
hsa-let-7g-5p	NM_001265612	CNOT1	7742	7779	1.0	#CAMPO!	1	0.01181541	0.529	587.451.237.931	51.742.001.475	-610.695.976.654	20	37	8	3UTR		0	0	0
hsa-let-7g-5p	NM_016284	CNOT1	7757	7794	1.0	#CAMPO!	1	0.01181541	0.529	587.451.237.931	51.742.001.475	-610.695.976.654	20	37	8	3UTR		0	0	0
[truncated: 69,775 more rows]
