# Supplementary material for: Comparison of microRNA Expression Profile in Chronic Myeloid Leukemia Patients Newly Diagnosed and Treated by Allogeneic Hematopoietic Stem Cell Transplantation
Source: Front Oncol. 2020 Sep 4;10:1544. doi: 10.3389/fonc.2020.01544 (PMC7500210; doi:10.3389/fonc.2020.01544)
Supplement: Supplementary file 6 [file Data_Sheet_1.ZIP › DOWNREGULATED/Downregulated without 0.xlsx]

## Sheet: Downregulated without 0
mirnaid	refseqid	genesymbol	start	end	bindingp	energy	seed	accessibility	au	phylopstem	phylopflank	me	number_of_pairings	binding_region_length	longest_consecutive_pairings	position	validated	TargetScan	miRDB	soma
hsa-let-7g-5p	XM_017019910	TARBP2	1118	1161	0.953846153846	#VALUE!	1	0.003225764	0.412	0.0	0.0	-379332483736	18	23	9	3UTR		1	1	2
hsa-let-7g-5p	NM_000427	LOR	1170	1203	0.953846153846	#VALUE!	1	0.2708727	0.585	0.110297649583	0.542044395278	-72843777558	19	33	12	3UTR		1	1	2
hsa-let-7g-5p	NM_019592	RNF20	3069	3090	0.958974358974	#VALUE!	1	0.7523312	0.544	0.434141857143	0.5026211525	-632527004423	12	16	7	3UTR		1	1	2
hsa-let-7g-5p	NM_001195684	TGFBR3	5886	5906	0.974358974359	#VALUE!	1	0.02546714	0.559	175306066667	168659929325	-134976292297	15	20	9	3UTR	MIRT546331	1	1	2
hsa-let-7g-5p	XM_017019794	SCN8A	6206	6229	1.0	#VALUE!	1	0.009520692	0.574	0.0	0.0	-689308954671	19	23	8	3UTR		1	1	2
hsa-let-7g-5p	XM_011538651	SCN8A	6193	6216	1.0	#VALUE!	1	0.009520692	0.574	0.0	0.0	-689308954671	19	23	8	3UTR		1	1	2
hsa-let-7g-5p	NM_014191	SCN8A	6209	6232	1.0	#VALUE!	1	0.009520692	0.574	188832257143	268343128125	-689308954671	19	23	8	3UTR		1	1	2
hsa-let-7g-5p	NM_001177984	SCN8A	6086	6109	1.0	#VALUE!	1	0.009520692	0.574	188832257143	268343128125	-689308954671	19	23	8	3UTR		1	1	2
hsa-let-7g-5p	NM_134323	TARBP2	1676	1719	1.0	#VALUE!	1	0.003225764	0.412	0.95648535	0.351814485	-379332483736	18	23	9	3UTR		1	1	2
hsa-let-7g-5p	NM_004178	TARBP2	1211	1254	1.0	#VALUE!	1	0.003225764	0.412	0.95648535	0.351814485	-379332483736	18	23	9	3UTR		1	1	2
hsa-let-7g-5p	NM_134324	TARBP2	1272	1294	1.0	#VALUE!	1	0.003225764	0.412	12031271875	0.4600188225	-379332483736	18	22	9	3UTR		1	1	2
hsa-let-7g-5p	NM_012117	CBX5	1498	1519	1.0	#VALUE!	0	0.004419827	0.632	332105846154	18538108775	-124460624816	17	21	13	3UTR	MIRT549023	1	1	2
hsa-let-7g-5p	NM_001127321	CBX5	1452	1473	1.0	#VALUE!	0	0.004419827	0.632	0.283173515385	157049813875	-124460624816	17	21	13	3UTR	MIRT549023	1	1	2
hsa-let-7g-5p	NM_001127322	CBX5	1650	1671	1.0	#VALUE!	0	0.004419827	0.632	0.200106261538	0.5955650925	-124460624816	17	21	13	3UTR	MIRT549023	1	1	2
hsa-let-7g-5p	XM_017019778	RBMS2	4541	4560	1.0	#VALUE!	0	0.02593433	0.574	0.0	0.0	-651454019368	15	19	8	3UTR		1	1	2
hsa-let-7g-5p	NM_014830	ZBTB39	3636	3655	1.0	#VALUE!	1	0.008531727	0.426	126894662	18096826175	-129905723216	13	19	10	3UTR		1	1	2
hsa-let-7g-5p	NM_003483	HMGA2	3653	3669	1.0	#VALUE!	1	0.2279493	0.647	488845454545	3673798725	-508245545002	14	16	11	3UTR	MIRT002097	1	1	2
hsa-let-7g-5p	NM_001874	CPM	6104	6125	1.0	#VALUE!	0	0.0244752	0.691	219020715	31047589375	-651454019368	18	21	9	3UTR		1	1	2
hsa-let-7g-5p	NM_001005502	CPM	6072	6093	1.0	#VALUE!	0	0.0244752	0.691	33733366	367613767125	-651454019368	18	21	9	3UTR		1	1	2
hsa-let-7g-5p	NM_001136116	ZNF879	2312	2339	1.0	#VALUE!	1	0.01455083	0.691	#VALUE!	0.02858381875	-518008091453	18	27	9	3UTR		1	1	2
hsa-let-7g-5p	NM_152837	SNX16	1960	1975	1.0	#VALUE!	1	0.05483518	0.676	0.356259333333	1799163815	-685114839307	13	15	9	3UTR		1	1	2
hsa-let-7g-5p	NM_152836	SNX16	2047	2062	1.0	#VALUE!	1	0.05483518	0.676	230482101111	11893288625	-685114839307	13	15	9	3UTR		1	1	2
hsa-let-7g-5p	NM_001001557	GDF6	3531	3570	1.0	#VALUE!	1	0.03287115	0.706	34950414375	18740096825	-417062352651	15	18	8	3UTR		1	1	2
hsa-let-7g-5p	NM_198401	ANKRD46	1190	1210	1.0	#VALUE!	1	0.09512945	0.603	0.00815664323077	0.509595272625	-842925875962	14	20	8	3UTR	MIRT449009	1	1	2
hsa-let-7g-5p	NM_001317942	RSPO2	1820	1839	1.0	#VALUE!	0	0.02242951	0.559	314153154545	297839549625	-724998975393	16	19	11	3UTR		1	1	2
hsa-let-7g-5p	NM_001167675	CADM2	4108	4129	1.0	#VALUE!	0	0.009098532	0.676	160967369231	196834241625	-548126098107	19	21	16	3UTR		1	1	2
hsa-let-7g-5p	NM_001167674	CADM2	4201	4222	1.0	#VALUE!	0	0.009098532	0.676	160967369231	196834241625	-548126098107	19	21	16	3UTR		1	1	2
hsa-let-7g-5p	NM_153184	CADM2	3581	3602	1.0	#VALUE!	0	0.009098532	0.676	160967369231	196834241625	-548126098107	19	21	16	3UTR		1	1	2
hsa-let-7g-5p	NM_031220	PITPNM3	3252	3303	1.0	#VALUE!	1	19.9	0.309	0.0855973921053	0.176836668125	-379332483736	17	21	11	3UTR		1	1	2
hsa-let-7g-5p	NM_003644	GAS7	5096	5113	1.0	#VALUE!	0	0.004034953	0.471	#VALUE!	#VALUE!	-775704666201	14	17	8	3UTR		1	1	2
hsa-let-7g-5p	NM_144775	SMCR8	6651	6666	1.0	#VALUE!	1	0.0001159752	0.456	0.420141464286	#VALUE!	-490607308676	14	15	14	3UTR	MIRT076227	1	1	2
hsa-let-7g-5p	NM_032932	RAB11FIP4	4892	4909	1.0	#VALUE!	1	0.002990787	0.412	#VALUE!	#VALUE!	-417062352651	15	17	10	3UTR	MIRT501436	1	1	2
hsa-let-7g-5p	NM_001303542	RAB11FIP4	4599	4616	1.0	#VALUE!	1	0.002990787	0.412	#VALUE!	#VALUE!	-417062352651	15	17	10	3UTR	MIRT501436	1	1	2
hsa-let-7g-5p	NM_031890	TMEM121B	2181	2197	1.0	#VALUE!	1	0.0965	0.441	229792566667	0.7452846265	-684240932679	13	16	6	3UTR		1	1	2
hsa-let-7g-5p	NM_153252	BRWD3	5755	5774	1.0	#VALUE!	1	61.9	0.574	150803621429	117207559625	-558516405585	16	19	7	3UTR		1	1	2
hsa-let-7g-5p	NM_006546	IGF2BP1	3666	3708	1.0	#VALUE!	1	0.03959056	0.588	253787775	257056772875	-676234892161	18	23	9	3UTR	MIRT003831	1	1	2
hsa-let-7g-5p	NM_001160423	IGF2BP1	3249	3291	1.0	#VALUE!	1	0.03959056	0.588	253787775	257056772875	-676234892161	18	23	9	3UTR	MIRT003831	1	1	2
hsa-let-7g-5p	XM_017005959	CLASP2	6002	6015	1.0	#VALUE!	1	0.005604123	0.588	0.0	0.0	-592549935993	12	13	12	3UTR		1	1	2
hsa-let-7g-5p	XM_017005958	CLASP2	6005	6018	1.0	#VALUE!	1	0.005604123	0.588	0.0	0.0	-592549935993	12	13	12	3UTR		1	1	2
hsa-let-7g-5p	NM_001207044	CLASP2	5439	5456	1.0	#VALUE!	1	0.005604123	0.588	531328809091	451319147875	-678233927745	16	17	16	3UTR		1	1	2
hsa-let-7g-5p	XM_017005982	CLASP2	5115	5128	1.0	#VALUE!	1	0.005604123	0.588	0.0	0.0	-592549935993	12	13	12	3UTR		1	1	2
hsa-let-7g-5p	NM_006902	PRRX1	1660	1703	1.0	#VALUE!	1	0.006768527	0.662	0.43448397	0.357374135	-510125032822	20	43	10	3UTR		1	1	2
hsa-let-7g-5p	NM_022716	PRRX1	1588	1631	1.0	#VALUE!	1	0.006768527	0.662	0.43448397	0.357374135	-510125032822	20	43	10	3UTR		1	1	2
hsa-let-7g-5p	NM_000639	FASLG	1388	1400	1.0	#VALUE!	1	74.3	0.515	170312438182	0.3295115325	-103988469265	11	12	11	3UTR		1	1	2
hsa-let-7g-5p	NM_001302746	FASLG	1342	1354	1.0	#VALUE!	1	74.3	0.515	170312438182	0.3295115325	-103988469265	11	12	11	3UTR		1	1	2
hsa-let-7g-5p	NM_024837	ATP8B4	4954	4972	1.0	#VALUE!	1	0.01093209	0.588	221498953846	363251285205	-522670505887	15	18	7	3UTR		1	1	2
hsa-let-7g-5p	NM_145686	MAP4K4	5028	5050	1.0	#VALUE!	1	0.008310701	0.632	325555477778	26484516275	-603692083205	19	22	12	3UTR		1	1	2
hsa-let-7g-5p	NM_145686	MAP4K4	4432	4454	1.0	#VALUE!	1	0.005500477	0.529	2052239	20173939075	-522701318475	19	22	11	3UTR		1	1	2
hsa-let-7g-5p	NM_001242560	MAP4K4	4914	4936	1.0	#VALUE!	1	0.008310701	0.632	325555477778	26484516275	-603692083205	19	22	12	3UTR		1	1	2
hsa-let-7g-5p	NM_001242560	MAP4K4	4318	4340	1.0	#VALUE!	1	0.005500477	0.529	2052239	20173939075	-522701318475	19	22	11	3UTR		1	1	2
hsa-let-7g-5p	NM_004834	MAP4K4	4704	4726	1.0	#VALUE!	1	0.008310701	0.632	325555477778	26484516275	-603692083205	19	22	12	3UTR		1	1	2
hsa-let-7g-5p	NM_004834	MAP4K4	4108	4130	1.0	#VALUE!	1	0.005500477	0.529	2052239	20173939075	-522701318475	19	22	11	3UTR		1	1	2
hsa-let-7g-5p	XM_017005361	MAP4K4	4703	4725	1.0	#VALUE!	1	0.008310701	0.632	0.0	0.0	-603692083205	19	22	12	3UTR		1	1	2
hsa-let-7g-5p	XM_017005361	MAP4K4	4107	4129	1.0	#VALUE!	1	0.005500477	0.529	0.0	0.0	-522701318475	19	22	11	3UTR		1	1	2
hsa-let-7g-5p	XM_006712869	MAP4K4	4472	4494	1.0	#VALUE!	1	0.008310701	0.632	0.0	0.0	-603692083205	19	22	12	3UTR		1	1	2
hsa-let-7g-5p	XM_006712869	MAP4K4	3876	3898	1.0	#VALUE!	1	0.005500477	0.529	0.0	0.0	-522701318475	19	22	11	3UTR		1	1	2
hsa-let-7g-5p	XM_017005371	MAP4K4	4463	4485	1.0	#VALUE!	1	0.008310701	0.632	0.0	0.0	-603692083205	19	22	12	3UTR		1	1	2
hsa-let-7g-5p	XM_017005371	MAP4K4	3867	3889	1.0	#VALUE!	1	0.005500477	0.529	0.0	0.0	-522701318475	19	22	11	3UTR		1	1	2
hsa-let-7g-5p	XM_005264071	MAP4K4	4460	4482	1.0	#VALUE!	1	0.008310701	0.632	0.0	0.0	-603692083205	19	22	12	3UTR		1	1	2
hsa-let-7g-5p	XM_005264071	MAP4K4	3864	3886	1.0	#VALUE!	1	0.005500477	0.529	0.0	0.0	-522701318475	19	22	11	3UTR		1	1	2
hsa-let-7g-5p	XM_005264069	MAP4K4	4532	4554	1.0	#VALUE!	1	0.008310701	0.632	0.0	0.0	-603692083205	19	22	12	3UTR		1	1	2
hsa-let-7g-5p	XM_005264069	MAP4K4	3936	3958	1.0	#VALUE!	1	0.005500477	0.529	0.0	0.0	-522701318475	19	22	11	3UTR		1	1	2
hsa-let-7g-5p	XM_017005375	MAP4K4	4370	4392	1.0	#VALUE!	1	0.008310701	0.632	0.0	0.0	-603692083205	19	22	12	3UTR		1	1	2
hsa-let-7g-5p	XM_017005375	MAP4K4	3774	3796	1.0	#VALUE!	1	0.005500477	0.529	0.0	0.0	-522701318475	19	22	11	3UTR		1	1	2
hsa-let-7g-5p	NM_001242559	MAP4K4	4553	4575	1.0	#VALUE!	1	0.008310701	0.632	325555477778	26484516275	-603692083205	19	22	12	3UTR		1	1	2
hsa-let-7g-5p	NM_001242559	MAP4K4	3957	3979	1.0	#VALUE!	1	0.005500477	0.529	2052239	20173939075	-522701318475	19	22	11	3UTR		1	1	2
hsa-let-7g-5p	NM_002881	RALB	1797	1822	1.0	#VALUE!	1	0.01258336	0.574	0.637980745833	0.2452302	-379332483736	19	25	9	3UTR		1	1	2
hsa-let-7g-5p	NM_003927	MBD2	2072	2106	1.0	#VALUE!	1	0.01213444	0.588	0.208513929412	0.0583184238125	-379332483736	19	22	17	3UTR	MIRT501947	1	1	2
hsa-let-7g-5p	NM_014643	ZNF516	4302	4322	1.0	#VALUE!	1	0.03214069	0.647	0.419134852727	#VALUE!	-593929536754	15	20	11	3UTR		1	1	2
hsa-let-7g-5p	NM_002657	PLAGL2	3028	3054	1.0	#VALUE!	1	0.007110645	0.456	201322647857	124717699125	-48497144956	19	26	8	3UTR	MIRT485294	1	1	2
hsa-let-7g-5p	NM_001256798	NOL4L	2686	2706	1.0	#VALUE!	1	4.52	0.603	0.448356821053	0.60657231625	-495700071937	18	20	15	3UTR		1	1	2
hsa-let-7g-5p	NM_001134375	CCNJ	3998	4021	1.0	#VALUE!	0	0.0299453	0.647	190428054545	206112670875	-805822672855	14	18	11	3UTR		1	1	2
hsa-let-7g-5p	NM_019084	CCNJ	3965	3988	1.0	#VALUE!	0	0.0299453	0.647	190428054545	206112670875	-805822672855	14	18	11	3UTR		1	1	2
hsa-let-7g-5p	NM_001134376	CCNJ	3962	3985	1.0	#VALUE!	0	0.0299453	0.647	190428054545	206112670875	-805822672855	14	18	11	3UTR		1	1	2
hsa-let-7g-5p	NM_001008738	FNIP1	4759	4777	1.0	#VALUE!	1	0.01389372	0.691	515074809091	5202910695	-943034828598	14	18	11	3UTR		1	1	2
hsa-let-7g-5p	NM_133372	FNIP1	4843	4861	1.0	#VALUE!	1	0.01389372	0.691	596681263636	5179958835	-943034828598	14	18	11	3UTR		1	1	2
hsa-let-7g-5p	NM_133174	APBB3	2058	2081	1.0	#VALUE!	1	0.008688425	0.544	0.1023483875	#VALUE!	-499396410445	18	23	11	3UTR		1	1	2
hsa-let-7g-5p	NM_133172	APBB3	2079	2102	1.0	#VALUE!	1	0.008688425	0.544	0.1023483875	#VALUE!	-499396410445	18	23	11	3UTR		1	1	2
hsa-let-7g-5p	NM_133173	APBB3	2064	2087	1.0	#VALUE!	1	0.008688425	0.544	0.1023483875	#VALUE!	-499396410445	18	23	11	3UTR		1	1	2
hsa-let-7g-5p	NM_006051	APBB3	2085	2108	1.0	#VALUE!	1	0.008688425	0.544	0.1023483875	#VALUE!	-499396410445	18	23	11	3UTR		1	1	2
hsa-let-7g-5p	NM_145034	TOR1AIP2	3809	3829	1.0	#VALUE!	1	0.008835935	0.574	0.1147401	0.1807121575	-122551227614	16	20	10	3UTR		1	1	2
hsa-let-7g-5p	NM_145034	TOR1AIP2	4175	4202	1.0	#VALUE!	0	0.03436193	0.515	0.131325545455	0.49591120125	-100708227303	15	20	11	3UTR		1	1	2
hsa-let-7g-5p	NM_001199260	TOR1AIP2	4228	4248	1.0	#VALUE!	1	0.008835935	0.574	#VALUE!	0.21410520375	-122551227614	16	20	10	3UTR		1	1	2
hsa-let-7g-5p	NM_002928	RGS16	2243	2263	1.0	#VALUE!	1	0.01493924	0.471	203901557143	23273215325	-508276357591	13	15	13	3UTR		1	1	2
hsa-let-7g-5p	NM_005686	SOX13	3151	3166	1.0	#VALUE!	1	0.001288766	0.529	152016464286	0.89443362875	-402637391766	14	15	14	3UTR		1	1	2
hsa-let-7g-5p	NM_032833	PPP1R15B	3967	3989	1.0	#VALUE!	1	0.0008117812	0.676	17597383	11803498325	-676234892161	19	22	10	3UTR	MIRT470420	1	1	2
hsa-let-7g-5p	NM_001276320	YOD1	6124	6143	1.0	#VALUE!	1	0.0144908	0.618	0.28938302	#VALUE!	-639038094088	15	19	10	3UTR	MIRT510517	1	1	2
hsa-let-7g-5p	NM_018566	YOD1	6098	6117	1.0	#VALUE!	1	0.0144908	0.618	0.2586102	224252441024	-639038094088	15	19	10	3UTR	MIRT510517	1	1	2
hsa-let-7g-5p	NM_001195684	TGFBR3	5468	5485	1.0	#VALUE!	1	0.009071355	0.721	33325852	347447287875	-48497144956	16	17	16	3UTR	MIRT546331	1	1	2
hsa-let-7g-5p	NM_001195683	TGFBR3	5632	5649	1.0	#VALUE!	1	0.009071355	0.721	464268344444	2953632325	-48497144956	16	17	16	3UTR	MIRT546331	1	1	2
hsa-let-7g-5p	NM_001195683	TGFBR3	6050	6070	1.0	#VALUE!	1	0.02546714	0.559	0.915493766667	0.52045165025	-134976292297	15	20	9	3UTR	MIRT546331	1	1	2
hsa-let-7g-5p	NM_003243	TGFBR3	5635	5652	1.0	#VALUE!	1	0.009071355	0.721	464268344444	2953632325	-48497144956	16	17	16	3UTR	MIRT546331	1	1	2
hsa-let-7g-5p	NM_003243	TGFBR3	6053	6073	1.0	#VALUE!	1	0.02546714	0.559	0.915493766667	0.52045165025	-134976292297	15	20	9	3UTR	MIRT546331	1	1	2
hsa-let-7g-5p	NM_002524	NRAS	4260	4302	1.0	#VALUE!	1	0.006754751	0.559	0.5418415	170147682625	-714012814695	20	42	10	3UTR		1	1	2
hsa-let-7g-5p	NM_001289410	FAM104A	586	609	1.0	#VALUE!	1	0.01765062	0.647	#VALUE!	#VALUE!	-730759903363	19	23	12	3UTR	MIRT574784	1	1	2
hsa-let-7g-5p	NM_001289411	FAM104A	604	627	1.0	#VALUE!	1	0.01765062	0.647	#VALUE!	#VALUE!	-730759903363	19	23	12	3UTR	MIRT574784	1	1	2
hsa-let-7g-5p	NM_032837	FAM104A	686	709	1.0	#VALUE!	1	0.01765062	0.647	#VALUE!	#VALUE!	-730759903363	19	23	12	3UTR	MIRT574784	1	1	2
hsa-let-7g-5p	NM_001098832	FAM104A	749	772	1.0	#VALUE!	1	0.01765062	0.647	#VALUE!	#VALUE!	-730759903363	19	23	12	3UTR	MIRT574784	1	1	2
hsa-let-7g-5p	NM_001289412	FAM104A	522	545	1.0	#VALUE!	1	0.01765062	0.647	0.333260166667	#VALUE!	-730759903363	19	23	12	3UTR	MIRT574784	1	1	2
hsa-let-7g-5p	XM_005258144	ARHGAP28	5051	5101	1.0	#VALUE!	1	0.2315945	0.691	0.0	0.0	-113516586995	17	20	15	3UTR		1	1	2
hsa-let-7g-5p	NM_020474	GALNT1	3546	3567	1.0	#VALUE!	1	0.1037175	0.647	204037557143	0.97015750625	-644200397337	18	21	11	3UTR		1	1	2
hsa-let-7g-5p	NM_006038	SPATA2	2898	2915	1.0	#VALUE!	1	0.007113014	0.441	35976614375	27562763175	-495700071937	15	17	12	3UTR		1	1	2
hsa-let-7g-5p	NM_001135773	SPATA2	2982	2999	1.0	#VALUE!	1	0.007113014	0.441	3057582025	3527813145	-495700071937	15	17	12	3UTR		1	1	2
hsa-let-7g-5p	NM_005656	TMPRSS2	2518	2536	1.0	#VALUE!	1	0.01323895	0.603	108765044167	193048462375	-522670505887	16	18	12	3UTR		1	1	2
hsa-let-7g-5p	NM_001135099	TMPRSS2	2556	2574	1.0	#VALUE!	1	0.01323895	0.603	270700200833	203492816	-522670505887	16	18	12	3UTR		1	1	2
hsa-let-7g-5p	NM_001242798	ZNF322	3927	3948	1.0	#VALUE!	1	0.000856418	0.544	273132327273	104791715	-593929536754	19	21	14	3UTR		1	1	2
hsa-let-7g-5p	NM_024639	ZNF322	3997	4018	1.0	#VALUE!	1	0.000856418	0.544	#VALUE!	0.7960992375	-593929536754	19	21	14	3UTR		1	1	2
hsa-let-7g-5p	NM_145899	HMGA1	1594	1613	1.0	#VALUE!	1	0.04516571	0.618	2965638	159996325825	-112074090907	16	19	12	3UTR	MIRT168587	1	1	2
hsa-let-7g-5p	NM_002131	HMGA1	1561	1580	1.0	#VALUE!	1	0.04516571	0.618	2965638	159996325825	-112074090907	16	19	12	3UTR	MIRT168587	1	1	2
hsa-let-7g-5p	NM_145903	HMGA1	1447	1466	1.0	#VALUE!	1	0.04516571	0.618	2965638	159996325825	-112074090907	16	19	12	3UTR	MIRT168587	1	1	2
hsa-let-7g-5p	NM_145901	HMGA1	1761	1780	1.0	#VALUE!	1	0.04516571	0.618	2965638	159996325825	-112074090907	16	19	12	3UTR	MIRT168587	1	1	2
hsa-let-7g-5p	NM_145905	HMGA1	1450	1469	1.0	#VALUE!	1	0.04516571	0.618	2965638	159996325825	-112074090907	16	19	12	3UTR	MIRT168587	1	1	2
hsa-let-7g-5p	NM_001012994	SNX30	4084	4104	1.0	#VALUE!	1	0.02621665	0.5	0.727036	#VALUE!	-871744569862	16	20	8	3UTR		1	1	2
hsa-let-7g-5p	NM_033334	NR6A1	3015	3028	1.0	#VALUE!	1	0.0001604134	0.441	230727058333	249573928875	-561866339543	12	13	12	3UTR	MIRT471964	1	1	2
hsa-let-7g-5p	XM_006717130	PBX3	2343	2370	1.0	#VALUE!	1	0.00827289	0.588	0.0	0.0	-593929536754	15	20	8	3UTR		1	1	2
hsa-let-7g-5p	NM_001135181	SLC5A9	2417	2447	1.0	#VALUE!	1	0.1088107	0.574	#VALUE!	#VALUE!	-623647057278	17	21	15	3UTR		1	1	2
hsa-let-7g-5p	NM_001011547	SLC5A9	2342	2372	1.0	#VALUE!	1	0.1088107	0.574	#VALUE!	#VALUE!	-623647057278	17	21	15	3UTR		1	1	2
hsa-let-7g-5p	XM_011520459	TSPAN18	3945	3959	1.0	#VALUE!	1	0.0008290865	0.544	0.0	0.0	-476182347791	13	14	13	3UTR		1	1	2
hsa-let-7g-5p	NM_033119	NKD1	2051	2071	1.0	#VALUE!	1	0.04954438	0.618	4388842	14836318575	-714012814695	14	16	14	3UTR		1	1	2
hsa-let-7g-5p	NM_001257174	DDX19B	1632	1650	1.0	#VALUE!	1	0.02965558	0.618	30178986	15097662975	-467302400645	15	18	7	3UTR		1	1	2
hsa-let-7g-5p	XM_011522834	DDX19B	1634	1652	1.0	#VALUE!	1	0.02965558	0.618	0.0	0.0	-467302400645	15	18	7	3UTR		1	1	2
hsa-let-7g-5p	NM_001257173	DDX19B	1678	1696	1.0	#VALUE!	1	0.02965558	0.618	0.887169266667	0.54889730625	-467302400645	15	18	7	3UTR		1	1	2
hsa-let-7g-5p	NM_001320525	DDX19A	1771	1789	1.0	#VALUE!	1	0.04878049	0.618	237951866667	0.9067156375	-467302400645	15	18	7	3UTR		1	1	2
hsa-let-7g-5p	NM_018332	DDX19A	1710	1728	1.0	#VALUE!	1	0.04878049	0.618	237951866667	0.9067156375	-467302400645	15	18	7	3UTR		1	1	2
hsa-let-7g-5p	NM_001320522	DDX19A	1617	1635	1.0	#VALUE!	1	0.04878049	0.618	237951866667	0.9067156375	-467302400645	15	18	7	3UTR		1	1	2
hsa-let-7g-5p	NM_005688	ABCC5	5626	5648	1.0	#VALUE!	1	0.0003493577	0.529	393248	1553401225	-979669460844	17	22	8	3UTR		1	1	2
hsa-let-7g-5p	XM_017005852	LIPH	1663	1682	1.0	#VALUE!	1	0.01087601	0.353	0.0	0.0	-853685310927	16	19	9	3UTR		1	1	2
hsa-let-7g-5p	NM_001007225	IGF2BP2	4067	4097	1.0	#VALUE!	1	0.000101303	0.441	2740066375	159193119125	-855010550196	15	18	8	3UTR		1	1	2
hsa-let-7g-5p	NM_006548	IGF2BP2	4196	4226	1.0	#VALUE!	1	0.000101303	0.441	2740066375	159193119125	-855010550196	15	18	8	3UTR		1	1	2
hsa-let-7g-5p	NM_001291869	IGF2BP2	4214	4244	1.0	#VALUE!	1	0.000101303	0.441	2740066375	159193119125	-855010550196	15	18	8	3UTR		1	1	2
hsa-let-7g-5p	NM_001847	COL4A6	5493	5516	1.0	#VALUE!	0	0.02763652	0.544	0.8108589	151212022875	-814541109247	19	23	10	3UTR		1	1	2
hsa-let-7g-5p	NM_175921	C5orf51	3618	3645	1.0	#VALUE!	1	0.1049388	0.559	0.915917741176	0.54699596875	-402637391766	14	19	10	3UTR	MIRT215724	1	1	2
hsa-let-7g-5p	NM_005921	MAP3K1	6877	6902	1.0	#VALUE!	0	21.1	0.662	347898928571	355941913	-779489591025	20	25	14	3UTR	MIRT046560	1	1	2
hsa-let-7g-5p	NM_001010887	ACER2	1783	1809	1.0	#VALUE!	1	0.006816383	0.603	0.977403727273	0.03736981625	-667474492779	16	26	11	3UTR	MIRT324735	1	1	2
hsa-let-7g-5p	NM_001135820	TMEM2	5956	5981	1.0	#VALUE!	1	0.1519907	0.603	0.70717741	0.56105534375	-676234892161	20	25	10	3UTR		1	1	2
hsa-let-7g-5p	NM_013390	TMEM2	6145	6170	1.0	#VALUE!	1	0.1519907	0.603	0.70717741	0.56105534375	-676234892161	20	25	10	3UTR		1	1	2
hsa-miR-106b-5p	NM_017658	KLHL28	3322	3350	0.953846153846	#VALUE!	1	0.0840849	0.706	0.4509348	0.83957141375	-495700071937	17	28	11	3UTR	MIRT440358	1	1	2
hsa-miR-106b-5p	NM_001308112	KLHL28	3437	3465	0.953846153846	#VALUE!	1	0.0840849	0.706	11388977037	1253592825	-495700071937	17	28	11	3UTR	MIRT440358	1	1	2
hsa-miR-106b-5p	NM_015230	ARAP2	6259	6321	0.953846153846	#VALUE!	1	0.01806203	0.662	283413158621	0.58148386625	-39375744462	19	31	11	3UTR	MIRT441212	1	1	2
hsa-miR-106b-5p	NM_003298	NR2C2	5483	5501	0.961538461538	#VALUE!	0	0.002472257	0.574	0.579799752941	0.12999309	-651454019368	16	18	13	3UTR	MIRT440095	1	1	2
hsa-miR-106b-5p	NM_001291694	NR2C2	5426	5444	0.961538461538	#VALUE!	0	0.002472257	0.574	0.579799752941	0.12999309	-651454019368	16	18	13	3UTR	MIRT440095	1	1	2
hsa-miR-106b-5p	NM_171999	SALL3	4821	4841	0.961538461538	#VALUE!	1	0.003008193	0.765	354090636364	32798577875	-72843777558	18	20	11	3UTR	MIRT242661	1	1	2
hsa-miR-106b-5p	NM_207009	FAM45A	1342	1370	0.961538461538	#VALUE!	0	31.4	0.529	#VALUE!	0.25066091375	-651454019368	16	20	12	3UTR		1	1	2
hsa-miR-106b-5p	NM_001304481	FGD4	2791	2808	0.961538461538	#VALUE!	1	0.02456539	0.618	4103813	0.786728055	-129905723216	16	17	16	3UTR		1	1	2
hsa-miR-106b-5p	NM_139241	FGD4	2915	2932	0.961538461538	#VALUE!	1	0.02456539	0.618	4103813	0.786728055	-129905723216	16	17	16	3UTR		1	1	2
hsa-miR-106b-5p	NM_001304480	FGD4	2825	2842	0.961538461538	#VALUE!	1	0.02456539	0.618	4103813	0.786728055	-129905723216	16	17	16	3UTR		1	1	2
hsa-miR-106b-5p	NM_001166294	SSX2IP	3307	3331	0.961538461538	#VALUE!	1	82.6	0.5	3934731	3016151525	-495700071937	17	24	8	3UTR	MIRT439534	1	1	2
hsa-miR-106b-5p	NM_020888	KIAA1522	4332	4354	0.961538461538	#VALUE!	0	38.2	0.426	0.521879466667	0.15021275625	-954656246864	16	22	7	3UTR		1	1	2
hsa-miR-106b-5p	NM_001198972	KIAA1522	4247	4269	0.961538461538	#VALUE!	0	38.2	0.426	0.521879466667	0.15021275625	-954656246864	16	22	7	3UTR		1	1	2
hsa-miR-106b-5p	NM_001198973	KIAA1522	1571	1593	0.961538461538	#VALUE!	0	38.2	0.426	0.521879466667	0.15021275625	-954656246864	16	22	7	3UTR		1	1	2
hsa-miR-106b-5p	NM_024735	FBXO31	4189	4207	0.961538461538	#VALUE!	0	0.0004231666	0.441	0.713720133333	0.59968665625	-988456478111	15	18	7	3UTR	MIRT440656	1	1	2
hsa-miR-106b-5p	NM_021244	RRAGD	1535	1553	0.961538461538	#VALUE!	0	0.001805428	0.485	0.205979683333	0.35315052875	-757092985192	15	18	9	3UTR	MIRT521307	1	1	2
hsa-miR-106b-5p	NM_138318	KCNK10	6239	6258	0.961538461538	#VALUE!	1	0.003908347	0.603	4349204625	533714717337	-57294136647	18	19	18	3UTR		1	1	2
hsa-miR-106b-5p	NM_001256753	PEX5L	3262	3289	0.980769230769	#VALUE!	0	0.1139886	0.632	#VALUE!	0.318993705	-651454019368	18	27	11	3UTR		1	1	2
hsa-miR-106b-5p	NM_001136268	DAZAP2	1673	1693	1.0	#VALUE!	1	0.001607392	0.647	5709505	39891898375	-61995071877	16	20	6	3UTR		1	1	2
hsa-miR-106b-5p	NM_001252036	RAB5B	1954	1970	1.0	#VALUE!	0	0.05345576	0.588	0.6226487	0.72210118025	-155665584046	14	16	10	3UTR	MIRT065889	1	1	2
hsa-miR-106b-5p	NM_002868	RAB5B	1995	2011	1.0	#VALUE!	0	0.05345576	0.588	0.6226487	0.72210118025	-155665584046	14	16	10	3UTR	MIRT065889	1	1	2
hsa-miR-106b-5p	NM_001252037	RAB5B	1872	1888	1.0	#VALUE!	0	0.05345576	0.588	0.6226487	0.72210118025	-155665584046	14	16	10	3UTR	MIRT065889	1	1	2
hsa-miR-106b-5p	NM_015071	ARHGAP26	7449	7468	1.0	#VALUE!	0	0.0001254059	0.471	0.135085658	0.110225251375	-102820120289	14	16	14	3UTR		1	1	2
hsa-miR-106b-5p	NM_001135608	ARHGAP26	7284	7303	1.0	#VALUE!	0	0.0001254059	0.471	#VALUE!	#VALUE!	-102820120289	14	16	14	3UTR		1	1	2
hsa-miR-106b-5p	NM_001286455	SLC22A23	3936	3967	1.0	#VALUE!	1	0.0029784	0.544	0.604375253333	0.14942541125	-495700071937	14	17	9	3UTR	MIRT467900	1	1	2
hsa-miR-106b-5p	XM_017019038	FBXO21	2042	2059	1.0	#VALUE!	1	0.00904182	0.559	0.0	0.0	-674883993787	15	17	9	3UTR	MIRT440658	1	1	2
hsa-miR-106b-5p	NM_015002	FBXO21	2246	2263	1.0	#VALUE!	1	0.00904182	0.559	0.560213333333	0.6158558725	-674883993787	15	17	9	3UTR	MIRT440658	1	1	2
hsa-miR-106b-5p	NM_033624	FBXO21	2267	2284	1.0	#VALUE!	1	0.00904182	0.559	237098533333	0.54936655625	-674883993787	15	17	9	3UTR	MIRT440658	1	1	2
hsa-miR-106b-5p	XM_017018739	CIT	7460	7478	1.0	#VALUE!	0	0.000558402	0.529	0.0	0.0	-775704666201	15	18	10	3UTR	MIRT440942	1	1	2
hsa-miR-106b-5p	NM_001159920	FLT1	5870	5894	1.0	#VALUE!	0	0.005225783	0.603	103285993222	241013853588	-882817512286	13	16	9	3UTR		1	1	2
hsa-miR-106b-5p	NM_181785	SLC46A3	2091	2123	1.0	#VALUE!	1	0.0003981647	0.588	108973422222	2043847485	-852688422413	15	19	9	3UTR		1	1	2
hsa-miR-106b-5p	NM_001164213	LRCH1	4164	4187	1.0	#VALUE!	1	0.005229316	0.735	18518079725	18753347545	-623647057278	16	18	16	3UTR		1	1	2
hsa-miR-106b-5p	NM_001165947	HTR2A	4504	4522	1.0	#VALUE!	0	0.001650431	0.559	0.581338947059	0.85418776125	-136655996435	14	18	8	3UTR		1	1	2
hsa-miR-106b-5p	NM_000621	HTR2A	5244	5262	1.0	#VALUE!	0	0.001650431	0.559	0.581338947059	0.85418776125	-136655996435	14	18	8	3UTR		1	1	2
hsa-miR-106b-5p	NM_001039937	INTS6	2855	2896	1.0	#VALUE!	0	0.003767671	0.676	106369875	0.7062097	-995757038221	16	20	12	3UTR		1	1	2
hsa-miR-106b-5p	NM_012141	INTS6	3347	3388	1.0	#VALUE!	0	0.003767671	0.676	0.8451371	0.326061855	-995757038221	16	20	12	3UTR		1	1	2
hsa-miR-106b-5p	XM_011535041	INTS6	3357	3398	1.0	#VALUE!	0	0.003767671	0.676	0.0	0.0	-995757038221	16	20	12	3UTR		1	1	2
hsa-miR-106b-5p	NM_001002814	RAB11FIP1	4930	4956	1.0	#VALUE!	1	0.005992965	0.426	0.993275982632	120357816262	-467302400645	19	26	10	3UTR	MIRT439847	1	1	2
hsa-miR-106b-5p	XM_017013622	PKIA	748	766	1.0	#VALUE!	0	0.006333676	0.662	0.0	0.0	-651454019368	14	18	8	3UTR		1	1	2
hsa-miR-106b-5p	NM_019098	CNGB3	3627	3676	1.0	#VALUE!	1	0.0004772778	0.588	290690540556	2565176885	-39375744462	16	20	10	3UTR		1	1	2
hsa-miR-106b-5p	NM_012082	ZFPM2	3975	4007	1.0	#VALUE!	1	0.09845533	0.662	318006285	416523297875	-57294136647	18	24	8	3UTR		1	1	2
hsa-miR-106b-5p	NM_001101676	SAMD12	1168	1186	1.0	#VALUE!	0	0.009927497	0.662	0.354976428571	0.06125857	-141824963909	14	18	7	3UTR	MIRT554482	1	1	2
hsa-miR-106b-5p	NM_001286646	SLC45A4	4766	4796	1.0	#VALUE!	1	0.0006986341	0.515	332058392308	475936510975	-519004979968	16	20	13	3UTR		1	1	2
hsa-miR-106b-5p	NM_032839	DIRC2	2571	2588	1.0	#VALUE!	0	0.0004330544	0.544	0.2445	0.556	-116925329988	14	17	8	3UTR		1	1	2
hsa-miR-106b-5p	NM_020733	HEG1	5293	5323	1.0	#VALUE!	1	0.005805753	0.5	35355776	41178276175	-676234892161	16	19	14	3UTR		1	1	2
hsa-miR-106b-5p	NM_021964	ZNF148	9134	9157	1.0	#VALUE!	0	0.01909091	0.647	219379263636	18301624125	-954656246864	16	23	12	3UTR		1	1	2
hsa-miR-106b-5p	NM_015396	ARMC8	3753	3783	1.0	#VALUE!	0	0.02339639	0.529	0.269795581818	0.1972100625	-569428359855	15	17	15	3UTR		1	1	2
hsa-miR-106b-5p	NM_015396	ARMC8	2687	2712	1.0	#VALUE!	1	0.004431335	0.588	440633727273	200358812875	-676234892161	19	25	8	3UTR		1	1	2
hsa-miR-106b-5p	NM_001267042	ARMC8	3476	3506	1.0	#VALUE!	0	0.02339639	0.529	0.269795581818	0.1972100625	-569428359855	15	17	15	3UTR		1	1	2
hsa-miR-106b-5p	NM_001267042	ARMC8	2410	2435	1.0	#VALUE!	1	0.004431335	0.588	440633727273	200358812875	-676234892161	19	25	8	3UTR		1	1	2
hsa-miR-106b-5p	NM_001267041	ARMC8	3584	3614	1.0	#VALUE!	0	0.02339639	0.529	0.269795581818	0.1972100625	-569428359855	15	17	15	3UTR		1	1	2
hsa-miR-106b-5p	NM_001267041	ARMC8	2518	2543	1.0	#VALUE!	1	0.004431335	0.588	440633727273	200358812875	-676234892161	19	25	8	3UTR		1	1	2
hsa-miR-106b-5p	NM_001282342	ARMC8	3507	3537	1.0	#VALUE!	0	0.02339639	0.529	0.269795581818	0.1972100625	-569428359855	15	17	15	3UTR		1	1	2
hsa-miR-106b-5p	NM_001282342	ARMC8	2441	2466	1.0	#VALUE!	1	0.004431335	0.588	440633727273	200358812875	-676234892161	19	25	8	3UTR		1	1	2
hsa-miR-106b-5p	NM_213654	ARMC8	2416	2435	1.0	#VALUE!	1	0.06836325	0.676	0.9639753	0.42587324875	-113982828439	18	19	18	3UTR		1	1	2
hsa-miR-106b-5p	NM_014154	ARMC8	2362	2381	1.0	#VALUE!	1	0.06836325	0.676	0.9639753	0.42587324875	-113982828439	18	19	18	3UTR		1	1	2
hsa-miR-106b-5p	XM_006713564	ARMC8	3672	3702	1.0	#VALUE!	0	0.02339639	0.529	0.0	0.0	-569428359855	15	17	15	3UTR		1	1	2
hsa-miR-106b-5p	XM_011512632	ARMC8	3620	3650	1.0	#VALUE!	0	0.02339639	0.529	0.0	0.0	-569428359855	15	17	15	3UTR		1	1	2
hsa-miR-106b-5p	NM_152282	PXYLP1	2407	2452	1.0	#VALUE!	1	0.02491459	0.662	#VALUE!	0.4153350975	-101091522312	17	21	10	3UTR		1	1	2
hsa-miR-106b-5p	NM_001282728	PXYLP1	2331	2376	1.0	#VALUE!	1	0.02491459	0.662	#VALUE!	0.4153350975	-101091522312	17	21	10	3UTR		1	1	2
hsa-miR-106b-5p	NM_001037172	PXYLP1	2233	2278	1.0	#VALUE!	1	0.02491459	0.662	#VALUE!	0.4153350975	-101091522312	17	21	10	3UTR		1	1	2
hsa-miR-106b-5p	XM_005247903	PXYLP1	2585	2630	1.0	#VALUE!	1	0.02491459	0.662	0.0	0.0	-101091522312	17	21	10	3UTR		1	1	2
hsa-miR-106b-5p	NM_001177304	PLSCR4	2236	2256	1.0	#VALUE!	1	0.004447491	0.647	1668826875	204542096	-57294136647	17	20	13	3UTR		1	1	2
hsa-miR-106b-5p	NM_001128306	PLSCR4	2264	2284	1.0	#VALUE!	1	0.004447491	0.647	3150761125	191341087875	-57294136647	17	20	13	3UTR		1	1	2
hsa-miR-106b-5p	NM_020353	PLSCR4	2534	2554	1.0	#VALUE!	1	0.004447491	0.647	323431075	1856067825	-57294136647	17	20	13	3UTR		1	1	2
hsa-miR-106b-5p	NM_001128304	PLSCR4	2660	2680	1.0	#VALUE!	1	0.004447491	0.647	2934471875	234544328625	-57294136647	17	20	13	3UTR		1	1	2
hsa-miR-106b-5p	NM_001128305	PLSCR4	2622	2642	1.0	#VALUE!	1	0.004447491	0.647	32984155	2170286025	-57294136647	17	20	13	3UTR		1	1	2
hsa-miR-106b-5p	NM_001128615	ARHGEF3	1919	1944	1.0	#VALUE!	0	0.1098162	0.515	309893451667	2827570675	-651454019368	18	25	8	3UTR		1	1	2
hsa-miR-106b-5p	NM_080927	DCBLD2	5605	5629	1.0	#VALUE!	0	81.7	0.529	0.596800821739	13720226425	-136655996435	15	24	12	3UTR	MIRT735834	1	1	2
hsa-miR-106b-5p	NM_015099	CAMTA2	3810	3844	1.0	#VALUE!	1	0.0001795108	0.382	459711466429	316268097375	-452877439761	15	20	9	3UTR		1	1	2
hsa-miR-106b-5p	XM_006721478	CAMTA2	4441	4475	1.0	#VALUE!	1	0.0001795108	0.382	0.0	0.0	-452877439761	15	20	9	3UTR		1	1	2
hsa-miR-106b-5p	XM_005256799	GID4	1100	1152	1.0	#VALUE!	1	80.3	0.391	0.0	0.0	-761918883913	17	21	10	3UTR	MIRT076180	1	1	2
hsa-miR-106b-5p	NM_001007024	GOSR1	4787	4822	1.0	#VALUE!	1	0.001512257	0.426	#VALUE!	0.3281188725	-943034828598	16	21	11	3UTR		1	1	2
hsa-miR-106b-5p	NM_004871	GOSR1	4771	4806	1.0	#VALUE!	1	0.001512257	0.426	#VALUE!	0.3281188725	-943034828598	16	21	11	3UTR		1	1	2
hsa-miR-106b-5p	NM_001007025	GOSR1	4765	4800	1.0	#VALUE!	1	0.001512257	0.426	#VALUE!	0.3281188725	-943034828598	16	21	11	3UTR		1	1	2
hsa-miR-106b-5p	NM_001030006	AP2B1	3755	3786	1.0	#VALUE!	0	0.001923069	0.588	0.08020623	0.0753992525	-102820120289	12	14	12	3UTR	MIRT044360	1	1	2
hsa-miR-106b-5p	NM_001282	AP2B1	3713	3744	1.0	#VALUE!	0	0.001923069	0.588	0.08020623	0.0753992525	-102820120289	12	14	12	3UTR	MIRT044360	1	1	2
hsa-miR-106b-5p	XM_005257937	AP2B1	3730	3761	1.0	#VALUE!	0	0.001923069	0.588	0.0	0.0	-102820120289	12	14	12	3UTR	MIRT044360	1	1	2
hsa-miR-106b-5p	XM_005257938	AP2B1	3763	3794	1.0	#VALUE!	0	0.001923069	0.588	0.0	0.0	-102820120289	12	14	12	3UTR	MIRT044360	1	1	2
hsa-miR-106b-5p	NM_015151	DIP2A	5208	5231	1.0	#VALUE!	1	0.003290268	0.618	10401017	#VALUE!	-661809931277	17	23	10	3UTR		1	1	2
hsa-miR-106b-5p	NM_001146116	DIP2A	5196	5219	1.0	#VALUE!	1	0.003290268	0.618	10401017	#VALUE!	-661809931277	17	23	10	3UTR		1	1	2
hsa-miR-106b-5p	NM_003426	ZNF74	2999	3014	1.0	#VALUE!	0	7.29	0.485	#VALUE!	#VALUE!	-112402734303	14	15	14	3UTR		1	1	2
hsa-miR-106b-5p	NM_001256523	ZNF74	2913	2928	1.0	#VALUE!	0	7.29	0.485	#VALUE!	#VALUE!	-112402734303	14	15	14	3UTR		1	1	2
hsa-miR-106b-5p	NM_001256524	ZNF74	2771	2786	1.0	#VALUE!	0	7.29	0.485	#VALUE!	#VALUE!	-112402734303	14	15	14	3UTR		1	1	2
hsa-miR-106b-5p	NM_002745	MAPK1	3098	3116	1.0	#VALUE!	1	0.0006769761	0.485	158269944875	222846076475	-778177519478	14	18	8	3UTR	MIRT440279	1	1	2
hsa-miR-106b-5p	NM_004091	E2F2	5014	5031	1.0	#VALUE!	1	51.3	0.441	0.090291875	0.2349717475	-577128086594	16	17	16	3UTR	MIRT440757	1	1	2
hsa-miR-106b-5p	NM_004091	E2F2	3247	3267	1.0	#VALUE!	1	0.0008882342	0.588	0.109857444444	#VALUE!	-685114839307	15	20	9	3UTR	MIRT440757	1	1	2
hsa-miR-106b-5p	NM_015627	LDLRAP1	1135	1163	1.0	#VALUE!	0	0.001276897	0.368	#VALUE!	0.24078417375	-841549895487	15	18	13	3UTR		1	1	2
hsa-miR-106b-5p	NM_001297558	RPA2	1440	1458	1.0	#VALUE!	0	0.01924034	0.588	#VALUE!	0.110033424375	-838609586166	15	18	10	3UTR	MIRT439745	1	1	2
hsa-miR-106b-5p	NM_002946	RPA2	1633	1651	1.0	#VALUE!	0	0.01924034	0.588	#VALUE!	#VALUE!	-838609586166	15	18	10	3UTR	MIRT439745	1	1	2
hsa-miR-106b-5p	NM_001005210	LRRC55	2217	2239	1.0	#VALUE!	1	0.00125408	0.588	0.535928071429	0.11687743825	-479441436372	18	22	7	3UTR		1	1	2
hsa-miR-106b-5p	NM_001290048	ATL3	2170	2189	1.0	#VALUE!	1	0.0007152153	0.632	0.5990465	#VALUE!	-697192013303	17	19	12	3UTR	MIRT441161	1	1	2
hsa-miR-106b-5p	NM_015459	ATL3	2272	2291	1.0	#VALUE!	1	0.0007152153	0.632	0.197279475	#VALUE!	-697192013303	17	19	12	3UTR	MIRT441161	1	1	2
hsa-miR-106b-5p	NM_053056	CCND1	4186	4203	1.0	#VALUE!	1	36.3	0.412	0.853219	17190427675	-907090580745	15	17	9	3UTR	MIRT005861	1	1	2
hsa-miR-106b-5p	NM_173582	PGM2L1	6146	6166	1.0	#VALUE!	1	0.02298803	0.647	0.2205592	0.73023407125	-714012814695	17	20	10	3UTR	MIRT439992	1	1	2
hsa-miR-106b-5p	NM_173582	PGM2L1	3427	3447	1.0	#VALUE!	1	24.3	0.412	#VALUE!	0.06911876125	-122551227614	15	20	10	3UTR	MIRT439992	1	1	2
hsa-miR-106b-5p	NM_001002838	WNK3	7134	7155	1.0	#VALUE!	1	0.0001145328	0.574	111271631	13616127325	-39375744462	16	21	8	3UTR	MIRT448316	1	1	2
hsa-miR-106b-5p	NM_020922	WNK3	7305	7326	1.0	#VALUE!	1	0.0001145328	0.574	111271631	13616127325	-39375744462	16	21	8	3UTR	MIRT448316	1	1	2
hsa-miR-106b-5p	NM_001242310	EDA2R	1520	1535	1.0	#VALUE!	0	0.0611	0.5	0.05287125	0.17099056375	-12371336944	14	15	14	3UTR		1	1	2
hsa-miR-106b-5p	NM_003150	STAT3	3133	3159	1.0	#VALUE!	1	0.000239128	0.382	5083759	510545493725	-122551227614	15	21	10	3UTR	MIRT054144	1	1	2
hsa-miR-106b-5p	NM_002126	HLF	2115	2132	1.0	#VALUE!	0	0.01278498	0.632	341856045455	2915201075	-106029521269	15	17	11	3UTR		1	1	2
hsa-miR-106b-5p	XM_011524705	HLF	3769	3790	1.0	#VALUE!	0	0.005150146	0.529	0.0	0.0	-184377050531	14	21	8	3UTR		1	1	2
hsa-miR-106b-5p	XM_017025234	USP32	4858	4881	1.0	#VALUE!	1	0.004525124	0.662	0.0	0.0	-57294136647	18	23	8	3UTR	MIRT439329	1	1	2
hsa-miR-106b-5p	XM_006721811	TANC2	9977	9992	1.0	#VALUE!	1	0.004984244	0.485	0.0	0.0	-13427474631	14	15	14	3UTR		1	1	2
hsa-miR-106b-5p	NM_025185	TANC2	9629	9644	1.0	#VALUE!	1	0.004984244	0.485	2322426125	0.839820840625	-13427474631	14	15	14	3UTR		1	1	2
hsa-miR-106b-5p	XM_005246374	EPHA4	4098	4143	1.0	#VALUE!	0	0.001612622	0.412	0.0	0.0	-954656246864	14	20	9	3UTR	MIRT548322	1	1	2
hsa-miR-106b-5p	XM_017007120	NR2C2	2931	2950	1.0	#VALUE!	1	0.0002699636	0.544	0.0	0.0	-732605144472	15	19	9	3UTR	MIRT440095	1	1	2
hsa-miR-106b-5p	NM_003884	KAT2B	3960	3976	1.0	#VALUE!	1	0.0847937	0.588	167831288	0.8549754975	-417062352651	15	16	15	3UTR	MIRT004333	1	1	2
hsa-miR-106b-5p	NM_001320675	BNIP2	2150	2170	1.0	#VALUE!	1	0.004434741	0.632	#VALUE!	0.05011429	-852688422413	17	20	9	3UTR	MIRT441108	1	1	2
hsa-miR-106b-5p	NM_134260	RORA	3955	3972	1.0	#VALUE!	0	0.0005573886	0.676	#VALUE!	0.0930530135	-954656246864	14	17	11	3UTR	MIRT020475	1	1	2
hsa-miR-106b-5p	NM_002943	RORA	3931	3948	1.0	#VALUE!	0	0.0005573886	0.676	0.14289910375	0.10243829275	-954656246864	14	17	11	3UTR	MIRT020475	1	1	2
hsa-miR-106b-5p	NM_134262	RORA	3626	3643	1.0	#VALUE!	0	0.0005573886	0.676	0.173700475	0.10329790725	-954656246864	14	17	11	3UTR	MIRT020475	1	1	2
hsa-miR-106b-5p	NM_022048	CSNK1G1	2672	2689	1.0	#VALUE!	0	0.004099929	0.515	0.238252468333	0.173618388	-133398355846	14	17	9	3UTR		1	1	2
hsa-miR-106b-5p	NM_002569	FURIN	3402	3419	1.0	#VALUE!	0	11.1	0.338	180848516667	0.91581710875	-674758927398	15	17	12	3UTR		1	1	2
hsa-miR-106b-5p	NM_001289823	FURIN	3349	3366	1.0	#VALUE!	0	11.1	0.338	180848516667	0.91581710875	-674758927398	15	17	12	3UTR		1	1	2
hsa-miR-106b-5p	NM_001289824	FURIN	3503	3520	1.0	#VALUE!	0	11.1	0.338	180848516667	0.91581710875	-674758927398	15	17	12	3UTR		1	1	2
hsa-miR-106b-5p	NM_001323031	SV2B	3287	3313	1.0	#VALUE!	1	0.001605467	0.603	0.841437435714	110067863	-676234892161	20	26	10	3UTR		1	1	2
hsa-miR-106b-5p	NM_014848	SV2B	3756	3782	1.0	#VALUE!	1	0.001605467	0.603	0.841437435714	110067863	-676234892161	20	26	10	3UTR		1	1	2
hsa-miR-106b-5p	NM_001323032	SV2B	3668	3694	1.0	#VALUE!	1	0.001605467	0.603	0.841437435714	110067863	-676234892161	20	26	10	3UTR		1	1	2
hsa-miR-106b-5p	NM_001167580	SV2B	2826	2852	1.0	#VALUE!	1	0.001605467	0.603	0.841437435714	110067863	-676234892161	20	26	10	3UTR		1	1	2
hsa-miR-106b-5p	NM_002518	NPAS2	2906	2924	1.0	#VALUE!	1	2.16	0.5	0.03505635	0.307667675	-887166419261	15	18	10	3UTR		1	1	2
hsa-miR-106b-5p	NM_002830	PTPN4	3670	3701	1.0	#VALUE!	1	0.02864636	0.721	3589810875	26306142875	-499396410445	18	21	16	3UTR	MIRT439864	1	1	2
hsa-miR-106b-5p	NM_002830	PTPN4	7658	7678	1.0	#VALUE!	1	0.04626149	0.794	111598977778	0.91704035725	-830380402897	18	20	13	3UTR	MIRT439864	1	1	2
hsa-miR-106b-5p	NM_175907	ZADH2	4090	4107	1.0	#VALUE!	0	0.0009250816	0.441	221546616667	16204715525	-735752717176	16	17	16	3UTR		1	1	2
hsa-miR-106b-5p	NM_000527	LDLR	3911	3931	1.0	#VALUE!	1	0.0001151026	0.353	0.19331511	#VALUE!	-122551227614	15	20	10	3UTR	MIRT081119	1	1	2
hsa-miR-106b-5p	NM_000527	LDLR	4387	4407	1.0	#VALUE!	1	0.0001655373	0.441	0.3981419	0.0913775875	-122551227614	15	20	10	3UTR	MIRT081119	1	1	2
hsa-miR-106b-5p	NM_001195798	LDLR	3905	3925	1.0	#VALUE!	1	0.0001151026	0.353	0.19331511	#VALUE!	-122551227614	15	20	10	3UTR	MIRT081119	1	1	2
hsa-miR-106b-5p	NM_001195798	LDLR	4381	4401	1.0	#VALUE!	1	0.0001655373	0.441	0.3981419	0.0913775875	-122551227614	15	20	10	3UTR	MIRT081119	1	1	2
hsa-miR-106b-5p	NM_001195803	LDLR	3377	3397	1.0	#VALUE!	1	0.0001151026	0.353	0.19331511	#VALUE!	-122551227614	15	20	10	3UTR	MIRT081119	1	1	2
hsa-miR-106b-5p	NM_001195803	LDLR	3853	3873	1.0	#VALUE!	1	0.0001655373	0.441	0.3981419	0.0913775875	-122551227614	15	20	10	3UTR	MIRT081119	1	1	2
hsa-miR-106b-5p	NM_001195800	LDLR	3407	3427	1.0	#VALUE!	1	0.0001151026	0.353	0.19331511	#VALUE!	-122551227614	15	20	10	3UTR	MIRT081119	1	1	2
hsa-miR-106b-5p	NM_001195800	LDLR	3883	3903	1.0	#VALUE!	1	0.0001655373	0.441	0.3981419	0.0913775875	-122551227614	15	20	10	3UTR	MIRT081119	1	1	2
hsa-miR-106b-5p	NM_001195799	LDLR	3788	3808	1.0	#VALUE!	1	0.0001151026	0.353	0.19331511	#VALUE!	-122551227614	15	20	10	3UTR	MIRT081119	1	1	2
hsa-miR-106b-5p	NM_001195799	LDLR	4264	4284	1.0	#VALUE!	1	0.0001655373	0.441	0.3981419	0.0913775875	-122551227614	15	20	10	3UTR	MIRT081119	1	1	2
hsa-miR-106b-5p	NM_001257137	ITCH	2981	2996	1.0	#VALUE!	0	0.007041598	0.618	2202068	1964968095	-113384016871	14	15	14	3UTR	MIRT000372	1	1	2
hsa-miR-106b-5p	NM_031483	ITCH	2858	2873	1.0	#VALUE!	0	0.007041598	0.618	2202068	1964968095	-113384016871	14	15	14	3UTR	MIRT000372	1	1	2
hsa-miR-106b-5p	NM_001257138	ITCH	2716	2731	1.0	#VALUE!	0	0.007041598	0.618	2202068	1964968095	-113384016871	14	15	14	3UTR	MIRT000372	1	1	2
hsa-miR-106b-5p	NM_001284274	HECTD2	2862	2879	1.0	#VALUE!	0	9.35	0.529	0.327933577778	0.7594228475	-12371336944	14	17	6	3UTR		1	1	2
hsa-miR-106b-5p	NM_182765	HECTD2	2850	2867	1.0	#VALUE!	0	9.35	0.529	0.327933577778	0.7594228475	-12371336944	14	17	6	3UTR		1	1	2
hsa-miR-106b-5p	NM_014631	SH3PXD2A	5828	5855	1.0	#VALUE!	0	0.01043194	0.382	133881446923	226052544	-651454019368	18	27	10	3UTR		1	1	2
hsa-miR-106b-5p	XM_011543100	POLR3G	1477	1523	1.0	#VALUE!	1	0.09656584	0.721	0.0	0.0	-126407893122	13	19	9	3UTR	MIRT097606	1	1	2
hsa-miR-106b-5p	NM_006467	POLR3G	1244	1290	1.0	#VALUE!	1	0.09656584	0.721	0.370447944444	0.844667965	-126407893122	13	19	9	3UTR	MIRT097606	1	1	2
hsa-miR-106b-5p	XM_005248404	POLR3G	1209	1255	1.0	#VALUE!	1	0.09656584	0.721	0.0	0.0	-126407893122	13	19	9	3UTR	MIRT097606	1	1	2
hsa-miR-106b-5p	NM_001085377	MCC	8402	8422	1.0	#VALUE!	0	0.0002382792	0.676	105887510526	0.474595855	-651454019368	18	20	9	3UTR	MIRT556190	1	1	2
hsa-miR-106b-5p	NM_002387	MCC	7946	7966	1.0	#VALUE!	0	0.0002382792	0.676	0.4606102	0.63599511375	-651454019368	18	20	9	3UTR	MIRT556190	1	1	2
hsa-miR-106b-5p	NM_016644	PRR16	1354	1367	1.0	#VALUE!	0	0.03097308	0.662	226699083333	34630977475	-183015335657	12	13	12	3UTR		1	1	2
hsa-miR-106b-5p	NM_001300783	PRR16	1229	1242	1.0	#VALUE!	0	0.03097308	0.662	226699083333	34630977475	-183015335657	12	13	12	3UTR		1	1	2
hsa-miR-106b-5p	NM_001308088	PRR16	1182	1195	1.0	#VALUE!	0	0.03097308	0.662	226699083333	34630977475	-183015335657	12	13	12	3UTR		1	1	2
hsa-miR-106b-5p	NM_006161	NEUROG1	1626	1645	1.0	#VALUE!	1	0.01719646	0.75	0.312064211111	133784311708	-778177519478	17	19	12	3UTR		1	1	2
hsa-miR-106b-5p	NM_005903	SMAD5	3058	3094	1.0	#VALUE!	1	3.19	0.441	0.09166306	0.1095001575	-122551227614	15	21	10	3UTR	MIRT095203	1	1	2
hsa-miR-106b-5p	NM_001001420	SMAD5	2983	3019	1.0	#VALUE!	1	3.19	0.441	0.09166306	0.1095001575	-122551227614	15	21	10	3UTR	MIRT095203	1	1	2
hsa-miR-106b-5p	NM_018900	PCDHA1	5254	5274	1.0	#VALUE!	1	0.03320265	0.691	260684	29282604	-379332483736	17	20	9	3UTR		1	1	2
hsa-miR-106b-5p	NM_031411	PCDHA1	4429	4482	1.0	#VALUE!	1	0.03320265	0.691	288056275789	25451714075	-379332483736	17	21	9	3UTR		1	1	2
hsa-miR-106b-5p	NM_018905	PCDHA2	5199	5219	1.0	#VALUE!	1	0.03320265	0.691	260684	29282604	-379332483736	17	20	9	3UTR		1	1	2
hsa-miR-106b-5p	NM_018906	PCDHA3	5099	5119	1.0	#VALUE!	1	0.03320265	0.691	260684	29282604	-379332483736	17	20	9	3UTR		1	1	2
hsa-miR-106b-5p	NM_018907	PCDHA4	5204	5224	1.0	#VALUE!	1	0.03320265	0.691	260684	29282604	-379332483736	17	20	9	3UTR		1	1	2
hsa-miR-106b-5p	NM_018908	PCDHA5	5057	5077	1.0	#VALUE!	1	0.03320265	0.691	260684	29282604	-379332483736	17	20	9	3UTR		1	1	2
hsa-miR-106b-5p	NM_018909	PCDHA6	5269	5289	1.0	#VALUE!	1	0.03320265	0.691	260684	29282604	-379332483736	17	20	9	3UTR		1	1	2
hsa-miR-106b-5p	NM_031849	PCDHA6	4477	4497	1.0	#VALUE!	1	0.03320265	0.691	260684	29282604	-379332483736	17	20	9	3UTR		1	1	2
hsa-miR-106b-5p	NM_018910	PCDHA7	5060	5080	1.0	#VALUE!	1	0.03320265	0.691	260684	29282604	-379332483736	17	20	9	3UTR		1	1	2
hsa-miR-106b-5p	NM_031857	PCDHA9	5823	5843	1.0	#VALUE!	1	0.03320265	0.691	260684	29282604	-379332483736	17	20	9	3UTR		1	1	2
hsa-miR-106b-5p	NM_018902	PCDHA11	6687	6707	1.0	#VALUE!	1	0.03320265	0.691	260684	29282604	-379332483736	17	20	9	3UTR		1	1	2
hsa-miR-106b-5p	NM_018903	PCDHA12	5243	5263	1.0	#VALUE!	1	0.03320265	0.691	260684	29282604	-379332483736	17	20	9	3UTR		1	1	2
hsa-miR-106b-5p	NM_018904	PCDHA13	5099	5119	1.0	#VALUE!	1	0.03320265	0.691	260684	29282604	-379332483736	17	20	9	3UTR		1	1	2
hsa-miR-106b-5p	NM_018898	PCDHAC1	5314	5334	1.0	#VALUE!	1	0.03320265	0.691	260684	29282604	-379332483736	17	20	9	3UTR		1	1	2
hsa-miR-106b-5p	NM_018899	PCDHAC2	5875	5895	1.0	#VALUE!	1	0.03320265	0.691	260684	29282604	-379332483736	17	20	9	3UTR		1	1	2
hsa-miR-106b-5p	NM_001781	CD69	860	881	1.0	#VALUE!	0	0.006086537	0.559	0.0800091818182	0.0843258725	-708103967572	19	21	11	3UTR		1	1	2
hsa-miR-106b-5p	NM_144973	DENND5B	9189	9205	1.0	#VALUE!	0	0.0054704	0.765	16416786	127868332725	-136655996435	15	16	15	3UTR	MIRT440828	1	1	2
hsa-miR-106b-5p	NM_001308339	DENND5B	9259	9275	1.0	#VALUE!	0	0.0054704	0.765	0.141779333333	0.0371164875	-136655996435	15	16	15	3UTR	MIRT440828	1	1	2
hsa-miR-106b-5p	NM_014764	DAZAP2	1919	1939	1.0	#VALUE!	1	0.001607392	0.647	5709505	39891898375	-61995071877	16	20	6	3UTR		1	1	2
hsa-miR-106b-5p	NM_001136266	DAZAP2	1842	1862	1.0	#VALUE!	1	0.001607392	0.647	5709505	39891898375	-61995071877	16	20	6	3UTR		1	1	2
hsa-miR-106b-5p	NM_001136264	DAZAP2	1853	1873	1.0	#VALUE!	1	0.001607392	0.647	5709505	39891898375	-61995071877	16	20	6	3UTR		1	1	2
hsa-miR-106b-5p	NM_001136267	DAZAP2	1823	1843	1.0	#VALUE!	1	0.001607392	0.647	5709505	39891898375	-61995071877	16	20	6	3UTR		1	1	2
hsa-miR-106b-5p	NM_001168238	ABL2	9254	9271	1.0	#VALUE!	0	0.002822704	0.632	221907090909	175151333625	-102820120289	14	17	6	3UTR		1	1	2
hsa-miR-106b-5p	NM_005158	ABL2	9339	9356	1.0	#VALUE!	0	0.002822704	0.632	149185463636	240910858	-102820120289	14	17	6	3UTR		1	1	2
hsa-miR-106b-5p	NM_052966	FAM129A	5026	5045	1.0	#VALUE!	0	0.0003496458	0.485	465294857143	279478660387	-100747642293	15	19	10	3UTR	MIRT440684	1	1	2
hsa-miR-106b-5p	NM_018085	IPO9	9293	9313	1.0	#VALUE!	1	39.4	0.382	0.1083682	#VALUE!	-122551227614	15	20	10	3UTR		1	1	2
hsa-miR-106b-5p	NM_001276320	YOD1	2246	2266	1.0	#VALUE!	1	0.000581834	0.75	0.661654472727	#VALUE!	-943034828598	17	20	11	3UTR	MIRT439271	1	1	2
hsa-miR-106b-5p	NM_015176	FBXO28	2388	2425	1.0	#VALUE!	1	0.003748773	0.574	298276050556	26544936525	-39375744462	21	37	8	3UTR		1	1	2
hsa-miR-106b-5p	NM_001136115	FBXO28	2192	2229	1.0	#VALUE!	1	0.003748773	0.574	298276050556	26544936525	-39375744462	21	37	8	3UTR		1	1	2
hsa-miR-106b-5p	NM_031371	ARID4B	5289	5309	1.0	#VALUE!	1	0.006121278	0.676	466253076923	32123025635	-569245027962	17	20	7	3UTR	MIRT441190	1	1	2
hsa-miR-106b-5p	NM_016374	ARID4B	5547	5567	1.0	#VALUE!	1	0.006121278	0.676	466253076923	32123025635	-569245027962	17	20	7	3UTR	MIRT441190	1	1	2
hsa-miR-106b-5p	NM_001206794	ARID4B	5426	5446	1.0	#VALUE!	1	0.006121278	0.676	351072353846	53150698975	-569245027962	17	20	7	3UTR	MIRT441190	1	1	2
hsa-miR-106b-5p	NM_001320817	MCF2L	3369	3395	1.0	#VALUE!	1	0.001156802	0.485	441393875	302401574125	-72843777558	19	26	9	3UTR		1	1	2
hsa-miR-106b-5p	XM_005267992	NPAS3	2996	3013	1.0	#VALUE!	1	0.01867122	0.485	0.0	0.0	-508245545002	15	17	11	3UTR		1	1	2
hsa-miR-106b-5p	XM_011537071	NPAS3	2900	2917	1.0	#VALUE!	1	0.01867122	0.485	0.0	0.0	-508245545002	15	17	11	3UTR		1	1	2
hsa-miR-106b-5p	NM_001164749	NPAS3	2909	2926	1.0	#VALUE!	1	0.01867122	0.485	207861709091	29379481175	-508245545002	15	17	11	3UTR		1	1	2
hsa-miR-106b-5p	NM_173159	NPAS3	2870	2887	1.0	#VALUE!	1	0.01867122	0.485	207861709091	29379481175	-508245545002	15	17	11	3UTR		1	1	2
hsa-miR-106b-5p	NM_001165893	NPAS3	2819	2836	1.0	#VALUE!	1	0.01867122	0.485	207861709091	29379481175	-508245545002	15	17	11	3UTR		1	1	2
hsa-miR-106b-5p	NM_022123	NPAS3	2813	2830	1.0	#VALUE!	1	0.01867122	0.485	207861709091	29379481175	-508245545002	15	17	11	3UTR		1	1	2
hsa-miR-106b-5p	NM_138638	CFL2	1916	1932	1.0	#VALUE!	0	0.001672978	0.75	329258125	293886733875	-128933657782	15	16	15	3UTR	MIRT440955	1	1	2
hsa-miR-106b-5p	NM_021914	CFL2	1774	1790	1.0	#VALUE!	0	0.001672978	0.75	2718709625	31350275375	-128933657782	15	16	15	3UTR	MIRT440955	1	1	2
hsa-miR-106b-5p	NM_001308112	KLHL28	5909	5928	1.0	#VALUE!	1	0.07865198	0.75	57760405	43229198375	-122551227614	16	19	10	3UTR	MIRT440358	1	1	2
hsa-miR-106b-5p	NM_020921	NIN	9713	9734	1.0	#VALUE!	0	0.01723883	0.603	17558832	195879787	-696959672116	18	21	11	3UTR	MIRT472170	1	1	2
hsa-miR-106b-5p	NM_001099652	GPR137C	3514	3529	1.0	#VALUE!	0	0.001872706	0.559	0.7688325	0.5175570025	-136138434124	13	15	8	3UTR		1	1	2
hsa-miR-106b-5p	NM_001166293	SSX2IP	3439	3463	1.0	#VALUE!	1	82.6	0.5	190332569565	257723752625	-495700071937	17	24	8	3UTR	MIRT439534	1	1	2
hsa-miR-106b-5p	NM_001166295	SSX2IP	3435	3459	1.0	#VALUE!	1	82.6	0.5	16757753913	239643835125	-495700071937	17	24	8	3UTR	MIRT439534	1	1	2
hsa-miR-106b-5p	NM_001164473	FNBP1L	2713	2754	1.0	#VALUE!	0	0.001864666	0.574	281700263158	226227124937	-674758927398	17	27	9	3UTR	MIRT082294	1	1	2
hsa-miR-106b-5p	NM_001024948	FNBP1L	3842	3883	1.0	#VALUE!	0	0.001864666	0.574	281700263158	226227124937	-674758927398	17	27	9	3UTR	MIRT082294	1	1	2
hsa-miR-106b-5p	NM_017737	FNBP1L	2539	2580	1.0	#VALUE!	0	0.001864666	0.574	281700263158	226227124937	-674758927398	17	27	9	3UTR	MIRT082294	1	1	2
hsa-miR-106b-5p	NM_001178096	F3	954	969	1.0	#VALUE!	0	0.001003019	0.559	0.46809106	0.146922575	-805822672855	13	15	10	3UTR	MIRT477194	1	1	2
hsa-miR-106b-5p	NM_001400	S1PR1	1937	1955	1.0	#VALUE!	0	0.004717529	0.529	291837641176	15964009925	-155665584046	15	18	9	3UTR		1	1	2
hsa-miR-106b-5p	NM_002266	KPNA2	1940	1961	1.0	#VALUE!	1	0.009474905	0.676	238668923333	2071059575	-503583130569	19	21	13	3UTR	MIRT147283	1	1	2
hsa-miR-106b-5p	NM_001320611	KPNA2	2298	2319	1.0	#VALUE!	1	0.009474905	0.676	238668923333	2071059575	-503583130569	19	21	13	3UTR	MIRT147283	1	1	2
hsa-miR-106b-5p	NM_015278	SASH1	5152	5169	1.0	#VALUE!	0	0.0007066823	0.515	141403618571	0.68881244125	-933931466909	16	17	16	3UTR		1	1	2
hsa-miR-106b-5p	NM_001029863	C6orf120	2344	2396	1.0	#VALUE!	1	0.0008923453	0.618	#VALUE!	#VALUE!	-835463839938	17	20	10	3UTR	MIRT044361	1	1	2
hsa-miR-106b-5p	NM_001163147	ETV1	2068	2085	1.0	#VALUE!	1	0.000365907	0.574	266704	240973069375	-646951965308	15	17	13	3UTR		1	1	2
hsa-miR-106b-5p	NM_002214	ITGB8	7102	7123	1.0	#VALUE!	1	0.002662735	0.647	0.033028835	0.555567385	-495700071937	18	21	12	3UTR		1	1	2
hsa-miR-106b-5p	NM_001278196	ZBTB18	1944	1968	1.0	#VALUE!	0	0.2390017	0.676	186461723889	0.5210575775	-569428359855	17	24	10	3UTR	MIRT064801	1	1	2
hsa-miR-106b-5p	NM_205768	ZBTB18	2075	2099	1.0	#VALUE!	0	0.2390017	0.676	186461723889	0.5210575775	-569428359855	17	24	10	3UTR	MIRT064801	1	1	2
hsa-miR-106b-5p	NM_004850	ROCK2	6594	6623	1.0	#VALUE!	0	11	0.456	38547919	42179544	-757092985192	15	18	10	3UTR		1	1	2
hsa-miR-106b-5p	NM_020134	DPYSL5	3675	3690	1.0	#VALUE!	0	0.0006512477	0.485	#VALUE!	#VALUE!	-117623022645	14	15	14	3UTR		1	1	2
hsa-miR-106b-5p	NM_001253723	DPYSL5	3592	3607	1.0	#VALUE!	0	0.0006512477	0.485	#VALUE!	#VALUE!	-117623022645	14	15	14	3UTR		1	1	2
hsa-miR-106b-5p	NM_001253724	DPYSL5	3595	3610	1.0	#VALUE!	0	0.0006512477	0.485	#VALUE!	#VALUE!	-117623022645	14	15	14	3UTR		1	1	2
hsa-miR-106b-5p	XM_006711967	MAPRE3	1060	1096	1.0	#VALUE!	0	0.127	0.294	0.0	0.0	-933931466909	16	19	13	3UTR	MIRT088340	1	1	2
hsa-miR-106b-5p	XM_011532700	MAPRE3	1101	1137	1.0	#VALUE!	0	0.127	0.294	0.0	0.0	-933931466909	16	19	13	3UTR	MIRT088340	1	1	2
hsa-miR-106b-5p	NM_001321357	NRBP1	2462	2477	1.0	#VALUE!	0	72.4	0.324	147739888182	1970520795	-16809064873	14	15	14	3UTR	MIRT159120	1	1	2
hsa-miR-106b-5p	NM_001321359	NRBP1	1854	1869	1.0	#VALUE!	0	72.4	0.324	147739888182	1970520795	-16809064873	14	15	14	3UTR	MIRT159120	1	1	2
hsa-miR-106b-5p	NM_013392	NRBP1	1830	1845	1.0	#VALUE!	0	72.4	0.324	147739888182	1970520795	-16809064873	14	15	14	3UTR	MIRT159120	1	1	2
hsa-miR-106b-5p	NM_100264	WAC	2952	2989	1.0	#VALUE!	1	0.0173195	0.632	324706852381	35871810475	-379332483736	16	23	8	3UTR	MIRT056304	1	1	2
hsa-miR-106b-5p	NM_016628	WAC	2661	2698	1.0	#VALUE!	1	0.0173195	0.632	324706852381	35871810475	-379332483736	16	23	8	3UTR	MIRT056304	1	1	2
hsa-miR-106b-5p	NM_100486	WAC	2352	2389	1.0	#VALUE!	1	0.0173195	0.632	324706852381	35871810475	-379332483736	16	23	8	3UTR	MIRT056304	1	1	2
hsa-miR-106b-5p	NM_145313	RASGEF1A	2871	2900	1.0	#VALUE!	1	0.0001411312	0.632	384087060714	345074322512	-379332483736	18	29	11	3UTR		1	1	2
hsa-miR-106b-5p	NM_001282862	RASGEF1A	2899	2928	1.0	#VALUE!	1	0.0001411312	0.632	396800452857	3787248975	-379332483736	18	29	11	3UTR		1	1	2
hsa-miR-106b-5p	NM_194298	SLC16A9	3509	3527	1.0	#VALUE!	1	0.08647428	0.574	284816666667	2502180745	-800485538994	15	18	9	3UTR	MIRT439621	1	1	2
hsa-miR-106b-5p	XM_006723836	ZNFX1	6303	6326	1.0	#VALUE!	1	0.0009763756	0.603	0.0	0.0	-518008091453	18	23	9	3UTR	MIRT439176	1	1	2
hsa-miR-106b-5p	XM_006723836	ZNFX1	5956	5976	1.0	#VALUE!	1	6.05	0.368	0.0	0.0	-122551227614	15	20	10	3UTR	MIRT439176	1	1	2
hsa-miR-106b-5p	NM_021035	ZNFX1	6473	6496	1.0	#VALUE!	1	0.0009763756	0.603	438733784167	253750001875	-518008091453	18	23	9	3UTR	MIRT439176	1	1	2
hsa-miR-106b-5p	NM_020673	RAB22A	3843	3857	1.0	#VALUE!	0	0.002250544	0.559	0.28928575	0.47506395875	-121829707901	13	14	13	3UTR	MIRT083964	1	1	2
hsa-miR-106b-5p	NM_173075	APBB2	5951	5968	1.0	#VALUE!	1	0.0002448128	0.588	22140153125	21299976825	-495700071937	15	17	9	3UTR		1	1	2
hsa-miR-106b-5p	NM_001166050	APBB2	6017	6034	1.0	#VALUE!	1	0.0002448128	0.588	127052294375	155288250625	-495700071937	15	17	9	3UTR		1	1	2
hsa-miR-106b-5p	XM_017008158	APBB2	5888	5905	1.0	#VALUE!	1	0.0002448128	0.588	0.0	0.0	-495700071937	15	17	9	3UTR		1	1	2
hsa-miR-106b-5p	NM_005612	REST	4062	4075	1.0	#VALUE!	1	0.004485331	0.735	411562083333	16382039425	-705204361694	12	13	12	3UTR	MIRT213206	1	1	2
hsa-miR-106b-5p	NM_001193508	REST	3851	3864	1.0	#VALUE!	1	0.004485331	0.735	411562083333	16382039425	-705204361694	12	13	12	3UTR	MIRT213206	1	1	2
hsa-miR-106b-5p	NM_004439	EPHA5	3901	3924	1.0	#VALUE!	0	0.02492795	0.676	214343045455	28424687655	-651454019368	17	23	8	3UTR		1	1	2
hsa-miR-106b-5p	NM_001281766	EPHA5	3838	3861	1.0	#VALUE!	0	0.02492795	0.676	0.870475712727	164435473675	-651454019368	17	23	8	3UTR		1	1	2
hsa-miR-106b-5p	NM_001281765	EPHA5	3904	3927	1.0	#VALUE!	0	0.02492795	0.676	212672490909	2841549803	-651454019368	17	23	8	3UTR		1	1	2
hsa-miR-106b-5p	XM_005265653	EPHA5	2852	2875	1.0	#VALUE!	0	0.02492795	0.676	0.0	0.0	-651454019368	17	23	8	3UTR		1	1	2
hsa-miR-106b-5p	NM_006457	PDLIM5	2514	2534	1.0	#VALUE!	1	0.0001307939	0.382	0.062642	0.042271960125	-122551227614	15	20	10	3UTR		1	1	2
hsa-miR-106b-5p	NM_001271594	SESN3	5267	5286	1.0	#VALUE!	0	0.001637983	0.721	0.719274727778	10770065675	-136655996435	16	19	11	3UTR	MIRT565700	1	1	2
hsa-miR-106b-5p	NM_001301780	ZNF202	2977	2995	1.0	#VALUE!	1	0.001843281	0.574	0.5557977125	0.14482537125	-12417709117	14	18	8	3UTR	MIRT505062	1	1	2
hsa-miR-106b-5p	NM_152735	ZBTB9	2451	2470	1.0	#VALUE!	0	0.0003245081	0.485	0.440900588889	0.464338635	-651454019368	14	19	8	3UTR	MIRT100457	1	1	2
hsa-miR-106b-5p	NM_001145313	FSD1L	4602	4620	1.0	#VALUE!	1	0.002824365	0.691	358286444444	0.85728451875	-120871082598	15	18	9	3UTR		1	1	2
hsa-miR-106b-5p	NM_001287191	FSD1L	4536	4554	1.0	#VALUE!	1	0.002824365	0.691	358286444444	0.85728451875	-120871082598	15	18	9	3UTR		1	1	2
hsa-miR-106b-5p	NM_001287192	FSD1L	4503	4521	1.0	#VALUE!	1	0.002824365	0.691	358286444444	0.85728451875	-120871082598	15	18	9	3UTR		1	1	2
hsa-miR-106b-5p	NM_002077	GOLGA1	3781	3797	1.0	#VALUE!	1	0.177	0.426	22741595	248665505	-801482427509	15	16	15	3UTR	MIRT440545	1	1	2
hsa-miR-106b-5p	NM_002077	GOLGA1	2735	2755	1.0	#VALUE!	1	0.001118638	0.647	0.12346184	0.7357628325	-676234892161	18	20	13	3UTR	MIRT440545	1	1	2
hsa-miR-106b-5p	NM_175852	TXLNA	4695	4714	1.0	#VALUE!	0	0.002046676	0.515	1494829125	10488203525	-851905807396	16	19	8	3UTR	MIRT136570	1	1	2
hsa-miR-106b-5p	NM_001040441	ZBTB8A	6861	6881	1.0	#VALUE!	1	31.5	0.412	#VALUE!	0.01751381125	-122551227614	15	20	10	3UTR		1	1	2
hsa-miR-106b-5p	NM_001291496	ZBTB8A	6680	6700	1.0	#VALUE!	1	31.5	0.412	#VALUE!	0.01751381125	-122551227614	15	20	10	3UTR		1	1	2
hsa-miR-106b-5p	NM_005955	MTF1	2644	2664	1.0	#VALUE!	1	0.03273149	0.632	0.368155066667	0.15769527875	-609222096393	16	20	9	3UTR	MIRT440209	1	1	2
hsa-miR-106b-5p	NM_005955	MTF1	6200	6216	1.0	#VALUE!	0	0.0004144281	0.529	281807033333	361606587375	-930073319688	14	16	9	3UTR	MIRT440209	1	1	2
hsa-miR-106b-5p	NM_014947	FOXJ3	5015	5047	1.0	#VALUE!	1	0.005292845	0.588	322096554839	3630014175	-39375744462	20	32	12	3UTR	MIRT069700	1	1	2
hsa-miR-106b-5p	NM_016308	CMPK1	2909	2928	1.0	#VALUE!	0	0.004376352	0.806	0.83396801	0.9085319375	-708103967572	18	19	18	3UTR	MIRT071330	1	1	2
hsa-miR-106b-5p	NM_001136140	CMPK1	2762	2781	1.0	#VALUE!	0	0.004376352	0.806	0.83396801	0.9085319375	-708103967572	18	19	18	3UTR	MIRT071330	1	1	2
hsa-miR-106b-5p	NM_033300	LRP8	6122	6162	1.0	#VALUE!	1	0.003147187	0.618	33497694	346251687125	-676234892161	17	20	10	3UTR		1	1	2
hsa-miR-106b-5p	NM_001018054	LRP8	6455	6495	1.0	#VALUE!	1	0.003147187	0.618	333707169	357928174375	-676234892161	17	20	10	3UTR		1	1	2
hsa-miR-106b-5p	NM_004631	LRP8	6632	6672	1.0	#VALUE!	1	0.003147187	0.618	333707169	357928174375	-676234892161	17	20	10	3UTR		1	1	2
hsa-miR-106b-5p	NM_017721	CC2D1A	3468	3483	1.0	#VALUE!	1	0.1212625	0.368	187769888889	#VALUE!	-134976292297	14	15	14	3UTR		1	1	2
hsa-miR-106b-5p	XM_005259973	CC2D1A	3459	3474	1.0	#VALUE!	1	0.1212625	0.368	0.0	0.0	-134976292297	14	15	14	3UTR		1	1	2
hsa-miR-106b-5p	NM_001195685	LYPD6	3647	3664	1.0	#VALUE!	0	0.0001502865	0.456	#VALUE!	0.1759535225	-954656246864	13	17	7	3UTR		1	1	2
hsa-miR-106b-5p	NM_194317	LYPD6	3637	3654	1.0	#VALUE!	0	0.0001502865	0.456	#VALUE!	0.1759535225	-954656246864	13	17	7	3UTR		1	1	2
hsa-miR-106b-5p	NM_001204	BMPR2	7716	7731	1.0	#VALUE!	0	0.000155096	0.456	0.2149746125	#VALUE!	-112402734303	14	15	14	3UTR	MIRT086761	1	1	2
hsa-miR-106b-5p	NM_001204	BMPR2	4344	4368	1.0	#VALUE!	0	0.1296127	0.559	2954064	350926902088	-102820120289	14	24	10	3UTR	MIRT086761	1	1	2
hsa-miR-106b-5p	NM_134442	CREB1	7248	7260	1.0	#VALUE!	0	0.006875368	0.574	290772167818	1783250751	-977961154894	11	12	11	3UTR	MIRT205050	1	1	2
hsa-miR-106b-5p	NM_004379	CREB1	7206	7218	1.0	#VALUE!	0	0.006875368	0.574	290772167818	1783250751	-977961154894	11	12	11	3UTR	MIRT205050	1	1	2
hsa-miR-106b-5p	XM_011510647	CREB1	2625	2645	1.0	#VALUE!	1	67.5	0.368	0.0	0.0	-122551227614	15	20	10	3UTR	MIRT205050	1	1	2
hsa-miR-106b-5p	NM_020896	OSBPL5	2846	2862	1.0	#VALUE!	1	0.0008606409	0.324	0.52657893	19161330625	-113982828439	14	16	10	3UTR		1	1	2
hsa-miR-106b-5p	XM_017017164	OSBPL5	2764	2780	1.0	#VALUE!	1	0.0008606409	0.324	0.0	0.0	-113982828439	14	16	10	3UTR		1	1	2
hsa-miR-106b-5p	NM_020645	NRIP3	3717	3735	1.0	#VALUE!	1	0.00148161	0.485	#VALUE!	11474452975	-906124504819	17	18	17	3UTR	MIRT442766	1	1	2
hsa-miR-106b-5p	NM_006391	IPO7	4859	4873	1.0	#VALUE!	0	0.0006457739	0.647	112310438462	205719392	-651454019368	13	14	13	3UTR	MIRT044288	1	1	2
hsa-miR-106b-5p	NM_000922	PDE3B	4215	4230	1.0	#VALUE!	0	0.003199081	0.559	0.874706807143	10506930075	-651454019368	13	15	7	3UTR		1	1	2
hsa-miR-106b-5p	NM_001261383	UEVLD	2417	2435	1.0	#VALUE!	1	0.008573363	0.632	0.148032833333	0.4075904825	-126407893122	13	18	9	3UTR		1	1	2
hsa-miR-106b-5p	NM_001261382	UEVLD	2541	2559	1.0	#VALUE!	1	0.008573363	0.632	0.3131396	0.18578913125	-126407893122	13	18	9	3UTR		1	1	2
hsa-miR-106b-5p	NM_001261386	UEVLD	1948	1966	1.0	#VALUE!	1	0.008573363	0.632	0.410260822222	0.41274872125	-126407893122	13	18	9	3UTR		1	1	2
hsa-miR-106b-5p	NM_001040697	UEVLD	2607	2625	1.0	#VALUE!	1	0.008573363	0.632	0.264578877778	0.28630996625	-126407893122	13	18	9	3UTR		1	1	2
hsa-miR-106b-5p	NM_001261385	UEVLD	2348	2366	1.0	#VALUE!	1	0.008573363	0.632	#VALUE!	0.39447899875	-126407893122	13	18	9	3UTR		1	1	2
hsa-miR-106b-5p	NM_194285	SPTY2D1	4994	5014	1.0	#VALUE!	1	61.3	0.368	33641526	364395369838	-122551227614	15	20	10	3UTR		1	1	2
hsa-miR-106b-5p	NM_001282683	FBXO31	4298	4315	1.0	#VALUE!	0	0.0006366863	0.324	172600516667	19388289675	-119757229905	15	17	13	3UTR	MIRT440656	1	1	2
hsa-miR-106b-5p	NM_001858	COL19A1	4557	4588	1.0	#VALUE!	0	0.007356875	0.588	0.21401	#VALUE!	-14522439561	14	18	8	3UTR		1	1	2
hsa-miR-106b-5p	NM_014028	OSTM1	3186	3206	1.0	#VALUE!	1	0.0003897434	0.5	0.34393462	0.7351530575	-101091522312	17	20	10	3UTR	MIRT020467	1	1	2
hsa-miR-106b-5p	NM_014028	OSTM1	2591	2625	1.0	#VALUE!	0	0.004565158	0.574	146249038788	114858047625	-651454019368	16	34	7	3UTR	MIRT020467	1	1	2
hsa-miR-106b-5p	NM_001286099	GPR6	1590	1607	1.0	#VALUE!	1	0.0004374311	0.662	247029285714	165852786525	-467302400645	16	17	16	3UTR		1	1	2
hsa-miR-106b-5p	NM_005284	GPR6	1481	1498	1.0	#VALUE!	1	0.0004374311	0.662	247029285714	165852786525	-467302400645	16	17	16	3UTR		1	1	2
hsa-miR-106b-5p	XM_006715379	HS3ST5	2750	2769	1.0	#VALUE!	0	0.0006435615	0.691	0.0	0.0	-105818211374	15	19	9	3UTR		1	1	2
hsa-miR-106b-5p	NM_018646	TRPV6	2652	2700	1.0	#VALUE!	1	0.01473661	0.426	110390390667	108825718625	-479441436372	18	22	10	3UTR		1	1	2
hsa-miR-106b-5p	NM_004331	BNIP3L	3408	3421	1.0	#VALUE!	1	0.05728326	0.735	327619416667	3322245885	-705204361694	12	13	12	3UTR		1	1	2
hsa-miR-106b-5p	NM_001197293	DPYSL2	4259	4302	1.0	#VALUE!	1	0.0003171837	0.618	28144362381	188115539	-39375744462	20	43	8	3UTR	MIRT224753	1	1	2
hsa-miR-106b-5p	NM_001386	DPYSL2	4242	4285	1.0	#VALUE!	1	0.0003171837	0.618	28144362381	188115539	-39375744462	20	43	8	3UTR	MIRT224753	1	1	2
hsa-miR-106b-5p	NM_001244604	DPYSL2	3901	3944	1.0	#VALUE!	1	0.0003171837	0.618	28144362381	188115539	-39375744462	20	43	8	3UTR	MIRT224753	1	1	2
hsa-miR-106b-5p	NM_017412	FZD3	9750	9770	1.0	#VALUE!	1	64.9	0.397	0.1516938	#VALUE!	-122551227614	15	20	10	3UTR		1	1	2
hsa-miR-106b-5p	NM_145866	FZD3	9704	9724	1.0	#VALUE!	1	64.9	0.397	0.1516938	#VALUE!	-122551227614	15	20	10	3UTR		1	1	2
hsa-miR-106b-5p	NM_024947	PHC3	7974	7994	1.0	#VALUE!	1	3.2	0.426	1410667719	11323758735	-122551227614	15	20	10	3UTR		1	1	2
hsa-miR-106b-5p	NM_001308116	PHC3	7989	8009	1.0	#VALUE!	1	3.2	0.426	1111725	0.927835699625	-122551227614	15	20	10	3UTR		1	1	2
hsa-miR-106b-5p	NM_022763	FNDC3B	6246	6278	1.0	#VALUE!	1	0.003866841	0.647	17329729	0.69904899	-676234892161	19	32	10	3UTR		1	1	2
hsa-miR-106b-5p	NM_001135095	FNDC3B	6173	6205	1.0	#VALUE!	1	0.003866841	0.647	17329729	0.69904899	-676234892161	19	32	10	3UTR		1	1	2
hsa-miR-106b-5p	NM_001256751	PEX5L	3367	3394	1.0	#VALUE!	0	0.1139886	0.632	0.245240638462	0.18427398	-651454019368	18	27	11	3UTR		1	1	2
hsa-miR-106b-5p	NM_001256750	PEX5L	3433	3460	1.0	#VALUE!	0	0.1139886	0.632	#VALUE!	#VALUE!	-651454019368	18	27	11	3UTR		1	1	2
hsa-miR-106b-5p	NM_001256752	PEX5L	3334	3361	1.0	#VALUE!	0	0.1139886	0.632	0.177948469231	0.2437604475	-651454019368	18	27	11	3UTR		1	1	2
hsa-miR-106b-5p	NM_016559	PEX5L	3439	3466	1.0	#VALUE!	0	0.1139886	0.632	#VALUE!	#VALUE!	-651454019368	18	27	11	3UTR		1	1	2
hsa-miR-106b-5p	NM_001256756	PEX5L	3064	3091	1.0	#VALUE!	0	0.1139886	0.632	#VALUE!	0.012812225	-651454019368	18	27	11	3UTR		1	1	2
hsa-miR-106b-5p	NM_001256755	PEX5L	2974	3001	1.0	#VALUE!	0	0.1139886	0.632	0.307149853846	#VALUE!	-651454019368	18	27	11	3UTR		1	1	2
hsa-miR-106b-5p	NM_001256754	PEX5L	3169	3196	1.0	#VALUE!	0	0.1139886	0.632	0.0864304923077	#VALUE!	-651454019368	18	27	11	3UTR		1	1	2
hsa-miR-106b-5p	NM_001256754	PEX5L	2678	2704	1.0	#VALUE!	1	0.05752914	0.706	154117209091	0.872949515	-623647057278	18	26	8	3UTR		1	1	2
hsa-miR-106b-5p	NM_134470	IL1RAP	1497	1515	1.0	#VALUE!	0	0.00629742	0.706	#VALUE!	0.10411344375	-954656246864	16	18	12	3UTR		1	1	2
hsa-miR-106b-5p	NM_001167930	IL1RAP	1410	1428	1.0	#VALUE!	0	0.00629742	0.706	#VALUE!	0.10411344375	-954656246864	16	18	12	3UTR		1	1	2
hsa-miR-106b-5p	NM_001042424	NSD2	4455	4491	1.0	#VALUE!	0	3.1	0.397	112206446571	1397700445	-136655996435	16	36	10	3UTR	MIRT164664	1	1	2
hsa-miR-106b-5p	NM_133335	NSD2	4418	4454	1.0	#VALUE!	0	3.1	0.397	112206446571	1397700445	-136655996435	16	36	10	3UTR	MIRT164664	1	1	2
hsa-miR-106b-5p	NM_133330	NSD2	4773	4809	1.0	#VALUE!	0	3.1	0.397	112206446571	1397700445	-136655996435	16	36	10	3UTR	MIRT164664	1	1	2
hsa-miR-106b-5p	NM_133331	NSD2	4593	4629	1.0	#VALUE!	0	3.1	0.397	112206446571	1397700445	-136655996435	16	36	10	3UTR	MIRT164664	1	1	2
hsa-miR-106b-5p	NM_152293	TADA2B	3888	3908	1.0	#VALUE!	1	0.0002004024	0.353	0.1260864	0.0305233825	-122551227614	15	20	10	3UTR	MIRT439490	1	1	2
hsa-miR-106b-5p	XM_011513595	TADA2B	4568	4588	1.0	#VALUE!	1	0.0002004024	0.353	0.0	0.0	-122551227614	15	20	10	3UTR	MIRT439490	1	1	2
hsa-miR-106b-5p	NM_001034841	ITPRIPL2	4273	4293	1.0	#VALUE!	1	50.7	0.353	0.1011873	0.1675381475	-122551227614	15	20	10	3UTR		1	1	2
hsa-miR-106b-5p	NM_173475	DCUN1D3	5986	6003	1.0	#VALUE!	0	0.003944813	0.647	275443045455	279385640125	-757092985192	16	17	16	3UTR		1	1	2
hsa-miR-106b-5p	NM_001164579	MOSMO	3165	3183	1.0	#VALUE!	0	0.04511382	0.485	0.837651833333	0.915956874875	-85391203666	15	18	9	3UTR	MIRT283178	1	1	2
hsa-miR-106b-5p	NM_198990	NAPEPLD	2729	2775	1.0	#VALUE!	1	0.2926777	0.662	0.0901544	#VALUE!	-72843777558	19	33	11	3UTR		1	1	2
hsa-miR-106b-5p	NM_001122838	NAPEPLD	3030	3076	1.0	#VALUE!	1	0.2926777	0.662	0.207706181818	0.24787022775	-72843777558	19	33	11	3UTR		1	1	2
hsa-miR-106b-5p	NM_175884	CCDC71L	6017	6034	1.0	#VALUE!	0	0.03016161	0.647	1308818125	1110573335	-882817512286	15	17	11	3UTR	MIRT562568	1	1	2
hsa-miR-106b-5p	NM_012257	HBP1	2568	2593	1.0	#VALUE!	1	0.0184466	0.618	34584156875	257497268875	-761918883913	17	25	8	3UTR	MIRT102225	1	1	2
hsa-miR-106b-5p	NM_022484	TMEM168	6124	6145	1.0	#VALUE!	1	0.01035081	0.618	336282415385	43791089325	-476182347791	17	21	13	3UTR		1	1	2
hsa-miR-106b-5p	NM_001287497	TMEM168	6215	6236	1.0	#VALUE!	1	0.01035081	0.618	507612	37816554	-476182347791	17	21	13	3UTR		1	1	2
hsa-miR-106b-5p	NM_017752	TBC1D8B	3688	3709	1.0	#VALUE!	1	0.002151028	0.735	0.0793443692308	0.29453605125	-452877439761	17	21	13	3UTR		1	1	2
hsa-miR-106b-5p	NM_017752	TBC1D8B	4649	4670	1.0	#VALUE!	1	0.003564776	0.676	128492184615	0.49935225	-452877439761	17	21	13	3UTR		1	1	2
hsa-miR-106b-5p	NM_005342	HMGB3	1410	1426	1.0	#VALUE!	0	0.02849574	0.676	172571809091	226936884	-136655996435	14	16	11	3UTR	MIRT020449	1	1	2
hsa-miR-106b-5p	NM_001301228	HMGB3	1515	1531	1.0	#VALUE!	0	0.02849574	0.676	172571809091	226936884	-136655996435	14	16	11	3UTR	MIRT020449	1	1	2
hsa-miR-106b-5p	NM_207123	GAB1	5566	5583	1.0	#VALUE!	1	0.01545757	0.706	115998611111	0.514523375	-518008091453	15	17	9	3UTR	MIRT164203	1	1	2
hsa-miR-106b-5p	NM_002039	GAB1	5476	5493	1.0	#VALUE!	1	0.01545757	0.706	115998611111	0.514523375	-518008091453	15	17	9	3UTR	MIRT164203	1	1	2
hsa-miR-106b-5p	XM_017007971	GAB1	7185	7231	1.0	#VALUE!	1	0.01545757	0.706	0.0	0.0	-518008091453	15	18	9	3UTR	MIRT164203	1	1	2
hsa-miR-106b-5p	NM_021647	MFAP3L	5187	5212	1.0	#VALUE!	0	0.01123363	0.632	23569035	344776120625	-120667566074	16	19	11	3UTR		1	1	2
hsa-miR-106b-5p	NM_001009554	MFAP3L	4681	4706	1.0	#VALUE!	0	0.01123363	0.632	272173666667	151965361	-120667566074	16	19	11	3UTR		1	1	2
hsa-miR-106b-5p	NM_004755	RPS6KA5	3415	3435	1.0	#VALUE!	1	0.004341318	0.735	0.989135263158	12898573125	-495700071937	16	20	9	3UTR	MIRT534571	1	1	2
hsa-miR-106b-5p	NM_001322237	RPS6KA5	3203	3234	1.0	#VALUE!	1	0.004341318	0.735	146000704737	10474231325	-495700071937	16	21	9	3UTR	MIRT534571	1	1	2
hsa-miR-106b-5p	NM_001289133	BTBD7	6966	6986	1.0	#VALUE!	1	0.00213805	0.662	110959302	30390972675	-113982828439	16	20	10	3UTR	MIRT441098	1	1	2
hsa-miR-106b-5p	NM_001002860	BTBD7	8234	8254	1.0	#VALUE!	1	0.00213805	0.662	110959302	19006014325	-113982828439	16	20	10	3UTR	MIRT441098	1	1	2
hsa-miR-106b-5p	NM_152594	SPRED1	4268	4288	1.0	#VALUE!	0	0.0003671025	0.603	0.3658266875	0.65301988625	-111504741159	15	20	8	3UTR	MIRT280993	1	1	2
hsa-miR-106b-5p	NM_017553	INO80	5812	5833	1.0	#VALUE!	0	0.006242238	0.456	306505666667	326856397	-757092985192	14	21	9	3UTR		1	1	2
hsa-miR-10a-5p	NM_134442	CREB1	8988	9030	0.980769230769	#VALUE!	1	0.009060091	0.618	0.24890001	#VALUE!	-39375744462	17	22	12	3UTR		1	1	2
hsa-miR-10a-5p	NM_004379	CREB1	8946	8988	0.980769230769	#VALUE!	1	0.009060091	0.618	0.24890001	#VALUE!	-39375744462	17	22	12	3UTR		1	1	2
hsa-miR-10a-5p	NM_018711	SVOP	2260	2275	1.0	#VALUE!	1	46.5	0.559	0.629863642857	#VALUE!	-519004979968	13	15	10	3UTR		1	1	2
hsa-miR-10a-5p	NM_001142568	BBX	7939	7961	1.0	#VALUE!	1	0.000742765	0.632	0.416952338462	0.19340534375	-522670505887	20	22	16	3UTR		1	1	2
hsa-miR-10a-5p	NM_001142568	BBX	7134	7156	1.0	#VALUE!	1	0.01628195	0.515	0.1372118	0.145798092	-490607308676	14	17	10	3UTR		1	1	2
hsa-miR-10a-5p	NM_001142568	BBX	4492	4511	1.0	#VALUE!	1	0.003549043	0.647	294526222222	3127229	-134976292297	18	19	18	3UTR		1	1	2
hsa-miR-10a-5p	NM_020235	BBX	7849	7871	1.0	#VALUE!	1	0.000742765	0.632	0.416952338462	0.19340534375	-522670505887	20	22	16	3UTR		1	1	2
hsa-miR-10a-5p	NM_020235	BBX	7044	7066	1.0	#VALUE!	1	0.01628195	0.515	0.1372118	0.145798092	-490607308676	14	17	10	3UTR		1	1	2
hsa-miR-10a-5p	NM_020235	BBX	4402	4421	1.0	#VALUE!	1	0.003549043	0.647	294526222222	3127229	-134976292297	18	19	18	3UTR		1	1	2
hsa-miR-10a-5p	NM_001276286	BBX	6930	6952	1.0	#VALUE!	1	0.000742765	0.632	0.416952338462	0.19340534375	-522670505887	20	22	16	3UTR		1	1	2
hsa-miR-10a-5p	NM_001276286	BBX	6125	6147	1.0	#VALUE!	1	0.01628195	0.515	0.1372118	0.145798092	-490607308676	14	17	10	3UTR		1	1	2
hsa-miR-10a-5p	NM_001276286	BBX	3483	3502	1.0	#VALUE!	1	0.003549043	0.647	294526222222	3127229	-134976292297	18	19	18	3UTR		1	1	2
hsa-miR-10a-5p	XM_017006882	BBX	7135	7157	1.0	#VALUE!	1	0.01628195	0.515	0.0	0.0	-490607308676	14	17	10	3UTR		1	1	2
hsa-miR-10a-5p	XM_017006882	BBX	4493	4512	1.0	#VALUE!	1	0.003549043	0.647	0.0	0.0	-134976292297	18	19	18	3UTR		1	1	2
hsa-miR-10a-5p	XM_011513004	BBX	7172	7194	1.0	#VALUE!	1	0.01628195	0.515	0.0	0.0	-490607308676	14	17	10	3UTR		1	1	2
hsa-miR-10a-5p	XM_011513004	BBX	4530	4549	1.0	#VALUE!	1	0.003549043	0.647	0.0	0.0	-134976292297	18	19	18	3UTR		1	1	2
hsa-miR-10a-5p	NM_019001	XRN1	5988	6007	1.0	#VALUE!	1	0.05257343	0.765	20917814	276822515375	-705204361694	12	14	12	3UTR	MIRT025621	1	1	2
hsa-miR-10a-5p	NM_001282857	XRN1	5952	5971	1.0	#VALUE!	1	0.05257343	0.765	20917814	277396730375	-705204361694	12	14	12	3UTR	MIRT025621	1	1	2
hsa-miR-10a-5p	NM_198501	SMTNL2	1453	1469	1.0	#VALUE!	1	0.0009088193	0.618	0.61761195	0.52594201125	-714012814695	14	16	10	3UTR		1	1	2
hsa-miR-10a-5p	NM_001114974	SMTNL2	1801	1817	1.0	#VALUE!	1	0.0009088193	0.618	0.61761195	0.52594201125	-714012814695	14	16	10	3UTR		1	1	2
hsa-miR-10a-5p	NM_015986	CRLF3	2391	2403	1.0	#VALUE!	1	0.01029032	0.647	4885922	499586095	-103988469265	11	12	11	3UTR	MIRT558566	1	1	2
hsa-miR-10a-5p	NM_001163079	TMEM121B	1778	1793	1.0	#VALUE!	0	0.006181486	0.456	#VALUE!	#VALUE!	-793809536172	13	15	10	3UTR		1	1	2
hsa-miR-10a-5p	NM_004327	BCR	6592	6606	1.0	#VALUE!	0	0.0003150806	0.397	#VALUE!	#VALUE!	-954656246864	13	14	13	3UTR	MIRT047744	1	1	2
hsa-miR-10a-5p	NM_021574	BCR	6460	6474	1.0	#VALUE!	0	0.0003150806	0.397	#VALUE!	#VALUE!	-954656246864	13	14	13	3UTR	MIRT047744	1	1	2
hsa-miR-10a-5p	NM_033517	SHANK3	6858	6915	1.0	#VALUE!	1	0.0273851	0.574	293908074615	237676972	-379332483736	18	28	10	3UTR		1	1	2
hsa-miR-10a-5p	NM_198560	LHFPL4	3889	3907	1.0	#VALUE!	1	0.0001586621	0.368	193506908333	236138273	-801982731605	14	18	7	3UTR	MIRT025599	1	1	2
hsa-miR-10a-5p	NM_207351	PRRT3	3623	3658	1.0	#VALUE!	1	0.0009714448	0.471	0.1115121	0.70082672875	-823790447024	19	35	9	3UTR		1	1	2
hsa-miR-10a-5p	NM_003298	NR2C2	6528	6552	1.0	#VALUE!	1	0.001793326	0.544	0.625984303333	0.1143855745	-825287639635	18	24	7	3UTR	MIRT522213	1	1	2
hsa-miR-10a-5p	NM_003298	NR2C2	6111	6145	1.0	#VALUE!	1	0.004220274	0.485	0.108407968	0.725315195	-379332483736	18	27	11	3UTR	MIRT522213	1	1	2
hsa-miR-10a-5p	NM_001291694	NR2C2	6471	6495	1.0	#VALUE!	1	0.001793326	0.544	0.625984303333	0.1143855745	-825287639635	18	24	7	3UTR	MIRT522213	1	1	2
hsa-miR-10a-5p	NM_001291694	NR2C2	6054	6088	1.0	#VALUE!	1	0.004220274	0.485	0.108407968	0.725315195	-379332483736	18	27	11	3UTR	MIRT522213	1	1	2
hsa-miR-10a-5p	NM_001003793	RBMS3	6915	6946	1.0	#VALUE!	0	32.4	0.5	#VALUE!	0.13644479	-651454019368	17	20	13	3UTR		1	1	2
hsa-miR-10a-5p	NM_001177711	RBMS3	6867	6898	1.0	#VALUE!	0	32.4	0.5	#VALUE!	0.13644479	-651454019368	17	20	13	3UTR		1	1	2
hsa-miR-10a-5p	NM_001003792	RBMS3	6861	6892	1.0	#VALUE!	0	32.4	0.5	#VALUE!	0.13644479	-651454019368	17	20	13	3UTR		1	1	2
hsa-miR-10a-5p	NM_001008392	CTDSPL	1940	1959	1.0	#VALUE!	1	0.002421084	0.5	2948079	215278104625	-112306303685	17	19	11	3UTR		1	1	2
hsa-miR-10a-5p	NM_005808	CTDSPL	1907	1926	1.0	#VALUE!	1	0.002421084	0.5	2948079	215278104625	-112306303685	17	19	11	3UTR		1	1	2
hsa-miR-10a-5p	NM_134261	RORA	9089	9109	1.0	#VALUE!	1	0.0006601782	0.721	5863455	381948034375	-522670505887	17	20	12	3UTR	MIRT546705	1	1	2
hsa-miR-10a-5p	NM_134260	RORA	9259	9279	1.0	#VALUE!	1	0.0006601782	0.721	639249733333	61980505375	-522670505887	17	20	12	3UTR	MIRT546705	1	1	2
hsa-miR-10a-5p	NM_002943	RORA	9235	9255	1.0	#VALUE!	1	0.0006601782	0.721	620686716667	62398172875	-522670505887	17	20	12	3UTR	MIRT546705	1	1	2
hsa-miR-10a-5p	NM_134262	RORA	8930	8950	1.0	#VALUE!	1	0.0006601782	0.721	489854416667	350547656	-522670505887	17	20	12	3UTR	MIRT546705	1	1	2
hsa-miR-10a-5p	NM_138391	TMEM183A	1289	1305	1.0	#VALUE!	1	0.0005144117	0.603	0.8448099375	0.750890045	-113748799774	15	16	15	3UTR		1	1	2
hsa-miR-10a-5p	NM_021033	RAP2A	1045	1061	1.0	#VALUE!	1	0.001170108	0.574	236204308333	1056776975	-522670505887	15	16	15	3UTR	MIRT249192	1	1	2
hsa-miR-10a-5p	XM_017025338	CYTH1	1570	1584	1.0	#VALUE!	1	1.28	0.324	0.0	0.0	-830380402897	13	14	13	3UTR		1	1	2
hsa-miR-10a-5p	NM_001303411	RPRD1A	2215	2230	1.0	#VALUE!	1	71	0.691	14009859	1414033787	-132236214019	10	12	10	3UTR	MIRT047673	1	1	2
hsa-miR-10a-5p	NM_003253	TIAM1	6899	6915	1.0	#VALUE!	0	0.288	0.5	0.403947977778	0.72161880625	-727063564855	14	16	9	3UTR	MIRT437579	1	1	2
hsa-miR-10a-5p	NM_015313	ARHGEF12	5934	5960	1.0	#VALUE!	1	0.00109238	0.5	110589412857	148402825125	-725589684595	13	19	7	3UTR		1	1	2
hsa-miR-10a-5p	NM_001198665	ARHGEF12	5877	5903	1.0	#VALUE!	1	0.00109238	0.5	110589412857	148402825125	-725589684595	13	19	7	3UTR		1	1	2
hsa-miR-10a-5p	NM_001301084	ARHGEF12	5760	5786	1.0	#VALUE!	1	0.00109238	0.5	110589412857	148402825125	-725589684595	13	19	7	3UTR		1	1	2
hsa-miR-10a-5p	NM_153695	ZNF367	2247	2280	1.0	#VALUE!	1	54.4	0.632	21704731	30876374975	-758659795332	12	17	9	3UTR		1	1	2
hsa-miR-10a-5p	NM_012333	MYCBP	1868	1890	1.0	#VALUE!	0	19.6	0.544	101370514	10244016855	-111366211765	18	22	10	3UTR		1	1	2
hsa-miR-10a-5p	NM_012333	MYCBP	524	578	1.0	#VALUE!	0	6.95	0.676	0.483508116667	0.30338327	-651454019368	14	20	9	3UTR		1	1	2
hsa-miR-10a-5p	NM_001040284	PAPD5	5255	5270	1.0	#VALUE!	1	0.006643307	0.574	#VALUE!	#VALUE!	-699539800192	14	15	14	3UTR	MIRT047566	1	1	2
hsa-miR-10a-5p	NM_138714	NFAT5	6289	6303	1.0	#VALUE!	1	0.0008954599	0.618	2219275	14449319525	-810862678751	12	14	10	3UTR		1	1	2
hsa-miR-10a-5p	NM_138713	NFAT5	6227	6241	1.0	#VALUE!	1	0.0008954599	0.618	2219275	14449319525	-810862678751	12	14	10	3UTR		1	1	2
hsa-miR-10a-5p	NM_001113178	NFAT5	6224	6238	1.0	#VALUE!	1	0.0008954599	0.618	2219275	14449319525	-810862678751	12	14	10	3UTR		1	1	2
hsa-miR-10a-5p	NM_173214	NFAT5	6235	6249	1.0	#VALUE!	1	0.0008954599	0.618	2219275	14449319525	-810862678751	12	14	10	3UTR		1	1	2
hsa-miR-10a-5p	NM_006599	NFAT5	6173	6187	1.0	#VALUE!	1	0.0008954599	0.618	2219275	14449319525	-810862678751	12	14	10	3UTR		1	1	2
hsa-miR-10a-5p	NM_014997	KLHDC10	3555	3571	1.0	#VALUE!	1	0.0002456461	0.515	0.3170986	0.04290796875	-519004979968	13	16	7	3UTR		1	1	2
hsa-miR-10a-5p	NM_020910	KIAA1549	11723	11747	1.0	#VALUE!	1	44.8	0.559	0.3581788375	0.43129164	-975973122336	18	24	8	3UTR		1	1	2
hsa-miR-10a-5p	NM_020910	KIAA1549	11509	11534	1.0	#VALUE!	1	0.594	0.515	0.2806337	0.2119518175	-699539800192	14	16	14	3UTR		1	1	2
hsa-miR-10a-5p	NM_001164665	KIAA1549	11771	11795	1.0	#VALUE!	1	44.8	0.559	0.3581788375	0.43129164	-975973122336	18	24	8	3UTR		1	1	2
hsa-miR-10a-5p	NM_001164665	KIAA1549	11557	11582	1.0	#VALUE!	1	0.594	0.515	0.2806337	0.2119518175	-699539800192	14	16	14	3UTR		1	1	2
hsa-miR-10a-5p	NM_022659	EBF2	2111	2126	1.0	#VALUE!	0	5.57	0.441	0.78413974	18690662	-907603789418	13	15	11	3UTR		1	1	2
hsa-miR-10a-5p	NM_001130845	BCL6	3565	3578	1.0	#VALUE!	1	0.000972441	0.515	#VALUE!	0.37453865	-915004451965	11	13	7	3UTR	MIRT734916	1	1	2
hsa-miR-10a-5p	XM_011513062	BCL6	3052	3065	1.0	#VALUE!	1	0.000972441	0.515	0.0	0.0	-915004451965	11	13	7	3UTR	MIRT734916	1	1	2
hsa-miR-143-3p	NM_001144935	FGF1	1570	1602	1.0	#VALUE!	0	0.284	0.456	105877091111	0.80370898125	-7629121762	16	19	13	3UTR		1	1	2
hsa-miR-143-3p	NM_001144934	FGF1	1664	1696	1.0	#VALUE!	0	0.284	0.456	186253511111	119355363125	-7629121762	16	19	13	3UTR		1	1	2
hsa-miR-143-3p	NM_001257207	FGF1	1604	1636	1.0	#VALUE!	0	0.284	0.456	156681044444	0.83015338	-7629121762	16	19	13	3UTR		1	1	2
hsa-miR-143-3p	NM_033136	FGF1	1847	1879	1.0	#VALUE!	0	0.284	0.456	0.679639133333	0.21169178625	-7629121762	16	19	13	3UTR		1	1	2
hsa-miR-143-3p	NM_000800	FGF1	1951	1983	1.0	#VALUE!	0	0.284	0.456	0.239842555556	#VALUE!	-7629121762	16	19	13	3UTR		1	1	2
hsa-miR-143-3p	NM_001257208	FGF1	1602	1634	1.0	#VALUE!	0	0.284	0.456	0.937448455556	0.85659795625	-7629121762	16	19	13	3UTR		1	1	2
hsa-miR-143-3p	NM_001257209	FGF1	1617	1649	1.0	#VALUE!	0	0.284	0.456	108151945556	0.91887081875	-7629121762	16	19	13	3UTR		1	1	2
hsa-miR-143-3p	NM_001257210	FGF1	1601	1633	1.0	#VALUE!	0	0.284	0.456	0.838874011111	0.86001018125	-7629121762	16	19	13	3UTR		1	1	2
hsa-miR-143-3p	NM_001144892	FGF1	1471	1503	1.0	#VALUE!	0	0.284	0.456	0.262590444444	0.42495473875	-7629121762	16	19	13	3UTR		1	1	2
hsa-miR-143-3p	NM_015071	ARHGAP26	2937	2987	1.0	#VALUE!	1	0.0004163382	0.559	0.391820771429	114177461875	-508276357591	18	24	7	3UTR		1	1	2
hsa-miR-143-3p	NM_001135608	ARHGAP26	2772	2822	1.0	#VALUE!	1	0.0004163382	0.559	136782057143	0.92746924375	-508276357591	18	24	7	3UTR		1	1	2
hsa-miR-143-3p	NM_002010	FGF9	4386	4423	1.0	#VALUE!	1	0.3014124	0.662	0.955741636111	14722286975	-39375744462	20	37	9	3UTR		1	1	2
hsa-miR-143-3p	NM_014252	SLC25A15	3638	3657	1.0	#VALUE!	1	0.006607641	0.618	0.61041525	0.08494981125	-606974896877	17	19	16	3UTR		1	1	2
hsa-miR-143-3p	NM_018440	PAG1	2995	3012	1.0	#VALUE!	1	56.9	0.529	#VALUE!	#VALUE!	-730759903363	14	17	7	3UTR		1	1	2
hsa-miR-143-3p	NM_018440	PAG1	8748	8770	1.0	#VALUE!	1	0.004348644	0.632	2046812425	157835415	-583669988847	18	22	12	3UTR		1	1	2
hsa-miR-143-3p	NM_001282558	HHLA2	1506	1558	1.0	#VALUE!	1	0.1677637	0.544	#VALUE!	#VALUE!	-402637391766	14	17	9	3UTR		1	1	2
hsa-miR-143-3p	NM_001282559	HHLA2	1295	1347	1.0	#VALUE!	1	0.1677637	0.544	#VALUE!	#VALUE!	-402637391766	14	17	9	3UTR		1	1	2
hsa-miR-143-3p	NM_001282556	HHLA2	1479	1531	1.0	#VALUE!	1	0.1677637	0.544	#VALUE!	#VALUE!	-402637391766	14	17	9	3UTR		1	1	2
hsa-miR-143-3p	XM_005247080	HHLA2	1540	1592	1.0	#VALUE!	1	0.1677637	0.544	0.0	0.0	-402637391766	14	17	9	3UTR		1	1	2
hsa-miR-143-3p	NM_007072	HHLA2	1670	1722	1.0	#VALUE!	1	0.1677637	0.544	#VALUE!	#VALUE!	-402637391766	14	17	9	3UTR		1	1	2
hsa-miR-143-3p	NM_001282557	HHLA2	1410	1462	1.0	#VALUE!	1	0.1677637	0.544	#VALUE!	#VALUE!	-402637391766	14	17	9	3UTR		1	1	2
hsa-miR-143-3p	NM_139033	MAPK7	2948	2965	1.0	#VALUE!	1	0.0001976013	0.471	272869857143	0.8251607225	-959801268498	16	17	16	3UTR	MIRT003759	1	1	2
hsa-miR-143-3p	NM_139032	MAPK7	2545	2562	1.0	#VALUE!	1	0.0001976013	0.471	272869857143	0.8251607225	-959801268498	16	17	16	3UTR	MIRT003759	1	1	2
hsa-miR-143-3p	NM_002749	MAPK7	2737	2754	1.0	#VALUE!	1	0.0001976013	0.471	272869857143	0.8251607225	-959801268498	16	17	16	3UTR	MIRT003759	1	1	2
hsa-miR-143-3p	NM_139034	MAPK7	2649	2666	1.0	#VALUE!	1	0.0001976013	0.471	272869857143	0.8251607225	-959801268498	16	17	16	3UTR	MIRT003759	1	1	2
hsa-miR-143-3p	NM_001030006	AP2B1	5070	5102	1.0	#VALUE!	1	0.03459876	0.603	0.438349470588	0.53006802375	-39375744462	18	23	8	3UTR		1	1	2
hsa-miR-143-3p	NM_001282	AP2B1	5028	5060	1.0	#VALUE!	1	0.03459876	0.603	0.438349470588	0.53006802375	-39375744462	18	23	8	3UTR		1	1	2
hsa-miR-143-3p	XM_017000868	TARDBP	1879	1895	1.0	#VALUE!	1	0.1057456	0.676	0.0	0.0	-906124504819	15	16	15	3UTR		1	1	2
hsa-miR-143-3p	NM_001286051	FAM168A	1022	1041	1.0	#VALUE!	1	0.008235383	0.574	0.7268706125	0.50045815125	-634375679655	16	19	8	3UTR		1	1	2
hsa-miR-143-3p	NM_015159	FAM168A	1340	1359	1.0	#VALUE!	1	0.008235383	0.574	0.3095927	0.583913875	-634375679655	16	19	8	3UTR		1	1	2
hsa-miR-143-3p	NM_015159	FAM168A	1412	1437	1.0	#VALUE!	1	0.0001532862	0.544	0.819598107143	0.46877623	-945376307613	18	25	7	3UTR		1	1	2
hsa-miR-143-3p	NM_001286050	FAM168A	1367	1386	1.0	#VALUE!	1	0.008235383	0.574	0.294138225	0.72223363875	-634375679655	16	19	8	3UTR		1	1	2
hsa-miR-143-3p	NM_001286050	FAM168A	1439	1464	1.0	#VALUE!	1	0.0001532862	0.544	0.0733560214286	0.61327802375	-945376307613	18	25	7	3UTR		1	1	2
hsa-miR-143-3p	NM_170721	MSI2	1817	1844	1.0	#VALUE!	1	0.001908063	0.603	#VALUE!	0.9966692925	-625120937538	16	21	10	3UTR		1	1	2
hsa-miR-143-3p	NM_001128176	THRB	7257	7279	1.0	#VALUE!	1	0.0009316477	0.515	0.153207042438	0.384837698238	-495700071937	17	22	9	3UTR		1	1	2
hsa-miR-143-3p	NM_001128176	THRB	3133	3152	1.0	#VALUE!	1	0.03296982	0.574	0.116947255556	#VALUE!	-379332483736	15	19	9	3UTR		1	1	2
hsa-miR-143-3p	NM_000461	THRB	7146	7168	1.0	#VALUE!	1	0.0009316477	0.515	156690507375	157723895975	-495700071937	17	22	9	3UTR		1	1	2
hsa-miR-143-3p	NM_001252634	THRB	7381	7403	1.0	#VALUE!	1	0.0009316477	0.515	0.79672376125	0.3815187335	-495700071937	17	22	9	3UTR		1	1	2
hsa-miR-143-3p	NM_001252634	THRB	3257	3276	1.0	#VALUE!	1	0.03296982	0.574	0.170578905556	#VALUE!	-379332483736	15	19	9	3UTR		1	1	2
hsa-miR-143-3p	NM_014701	SECISBP2L	3472	3507	1.0	#VALUE!	1	0.113302	0.618	23277024	20927769825	-39375744462	21	35	12	3UTR	MIRT468661	1	1	2
hsa-miR-143-3p	NM_022780	RMND5A	5368	5387	1.0	#VALUE!	1	0.007245943	0.559	0.660493083333	0.54348126625	-522670505887	18	19	18	3UTR		1	1	2
hsa-miR-143-3p	NM_004798	KIF3B	3694	3716	1.0	#VALUE!	1	0.003940759	0.706	116855935455	137796195	-75174268361	17	22	11	3UTR		1	1	2
hsa-miR-143-3p	NM_004985	KRAS	4390	4418	1.0	#VALUE!	1	0.01901148	0.676	317249014815	12602834375	-39375744462	20	28	9	3UTR	MIRT000312	1	1	2
hsa-miR-143-3p	NM_033360	KRAS	4514	4542	1.0	#VALUE!	1	0.01901148	0.676	124531015926	1168985225	-39375744462	20	28	9	3UTR	MIRT000312	1	1	2
hsa-miR-143-3p	XM_006711976	FOSL2	4630	4650	1.0	#VALUE!	0	7.76	0.324	0.0	0.0	-137190369864	16	20	11	3UTR		1	1	2
hsa-miR-143-3p	NM_005400	PRKCE	4557	4599	1.0	#VALUE!	1	0.003969824	0.618	333838	258618990625	-499396410445	17	21	8	3UTR		1	1	2
hsa-miR-143-3p	NM_001300736	RASGEF1B	2751	2769	1.0	#VALUE!	1	0.0002314811	0.588	15150205	0.491720331	-585080402197	15	18	8	3UTR		1	1	2
hsa-miR-143-3p	NM_001300735	RASGEF1B	2874	2892	1.0	#VALUE!	1	0.0002314811	0.588	15150205	0.491720331	-585080402197	15	18	8	3UTR		1	1	2
hsa-miR-143-3p	NM_152545	RASGEF1B	2877	2895	1.0	#VALUE!	1	0.0002314811	0.588	15150205	0.491720331	-585080402197	15	18	8	3UTR		1	1	2
hsa-miR-143-3p	NM_001039618	CREBZF	3387	3418	1.0	#VALUE!	1	0.006918114	0.721	0.841364059091	0.83345075	-714012814695	18	31	11	3UTR		1	1	2
hsa-miR-143-3p	NM_001301099	ZBTB44	2742	2773	1.0	#VALUE!	1	0.04521548	0.691	0.29032754375	0.33985596125	-417062352651	16	21	10	3UTR	MIRT539673	1	1	2
hsa-miR-143-3p	NM_014155	ZBTB44	5225	5256	1.0	#VALUE!	1	0.04521548	0.691	0.057018825	#VALUE!	-417062352651	16	21	10	3UTR	MIRT539673	1	1	2
hsa-miR-143-3p	NM_001301098	ZBTB44	3077	3108	1.0	#VALUE!	1	0.04521548	0.691	0.6093251125	0.507749815	-417062352651	16	21	10	3UTR	MIRT539673	1	1	2
hsa-miR-143-3p	XM_005271522	ZBTB44	5260	5291	1.0	#VALUE!	1	0.04521548	0.691	0.0	0.0	-417062352651	16	21	10	3UTR	MIRT539673	1	1	2
hsa-miR-143-3p	NM_000393	COL5A2	5822	5838	1.0	#VALUE!	1	0.0008023613	0.588	210015	342708695125	-144245080817	15	16	15	3UTR	MIRT053646	1	1	2
hsa-miR-143-3p	NM_001080475	PLEKHM3	5030	5049	1.0	#VALUE!	1	0.0009187625	0.485	12547725	144705721975	-716334942478	16	19	14	3UTR	MIRT492650	1	1	2
hsa-miR-143-3p	XM_017004072	PLEKHM3	4455	4474	1.0	#VALUE!	1	0.0009187625	0.485	0.0	0.0	-716334942478	16	19	14	3UTR	MIRT492650	1	1	2
hsa-miR-143-3p	XM_011511163	PLEKHM3	3924	3945	1.0	#VALUE!	0	0.006073037	0.618	0.0	0.0	-73960726817	18	21	12	3UTR	MIRT492650	1	1	2
hsa-miR-143-3p	NM_001040284	PAPD5	2985	3027	1.0	#VALUE!	1	0.05167617	0.618	0.861699333333	159017619575	-379332483736	17	20	10	3UTR		1	1	2
hsa-miR-143-3p	XM_005256092	PAPD5	3168	3210	1.0	#VALUE!	1	0.05167617	0.618	0.0	0.0	-379332483736	17	20	10	3UTR		1	1	2
hsa-miR-143-3p	NM_022763	FNDC3B	5354	5376	1.0	#VALUE!	0	0.002321773	0.662	283089766667	28926017	-619385128975	17	22	6	3UTR	MIRT003060	1	1	2
hsa-miR-143-3p	NM_001135095	FNDC3B	5281	5303	1.0	#VALUE!	0	0.002321773	0.662	283089766667	28926017	-619385128975	17	22	6	3UTR	MIRT003060	1	1	2
hsa-miR-143-3p	NM_032458	PHF6	4273	4304	1.0	#VALUE!	1	0.0372035	0.574	246353828636	163410767475	-467302400645	19	31	10	3UTR		1	1	2
hsa-miR-143-3p	NM_032458	PHF6	2659	2680	1.0	#VALUE!	0	0.004175146	0.618	0.572960441667	12685566525	-674758927398	17	21	12	3UTR		1	1	2
hsa-miR-143-3p	NM_001015877	PHF6	3919	3974	1.0	#VALUE!	1	0.0372035	0.574	115816495	24113871775	-467302400645	19	32	10	3UTR		1	1	2
hsa-miR-143-3p	NM_001015877	PHF6	2329	2350	1.0	#VALUE!	0	0.004175146	0.618	0.572960441667	12685566525	-674758927398	17	21	12	3UTR		1	1	2
hsa-miR-143-3p	NM_001102653	OTUD4	5282	5296	1.0	#VALUE!	0	0.0002637146	0.632	2282269	316556829	-730659953915	12	14	6	3UTR		1	1	2
hsa-miR-16-5p	NM_021926	ALX4	4535	4558	0.953846153846	#VALUE!	1	57.8	0.426	474968577778	325043017	-116413533949	13	23	9	3UTR		1	1	2
hsa-miR-16-5p	NM_001297592	SEL1L3	4242	4272	0.956043956044	#VALUE!	1	0.0002484209	0.647	0.6112665625	0.993876963	-628309471711	19	25	8	3UTR		1	1	2
hsa-miR-16-5p	NM_001297594	SEL1L3	4264	4294	0.956043956044	#VALUE!	1	0.0002484209	0.647	0.6112665625	0.5204793575	-628309471711	19	25	8	3UTR		1	1	2
hsa-miR-16-5p	NM_001258380	SLC4A7	5243	5260	0.961538461538	#VALUE!	1	0.003996411	0.632	4099727125	393435622375	-124080483578	16	17	16	3UTR		1	1	2
hsa-miR-16-5p	NM_003615	SLC4A7	5615	5632	0.961538461538	#VALUE!	1	0.003996411	0.632	4436647875	56133856275	-124080483578	16	17	16	3UTR		1	1	2
hsa-miR-16-5p	NM_001278460	COBLL1	5049	5079	0.961538461538	#VALUE!	1	0.01117108	0.559	0.77485215	0.91703354875	-103988469265	17	20	10	3UTR		1	1	2
hsa-miR-16-5p	NM_001278458	COBLL1	5226	5256	0.961538461538	#VALUE!	1	0.01117108	0.559	0.181750883333	0.2942773425	-103988469265	17	20	10	3UTR		1	1	2
hsa-miR-16-5p	NM_014900	COBLL1	5123	5153	0.961538461538	#VALUE!	1	0.01117108	0.559	0.579859658333	0.6355135375	-103988469265	17	20	10	3UTR		1	1	2
hsa-miR-16-5p	NM_022977	ACSL4	3634	3653	0.961538461538	#VALUE!	1	0.001466532	0.706	4191150725	537599361	-499396410445	18	19	18	3UTR		1	1	2
hsa-miR-16-5p	NM_006415	SPTLC1	2743	2765	0.961538461538	#VALUE!	1	0.01149911	0.603	#VALUE!	163676085	-570655441312	18	22	11	3UTR	MIRT001411	1	1	2
hsa-miR-16-5p	NM_080645	COL12A1	5880	5894	0.974358974359	#VALUE!	1	0.0004729464	0.588	5025106875	336905013625	-143218782614	13	14	13	3UTR		1	1	2
hsa-miR-16-5p	NM_004370	COL12A1	9372	9386	0.974358974359	#VALUE!	1	0.0004729464	0.588	2735183625	275363913125	-143218782614	13	14	13	3UTR		1	1	2
hsa-miR-16-5p	NM_001252078	USP15	8191	8211	1.0	#VALUE!	1	0.00316284	0.662	10012419	0.3961198	-122551227614	17	20	10	3UTR	MIRT031860	1	1	2
hsa-miR-16-5p	NM_006313	USP15	8104	8124	1.0	#VALUE!	1	0.00316284	0.662	10012419	0.3961198	-122551227614	17	20	10	3UTR	MIRT031860	1	1	2
hsa-miR-16-5p	NM_032148	SLC41A2	2444	2479	1.0	#VALUE!	1	0.0009680891	0.691	261479355556	12413428735	-996490262236	15	17	15	3UTR		1	1	2
hsa-miR-16-5p	NM_001287740	STK32A	4558	4582	1.0	#VALUE!	1	1.32	0.544	#VALUE!	#VALUE!	-943034828598	18	24	9	3UTR		1	1	2
hsa-miR-16-5p	NM_078483	SLC36A1	4632	4685	1.0	#VALUE!	1	0.0008389572	0.544	0.155280805263	0.2007666525	-39375744462	20	27	9	3UTR		1	1	2
hsa-miR-16-5p	NM_001161661	WWC1	3508	3533	1.0	#VALUE!	0	0.007046678	0.618	262128666667	17357718025	-583853320739	20	25	10	3UTR		1	1	2
hsa-miR-16-5p	NM_015238	WWC1	3490	3515	1.0	#VALUE!	0	0.007046678	0.618	262128666667	17357718025	-583853320739	20	25	10	3UTR		1	1	2
hsa-miR-16-5p	NM_001109662	HECTD4	15379	15411	1.0	#VALUE!	1	0.0001505233	0.574	403277068	36638494975	-61995071877	17	20	10	3UTR		1	1	2
hsa-miR-16-5p	NM_020993	BCL7A	1175	1200	1.0	#VALUE!	1	0.02592608	0.529	4261558	297090992125	-132236214019	15	25	10	3UTR	MIRT133335	1	1	2
hsa-miR-16-5p	NM_001024808	BCL7A	1112	1137	1.0	#VALUE!	1	0.02592608	0.529	4261558	297090992125	-132236214019	15	25	10	3UTR	MIRT133335	1	1	2
hsa-miR-16-5p	NM_002010	FGF9	3609	3625	1.0	#VALUE!	1	0.005410687	0.706	148796025	0.784902326	-5962462745	13	15	13	3UTR		1	1	2
hsa-miR-16-5p	NM_016248	AKAP11	6195	6212	1.0	#VALUE!	1	91.1	0.574	207931311111	0.366551115	-144661278703	13	17	9	3UTR	MIRT068656	1	1	2
hsa-miR-16-5p	NM_001317805	TRAM1	3113	3139	1.0	#VALUE!	1	0.000501611	0.618	0.3819549	0.5891148475	-155225175285	13	15	13	3UTR	MIRT726236	1	1	2
hsa-miR-16-5p	NM_020647	JPH1	2626	2644	1.0	#VALUE!	1	0.05702098	0.515	117057142857	28045	-113109869759	14	18	7	3UTR		1	1	2
hsa-miR-16-5p	NM_007222	ZHX1	4541	4563	1.0	#VALUE!	1	0.004235455	0.765	116513371429	145892808475	-796418366634	13	22	7	3UTR		1	1	2
hsa-miR-16-5p	NM_001017926	ZHX1	4636	4658	1.0	#VALUE!	1	0.004235455	0.765	267237828571	182671928125	-796418366634	13	22	7	3UTR		1	1	2
hsa-miR-16-5p	NM_144963	FAM91A1	4827	4848	1.0	#VALUE!	0	0.006512717	0.662	0.0792403076923	0.304485926875	-765064630141	18	21	13	3UTR		1	1	2
hsa-miR-16-5p	NM_181780	BTLA	2244	2256	1.0	#VALUE!	1	0.01081613	0.632	0.908298666667	0.60392913625	-116413533949	10	12	9	3UTR		1	1	2
hsa-miR-16-5p	NM_001128224	TMCC1	2731	2755	1.0	#VALUE!	1	0.0141811	0.647	270649673684	25799134775	-379332483736	20	24	9	3UTR	MIRT031658	1	1	2
hsa-miR-16-5p	NM_001017395	TMCC1	3413	3437	1.0	#VALUE!	1	0.0141811	0.647	222889631579	318007765	-379332483736	20	24	9	3UTR	MIRT031658	1	1	2
hsa-miR-16-5p	NM_012219	MRAS	2702	2714	1.0	#VALUE!	1	12	0.382	0.831444444444	#VALUE!	-116413533949	10	12	9	3UTR		1	1	2
hsa-miR-16-5p	NM_001252091	MRAS	2491	2503	1.0	#VALUE!	1	12	0.382	0.831444444444	#VALUE!	-116413533949	10	12	9	3UTR		1	1	2
hsa-miR-16-5p	NM_001085049	MRAS	2126	2138	1.0	#VALUE!	1	12	0.382	0.831444444444	#VALUE!	-116413533949	10	12	9	3UTR		1	1	2
hsa-miR-16-5p	NM_001252093	MRAS	1915	1927	1.0	#VALUE!	1	12	0.382	0.831444444444	#VALUE!	-116413533949	10	12	9	3UTR		1	1	2
hsa-miR-16-5p	NM_001252092	MRAS	1996	2008	1.0	#VALUE!	1	12	0.382	0.831444444444	#VALUE!	-116413533949	10	12	9	3UTR		1	1	2
hsa-miR-16-5p	NM_001252090	MRAS	2276	2288	1.0	#VALUE!	1	12	0.382	0.831444444444	#VALUE!	-116413533949	10	12	9	3UTR		1	1	2
hsa-miR-16-5p	NM_139245	PPM1L	3447	3468	1.0	#VALUE!	1	94.5	0.588	#VALUE!	0.30941362	-581384063689	17	21	8	3UTR		1	1	2
hsa-miR-16-5p	NM_001317912	PPM1L	3123	3144	1.0	#VALUE!	1	94.5	0.588	#VALUE!	0.30941362	-581384063689	17	21	8	3UTR		1	1	2
hsa-miR-16-5p	NM_001317911	PPM1L	3023	3044	1.0	#VALUE!	1	94.5	0.588	#VALUE!	0.30941362	-581384063689	17	21	8	3UTR		1	1	2
hsa-miR-16-5p	NM_001006115	IP6K1	3285	3306	1.0	#VALUE!	1	0.000163438	0.441	5343576	4943343105	-508276357591	16	21	13	3UTR		1	1	2
hsa-miR-16-5p	NM_153273	IP6K1	3636	3657	1.0	#VALUE!	1	0.000163438	0.441	4554565	464955040625	-508276357591	16	21	13	3UTR		1	1	2
hsa-miR-16-5p	NM_001242829	IP6K1	3974	3995	1.0	#VALUE!	1	0.000163438	0.441	528351514286	525782855038	-508276357591	16	21	13	3UTR		1	1	2
hsa-miR-16-5p	NM_001114118	NCBP3	2510	2522	1.0	#VALUE!	1	0.007662993	0.485	0.0922376372727	#VALUE!	-678233927745	11	12	11	3UTR		1	1	2
hsa-miR-16-5p	NM_001114118	NCBP3	5521	5544	1.0	#VALUE!	1	0.007549392	0.574	191116411111	195039915725	-126407893122	16	23	9	3UTR		1	1	2
hsa-miR-16-5p	NM_001045	SLC6A4	2969	2981	1.0	#VALUE!	1	0.005385858	0.559	#VALUE!	0.22239495875	-103988469265	11	12	11	3UTR	MIRT053620	1	1	2
hsa-miR-16-5p	NM_002544	OMG	1711	1732	1.0	#VALUE!	1	0.009958898	0.721	13350950125	235206520125	-810843327519	15	21	8	3UTR		1	1	2
hsa-miR-16-5p	NM_001206998	ZNRF3	6047	6088	1.0	#VALUE!	1	22.1	0.515	#VALUE!	0.531482715	-479441436372	21	26	13	3UTR	MIRT031450	1	1	2
hsa-miR-16-5p	NM_032173	ZNRF3	5840	5881	1.0	#VALUE!	1	22.1	0.515	#VALUE!	0.531482715	-479441436372	21	26	13	3UTR	MIRT031450	1	1	2
hsa-miR-16-5p	NM_014338	PISD	1567	1585	1.0	#VALUE!	1	0.02335909	0.515	648851457143	42347137625	-807654793346	12	14	12	3UTR	MIRT001431	1	1	2
hsa-miR-16-5p	NM_007172	NUP50	1895	1914	1.0	#VALUE!	1	0.0004151578	0.544	226431385714	0.3667203975	-667505305368	17	19	11	3UTR	MIRT031641	1	1	2
hsa-miR-16-5p	XM_005261314	NUP50	1920	1939	1.0	#VALUE!	1	0.0004151578	0.544	0.0	0.0	-667505305368	17	19	11	3UTR	MIRT031641	1	1	2
hsa-miR-16-5p	NM_153645	NUP50	1721	1740	1.0	#VALUE!	1	0.0004151578	0.544	226431385714	0.3667203975	-667505305368	17	19	11	3UTR	MIRT031641	1	1	2
hsa-miR-16-5p	NM_015074	KIF1B	5952	5971	1.0	#VALUE!	1	0.00233411	0.485	13368341	0.5879630775	-113982828439	17	19	10	3UTR	MIRT031988	1	1	2
hsa-miR-16-5p	NM_001142546	LUZP1	6573	6585	1.0	#VALUE!	1	0.008677659	0.529	0.709148818182	0.685990413125	-103988469265	11	12	11	3UTR	MIRT001445	1	1	2
hsa-miR-16-5p	XM_011542091	LUZP1	7057	7069	1.0	#VALUE!	1	0.008677659	0.529	0.0	0.0	-103988469265	11	12	11	3UTR	MIRT001445	1	1	2
hsa-miR-16-5p	NM_018312	PPP6R3	3712	3733	1.0	#VALUE!	1	0.0004270443	0.574	127661503	0.708475195	-132236214019	14	16	14	3UTR	MIRT737990	1	1	2
hsa-miR-16-5p	NM_001164160	PPP6R3	3865	3886	1.0	#VALUE!	1	0.0004270443	0.574	127661503	0.708475195	-132236214019	14	16	14	3UTR	MIRT737990	1	1	2
hsa-miR-16-5p	NM_001164161	PPP6R3	3847	3868	1.0	#VALUE!	1	0.0004270443	0.574	127661503	0.708475195	-132236214019	14	16	14	3UTR	MIRT737990	1	1	2
hsa-miR-16-5p	NM_001164162	PPP6R3	3829	3850	1.0	#VALUE!	1	0.0004270443	0.574	127661503	0.708475195	-132236214019	14	16	14	3UTR	MIRT737990	1	1	2
hsa-miR-16-5p	NM_001164163	PPP6R3	3760	3781	1.0	#VALUE!	1	0.0004270443	0.574	127661503	0.708475195	-132236214019	14	16	14	3UTR	MIRT737990	1	1	2
hsa-miR-16-5p	XM_006718621	PPP6R3	3825	3846	1.0	#VALUE!	1	0.0004270443	0.574	0.0	0.0	-132236214019	14	16	14	3UTR	MIRT737990	1	1	2
hsa-miR-16-5p	NM_001127899	CLCN5	9572	9598	1.0	#VALUE!	1	0.005398617	0.559	0.7052418	0.9093765025	-39375744462	18	26	9	3UTR		1	1	2
hsa-miR-16-5p	NM_001127898	CLCN5	9313	9339	1.0	#VALUE!	1	0.005398617	0.559	0.7052418	0.9093765025	-39375744462	18	26	9	3UTR		1	1	2
hsa-miR-16-5p	NM_000084	CLCN5	8969	8995	1.0	#VALUE!	1	0.005398617	0.559	0.7052418	0.9093765025	-39375744462	18	26	9	3UTR		1	1	2
hsa-miR-16-5p	NM_152424	AMER1	6265	6284	1.0	#VALUE!	1	6.68	0.5	0.290446545455	0.25857650875	-807146989011	15	19	6	3UTR	MIRT051169	1	1	2
hsa-miR-16-5p	NM_001172436	PHKA1	4216	4238	1.0	#VALUE!	1	0.06340444	0.735	425127925385	321417130125	-623647057278	20	22	14	3UTR	MIRT031657	1	1	2
hsa-miR-16-5p	NM_001122670	PHKA1	4393	4415	1.0	#VALUE!	1	0.06340444	0.735	425127925385	321417130125	-623647057278	20	22	14	3UTR	MIRT031657	1	1	2
hsa-miR-16-5p	NM_002637	PHKA1	4432	4454	1.0	#VALUE!	1	0.06340444	0.735	425127925385	321417130125	-623647057278	20	22	14	3UTR	MIRT031657	1	1	2
hsa-miR-16-5p	NM_000052	ATP7A	4707	4725	1.0	#VALUE!	1	0.0002178413	0.544	0.669373857143	135439731875	-154855541434	11	18	7	3UTR		1	1	2
hsa-miR-16-5p	NM_001282224	ATP7A	4473	4491	1.0	#VALUE!	1	0.0002178413	0.544	0.669373857143	135439731875	-154855541434	11	18	7	3UTR		1	1	2
hsa-miR-16-5p	NM_014496	RPS6KA6	4124	4146	1.0	#VALUE!	1	0.05067708	0.632	101473193333	0.627355935	-64692115272	19	22	11	3UTR		1	1	2
hsa-miR-16-5p	XM_005257746	FBXL20	6448	6472	1.0	#VALUE!	0	0.008937057	0.515	0.0	0.0	-651454019368	18	24	8	3UTR	MIRT548276	1	1	2
hsa-miR-16-5p	NM_001184906	FBXL20	6161	6185	1.0	#VALUE!	0	0.008937057	0.515	0.300926022609	0.01327424675	-651454019368	18	24	8	3UTR	MIRT548276	1	1	2
hsa-miR-16-5p	NM_001184906	FBXL20	9884	9904	1.0	#VALUE!	1	0.001014868	0.426	544074014286	52126359875	-154855541434	10	20	7	3UTR	MIRT548276	1	1	2
hsa-miR-16-5p	NM_032875	FBXL20	9980	10000	1.0	#VALUE!	1	0.001014868	0.426	544074014286	52126359875	-154855541434	10	20	7	3UTR	MIRT548276	1	1	2
hsa-miR-16-5p	NM_001267045	PSME3	3550	3569	1.0	#VALUE!	1	0.0003302299	0.5	1721804625	#VALUE!	-158112641589	16	19	8	3UTR	MIRT031898	1	1	2
hsa-miR-16-5p	NM_176863	PSME3	3262	3281	1.0	#VALUE!	1	0.0003302299	0.5	1721804625	#VALUE!	-158112641589	16	19	8	3UTR	MIRT031898	1	1	2
hsa-miR-16-5p	NM_005789	PSME3	3223	3242	1.0	#VALUE!	1	0.0003302299	0.5	1721804625	#VALUE!	-158112641589	16	19	8	3UTR	MIRT031898	1	1	2
hsa-miR-16-5p	NM_001002909	GPATCH8	6790	6810	1.0	#VALUE!	1	0.0008071145	0.662	252525468889	242194375875	-685114839307	17	20	9	3UTR	MIRT511843	1	1	2
hsa-miR-16-5p	NM_001305544	RNF43	3424	3449	1.0	#VALUE!	1	0.001074537	0.471	26575263125	3325159835	-561866339543	17	25	8	3UTR		1	1	2
hsa-miR-16-5p	NM_001305545	RNF43	2506	2531	1.0	#VALUE!	1	0.001074537	0.471	2366956	1633382935	-561866339543	17	25	8	3UTR		1	1	2
hsa-miR-16-5p	NM_003620	PPM1D	2861	2884	1.0	#VALUE!	1	0.007743061	0.721	439436333333	196936226	-134976292297	15	23	9	3UTR	MIRT005360	1	1	2
hsa-miR-16-5p	NM_024085	ATG9A	3228	3245	1.0	#VALUE!	1	84.6	0.426	414914065	41720133475	-124965397034	15	17	12	3UTR	MIRT001476	1	1	2
hsa-miR-16-5p	NM_001278552	TUBA4A	1962	1985	1.0	#VALUE!	1	0.00378857	0.471	5037120625	287982552875	-142800110602	13	23	8	3UTR		1	1	2
hsa-miR-16-5p	NM_006000	TUBA4A	1539	1562	1.0	#VALUE!	1	0.00378857	0.471	465787	56359972625	-142800110602	13	23	8	3UTR		1	1	2
hsa-miR-16-5p	NM_001570	IRAK2	3055	3076	1.0	#VALUE!	1	0.02459797	0.544	0.537145858333	#VALUE!	-705204361694	17	21	12	3UTR		1	1	2
hsa-miR-16-5p	XM_005265600	SLC4A7	5818	5835	1.0	#VALUE!	1	0.003996411	0.632	0.0	0.0	-124080483578	16	17	16	3UTR		1	1	2
hsa-miR-16-5p	XM_017007529	SLC4A7	4456	4473	1.0	#VALUE!	1	0.003996411	0.632	0.0	0.0	-124080483578	16	17	16	3UTR		1	1	2
hsa-miR-16-5p	XM_006720371	DENND4A	9342	9365	1.0	#VALUE!	1	0.0002240474	0.544	0.0	0.0	-853685310927	18	23	9	3UTR		1	1	2
hsa-miR-16-5p	NM_001271	CHD2	6152	6176	1.0	#VALUE!	1	60.2	0.515	177114165	0.85711010325	-720496921333	16	24	8	3UTR		1	1	2
hsa-miR-16-5p	NM_001297753	MAMSTR	1553	1574	1.0	#VALUE!	1	0.02899501	0.456	0.250236555556	#VALUE!	-144661278703	13	21	9	3UTR		1	1	2
hsa-miR-16-5p	NM_182574	MAMSTR	1684	1705	1.0	#VALUE!	1	0.02899501	0.456	127866478889	108677454625	-144661278703	13	21	9	3UTR		1	1	2
hsa-miR-16-5p	NM_017880	C2orf42	2280	2299	1.0	#VALUE!	1	0.0006367664	0.632	0.8135425	0.47270864875	-720496921333	15	19	8	3UTR	MIRT032004	1	1	2
hsa-miR-16-5p	NM_030805	LMAN2L	1404	1425	1.0	#VALUE!	1	0.0001594402	0.544	446980344444	282461809525	-130793717931	12	21	9	3UTR	MIRT032054	1	1	2
hsa-miR-16-5p	NM_002830	PTPN4	9133	9153	1.0	#VALUE!	1	0.0002879102	0.574	0.201488645455	0.4617029225	-943034828598	17	20	11	3UTR		1	1	2
hsa-miR-16-5p	NM_058241	CCNT2	2316	2357	1.0	#VALUE!	1	0.08389664	0.647	185194077857	36824755625	-503583130569	20	27	9	3UTR	MIRT001801	1	1	2
hsa-miR-16-5p	NM_001241	CCNT2	2215	2256	1.0	#VALUE!	1	0.08389664	0.647	185194077857	36824755625	-503583130569	20	27	9	3UTR	MIRT001801	1	1	2
hsa-miR-16-5p	NM_017742	ZCCHC2	4393	4424	1.0	#VALUE!	1	0.01482005	0.588	0.849943775	0.95117224	-569245027962	18	31	11	3UTR		1	1	2
hsa-miR-16-5p	NM_004798	KIF3B	5431	5454	1.0	#VALUE!	1	0.007057464	0.471	0.102005111111	147723680125	-699568502579	18	23	7	3UTR	MIRT152737	1	1	2
hsa-miR-16-5p	NM_001001974	PLEKHA1	2996	3020	1.0	#VALUE!	1	0.03148595	0.706	2927765	0.94743193875	-522701318475	17	24	8	3UTR	MIRT055812	1	1	2
hsa-miR-16-5p	NM_021622	PLEKHA1	2837	2861	1.0	#VALUE!	1	0.03148595	0.706	2927765	0.94743193875	-522701318475	17	24	8	3UTR	MIRT055812	1	1	2
hsa-miR-16-5p	NM_001205293	CACNA1E	9395	9412	1.0	#VALUE!	1	38.4	0.544	138541733333	0.409500405	-144661278703	15	17	9	3UTR		1	1	2
hsa-miR-16-5p	NM_000721	CACNA1E	9266	9283	1.0	#VALUE!	1	38.4	0.544	138541733333	0.409500405	-144661278703	15	17	9	3UTR		1	1	2
hsa-miR-16-5p	NM_001205294	CACNA1E	9209	9226	1.0	#VALUE!	1	38.4	0.544	138541733333	0.409500405	-144661278703	15	17	9	3UTR		1	1	2
hsa-miR-16-5p	NM_001005388	NFASC	8431	8450	1.0	#VALUE!	0	24.6	0.471	0.09500468	#VALUE!	-812747556607	16	19	10	3UTR		1	1	2
hsa-miR-16-5p	NM_001160332	NFASC	8233	8252	1.0	#VALUE!	0	24.6	0.471	0.09500468	#VALUE!	-812747556607	16	19	10	3UTR		1	1	2
hsa-miR-16-5p	NM_015090	NFASC	8218	8237	1.0	#VALUE!	0	24.6	0.471	0.09500468	#VALUE!	-812747556607	16	19	10	3UTR		1	1	2
hsa-miR-16-5p	XM_011509328	NFASC	8104	8123	1.0	#VALUE!	0	24.6	0.471	0.0	0.0	-812747556607	16	19	10	3UTR		1	1	2
hsa-miR-16-5p	XM_005244993	NFASC	8262	8281	1.0	#VALUE!	0	24.6	0.471	0.0	0.0	-812747556607	16	19	10	3UTR		1	1	2
hsa-miR-16-5p	NM_001160331	NFASC	8040	8059	1.0	#VALUE!	0	24.6	0.471	0.09500468	#VALUE!	-812747556607	16	19	10	3UTR		1	1	2
hsa-miR-16-5p	XM_006720009	FERMT2	2265	2311	1.0	#VALUE!	1	0.003575313	0.779	0.0	0.0	-667505305368	15	22	7	3UTR		1	1	2
hsa-miR-16-5p	NM_152890	COL24A1	5702	5723	1.0	#VALUE!	1	0.00931716	0.544	0.883701009091	17396140225	-678233927745	11	13	11	3UTR		1	1	2
hsa-miR-16-5p	NM_001195684	TGFBR3	3201	3224	1.0	#VALUE!	1	0.02670689	0.618	#VALUE!	0.99710000375	-682767052418	18	23	7	3UTR	MIRT565399	1	1	2
hsa-miR-16-5p	XM_017001518	RSBN1	9182	9208	1.0	#VALUE!	1	0.001424361	0.588	0.0	0.0	-479441436372	19	26	9	3UTR		1	1	2
hsa-miR-16-5p	NM_005399	PRKAB2	4152	4178	1.0	#VALUE!	1	0.007341385	0.691	0.404380861538	0.64611399375	-72843777558	21	26	10	3UTR	MIRT031580	1	1	2
hsa-miR-16-5p	NM_001145862	MTMR11	2685	2724	1.0	#VALUE!	1	0.02749672	0.574	0.121215185714	0.5268071875	-667505305368	15	17	15	3UTR		1	1	2
hsa-miR-16-5p	NM_181873	MTMR11	2174	2213	1.0	#VALUE!	1	0.02749672	0.574	168016817143	0.8474054925	-667505305368	15	17	15	3UTR		1	1	2
hsa-miR-16-5p	NM_020474	GALNT1	2921	2968	1.0	#VALUE!	1	0.04951235	0.794	305333250222	251952167	-48497144956	19	22	12	3UTR	MIRT080012	1	1	2
hsa-miR-16-5p	NM_020474	GALNT1	2132	2148	1.0	#VALUE!	1	0.002163234	0.647	155828677778	1984908869	-114182731997	15	16	15	3UTR	MIRT080012	1	1	2
hsa-miR-16-5p	XM_006715773	MAFK	3321	3359	1.0	#VALUE!	1	0.0004493142	0.529	0.0	0.0	-705204361694	17	22	10	3UTR	MIRT103093	1	1	2
hsa-miR-16-5p	NM_007353	GNA12	1788	1811	1.0	#VALUE!	1	0.005482416	0.397	#VALUE!	0.1760528625	-155225175285	14	16	14	3UTR		1	1	2
hsa-miR-16-5p	NM_001282441	GNA12	1776	1799	1.0	#VALUE!	1	0.005482416	0.397	0.1689366	0.22687947125	-155225175285	14	16	14	3UTR		1	1	2
hsa-miR-16-5p	NM_001257394	UBE2V1	1951	1974	1.0	#VALUE!	1	33.1	0.471	0.322632508889	0.36435002725	-823790447024	17	23	9	3UTR	MIRT001400	1	1	2
hsa-miR-16-5p	NM_021988	UBE2V1	2100	2123	1.0	#VALUE!	1	33.1	0.471	0.322632508889	0.39673865225	-823790447024	17	23	9	3UTR	MIRT001400	1	1	2
hsa-miR-16-5p	NM_001032288	UBE2V1	1717	1740	1.0	#VALUE!	1	33.1	0.471	354211473333	4788218575	-823790447024	17	23	9	3UTR	MIRT001400	1	1	2
hsa-miR-16-5p	NM_004738	VAPB	1843	1856	1.0	#VALUE!	1	0.0002653541	0.544	0.663851741667	126428986375	-705204361694	12	13	12	3UTR		1	1	2
hsa-miR-16-5p	NM_001195677	VAPB	1481	1494	1.0	#VALUE!	1	0.0002653541	0.544	0.663851741667	126428986375	-705204361694	12	13	12	3UTR		1	1	2
hsa-miR-16-5p	NM_006936	SUMO3	1452	1470	1.0	#VALUE!	1	0.004416342	0.588	5346248	493222054125	-130793717931	9	11	9	3UTR		1	1	2
hsa-miR-16-5p	NM_001286416	SUMO3	1566	1584	1.0	#VALUE!	1	0.004416342	0.588	#VALUE!	0.54821109875	-130793717931	9	11	9	3UTR		1	1	2
hsa-miR-16-5p	NM_198353	KCTD8	1786	1808	1.0	#VALUE!	1	0.0006388987	0.529	1919459875	25681800575	-123104228933	16	22	8	3UTR		1	1	2
hsa-miR-16-5p	NM_004898	CLOCK	3718	3763	1.0	#VALUE!	1	0.0003623932	0.647	0.630711518182	1070296325	-103988469265	15	23	11	3UTR		1	1	2
hsa-miR-16-5p	XM_011531810	CNOT6L	4661	4679	1.0	#VALUE!	1	0.0004691218	0.676	0.0	0.0	-802484574578	15	18	8	3UTR		1	1	2
hsa-miR-16-5p	NM_001243736	LAMTOR3	936	952	1.0	#VALUE!	1	0.001871888	0.544	0.0303469714286	#VALUE!	-802484574578	14	16	7	3UTR	MIRT005437	1	1	2
hsa-miR-16-5p	NM_021970	LAMTOR3	957	973	1.0	#VALUE!	1	0.001871888	0.544	#VALUE!	0.218440905	-802484574578	14	16	7	3UTR	MIRT005437	1	1	2
hsa-miR-16-5p	NM_002006	FGF2	1668	1691	1.0	#VALUE!	1	0.001938254	0.515	35843728	4247327925	-417062352651	19	22	15	3UTR	MIRT001468	1	1	2
hsa-miR-16-5p	NM_001037954	DIXDC1	3163	3187	1.0	#VALUE!	1	64.2	0.588	336478666667	130582474875	-981601483679	17	24	9	3UTR	MIRT051092	1	1	2
hsa-miR-16-5p	NM_033425	DIXDC1	2696	2720	1.0	#VALUE!	1	64.2	0.588	336478666667	130582474875	-981601483679	17	24	9	3UTR	MIRT051092	1	1	2
hsa-miR-16-5p	NM_001207048	BACE1	3629	3649	1.0	#VALUE!	1	0.0001012866	0.529	105918875667	0.990415353	-130793717931	15	20	9	3UTR	MIRT732050	1	1	2
hsa-miR-16-5p	NM_014155	ZBTB44	2831	2873	1.0	#VALUE!	1	6.61	0.647	0.274937366667	0.48508413375	-830380402897	17	22	9	3UTR		1	1	2
hsa-miR-16-5p	NM_002648	PIM1	1859	1880	1.0	#VALUE!	1	0.1932552	0.544	370887571429	17846468075	-581821313616	16	21	7	3UTR	MIRT006870	1	1	2
hsa-miR-16-5p	NM_019114	EPB41L4B	4613	4633	1.0	#VALUE!	0	0.001097515	0.691	40936897	487722444375	-110899970322	17	20	11	3UTR		1	1	2
hsa-miR-16-5p	NM_001145370	PTPN3	8214	8235	1.0	#VALUE!	1	0.002070828	0.632	#VALUE!	0.02806367925	-721970801594	17	21	13	3UTR	MIRT032073	1	1	2
hsa-miR-16-5p	NM_001145369	PTPN3	8349	8370	1.0	#VALUE!	1	0.002070828	0.632	#VALUE!	0.02806367925	-721970801594	17	21	13	3UTR	MIRT032073	1	1	2
hsa-miR-16-5p	NM_014286	NCS1	2367	2382	1.0	#VALUE!	1	0.0005789537	0.426	#VALUE!	#VALUE!	-576291300428	13	15	7	3UTR		1	1	2
hsa-miR-16-5p	NM_001128826	NCS1	2236	2251	1.0	#VALUE!	1	0.0005789537	0.426	#VALUE!	#VALUE!	-576291300428	13	15	7	3UTR		1	1	2
hsa-miR-16-5p	XM_006717271	TSC1	7713	7732	1.0	#VALUE!	1	16.3	0.426	0.0	0.0	-114552365848	13	19	10	3UTR		1	1	2
hsa-miR-16-5p	NM_001190481	CLSPN	7526	7544	1.0	#VALUE!	1	44.3	0.574	147002014286	308600399875	-127124818557	16	18	10	3UTR	MIRT544914	1	1	2
hsa-miR-16-5p	NM_022111	CLSPN	7718	7736	1.0	#VALUE!	1	44.3	0.574	147002014286	308600399875	-127124818557	16	18	10	3UTR	MIRT544914	1	1	2
hsa-miR-16-5p	NM_006532	ELL	2763	2783	1.0	#VALUE!	1	0.006062482	0.485	2272294875	165863	-681930266252	15	20	12	3UTR		1	1	2
hsa-miR-16-5p	NM_001278579	ACVR2A	2279	2321	1.0	#VALUE!	1	0.0002785252	0.588	676708473684	4495733475	-39375744462	21	25	10	3UTR	MIRT000536	1	1	2
hsa-miR-16-5p	NM_001278580	ACVR2A	2082	2124	1.0	#VALUE!	1	0.0002785252	0.588	676708473684	4495733475	-39375744462	21	25	10	3UTR	MIRT000536	1	1	2
hsa-miR-16-5p	NM_001616	ACVR2A	2168	2210	1.0	#VALUE!	1	0.0002785252	0.588	676708473684	4495733475	-39375744462	21	25	10	3UTR	MIRT000536	1	1	2
hsa-miR-16-5p	NM_004522	KIF5C	4511	4522	1.0	#VALUE!	1	5.17	0.632	15194348	0.3663627225	-132236214019	10	11	10	3UTR		1	1	2
hsa-miR-16-5p	NM_001278461	COBLL1	5009	5039	1.0	#VALUE!	1	0.01117108	0.559	132733016667	0.88047234	-103988469265	17	20	10	3UTR		1	1	2
hsa-miR-16-5p	NM_004525	LRP2	15637	15662	1.0	#VALUE!	1	0.001530058	0.706	0.736434272727	0.63515854775	-800485538994	20	25	11	3UTR		1	1	2
hsa-miR-16-5p	NM_014818	TRIM66	8987	9008	1.0	#VALUE!	1	0.0002925618	0.441	431785911111	413852325	-126407893122	16	21	9	3UTR		1	1	2
hsa-miR-16-5p	NM_015020	PHLPP2	6461	6481	1.0	#VALUE!	1	0.01381397	0.529	270424326667	35374859175	-541312999483	17	20	9	3UTR	MIRT547133	1	1	2
hsa-miR-16-5p	NM_001289003	PHLPP2	6607	6627	1.0	#VALUE!	1	0.01381397	0.529	278069455556	338143952375	-541312999483	17	20	9	3UTR	MIRT547133	1	1	2
hsa-miR-16-5p	NM_001270976	IST1	2005	2019	1.0	#VALUE!	1	0.004287648	0.397	0.998782223077	135646297375	-476182347791	13	14	13	3UTR		1	1	2
hsa-miR-16-5p	NM_001270975	IST1	1890	1904	1.0	#VALUE!	1	0.004287648	0.397	0.998782223077	135646297375	-476182347791	13	14	13	3UTR		1	1	2
hsa-miR-16-5p	NM_014761	IST1	1886	1900	1.0	#VALUE!	1	0.004287648	0.397	0.998782223077	135646297375	-476182347791	13	14	13	3UTR		1	1	2
hsa-miR-16-5p	NM_001270977	IST1	1797	1811	1.0	#VALUE!	1	0.004287648	0.397	0.998782223077	135646297375	-476182347791	13	14	13	3UTR		1	1	2
hsa-miR-16-5p	NM_001270978	IST1	1518	1532	1.0	#VALUE!	1	0.004287648	0.397	0.998782223077	135646297375	-476182347791	13	14	13	3UTR		1	1	2
hsa-miR-16-5p	NM_001270979	IST1	1434	1448	1.0	#VALUE!	1	0.004287648	0.397	0.998782223077	135646297375	-476182347791	13	14	13	3UTR		1	1	2
hsa-miR-16-5p	NM_005187	CBFA2T3	2381	2405	1.0	#VALUE!	1	0.004935917	0.426	53678214125	5497491035	-112221875045	17	24	10	3UTR	MIRT728045	1	1	2
hsa-miR-16-5p	NM_001130173	MYB	3154	3174	1.0	#VALUE!	1	58.4	0.515	403934375	3401464	-104867379442	16	20	8	3UTR	MIRT004637	1	1	2
hsa-miR-16-5p	NM_005375	MYB	2791	2811	1.0	#VALUE!	1	58.4	0.515	403934375	3401464	-104867379442	16	20	8	3UTR	MIRT004637	1	1	2
hsa-miR-16-5p	NM_001161659	MYB	2680	2700	1.0	#VALUE!	1	58.4	0.515	403934375	3401464	-104867379442	16	20	8	3UTR	MIRT004637	1	1	2
hsa-miR-16-5p	NM_001161658	MYB	3106	3126	1.0	#VALUE!	1	58.4	0.515	403934375	3401464	-104867379442	16	20	8	3UTR	MIRT004637	1	1	2
hsa-miR-16-5p	NM_001161657	MYB	2536	2556	1.0	#VALUE!	1	58.4	0.515	403934375	3401464	-104867379442	16	20	8	3UTR	MIRT004637	1	1	2
hsa-miR-16-5p	NM_001161656	MYB	3145	3165	1.0	#VALUE!	1	58.4	0.515	403934375	3401464	-104867379442	16	20	8	3UTR	MIRT004637	1	1	2
hsa-miR-16-5p	NM_001130172	MYB	2782	2802	1.0	#VALUE!	1	58.4	0.515	403934375	3401464	-104867379442	16	20	8	3UTR	MIRT004637	1	1	2
hsa-miR-16-5p	NM_001161660	MYB	2686	2706	1.0	#VALUE!	1	58.4	0.515	403934375	3401464	-104867379442	16	20	8	3UTR	MIRT004637	1	1	2
hsa-miR-16-5p	NM_001130722	AHCYL2	3802	3821	1.0	#VALUE!	0	0.002605051	0.544	0.0384424111111	0.59644019	-860958309125	14	19	9	3UTR	MIRT031640	1	1	2
hsa-miR-16-5p	XM_005273610	SLC7A2	4080	4101	1.0	#VALUE!	1	72.6	0.544	0.0	0.0	-93090329311	16	21	9	3UTR		1	1	2
hsa-miR-16-5p	XM_005273610	SLC7A2	4953	4970	1.0	#VALUE!	1	0.03633787	0.471	0.0	0.0	-499396410445	15	17	8	3UTR		1	1	2
hsa-miR-16-5p	NM_001008539	SLC7A2	4019	4040	1.0	#VALUE!	1	72.6	0.544	0.451463857143	0.34227090625	-93090329311	16	21	9	3UTR		1	1	2
hsa-miR-16-5p	NM_001008539	SLC7A2	4892	4909	1.0	#VALUE!	1	0.03633787	0.471	0.690522675	0.1641790275	-499396410445	15	17	8	3UTR		1	1	2
hsa-miR-16-5p	NM_001164771	SLC7A2	4015	4036	1.0	#VALUE!	1	72.6	0.544	0.451463857143	0.34227090625	-93090329311	16	21	9	3UTR		1	1	2
hsa-miR-16-5p	NM_001164771	SLC7A2	4888	4905	1.0	#VALUE!	1	0.03633787	0.471	0.690522675	0.1641790275	-499396410445	15	17	8	3UTR		1	1	2
hsa-miR-16-5p	NM_003046	SLC7A2	4012	4033	1.0	#VALUE!	1	72.6	0.544	0.451463857143	0.34227090625	-93090329311	16	21	9	3UTR		1	1	2
hsa-miR-16-5p	NM_003046	SLC7A2	4885	4902	1.0	#VALUE!	1	0.03633787	0.471	0.690522675	0.1641790275	-499396410445	15	17	8	3UTR		1	1	2
hsa-miR-16-5p	NM_001693	ATP6V1B2	1956	1977	1.0	#VALUE!	1	0.0001988928	0.5	0.747381842857	0.99687630125	-61995071877	18	21	11	3UTR	MIRT031775	1	1	2
hsa-miR-16-5p	NM_020390	EIF5A2	2734	2744	1.0	#VALUE!	1	0.02261729	0.588	0.426640333333	0.5855986925	-130793717931	9	10	9	3UTR		1	1	2
hsa-miR-16-5p	NM_024665	TBL1XR1	4546	4570	1.0	#VALUE!	1	0.00237439	0.574	160206819091	186317110875	-842925875962	19	24	9	3UTR	MIRT726355	1	1	2
hsa-miR-16-5p	NM_001321193	TBL1XR1	4485	4509	1.0	#VALUE!	1	0.00237439	0.574	169439227273	220433582625	-842925875962	19	24	9	3UTR	MIRT726355	1	1	2
hsa-miR-16-5p	NM_001321193	TBL1XR1	3333	3356	1.0	#VALUE!	0	0.01000168	0.647	0.903274846154	0.7175920275	-11088633896	18	23	11	3UTR	MIRT726355	1	1	2
hsa-miR-16-5p	XM_011513143	TBL1XR1	4396	4420	1.0	#VALUE!	1	0.00237439	0.574	0.0	0.0	-842925875962	19	24	9	3UTR	MIRT726355	1	1	2
hsa-miR-16-5p	XM_011513143	TBL1XR1	3244	3267	1.0	#VALUE!	0	0.01000168	0.647	0.0	0.0	-11088633896	18	23	11	3UTR	MIRT726355	1	1	2
hsa-miR-16-5p	NM_001308101	DCUN1D1	6269	6291	1.0	#VALUE!	1	0.008840085	0.471	119223381429	149788945375	-508276357591	17	22	7	3UTR		1	1	2
hsa-miR-16-5p	NM_020640	DCUN1D1	6251	6273	1.0	#VALUE!	1	0.008840085	0.471	138102157143	13570859225	-508276357591	17	22	7	3UTR		1	1	2
hsa-miR-16-5p	NM_001185073	CLDN12	1206	1229	1.0	#VALUE!	1	0.001995198	0.721	204664633333	0.93467192875	-134976292297	15	23	9	3UTR		1	1	2
hsa-miR-16-5p	NM_001185072	CLDN12	1245	1268	1.0	#VALUE!	1	0.001995198	0.721	204664633333	0.93467192875	-134976292297	15	23	9	3UTR		1	1	2
hsa-miR-16-5p	NM_012129	CLDN12	1202	1225	1.0	#VALUE!	1	0.001995198	0.721	204664633333	0.93467192875	-134976292297	15	23	9	3UTR		1	1	2
hsa-miR-16-5p	NM_019004	ANKIB1	5748	5768	1.0	#VALUE!	1	0.003491652	0.603	181033322222	152807161413	-661809931277	16	20	9	3UTR		1	1	2
hsa-miR-16-5p	NM_152789	FAM133B	980	1030	1.0	#VALUE!	1	0.00646096	0.559	229367771429	181126928	-667505305368	15	24	7	3UTR		1	1	2
hsa-miR-16-5p	NM_001040057	FAM133B	1079	1129	1.0	#VALUE!	1	0.00646096	0.559	180807782286	134326946475	-667505305368	15	24	7	3UTR		1	1	2
hsa-miR-16-5p	NM_002612	PDK4	3171	3194	1.0	#VALUE!	0	0.0002239758	0.618	42041808	4228108275	-143836809745	17	23	6	3UTR	MIRT032003	1	1	2
hsa-miR-16-5p	NM_006136	CAPZA2	1378	1408	1.0	#VALUE!	1	0.01377926	0.632	2982251125	16351160875	-810843327519	15	18	8	3UTR	MIRT031933	1	1	2
hsa-miR-16-5p	NM_001318509	ACSL4	4592	4615	1.0	#VALUE!	1	0.000120922	0.691	492872966667	41248789625	-70054194726	12	15	9	3UTR		1	1	2
hsa-miR-16-5p	NM_004458	ACSL4	3322	3341	1.0	#VALUE!	1	0.001466532	0.706	281132575	491728384169	-499396410445	18	19	18	3UTR		1	1	2
hsa-miR-16-5p	NM_006777	ZBTB33	4325	4366	1.0	#VALUE!	1	0.001115151	0.676	0.2655	0.98325	-499396410445	18	23	15	3UTR	MIRT175525	1	1	2
hsa-miR-16-5p	NM_001184742	ZBTB33	4424	4465	1.0	#VALUE!	1	0.001115151	0.676	0.2655	0.98325	-499396410445	18	23	15	3UTR	MIRT175525	1	1	2
hsa-miR-16-5p	NM_145284	FAM122B	2150	2175	1.0	#VALUE!	1	0.005077554	0.632	0.459073846154	0.81447295125	-11254033235	17	25	8	3UTR	MIRT031788	1	1	2
hsa-miR-16-5p	NM_001170756	FAM122B	2204	2229	1.0	#VALUE!	1	0.005077554	0.632	0.615644153846	0.93937411375	-11254033235	17	25	8	3UTR	MIRT031788	1	1	2
hsa-miR-16-5p	XM_011532088	FBXW7	4236	4259	1.0	#VALUE!	1	0.02488006	0.691	0.0	0.0	-623647057278	19	23	14	3UTR	MIRT032006	1	1	2
hsa-miR-16-5p	NM_017423	GALNT7	2666	2720	1.0	#VALUE!	1	0.01351041	0.676	127744464615	124385236625	-519004979968	13	15	13	3UTR	MIRT001466	1	1	2
hsa-miR-16-5p	NM_020225	STOX2	4533	4573	1.0	#VALUE!	1	0.005290877	0.529	252561563636	2562433035	-69077940081	16	22	11	3UTR		1	1	2
hsa-miR-16-5p	NM_020225	STOX2	8801	8821	1.0	#VALUE!	1	0.004750289	0.397	#VALUE!	0.050847485	-114182731997	12	14	12	3UTR		1	1	2
hsa-miR-16-5p	NM_018375	SLC39A9	2815	2841	1.0	#VALUE!	1	0.001496049	0.574	0.822095166667	0.61035348	-522701318475	19	26	10	3UTR	MIRT191626	1	1	2
hsa-miR-16-5p	NM_001252148	SLC39A9	2746	2772	1.0	#VALUE!	1	0.001496049	0.574	0.822095166667	0.61035348	-522701318475	19	26	10	3UTR	MIRT191626	1	1	2
hsa-miR-16-5p	XM_005268244	AREL1	4398	4447	1.0	#VALUE!	1	0.0003638202	0.471	0.0	0.0	-116413533949	14	21	9	3UTR		1	1	2
hsa-miR-16-5p	NM_024496	IRF2BPL	3726	3747	1.0	#VALUE!	1	0.0002472593	0.794	0.442937455556	0.6871900075	-144661278703	15	21	9	3UTR		1	1	2
hsa-miR-16-5p	NM_017913	CDC37L1	1360	1394	1.0	#VALUE!	1	0.008853021	0.735	208489818182	27094858075	-103988469265	11	13	11	3UTR	MIRT032005	1	1	2
hsa-miR-16-5p	NM_003026	SH3GL2	2573	2610	1.0	#VALUE!	1	0.004575328	0.515	225707186667	240420393125	-402637391766	18	23	9	3UTR		1	1	2
hsa-miR-16-5p	NM_022755	IPPK	2652	2671	1.0	#VALUE!	1	0.0001057477	0.412	334481944444	12536766475	-114182731997	13	19	9	3UTR	MIRT031925	1	1	2
hsa-miR-181a-5p	NM_002129	HMGB2	1036	1056	0.956043956044	#VALUE!	1	88.9	0.75	55127093	4713191895	-113982828439	19	20	19	3UTR	MIRT025152	1	1	2
hsa-miR-181a-5p	NM_001130688	HMGB2	973	996	0.956043956044	#VALUE!	1	88.9	0.75	32764628	530832227	-113982828439	19	21	19	3UTR	MIRT025152	1	1	2
hsa-miR-181a-5p	NM_001130689	HMGB2	960	983	0.956043956044	#VALUE!	1	88.9	0.75	4755271	47177005275	-113982828439	19	21	19	3UTR	MIRT025152	1	1	2
hsa-miR-181a-5p	NM_033505	SELENOI	2678	2698	0.961538461538	#VALUE!	1	0.03260452	0.706	176930858333	2106549555	-531550453033	17	20	7	3UTR		1	1	2
hsa-miR-181a-5p	NM_175061	JAZF1	2276	2309	0.974358974359	#VALUE!	1	0.003576376	0.574	687002833333	562711133125	-518008091453	21	33	12	3UTR		1	1	2
hsa-miR-181a-5p	NM_006195	PBX3	2194	2221	0.974358974359	#VALUE!	1	0.01028773	0.588	558225476471	40216805325	-465016475488	20	27	11	3UTR	MIRT052976	1	1	2
hsa-miR-181a-5p	NM_001134778	PBX3	2108	2135	0.974358974359	#VALUE!	1	0.01028773	0.588	558225476471	40216805325	-465016475488	20	27	11	3UTR	MIRT052976	1	1	2
hsa-miR-181a-5p	NM_001136268	DAZAP2	1633	1669	1.0	#VALUE!	0	0.03964689	0.574	342007028571	31500911875	-569428359855	18	26	8	3UTR	MIRT273444	1	1	2
hsa-miR-181a-5p	NM_007191	WIF1	1543	1588	1.0	#VALUE!	1	0.001027057	0.706	431835493333	43150716875	-490607308676	17	23	12	3UTR	MIRT438437	1	1	2
hsa-miR-181a-5p	NM_001300947	CPSF6	3957	4001	1.0	#VALUE!	1	0.0005761564	0.632	0.4891672	0.94287503	-610695976654	18	21	14	3UTR		1	1	2
hsa-miR-181a-5p	NM_007007	CPSF6	3846	3890	1.0	#VALUE!	1	0.0005761564	0.632	0.4891672	0.94287503	-610695976654	18	21	14	3UTR		1	1	2
hsa-miR-181a-5p	NM_001127496	SPRY4	2535	2547	1.0	#VALUE!	0	0.3063956	0.456	17440116625	158055267625	-217227759953	11	12	11	3UTR		1	1	2
hsa-miR-181a-5p	XM_017009397	NR3C1	4502	4535	1.0	#VALUE!	1	0.02949624	0.544	0.0	0.0	-592549935993	17	21	8	3UTR		1	1	2
hsa-miR-181a-5p	NM_170665	ATP2A2	8007	8026	1.0	#VALUE!	1	73.7	0.706	269555785714	2484001545	-519004979968	17	19	9	3UTR		1	1	2
hsa-miR-181a-5p	NM_001681	ATP2A2	4037	4056	1.0	#VALUE!	1	73.7	0.706	269555785714	2484001545	-519004979968	17	19	9	3UTR		1	1	2
hsa-miR-181a-5p	NM_152943	ZNF268	5030	5049	1.0	#VALUE!	0	0.009434333	0.632	#VALUE!	#VALUE!	-116459088545	17	19	12	3UTR	MIRT184927	1	1	2
hsa-miR-181a-5p	NM_003415	ZNF268	4924	4943	1.0	#VALUE!	0	0.009434333	0.632	#VALUE!	#VALUE!	-116459088545	17	19	12	3UTR	MIRT184927	1	1	2
hsa-miR-181a-5p	NM_001165885	ZNF268	4797	4816	1.0	#VALUE!	0	0.009434333	0.632	#VALUE!	#VALUE!	-116459088545	17	19	12	3UTR	MIRT184927	1	1	2
hsa-miR-181a-5p	NM_001165883	ZNF268	4701	4720	1.0	#VALUE!	0	0.009434333	0.632	#VALUE!	#VALUE!	-116459088545	17	19	12	3UTR	MIRT184927	1	1	2
hsa-miR-181a-5p	NM_001165887	ZNF268	4829	4848	1.0	#VALUE!	0	0.009434333	0.632	#VALUE!	#VALUE!	-116459088545	17	19	12	3UTR	MIRT184927	1	1	2
hsa-miR-181a-5p	NM_001165886	ZNF268	4596	4615	1.0	#VALUE!	0	0.009434333	0.632	#VALUE!	#VALUE!	-116459088545	17	19	12	3UTR	MIRT184927	1	1	2
hsa-miR-181a-5p	NM_001165884	ZNF268	4500	4519	1.0	#VALUE!	0	0.009434333	0.632	#VALUE!	#VALUE!	-116459088545	17	19	12	3UTR	MIRT184927	1	1	2
hsa-miR-181a-5p	NM_001165881	ZNF268	4800	4819	1.0	#VALUE!	0	0.009434333	0.632	#VALUE!	#VALUE!	-116459088545	17	19	12	3UTR	MIRT184927	1	1	2
hsa-miR-181a-5p	NM_015268	DNAJC13	6849	6869	1.0	#VALUE!	0	0.002493885	0.515	196341633333	222699878875	-128933657782	17	20	14	3UTR		1	1	2
hsa-miR-181a-5p	NM_001104647	SLC25A36	3129	3173	1.0	#VALUE!	1	0.001268982	0.618	0.747698545455	0.9465304075	-69077940081	18	20	18	3UTR		1	1	2
hsa-miR-181a-5p	NM_018155	SLC25A36	3126	3170	1.0	#VALUE!	1	0.001268982	0.618	0.747698545455	0.9465304075	-69077940081	18	20	18	3UTR		1	1	2
hsa-miR-181a-5p	XM_005247466	MBNL1	2688	2706	1.0	#VALUE!	1	0.001063856	0.559	0.0	0.0	-767448897101	15	18	7	3UTR		1	1	2
hsa-miR-181a-5p	XM_005247464	MBNL1	2724	2742	1.0	#VALUE!	1	0.001063856	0.559	0.0	0.0	-767448897101	15	18	7	3UTR		1	1	2
hsa-miR-181a-5p	XM_017006433	MBNL1	2593	2611	1.0	#VALUE!	1	0.001063856	0.559	0.0	0.0	-767448897101	15	18	7	3UTR		1	1	2
hsa-miR-181a-5p	XM_017006437	MBNL1	2604	2622	1.0	#VALUE!	1	0.001063856	0.559	0.0	0.0	-767448897101	15	18	7	3UTR		1	1	2
hsa-miR-181a-5p	NM_000333	ATXN7	6928	6950	1.0	#VALUE!	1	0.006297336	0.676	4508615	2077184045	-684240932679	19	22	12	3UTR	MIRT641325	1	1	2
hsa-miR-181a-5p	NM_001177387	ATXN7	6552	6574	1.0	#VALUE!	1	0.006297336	0.676	4508615	2077184045	-684240932679	19	22	12	3UTR	MIRT641325	1	1	2
hsa-miR-181a-5p	NM_001128149	ATXN7	6108	6130	1.0	#VALUE!	1	0.006297336	0.676	4508615	2077184045	-684240932679	19	22	12	3UTR	MIRT641325	1	1	2
hsa-miR-181a-5p	NM_001304	CPD	4346	4365	1.0	#VALUE!	0	0.002441176	0.662	1646417375	1781387845	-10789068937	17	19	12	3UTR		1	1	2
hsa-miR-181a-5p	NM_001304	CPD	6388	6409	1.0	#VALUE!	1	0.03277146	0.618	259780333333	0.92962132375	-793229832461	16	21	11	3UTR		1	1	2
hsa-miR-181a-5p	NM_001199775	CPD	3708	3727	1.0	#VALUE!	0	0.002441176	0.662	1646417375	1781387845	-10789068937	17	19	12	3UTR		1	1	2
hsa-miR-181a-5p	NM_001199775	CPD	5750	5771	1.0	#VALUE!	1	0.03277146	0.618	259780333333	0.92962132375	-793229832461	16	21	11	3UTR		1	1	2
hsa-miR-181a-5p	NM_001048183	PHACTR4	2537	2563	1.0	#VALUE!	1	0.0028711	0.529	1126903875	100290612125	-503583130569	15	21	8	3UTR	MIRT437655	1	1	2
hsa-miR-181a-5p	NM_023923	PHACTR4	2492	2518	1.0	#VALUE!	1	0.0028711	0.529	1126903875	100290612125	-503583130569	15	21	8	3UTR	MIRT437655	1	1	2
hsa-miR-181a-5p	NM_001098638	RNF169	2934	2952	1.0	#VALUE!	0	0.001227215	0.515	#VALUE!	0.0571602725	-988456478111	15	18	11	3UTR		1	1	2
hsa-miR-181a-5p	NM_014927	CNKSR2	5087	5112	1.0	#VALUE!	1	0.0003006951	0.632	327325823077	217217860125	-609222096393	18	25	7	3UTR		1	1	2
hsa-miR-181a-5p	NM_001168647	CNKSR2	4997	5022	1.0	#VALUE!	1	0.0003006951	0.632	327325823077	217217860125	-609222096393	18	25	7	3UTR		1	1	2
hsa-miR-181a-5p	NM_001272044	RPS6KB1	3975	3996	1.0	#VALUE!	0	0.0002728866	0.662	104478035556	1131399825	-981148745444	18	21	13	3UTR		1	1	2
hsa-miR-181a-5p	NM_003161	RPS6KB1	3846	3867	1.0	#VALUE!	0	0.0002728866	0.662	104478035556	1131399825	-981148745444	18	21	13	3UTR		1	1	2
hsa-miR-181a-5p	NM_001272043	RPS6KB1	2810	2831	1.0	#VALUE!	0	0.0002728866	0.662	104478035556	1131399825	-981148745444	18	21	13	3UTR		1	1	2
hsa-miR-181a-5p	NM_001272042	RPS6KB1	3777	3798	1.0	#VALUE!	0	0.0002728866	0.662	104478035556	1131399825	-981148745444	18	21	13	3UTR		1	1	2
hsa-miR-181a-5p	NM_003884	KAT2B	2971	2988	1.0	#VALUE!	0	0.0003601422	0.588	0.434414771429	260638380875	-19656928949	14	17	7	3UTR	MIRT004327	1	1	2
hsa-miR-181a-5p	NM_001161364	NPTN	1766	1782	1.0	#VALUE!	0	0.0003479646	0.691	22447365	27303325525	-108356930813	15	16	15	3UTR		1	1	2
hsa-miR-181a-5p	NM_017455	NPTN	1778	1794	1.0	#VALUE!	0	0.0003479646	0.691	22447365	27303325525	-108356930813	15	16	15	3UTR		1	1	2
hsa-miR-181a-5p	NM_002056	GFPT1	6664	6693	1.0	#VALUE!	1	0.01533618	0.676	469131335294	508239503875	-593929536754	19	29	9	3UTR		1	1	2
hsa-miR-181a-5p	NM_001244710	GFPT1	6718	6747	1.0	#VALUE!	1	0.01533618	0.676	483106947059	59618688625	-593929536754	19	29	9	3UTR		1	1	2
hsa-miR-181a-5p	XM_017027728	BTBD3	3183	3204	1.0	#VALUE!	0	48.3	0.5	0.0	0.0	-765064630141	17	21	10	3UTR	MIRT025154	1	1	2
hsa-miR-181a-5p	NM_001282550	BTBD3	2907	2928	1.0	#VALUE!	0	48.3	0.5	143613784	1079625098	-765064630141	17	21	10	3UTR	MIRT025154	1	1	2
hsa-miR-181a-5p	NM_014962	BTBD3	3325	3346	1.0	#VALUE!	0	48.3	0.5	143613784	1079625098	-765064630141	17	21	10	3UTR	MIRT025154	1	1	2
hsa-miR-181a-5p	NM_001282551	BTBD3	3003	3024	1.0	#VALUE!	0	48.3	0.5	143613784	1079625098	-765064630141	17	21	10	3UTR	MIRT025154	1	1	2
hsa-miR-181a-5p	XM_017027968	RALGAPB	6773	6811	1.0	#VALUE!	1	0.0009424558	0.485	0.0	0.0	-570655441312	16	21	7	3UTR		1	1	2
hsa-miR-181a-5p	NM_014764	DAZAP2	1879	1915	1.0	#VALUE!	0	0.03964689	0.574	342007028571	31500911875	-569428359855	18	26	8	3UTR	MIRT273444	1	1	2
hsa-miR-181a-5p	NM_001136266	DAZAP2	1802	1838	1.0	#VALUE!	0	0.03964689	0.574	342007028571	31500911875	-569428359855	18	26	8	3UTR	MIRT273444	1	1	2
hsa-miR-181a-5p	NM_001136264	DAZAP2	1813	1849	1.0	#VALUE!	0	0.03964689	0.574	342007028571	31500911875	-569428359855	18	26	8	3UTR	MIRT273444	1	1	2
hsa-miR-181a-5p	NM_001136267	DAZAP2	1783	1819	1.0	#VALUE!	0	0.03964689	0.574	342007028571	31500911875	-569428359855	18	26	8	3UTR	MIRT273444	1	1	2
hsa-miR-181a-5p	NM_001270616	PROX1	4499	4518	1.0	#VALUE!	1	0.003834275	0.647	295895833333	349389751875	-112306303685	16	19	11	3UTR	MIRT003630	1	1	2
hsa-miR-181a-5p	NM_002763	PROX1	4172	4191	1.0	#VALUE!	1	0.003834275	0.647	363325	358262551875	-112306303685	16	19	11	3UTR	MIRT003630	1	1	2
hsa-miR-181a-5p	XM_005254052	IPO5	3529	3548	1.0	#VALUE!	0	0.104809	0.544	0.0	0.0	-569428359855	17	19	13	3UTR	MIRT137301	1	1	2
hsa-miR-181a-5p	XM_005254053	IPO5	3546	3565	1.0	#VALUE!	0	0.104809	0.544	0.0	0.0	-569428359855	17	19	13	3UTR	MIRT137301	1	1	2
hsa-miR-181a-5p	NM_005742	PDIA6	1737	1762	1.0	#VALUE!	1	0.0036518	0.603	30139107	3318514145	-522670505887	20	25	9	3UTR	MIRT202709	1	1	2
hsa-miR-181a-5p	NM_006887	ZFP36L2	3453	3478	1.0	#VALUE!	1	0.02529412	0.544	0.979968083333	16543660625	-601339037762	19	25	6	3UTR	MIRT047326	1	1	2
hsa-miR-181a-5p	NM_001207066	CXADR	1502	1524	1.0	#VALUE!	0	0.02917277	0.735	0.280765145	0.4848595825	-100937920368	16	22	10	3UTR		1	1	2
hsa-miR-181a-5p	NM_033656	BRWD1	13656	13672	1.0	#VALUE!	1	0.007798489	0.75	0.8467388625	233071090625	-124965397034	15	16	15	3UTR		1	1	2
hsa-miR-181a-5p	NM_001143820	ETS1	3648	3691	1.0	#VALUE!	1	0.0001103871	0.603	508626518182	4880612405	-581384063689	18	21	11	3UTR	MIRT613091	1	1	2
hsa-miR-181a-5p	NM_001162422	ETS1	3099	3142	1.0	#VALUE!	1	0.0001103871	0.603	0.447069	0.783309086625	-581384063689	18	21	11	3UTR	MIRT613091	1	1	2
hsa-miR-181a-5p	NM_001856	COL16A1	5241	5266	1.0	#VALUE!	1	0.02186597	0.662	0.7516290125	0.86279613875	-906124504819	18	25	8	3UTR	MIRT053039	1	1	2
hsa-miR-181a-5p	NM_001005851	ZNF780B	3488	3510	1.0	#VALUE!	1	0.000300922	0.603	0.331757875	0.175171125	-845248003745	18	22	11	3UTR	MIRT543636	1	1	2
hsa-miR-181a-5p	NM_001278579	ACVR2A	1959	1999	1.0	#VALUE!	0	0.0006791873	0.515	189569735714	120198146062	-994954242798	18	24	11	3UTR		1	1	2
hsa-miR-181a-5p	NM_001278580	ACVR2A	1762	1802	1.0	#VALUE!	0	0.0006791873	0.515	189569735714	120198146062	-994954242798	18	24	11	3UTR		1	1	2
hsa-miR-181a-5p	NM_001616	ACVR2A	1848	1888	1.0	#VALUE!	0	0.0006791873	0.515	189569735714	120198146062	-994954242798	18	24	11	3UTR		1	1	2
hsa-miR-181a-5p	NM_015630	EPC2	2464	2514	1.0	#VALUE!	1	0.007820646	0.544	244008102041	424275554	-495700071937	21	50	11	3UTR		1	1	2
hsa-miR-181a-5p	NM_138714	NFAT5	10695	10714	1.0	#VALUE!	0	3.1	0.529	#VALUE!	0.27999352125	-103654766327	17	19	12	3UTR		1	1	2
hsa-miR-181a-5p	NM_138713	NFAT5	10633	10652	1.0	#VALUE!	0	3.1	0.529	#VALUE!	0.27999352125	-103654766327	17	19	12	3UTR		1	1	2
hsa-miR-181a-5p	NM_001113178	NFAT5	10630	10649	1.0	#VALUE!	0	3.1	0.529	#VALUE!	0.27999352125	-103654766327	17	19	12	3UTR		1	1	2
hsa-miR-181a-5p	NM_173214	NFAT5	10641	10660	1.0	#VALUE!	0	3.1	0.529	#VALUE!	0.27999352125	-103654766327	17	19	12	3UTR		1	1	2
hsa-miR-181a-5p	NM_006599	NFAT5	10579	10598	1.0	#VALUE!	0	3.1	0.529	#VALUE!	0.27999352125	-103654766327	17	19	12	3UTR		1	1	2
hsa-miR-181a-5p	NM_001128	AP1G1	4971	5001	1.0	#VALUE!	1	0.002106189	0.559	521849684615	517666141125	-778177519478	20	30	8	3UTR		1	1	2
hsa-miR-181a-5p	NM_001030007	AP1G1	4980	5010	1.0	#VALUE!	1	0.002106189	0.559	422380606923	532026341375	-778177519478	20	30	8	3UTR		1	1	2
hsa-miR-181a-5p	NM_182907	PRDM1	4351	4370	1.0	#VALUE!	0	0.02825512	0.632	112877722222	0.674929395	-848047660175	15	19	9	3UTR		1	1	2
hsa-miR-181a-5p	NM_001077441	BCLAF1	4642	4662	1.0	#VALUE!	0	0.06444243	0.588	313347957895	388372191812	-171102449395	16	20	11	3UTR		1	1	2
hsa-miR-181a-5p	NM_015024	XPO7	4345	4369	1.0	#VALUE!	1	0.004649717	0.515	199487194444	1778143815	-379332483736	19	24	8	3UTR		1	1	2
hsa-miR-181a-5p	NM_024947	PHC3	10611	10626	1.0	#VALUE!	0	0.0008025903	0.574	252720407	337207681625	-194238798687	12	15	10	3UTR	MIRT535319	1	1	2
hsa-miR-181a-5p	NM_001012339	DNAJC21	3198	3218	1.0	#VALUE!	1	0.001542681	0.706	0.0166171	#VALUE!	-124965397034	18	20	15	3UTR		1	1	2
hsa-miR-181a-5p	NM_001204314	PRLR	10727	10748	1.0	#VALUE!	0	0.0003459671	0.574	128627564706	28203982575	-907603789418	17	21	6	3UTR	MIRT025183	1	1	2
hsa-miR-181a-5p	XM_005267683	MAP3K9	3671	3694	1.0	#VALUE!	1	0.000175377	0.426	0.0	0.0	-476182347791	18	23	9	3UTR		1	1	2
hsa-miR-181a-5p	NM_001164779	ATXN3	3139	3192	1.0	#VALUE!	1	0.0007351622	0.603	#VALUE!	0.16792214625	-593929536754	19	25	6	3UTR		1	1	2
hsa-miR-181a-5p	NM_001164780	ATXN3	3206	3259	1.0	#VALUE!	1	0.0007351622	0.603	0.362287116667	0.21534747	-593929536754	19	25	6	3UTR		1	1	2
hsa-miR-181a-5p	NM_001164781	ATXN3	3292	3345	1.0	#VALUE!	1	0.0007351622	0.603	0.28972475	0.3568452975	-593929536754	19	25	6	3UTR		1	1	2
hsa-miR-181a-5p	NM_030660	ATXN3	3337	3390	1.0	#VALUE!	1	0.0007351622	0.603	0.839130666667	0.49212327875	-593929536754	19	25	6	3UTR		1	1	2
hsa-miR-181a-5p	NM_001127697	ATXN3	3349	3402	1.0	#VALUE!	1	0.0007351622	0.603	0.704369616667	0.45791499375	-593929536754	19	25	6	3UTR		1	1	2
hsa-miR-181c-5p	NM_002129	HMGB2	1014	1056	0.956043956044	#VALUE!	1	88.9	0.75	5969577	455088337	-101091522312	19	21	19	3UTR		1	1	2
hsa-miR-181c-5p	NM_001130688	HMGB2	954	996	0.956043956044	#VALUE!	1	88.9	0.75	56930529	45448722325	-101091522312	19	21	19	3UTR		1	1	2
hsa-miR-181c-5p	NM_001130689	HMGB2	941	983	0.956043956044	#VALUE!	1	88.9	0.75	429840436	43735466075	-101091522312	19	21	19	3UTR		1	1	2
hsa-miR-181c-5p	NM_004852	ONECUT2	12867	12881	0.961538461538	#VALUE!	0	0.0003312398	0.647	0.726456307692	0.598365244125	-194238798687	12	14	10	3UTR		1	1	2
hsa-miR-181c-5p	NM_033326	SOX6	2879	2918	0.961538461538	#VALUE!	1	0.001991065	0.632	0.923146133333	0.79968826625	-452877439761	18	25	7	3UTR		1	1	2
hsa-miR-181c-5p	NM_001145811	SOX6	2971	3010	0.961538461538	#VALUE!	1	0.001991065	0.632	139246282667	0.93496672	-452877439761	18	25	7	3UTR		1	1	2
hsa-miR-181c-5p	NM_001145819	SOX6	2933	2972	0.961538461538	#VALUE!	1	0.001991065	0.632	0.9301502	0.83514956875	-452877439761	18	25	7	3UTR		1	1	2
hsa-miR-181c-5p	NM_001286157	DYNC1LI2	1417	1439	0.961538461538	#VALUE!	1	0.001308291	0.676	157168288889	2311564065	-122785375515	17	22	9	3UTR	MIRT727834	1	1	2
hsa-miR-181c-5p	NM_001008392	CTDSPL	963	980	0.974358974359	#VALUE!	1	50.5	0.5	0.732488714286	125837253464	-558516405585	15	17	8	3UTR		1	1	2
hsa-miR-181c-5p	NM_005808	CTDSPL	930	947	0.974358974359	#VALUE!	1	50.5	0.5	0.732488714286	125837253464	-558516405585	15	17	8	3UTR		1	1	2
hsa-miR-181c-5p	NM_175061	JAZF1	2276	2309	0.974358974359	#VALUE!	1	0.003576376	0.574	713584636364	556295795625	-518008091453	20	33	11	3UTR		1	1	2
hsa-miR-181c-5p	NM_001300947	CPSF6	3963	4001	1.0	#VALUE!	1	0.0005761564	0.632	107179942857	0.7544767975	-632527004423	16	21	7	3UTR		1	1	2
hsa-miR-181c-5p	NM_007007	CPSF6	3852	3890	1.0	#VALUE!	1	0.0005761564	0.632	107179942857	0.7544767975	-632527004423	16	21	7	3UTR		1	1	2
hsa-miR-181c-5p	NM_003994	KITLG	1657	1678	1.0	#VALUE!	0	0.04329378	0.529	0.412295333333	0.36069901875	-111964612261	17	21	10	3UTR		1	1	2
hsa-miR-181c-5p	NM_000899	KITLG	1741	1762	1.0	#VALUE!	0	0.04329378	0.529	11002485	0.4441130275	-111964612261	17	21	10	3UTR		1	1	2
hsa-miR-181c-5p	NM_170665	ATP2A2	8007	8026	1.0	#VALUE!	1	73.7	0.706	269555785714	2484001545	-569245027962	16	19	10	3UTR		1	1	2
hsa-miR-181c-5p	NM_001681	ATP2A2	4037	4056	1.0	#VALUE!	1	73.7	0.706	269555785714	2484001545	-569245027962	16	19	10	3UTR		1	1	2
hsa-miR-181c-5p	NM_080872	UNC5D	8811	8825	1.0	#VALUE!	1	0.006274417	0.515	0.95555272	376099324	-647918041234	12	14	10	3UTR		1	1	2
hsa-miR-181c-5p	XM_011544404	UNC5D	8578	8592	1.0	#VALUE!	1	0.006274417	0.515	0.0	0.0	-647918041234	12	14	10	3UTR		1	1	2
hsa-miR-181c-5p	XM_011544403	UNC5D	8584	8598	1.0	#VALUE!	1	0.006274417	0.515	0.0	0.0	-647918041234	12	14	10	3UTR		1	1	2
hsa-miR-181c-5p	NM_001322818	UNC5D	8524	8538	1.0	#VALUE!	1	0.006274417	0.515	0.95555272	376099324	-647918041234	12	14	10	3UTR		1	1	2
hsa-miR-181c-5p	NM_007175	ERLIN2	3895	3914	1.0	#VALUE!	1	0.0005654985	0.647	17687871	127409877	-101657978462	16	19	11	3UTR		1	1	2
hsa-miR-181c-5p	NM_007175	ERLIN2	1966	2006	1.0	#VALUE!	0	0.0003924976	0.529	#VALUE!	#VALUE!	-723797013342	16	22	10	3UTR		1	1	2
hsa-miR-181c-5p	NM_001144772	NSMAF	2966	2991	1.0	#VALUE!	1	0.004131836	0.691	2558506	290347973125	-968681215644	14	18	9	3UTR		1	1	2
hsa-miR-181c-5p	NM_001144755	MYBL1	3128	3159	1.0	#VALUE!	1	0.01830622	0.618	54039308	273757321962	-508245545002	19	31	9	3UTR		1	1	2
hsa-miR-181c-5p	NM_001080416	MYBL1	3308	3339	1.0	#VALUE!	1	0.01830622	0.618	54039308	273757321962	-508245545002	19	31	9	3UTR		1	1	2
hsa-miR-181c-5p	NM_001304	CPD	4346	4365	1.0	#VALUE!	0	0.002441176	0.662	163315259091	177287622	-10789068937	16	19	11	3UTR		1	1	2
hsa-miR-181c-5p	NM_001199775	CPD	3708	3727	1.0	#VALUE!	0	0.002441176	0.662	163315259091	177287622	-10789068937	16	19	11	3UTR		1	1	2
hsa-miR-181c-5p	NM_000362	TIMP3	2799	2821	1.0	#VALUE!	1	0.008654264	0.588	293294142857	153174623625	-88998885114	18	22	11	3UTR		1	1	2
hsa-miR-181c-5p	NM_001098638	RNF169	4175	4209	1.0	#VALUE!	0	55.3	0.529	0.593518234545	0.22793790575	-83270253068	17	34	6	3UTR		1	1	2
hsa-miR-181c-5p	NM_001139468	TBL1X	3607	3637	1.0	#VALUE!	1	0.002193784	0.559	#VALUE!	#VALUE!	-725589684595	15	20	9	3UTR		1	1	2
hsa-miR-181c-5p	NM_001139466	TBL1X	3617	3647	1.0	#VALUE!	1	0.002193784	0.559	#VALUE!	#VALUE!	-725589684595	15	20	9	3UTR		1	1	2
hsa-miR-181c-5p	NM_001139467	TBL1X	3472	3502	1.0	#VALUE!	1	0.002193784	0.559	#VALUE!	#VALUE!	-725589684595	15	20	9	3UTR		1	1	2
hsa-miR-181c-5p	NM_005647	TBL1X	3736	3766	1.0	#VALUE!	1	0.002193784	0.559	#VALUE!	#VALUE!	-725589684595	15	20	9	3UTR		1	1	2
hsa-miR-181c-5p	NM_001039590	USP9X	10312	10330	1.0	#VALUE!	1	0.009440472	0.574	0.8150853	0.73470200625	-902428166311	15	18	8	3UTR		1	1	2
hsa-miR-181c-5p	NM_001039591	USP9X	10264	10282	1.0	#VALUE!	1	0.009440472	0.574	0.8150853	0.73470200625	-902428166311	15	18	8	3UTR		1	1	2
hsa-miR-181c-5p	NM_001039840	CHIC1	2772	2805	1.0	#VALUE!	0	0.008242054	0.735	0.793287790625	0.8494412575	-136655996435	16	33	11	3UTR		1	1	2
hsa-miR-181c-5p	NM_001300884	CHIC1	2712	2745	1.0	#VALUE!	0	0.008242054	0.735	0.793287790625	0.8494412575	-136655996435	16	33	11	3UTR		1	1	2
hsa-miR-181c-5p	NM_001272044	RPS6KB1	2124	2158	1.0	#VALUE!	1	0.002932391	0.603	3913789456	2655889635	-625120937538	21	34	7	3UTR		1	1	2
hsa-miR-181c-5p	NM_003161	RPS6KB1	1995	2029	1.0	#VALUE!	1	0.002932391	0.603	3913789456	2655889635	-625120937538	21	34	7	3UTR		1	1	2
hsa-miR-181c-5p	NM_001272042	RPS6KB1	1926	1960	1.0	#VALUE!	1	0.002932391	0.603	3913789456	2655889635	-625120937538	21	34	7	3UTR		1	1	2
hsa-miR-181c-5p	NM_001271837	RCN2	1623	1649	1.0	#VALUE!	0	0.003957137	0.706	0.948623088889	133446934625	-88512855685	15	19	9	3UTR		1	1	2
hsa-miR-181c-5p	NM_002902	RCN2	1569	1595	1.0	#VALUE!	0	0.003957137	0.706	0.948623088889	133446934625	-88512855685	15	19	9	3UTR		1	1	2
hsa-miR-181c-5p	NM_002056	GFPT1	6664	6693	1.0	#VALUE!	1	0.01533618	0.676	5294652	505981115125	-842925875962	18	29	10	3UTR		1	1	2
hsa-miR-181c-5p	NM_001244710	GFPT1	6718	6747	1.0	#VALUE!	1	0.01533618	0.676	44451168	60120894	-842925875962	18	29	10	3UTR		1	1	2
hsa-miR-181c-5p	XM_011510848	CLASP1	5516	5533	1.0	#VALUE!	0	0.00474672	0.456	0.0	0.0	-194238798687	14	17	7	3UTR		1	1	2
hsa-miR-181c-5p	XM_006712385	CLASP1	4564	4581	1.0	#VALUE!	0	0.00474672	0.456	0.0	0.0	-194238798687	14	17	7	3UTR		1	1	2
hsa-miR-181c-5p	NM_001199514	TGIF2	1380	1406	1.0	#VALUE!	1	0.0003373945	0.618	13469299	0.73435030375	-101091522312	16	22	10	3UTR		1	1	2
hsa-miR-181c-5p	NM_001199513	TGIF2	1238	1278	1.0	#VALUE!	1	0.0003373945	0.618	127086573	0.8701771775	-101091522312	16	22	10	3UTR		1	1	2
hsa-miR-181c-5p	NM_021809	TGIF2	1339	1365	1.0	#VALUE!	1	0.0003373945	0.618	13469299	0.73435030375	-101091522312	16	22	10	3UTR		1	1	2
hsa-miR-181c-5p	NM_001199515	TGIF2	1268	1308	1.0	#VALUE!	1	0.0003373945	0.618	127086573	0.8701771775	-101091522312	16	22	10	3UTR		1	1	2
hsa-miR-181c-5p	NM_001134375	CCNJ	3082	3131	1.0	#VALUE!	1	0.0002738653	0.471	0.375307485714	0.718036795	-699568502579	17	20	10	3UTR		1	1	2
hsa-miR-181c-5p	NM_019084	CCNJ	3049	3098	1.0	#VALUE!	1	0.0002738653	0.471	0.375307485714	0.718036795	-699568502579	17	20	10	3UTR		1	1	2
hsa-miR-181c-5p	NM_001134376	CCNJ	3046	3095	1.0	#VALUE!	1	0.0002738653	0.471	0.375307485714	0.718036795	-699568502579	17	20	10	3UTR		1	1	2
hsa-miR-181c-5p	NM_002317	LOX	4357	4374	1.0	#VALUE!	0	0.02429349	0.676	#VALUE!	0.88576387375	-124460624816	14	17	10	3UTR		1	1	2
hsa-miR-181c-5p	NM_001310	CREBL2	1547	1596	1.0	#VALUE!	1	0.000108527	0.603	0.24225125	0.603523260625	-522701318475	14	18	8	3UTR		1	1	2
hsa-miR-181c-5p	NM_005257	GATA6	3119	3137	1.0	#VALUE!	0	0.0009944669	0.647	32704053	220288247875	-138986487238	15	18	10	3UTR	MIRT000234	1	1	2
hsa-miR-181c-5p	NM_020245	TULP4	9648	9670	1.0	#VALUE!	1	12.6	0.353	#VALUE!	#VALUE!	-569245027962	19	22	8	3UTR		1	1	2
hsa-miR-181c-5p	NM_001007466	TULP4	7147	7169	1.0	#VALUE!	1	12.6	0.353	#VALUE!	#VALUE!	-569245027962	19	22	8	3UTR		1	1	2
hsa-miR-181c-5p	NM_033656	BRWD1	13656	13672	1.0	#VALUE!	1	0.007798489	0.75	0.8467388625	233071090625	-112074090907	15	16	15	3UTR		1	1	2
hsa-miR-181c-5p	NM_022062	PKNOX2	3167	3198	1.0	#VALUE!	1	0.3	0.397	0.482953671429	107309589625	-601339037762	17	23	7	3UTR		1	1	2
hsa-miR-181c-5p	NM_001856	COL16A1	5241	5266	1.0	#VALUE!	1	0.02186597	0.662	0.692991283333	100724842625	-39375744462	20	25	8	3UTR		1	1	2
hsa-miR-181c-5p	NM_017629	2004-08-01	5396	5415	1.0	#VALUE!	0	0.0001271717	0.574	0.820261077778	110442235875	-101173057355	17	19	9	3UTR		1	1	2
hsa-miR-181c-5p	NM_001128	AP1G1	4971	5001	1.0	#VALUE!	1	0.002106189	0.559	44045998931	541292670125	-495700071937	20	30	8	3UTR		1	1	2
hsa-miR-181c-5p	NM_001030007	AP1G1	4980	5010	1.0	#VALUE!	1	0.002106189	0.559	423790958276	549882271875	-495700071937	20	30	8	3UTR		1	1	2
hsa-miR-181c-5p	NM_014615	GSE1	4358	4401	1.0	#VALUE!	1	0.005288376	0.574	0.61490258	0.331570635	-624613133204	19	25	10	3UTR		1	1	2
hsa-miR-181c-5p	NM_024947	PHC3	11104	11122	1.0	#VALUE!	1	0.0009953494	0.485	257955566667	29708461325	-654929019714	16	18	9	3UTR	MIRT535317	1	1	2
hsa-miR-181c-5p	NM_001007225	IGF2BP2	1768	1805	1.0	#VALUE!	1	0.01320872	0.471	0.402625714286	15002483675	-558516405585	18	37	11	3UTR		1	1	2
hsa-miR-181c-5p	NM_194283	DNAJC21	3333	3353	1.0	#VALUE!	1	0.001542681	0.706	#VALUE!	#VALUE!	-112074090907	18	20	15	3UTR		1	1	2
hsa-miR-181c-5p	NM_001012339	DNAJC21	3198	3218	1.0	#VALUE!	1	0.001542681	0.706	0.0166171	#VALUE!	-112074090907	18	20	15	3UTR		1	1	2
hsa-miR-181c-5p	NM_194278	ELMSAN1	6857	6896	1.0	#VALUE!	1	0.002137415	0.559	0.677244169917	170713381445	-610695976654	16	20	10	3UTR	MIRT728137	1	1	2
hsa-miR-18a-3p	NM_001042478	AJAP1	1636	1656	1.0	#VALUE!	1	6.45	0.397	373756	31426921575	-112306303685	15	20	13	3UTR		1	1	2
hsa-miR-191-5p	NM_001199140	AMMECR1L	1430	1451	1.0	#VALUE!	1	3.58	0.485	346682911538	363565840625	-576291300428	13	15	13	3UTR	MIRT738558	1	1	2
hsa-miR-191-5p	NM_031445	AMMECR1L	1402	1423	1.0	#VALUE!	1	3.58	0.485	411885923077	346119159375	-576291300428	13	15	13	3UTR	MIRT738558	1	1	2
hsa-miR-19a-3p	NM_014999	RAB21	1706	1748	1.0	#VALUE!	1	1.7	0.603	363875172727	316703073125	-72843777558	18	20	18	3UTR	MIRT066882	1	1	2
hsa-miR-19a-3p	NM_024667	VPS37B	1158	1198	1.0	#VALUE!	1	0.0002018101	0.544	#VALUE!	#VALUE!	-661809931277	15	18	9	3UTR	MIRT513625	1	1	2
hsa-miR-19a-3p	NM_002267	KPNA3	4231	4254	1.0	#VALUE!	1	0.0001026892	0.676	#VALUE!	1340453119	-825293029672	18	23	8	3UTR		1	1	2
hsa-miR-19a-3p	NM_001099746	SYBU	2153	2184	1.0	#VALUE!	1	0.02347335	0.647	289933446667	25925382925	-11254033235	18	31	9	3UTR		1	1	2
hsa-miR-19a-3p	NM_001099749	SYBU	2074	2105	1.0	#VALUE!	1	0.02347335	0.647	269109422222	24384515325	-11254033235	18	31	9	3UTR		1	1	2
hsa-miR-19a-3p	NM_001099747	SYBU	2357	2388	1.0	#VALUE!	1	0.02347335	0.647	302414855556	23247637425	-11254033235	18	31	9	3UTR		1	1	2
hsa-miR-19a-3p	NM_001099748	SYBU	2360	2391	1.0	#VALUE!	1	0.02347335	0.647	258624288889	220602408	-11254033235	18	31	9	3UTR		1	1	2
hsa-miR-19a-3p	NM_001099756	SYBU	2321	2352	1.0	#VALUE!	1	0.02347335	0.647	17778039	24362233775	-11254033235	18	31	9	3UTR		1	1	2
hsa-miR-19a-3p	XM_017005703	ZPLD1	1927	1974	1.0	#VALUE!	1	0.0141659	0.632	0.0	0.0	-417062352651	15	19	12	3UTR		1	1	2
hsa-miR-19a-3p	XM_017005704	ZPLD1	1783	1830	1.0	#VALUE!	1	0.0141659	0.632	0.0	0.0	-417062352651	15	19	12	3UTR		1	1	2
hsa-miR-19a-3p	NM_175056	ZPLD1	1745	1792	1.0	#VALUE!	1	0.0141659	0.632	#VALUE!	0.31710213125	-417062352651	15	19	12	3UTR		1	1	2
hsa-miR-19a-3p	NM_181489	ZNF445	10013	10036	1.0	#VALUE!	0	0.0001521617	0.485	0.353119	0.2247099875	-10035462949	19	23	9	3UTR		1	1	2
hsa-miR-19a-3p	NM_020791	TAOK1	11902	11944	1.0	#VALUE!	1	0.001765677	0.721	420917764706	440551785	-379332483736	16	19	11	3UTR		1	1	2
hsa-miR-19a-3p	NM_025142	TAOK1	11458	11500	1.0	#VALUE!	1	0.001765677	0.721	420917764706	440551785	-379332483736	16	19	11	3UTR		1	1	2
hsa-miR-19a-3p	NM_015355	SUZ12	4157	4204	1.0	#VALUE!	1	0.003943028	0.618	434046444444	44542097625	-823790447024	13	16	9	3UTR	MIRT007118	1	1	2
hsa-miR-19a-3p	NM_001321207	SUZ12	4088	4135	1.0	#VALUE!	1	0.003943028	0.618	434046444444	44542097625	-823790447024	13	16	9	3UTR	MIRT007118	1	1	2
hsa-miR-19a-3p	NM_001320672	RUNX3	3157	3179	1.0	#VALUE!	0	0.007105548	0.426	32163182	32663980375	-995757038221	17	22	10	3UTR		1	1	2
hsa-miR-19a-3p	XM_017006487	ATP2B2	4656	4669	1.0	#VALUE!	1	0.02753817	0.574	0.0	0.0	-561866339543	12	13	12	3UTR		1	1	2
hsa-miR-19a-3p	NM_001683	ATP2B2	4662	4675	1.0	#VALUE!	1	0.02753817	0.574	0.459715733333	14190726025	-561866339543	12	13	12	3UTR		1	1	2
hsa-miR-19a-3p	NM_001001331	ATP2B2	4797	4810	1.0	#VALUE!	1	0.02753817	0.574	595690666667	298736286625	-561866339543	12	13	12	3UTR		1	1	2
hsa-miR-19a-3p	XM_011533752	ATP2B2	4697	4710	1.0	#VALUE!	1	0.02753817	0.574	0.0	0.0	-561866339543	12	13	12	3UTR		1	1	2
hsa-miR-19a-3p	XM_017006483	ATP2B2	4631	4644	1.0	#VALUE!	1	0.02753817	0.574	0.0	0.0	-561866339543	12	13	12	3UTR		1	1	2
hsa-miR-19a-3p	NM_021214	ABHD17C	2100	2126	1.0	#VALUE!	1	0.005580102	0.632	447360133333	19688321575	-610695976654	20	26	7	3UTR	MIRT141350	1	1	2
hsa-miR-19a-3p	NM_001287491	TET3	8668	8708	1.0	#VALUE!	0	0.005135617	0.559	0.152713846154	103133850625	-813327260318	18	23	13	3UTR		1	1	2
hsa-miR-19a-3p	XM_017003567	TET3	8500	8540	1.0	#VALUE!	0	0.005135617	0.559	0.0	0.0	-813327260318	18	23	13	3UTR		1	1	2
hsa-miR-19a-3p	NM_153810	CACUL1	4989	5024	1.0	#VALUE!	1	0.0006659465	0.5	15114078	180527451425	-101091522312	19	22	15	3UTR		1	1	2
hsa-miR-19a-3p	NM_015176	FBXO28	1331	1364	1.0	#VALUE!	1	0.001358192	0.647	271270388889	216324855875	-379332483736	17	20	11	3UTR	MIRT063592	1	1	2
hsa-miR-19a-3p	NM_001136115	FBXO28	1135	1168	1.0	#VALUE!	1	0.001358192	0.647	271270388889	216324855875	-379332483736	17	20	11	3UTR	MIRT063592	1	1	2
hsa-miR-19a-3p	NM_000891	KCNJ2	2359	2409	1.0	#VALUE!	1	0.000169252	0.706	3093685	1956109035	-623647057278	14	18	8	3UTR	MIRT260199	1	1	2
hsa-miR-19a-3p	XM_005258099	MTCL1	5523	5562	1.0	#VALUE!	0	0.0002782403	0.588	0.0	0.0	-995757038221	15	19	11	3UTR		1	1	2
hsa-miR-19a-3p	NM_015210	MTCL1	5101	5140	1.0	#VALUE!	0	0.0002782403	0.588	101855609091	142462803063	-995757038221	15	19	11	3UTR		1	1	2
hsa-miR-19a-3p	NM_206855	QKI	5581	5596	1.0	#VALUE!	1	74.1	0.691	#VALUE!	0.0207795799	-508245545002	14	15	14	3UTR	MIRT099306	1	1	2
hsa-miR-19a-3p	NM_206854	QKI	4634	4649	1.0	#VALUE!	1	74.1	0.691	#VALUE!	0.0207795799	-508245545002	14	15	14	3UTR	MIRT099306	1	1	2
hsa-miR-19a-3p	NM_206853	QKI	3355	3370	1.0	#VALUE!	1	74.1	0.691	#VALUE!	0.0207795799	-508245545002	14	15	14	3UTR	MIRT099306	1	1	2
hsa-miR-19a-3p	NM_001318938	RPS6KA2	4687	4708	1.0	#VALUE!	1	0.04024463	0.574	362951988	303944386922	-699539800192	14	16	14	3UTR		1	1	2
hsa-miR-19a-3p	NM_014660	PHF14	7634	7681	1.0	#VALUE!	0	51.4	0.721	0.541851181818	0.057898876125	-765064630141	15	20	9	3UTR		1	1	2
hsa-miR-19a-3p	NM_138771	CCDC126	1401	1441	1.0	#VALUE!	1	0.006855983	0.706	21729435	19532745125	-661809931277	14	17	9	3UTR		1	1	2
hsa-miR-19a-3p	NM_001301833	MEMO1	1381	1401	1.0	#VALUE!	1	0.01492221	0.706	25273972	33833294	-14721683287	17	20	10	3UTR		1	1	2
hsa-miR-19a-3p	NM_022374	ATL2	2007	2045	1.0	#VALUE!	1	0.000402083	0.618	160118014286	41287343175	-648425845569	14	17	7	3UTR		1	1	2
hsa-miR-19a-3p	NM_001156	ANXA7	1610	1626	1.0	#VALUE!	1	0.0002789698	0.647	46031574	36284222175	-113982828439	13	16	10	3UTR		1	1	2
hsa-miR-19a-3p	NM_004034	ANXA7	1676	1692	1.0	#VALUE!	1	0.0002789698	0.647	23157808	394151895625	-113982828439	13	16	10	3UTR		1	1	2
hsa-miR-19a-3p	NM_006811	SERINC3	3782	3798	1.0	#VALUE!	1	1.65	0.5	158244481818	40413080025	-508245545002	14	16	11	3UTR	MIRT468564	1	1	2
hsa-miR-19a-3p	NM_199171	PMEPA1	3301	3353	1.0	#VALUE!	1	0.02729051	0.529	361461	335382515	-857350836846	17	21	11	3UTR	MIRT734613	1	1	2
hsa-miR-19a-3p	NM_199170	PMEPA1	3236	3288	1.0	#VALUE!	1	0.02729051	0.529	310477872727	3798417925	-857350836846	17	21	11	3UTR	MIRT734613	1	1	2
hsa-miR-19a-3p	NM_199169	PMEPA1	3243	3295	1.0	#VALUE!	1	0.02729051	0.529	378902636364	35106317625	-857350836846	17	21	11	3UTR	MIRT734613	1	1	2
hsa-miR-19a-3p	NM_001255976	PMEPA1	3319	3371	1.0	#VALUE!	1	0.02729051	0.529	244736618182	31601231375	-857350836846	17	21	11	3UTR	MIRT734613	1	1	2
hsa-miR-19a-3p	NM_001001132	ITSN1	4761	4799	1.0	#VALUE!	1	0.00051288	0.632	0.993903777778	116066799875	-800485538994	20	23	17	3UTR		1	1	2
hsa-miR-19a-3p	NM_003328	TXK	1867	1879	1.0	#VALUE!	1	0.001326895	0.676	514207172727	417636182712	-103988469265	11	12	11	3UTR		1	1	2
hsa-miR-19a-3p	NM_020722	KIAA1211	4260	4274	1.0	#VALUE!	1	0.001103636	0.471	148092038462	1182858679	-576291300428	13	14	13	3UTR		1	1	2
hsa-miR-19a-3p	XM_005265752	KIAA1211	4267	4281	1.0	#VALUE!	1	0.001103636	0.471	0.0	0.0	-576291300428	13	14	13	3UTR		1	1	2
hsa-miR-19a-3p	XM_017008473	KIAA1211	3996	4010	1.0	#VALUE!	1	0.001103636	0.471	0.0	0.0	-576291300428	13	14	13	3UTR		1	1	2
hsa-miR-19a-3p	NM_001244766	MOB1B	6220	6284	1.0	#VALUE!	1	0.006079409	0.706	0.0974575857143	0.57141720875	-39375744462	18	37	11	3UTR	MIRT213428	1	1	2
hsa-miR-19a-3p	NM_173468	MOB1B	6108	6172	1.0	#VALUE!	1	0.006079409	0.706	0.0974575857143	0.57141720875	-39375744462	18	37	11	3UTR	MIRT213428	1	1	2
hsa-miR-19a-3p	NM_001257191	DDX6	3256	3299	1.0	#VALUE!	1	0.0161623	0.647	4090279	347968349875	-737317722726	13	16	10	3UTR	MIRT478218	1	1	2
hsa-miR-19a-3p	XM_005271417	DDX6	3265	3308	1.0	#VALUE!	1	0.0161623	0.647	0.0	0.0	-737317722726	13	16	10	3UTR	MIRT478218	1	1	2
hsa-miR-19a-3p	NM_014506	TOR1B	1169	1188	1.0	#VALUE!	1	0.001807607	0.588	0.944087875	0.205198575	-124965397034	16	19	8	3UTR		1	1	2
hsa-miR-19a-3p	NM_015049	TRAK2	3234	3249	1.0	#VALUE!	0	0.06954291	0.603	16621335	0.3305369475	-642690037005	12	15	6	3UTR	MIRT726240	1	1	2
hsa-miR-19a-3p	NM_020935	USP37	7857	7907	1.0	#VALUE!	0	0.002599202	0.647	0.36402186375	108357589425	-95516050626	19	25	12	3UTR	MIRT697757	1	1	2
hsa-miR-19a-3p	NM_001584	MPPED2	1374	1389	1.0	#VALUE!	1	0.03375615	0.706	112152236364	429708485	-825287639635	13	15	11	3UTR		1	1	2
hsa-miR-19a-3p	NM_017740	ZDHHC7	2938	2961	1.0	#VALUE!	1	0.01540821	0.515	107342366667	130336047	-518008091453	18	23	9	3UTR	MIRT564784	1	1	2
hsa-miR-19a-3p	NM_017740	ZDHHC7	2555	2572	1.0	#VALUE!	1	0.01007051	0.515	39526134	445425198	-113982828439	14	17	10	3UTR	MIRT564784	1	1	2
hsa-miR-19a-3p	NM_001145548	ZDHHC7	3049	3072	1.0	#VALUE!	1	0.01540821	0.515	107342366667	130336047	-518008091453	18	23	9	3UTR	MIRT564784	1	1	2
hsa-miR-19a-3p	NM_001145548	ZDHHC7	2666	2683	1.0	#VALUE!	1	0.01007051	0.515	39526134	445425198	-113982828439	14	17	10	3UTR	MIRT564784	1	1	2
hsa-miR-19a-3p	NM_004454	ETV5	2169	2185	1.0	#VALUE!	1	0.004127274	0.662	129729234	125369475725	-116313319242	12	16	10	3UTR		1	1	2
hsa-miR-19a-3p	XM_017012172	IMPDH1	2054	2068	1.0	#VALUE!	1	0.04567964	0.456	0.0	0.0	-810862678751	12	14	10	3UTR	MIRT053789	1	1	2
hsa-miR-19a-3p	NM_000194	HPRT1	974	1009	1.0	#VALUE!	1	0.01939872	0.618	3133187575	142761813625	-78606057811	19	35	8	3UTR	MIRT108873	1	1	2
hsa-miR-19a-3p	NM_002024	FMR1	2275	2315	1.0	#VALUE!	1	0.0178986	0.691	181809519636	270081728275	-103988469265	11	13	11	3UTR		1	1	2
hsa-miR-19a-3p	NM_001185075	FMR1	2004	2044	1.0	#VALUE!	1	0.0178986	0.691	181809519636	270081728275	-103988469265	11	13	11	3UTR		1	1	2
hsa-miR-19a-3p	NM_001185076	FMR1	2212	2252	1.0	#VALUE!	1	0.0178986	0.691	181809519636	270081728275	-103988469265	11	13	11	3UTR		1	1	2
hsa-miR-19a-3p	NM_001185082	FMR1	2137	2177	1.0	#VALUE!	1	0.0178986	0.691	181809519636	270081728275	-103988469265	11	13	11	3UTR		1	1	2
hsa-miR-19a-3p	NM_005629	SLC6A8	2882	2901	1.0	#VALUE!	1	0.01365129	0.603	366091375	158909206575	-906124504819	16	19	14	3UTR	MIRT259381	1	1	2
hsa-miR-19a-3p	NM_001142806	SLC6A8	2431	2450	1.0	#VALUE!	1	0.01365129	0.603	366091375	158909206575	-906124504819	16	19	14	3UTR	MIRT259381	1	1	2
hsa-miR-19a-3p	NM_201595	GTF2A1	3807	3837	1.0	#VALUE!	1	0.005576199	0.632	0.995342166667	0.67414167125	-522670505887	19	23	12	3UTR		1	1	2
hsa-miR-19a-3p	NM_015859	GTF2A1	4187	4217	1.0	#VALUE!	1	0.005576199	0.632	167122758333	142846793875	-522670505887	19	23	12	3UTR		1	1	2
hsa-miR-19a-3p	NM_016472	GSKIP	941	981	1.0	#VALUE!	1	0.006850676	0.676	0.479225853333	0.63263360075	-705204361694	12	14	12	3UTR	MIRT728155	1	1	2
hsa-miR-19a-3p	NM_001271905	GSKIP	908	948	1.0	#VALUE!	1	0.006850676	0.676	0.479225853333	0.63263360075	-705204361694	12	14	12	3UTR	MIRT728155	1	1	2
hsa-miR-19a-3p	NM_001271906	GSKIP	840	880	1.0	#VALUE!	1	0.006850676	0.676	0.479225853333	0.63263360075	-705204361694	12	14	12	3UTR	MIRT728155	1	1	2
hsa-miR-19a-3p	NM_001271904	GSKIP	1355	1395	1.0	#VALUE!	1	0.006850676	0.676	0.479225853333	0.63263360075	-705204361694	12	14	12	3UTR	MIRT728155	1	1	2
hsa-miR-212-3p	NM_001319655	OSBPL8	4444	4454	1.0	#VALUE!	1	0.0009545786	0.588	406778111111	4193495425	-114182731997	9	10	9	3UTR		1	1	2
hsa-miR-212-3p	NM_173491	LSM11	1953	1980	1.0	#VALUE!	1	0.001121589	0.529	0.925416807692	0.65727532555	-495700071937	17	27	9	3UTR		1	1	2
hsa-miR-212-3p	XM_006719532	PXN	4176	4195	1.0	#VALUE!	0	0.0006340766	0.456	0.0	0.0	-812747556607	16	19	6	3UTR	MIRT732117	1	1	2
hsa-miR-212-3p	XM_017006882	BBX	7033	7045	1.0	#VALUE!	0	1.77	0.515	0.0	0.0	-748303883423	11	12	11	3UTR		1	1	2
hsa-miR-212-3p	XM_011513004	BBX	7070	7082	1.0	#VALUE!	0	1.77	0.515	0.0	0.0	-748303883423	11	12	11	3UTR		1	1	2
hsa-miR-212-3p	NM_018019	MED9	1940	1972	1.0	#VALUE!	1	0.05442836	0.603	0.0015544375	0.24621832625	-681930266252	16	22	12	3UTR		1	1	2
hsa-miR-212-3p	NM_021012	KCNJ12	4892	4914	1.0	#VALUE!	1	0.0006821534	0.412	#VALUE!	#VALUE!	-104497745592	16	22	9	3UTR		1	1	2
hsa-miR-212-3p	XM_005256625	KCNJ12	4686	4708	1.0	#VALUE!	1	0.0006821534	0.412	0.0	0.0	-104497745592	16	22	9	3UTR		1	1	2
hsa-miR-212-3p	NM_002745	MAPK1	3703	3715	1.0	#VALUE!	1	0.002356959	0.515	#VALUE!	0.16768324	-678233927745	11	12	11	3UTR		1	1	2
hsa-miR-212-3p	NM_002745	MAPK1	2196	2221	1.0	#VALUE!	0	0.004894123	0.397	0.518292142857	0.363510985	-845024895834	15	20	10	3UTR		1	1	2
hsa-miR-212-3p	XM_005257376	MAP3K3	3057	3070	1.0	#VALUE!	1	0.0007299874	0.471	0.0	0.0	-592549935993	12	13	12	3UTR		1	1	2
hsa-miR-212-3p	NM_203351	MAP3K3	3035	3066	1.0	#VALUE!	1	0.0007299874	0.471	128500725	13207983212	-569245027962	17	31	12	3UTR		1	1	2
hsa-miR-212-3p	NM_002401	MAP3K3	2942	2973	1.0	#VALUE!	1	0.0007299874	0.471	128500725	13207983212	-569245027962	17	31	12	3UTR		1	1	2
hsa-miR-212-3p	NM_001292043	SETD5	5212	5231	1.0	#VALUE!	1	0.001557773	0.559	236941778571	2397204075	-678233927745	15	19	10	3UTR	MIRT738979	1	1	2
hsa-miR-212-3p	NM_001080517	SETD5	4948	4967	1.0	#VALUE!	1	0.001557773	0.559	236941778571	2397204075	-678233927745	15	19	10	3UTR	MIRT738979	1	1	2
hsa-miR-212-3p	XM_005254915	MEF2A	5167	5190	1.0	#VALUE!	1	3.47	0.485	0.0	0.0	-545975413917	17	23	7	3UTR		1	1	2
hsa-miR-212-3p	NM_001282533	LZTS3	3687	3725	1.0	#VALUE!	1	0.000977211	0.471	136908685714	194128990125	-48497144956	16	20	7	3UTR		1	1	2
hsa-miR-212-3p	XM_005260892	LZTS3	3825	3863	1.0	#VALUE!	1	0.000977211	0.471	0.0	0.0	-48497144956	16	20	7	3UTR		1	1	2
hsa-miR-212-3p	NM_203327	SLC23A2	2864	2884	1.0	#VALUE!	1	0.291	0.412	#VALUE!	#VALUE!	-880655744877	16	20	11	3UTR		1	1	2
hsa-miR-212-3p	NM_016480	PAIP2	694	721	1.0	#VALUE!	1	0.001230813	0.676	597186777778	42844795375	-603692083205	15	17	15	3UTR		1	1	2
hsa-miR-212-3p	XM_017009522	PAIP2	2113	2129	1.0	#VALUE!	1	0.001230813	0.676	0.0	0.0	-603692083205	15	16	15	3UTR		1	1	2
hsa-miR-212-3p	NM_001033112	PAIP2	728	755	1.0	#VALUE!	1	0.001230813	0.676	597186777778	42844795375	-603692083205	15	17	15	3UTR		1	1	2
hsa-miR-212-3p	NM_001945	HBEGF	925	938	1.0	#VALUE!	0	0.0003436527	0.5	227530191667	213900787	-674758927398	12	13	12	3UTR		1	1	2
hsa-miR-212-3p	NM_018638	ETNK1	6133	6151	1.0	#VALUE!	0	0.00488568	0.559	0.356024060588	0.056142725625	-136655996435	14	18	11	3UTR		1	1	2
hsa-miR-212-3p	NM_001017424	KCNK2	2878	2895	1.0	#VALUE!	1	0.000916358	0.529	0.691043322222	0.81474579375	-100806713214	15	17	9	3UTR		1	1	2
hsa-miR-212-3p	NM_001017425	KCNK2	2679	2696	1.0	#VALUE!	1	0.000916358	0.529	0.691043322222	0.81474579375	-100806713214	15	17	9	3UTR		1	1	2
hsa-miR-212-3p	NM_014217	KCNK2	2555	2572	1.0	#VALUE!	1	0.000916358	0.529	0.691043322222	0.81474579375	-100806713214	15	17	9	3UTR		1	1	2
hsa-miR-212-3p	NM_138638	CFL2	939	969	1.0	#VALUE!	1	0.01836022	0.647	554522066667	4170247725	-518008091453	19	30	9	3UTR		1	1	2
hsa-miR-212-3p	NM_001243645	CFL2	774	804	1.0	#VALUE!	1	0.01836022	0.647	0.390559346667	0.62880287125	-518008091453	19	30	9	3UTR		1	1	2
hsa-miR-212-3p	NM_021914	CFL2	797	827	1.0	#VALUE!	1	0.01836022	0.647	0.00236836	0.9127865025	-518008091453	19	30	9	3UTR		1	1	2
hsa-miR-212-3p	NM_002687	PNN	3315	3348	1.0	#VALUE!	1	0.01306614	0.662	2344763035	207536030875	-61995071877	18	33	7	3UTR		1	1	2
hsa-miR-212-3p	NM_014992	DAAM1	3730	3748	1.0	#VALUE!	0	0.001154604	0.765	0.795978	0.530451875	-644975962163	15	18	13	3UTR		1	1	2
hsa-miR-212-3p	NM_001135937	SMAD2	4750	4774	1.0	#VALUE!	1	0.0006736765	0.485	0.1138784	#VALUE!	-103988469265	16	24	11	3UTR	MIRT735157	1	1	2
hsa-miR-212-3p	NM_001003652	SMAD2	4840	4864	1.0	#VALUE!	1	0.0006736765	0.485	0.0272279090909	0.24168675625	-103988469265	16	24	11	3UTR	MIRT735157	1	1	2
hsa-miR-212-3p	XM_017025749	SMAD2	4520	4540	1.0	#VALUE!	0	28.7	0.529	0.0	0.0	-748303883423	15	20	8	3UTR	MIRT735157	1	1	2
hsa-miR-212-3p	NM_012340	NFATC2	3407	3422	1.0	#VALUE!	0	0.0005377769	0.412	0.42061966	#VALUE!	-805822672855	13	15	10	3UTR		1	1	2
hsa-miR-212-3p	NM_004898	CLOCK	3888	3909	1.0	#VALUE!	0	0.006030913	0.662	0.23280018	0.450989895	-651454019368	14	21	9	3UTR		1	1	2
hsa-miR-212-3p	NM_012199	2001-08-01	4516	4568	1.0	#VALUE!	1	6.38	0.441	0.842035072549	0.68912463875	-39375744462	21	52	9	3UTR	MIRT047001	1	1	2
hsa-miR-212-3p	NM_003709	KLF7	6615	6634	1.0	#VALUE!	0	4.47	0.515	264979932	31478941125	-138986487238	14	19	10	3UTR		1	1	2
hsa-miR-212-3p	NM_001270944	KLF7	6136	6155	1.0	#VALUE!	0	4.47	0.515	2950554	36172292375	-138986487238	14	19	10	3UTR		1	1	2
hsa-miR-212-3p	NM_001130674	CALU	3621	3645	1.0	#VALUE!	0	0.003558866	0.632	0.4300824	#VALUE!	-724998975393	17	24	8	3UTR		1	1	2
hsa-miR-212-3p	NM_024814	CBLL1	2464	2484	1.0	#VALUE!	1	0.002242658	0.706	191502558333	115593479647	-101657978462	16	20	9	3UTR		1	1	2
hsa-miR-212-3p	NM_001284291	CBLL1	2461	2481	1.0	#VALUE!	1	0.002242658	0.706	191502558333	115593479647	-101657978462	16	20	9	3UTR		1	1	2
hsa-miR-212-3p	XM_017012801	FOXP2	3290	3325	1.0	#VALUE!	0	0.03634613	0.603	0.0	0.0	-136655996435	14	35	8	3UTR		1	1	2
hsa-miR-212-3p	NM_001199671	CALU	4436	4460	1.0	#VALUE!	0	0.003558866	0.632	0.4300824	#VALUE!	-724998975393	17	24	8	3UTR		1	1	2
hsa-miR-212-3p	NM_001199672	CALU	4436	4460	1.0	#VALUE!	0	0.003558866	0.632	0.4300824	#VALUE!	-724998975393	17	24	8	3UTR		1	1	2
hsa-miR-212-3p	NM_001219	CALU	3621	3645	1.0	#VALUE!	0	0.003558866	0.632	0.4300824	#VALUE!	-724998975393	17	24	8	3UTR		1	1	2
hsa-miR-212-3p	NM_001199673	CALU	3421	3445	1.0	#VALUE!	0	0.003558866	0.632	0.4300824	#VALUE!	-724998975393	17	24	8	3UTR		1	1	2
hsa-miR-212-3p	NM_001113490	AMOT	4050	4069	1.0	#VALUE!	0	51.7	0.515	0.50157352	12950703545	-780367080634	16	19	9	3UTR		1	1	2
hsa-miR-212-3p	NM_015138	RTF1	2220	2247	1.0	#VALUE!	1	0.0006528485	0.515	356597567647	2365759595	-417062352651	18	27	8	3UTR		1	1	2
hsa-miR-212-3p	NM_001282116	RFX3	3318	3340	1.0	#VALUE!	1	20.3	0.588	144589141667	1149148443	-596215461912	18	22	12	3UTR		1	1	2
hsa-miR-212-3p	NM_134428	RFX3	3385	3407	1.0	#VALUE!	1	20.3	0.588	0.552890511667	105846199175	-596215461912	18	22	12	3UTR		1	1	2
hsa-miR-26a-5p	NM_145037	NXPE3	3907	3932	0.961538461538	#VALUE!	1	0.006374592	0.397	#VALUE!	#VALUE!	-631659405669	17	25	12	3UTR		1	1	2
hsa-miR-26a-5p	NM_001134456	NXPE3	4218	4243	0.961538461538	#VALUE!	1	0.006374592	0.397	#VALUE!	#VALUE!	-631659405669	17	25	12	3UTR		1	1	2
hsa-miR-26a-5p	NM_001271187	RAP2C	808	838	0.961538461538	#VALUE!	0	0.0006602174	0.544	1165567	1532117905	-138986487238	10	12	10	3UTR		1	1	2
hsa-miR-26a-5p	NM_001277813	YTHDF3	4328	4348	0.974358974359	#VALUE!	0	0.001255937	0.559	241257101575	149431508	-113232980838	14	20	8	3UTR		1	1	2
hsa-miR-26a-5p	NM_001277815	YTHDF3	4213	4233	0.974358974359	#VALUE!	0	0.001255937	0.559	241257101575	149431508	-113232980838	14	20	8	3UTR		1	1	2
hsa-miR-26a-5p	NM_152758	YTHDF3	4182	4202	0.974358974359	#VALUE!	0	0.001255937	0.559	241257101575	149431508	-113232980838	14	20	8	3UTR		1	1	2
hsa-miR-26a-5p	NM_001277816	YTHDF3	4096	4116	0.974358974359	#VALUE!	0	0.001255937	0.559	241257101575	149431508	-113232980838	14	20	8	3UTR		1	1	2
hsa-miR-26a-5p	NM_001277818	YTHDF3	3942	3962	0.974358974359	#VALUE!	0	0.001255937	0.559	241257101575	149431508	-113232980838	14	20	8	3UTR		1	1	2
hsa-miR-26a-5p	NM_001277814	YTHDF3	4082	4102	0.974358974359	#VALUE!	0	0.001255937	0.559	241257101575	149431508	-113232980838	14	20	8	3UTR		1	1	2
hsa-miR-26a-5p	NM_001001550	GRB10	2489	2512	0.974358974359	#VALUE!	1	0.09398787	0.603	20671826125	313910162875	-10872404495	16	23	8	3UTR		1	1	2
hsa-miR-26a-5p	NM_031435	THAP2	1323	1341	1.0	#VALUE!	0	0.07805941	0.647	0.0967166444444	0.61267483375	-142298045136	15	18	9	3UTR		1	1	2
hsa-miR-26a-5p	NM_014999	RAB21	2712	2730	1.0	#VALUE!	0	0.01514475	0.662	226652554615	192125371125	-674758927398	16	18	12	3UTR		1	1	2
hsa-miR-26a-5p	NM_006838	METAP2	1888	1907	1.0	#VALUE!	1	0.01103979	0.676	3620869	2479536675	-124080483578	17	19	14	3UTR	MIRT067540	1	1	2
hsa-miR-26a-5p	NM_001317182	METAP2	1819	1838	1.0	#VALUE!	1	0.01103979	0.676	3620869	2479536675	-124080483578	17	19	14	3UTR	MIRT067540	1	1	2
hsa-miR-26a-5p	NM_001317183	METAP2	1819	1838	1.0	#VALUE!	1	0.01103979	0.676	3620869	2479536675	-124080483578	17	19	14	3UTR	MIRT067540	1	1	2
hsa-miR-26a-5p	NM_015482	SLC22A23	4001	4020	1.0	#VALUE!	1	0.002648632	0.618	-1159596	0.06504723	-601339037762	16	19	7	3UTR		1	1	2
hsa-miR-26a-5p	NM_001286455	SLC22A23	3542	3561	1.0	#VALUE!	1	0.002648632	0.618	103972982857	0.2451570875	-601339037762	16	19	7	3UTR		1	1	2
hsa-miR-26a-5p	NM_015335	MED13L	7103	7123	1.0	#VALUE!	0	0.0003054359	0.603	21419726375	380663213875	-988195017909	18	20	14	3UTR		1	1	2
hsa-miR-26a-5p	NM_001260	CDK8	2093	2132	1.0	#VALUE!	1	0.000854123	0.588	251295136364	3359120425	-730759903363	18	25	11	3UTR	MIRT001021	1	1	2
hsa-miR-26a-5p	NM_015170	SULF1	3430	3460	1.0	#VALUE!	1	0.01785293	0.618	416432	335661480375	-490607308676	20	30	9	3UTR		1	1	2
hsa-miR-26a-5p	NM_001128204	SULF1	3268	3298	1.0	#VALUE!	1	0.01785293	0.618	416432	335661480375	-490607308676	20	30	9	3UTR		1	1	2
hsa-miR-26a-5p	NM_001128205	SULF1	3436	3466	1.0	#VALUE!	1	0.01785293	0.618	416432	335661480375	-490607308676	20	30	9	3UTR		1	1	2
hsa-miR-26a-5p	NM_001128206	SULF1	3274	3304	1.0	#VALUE!	1	0.01785293	0.618	416432	335661480375	-490607308676	20	30	9	3UTR		1	1	2
hsa-miR-26a-5p	XM_006716442	SULF1	2063	2093	1.0	#VALUE!	1	0.01785293	0.618	0.0	0.0	-490607308676	20	30	9	3UTR		1	1	2
hsa-miR-26a-5p	NM_145037	NXPE3	2850	2871	1.0	#VALUE!	1	0.004649497	0.647	0.66297399	0.3044861475	-676234892161	18	21	10	3UTR		1	1	2
hsa-miR-26a-5p	NM_001134456	NXPE3	3161	3182	1.0	#VALUE!	1	0.004649497	0.647	0.66297399	0.3044861475	-676234892161	18	21	10	3UTR		1	1	2
hsa-miR-26a-5p	NM_001004196	CD200	1173	1197	1.0	#VALUE!	1	0.02240583	0.559	135482575	0.66433435875	-646951965308	13	17	8	3UTR		1	1	2
hsa-miR-26a-5p	NM_005944	CD200	1098	1122	1.0	#VALUE!	1	0.02240583	0.559	135482575	0.66433435875	-646951965308	13	17	8	3UTR		1	1	2
hsa-miR-26a-5p	NM_001318828	CD200	1016	1040	1.0	#VALUE!	1	0.02240583	0.559	135482575	0.66433435875	-646951965308	13	17	8	3UTR		1	1	2
hsa-miR-26a-5p	XM_005264723	FRMD4B	3293	3310	1.0	#VALUE!	0	0.001767781	0.588	0.0	0.0	-172686733112	14	17	12	3UTR		1	1	2
hsa-miR-26a-5p	NM_013313	YPEL1	2079	2128	1.0	#VALUE!	1	0.03165946	0.706	#VALUE!	#VALUE!	-417062352651	19	23	8	3UTR		1	1	2
hsa-miR-26a-5p	XM_005261314	NUP50	3462	3478	1.0	#VALUE!	0	0.001548051	0.529	0.0	0.0	-177328805872	15	16	15	3UTR		1	1	2
hsa-miR-26a-5p	NM_001079843	CASZ1	7776	7800	1.0	#VALUE!	1	0.001319674	0.515	0.292087236364	0.51274152	-801982731605	19	24	11	3UTR		1	1	2
hsa-miR-26a-5p	XM_017029423	RPS6KA6	4243	4291	1.0	#VALUE!	0	0.001809629	0.662	0.0	0.0	-136655996435	14	17	9	3UTR		1	1	2
hsa-miR-26a-5p	NM_001145365	ZNF652	5077	5103	1.0	#VALUE!	1	0.01727809	0.588	#VALUE!	0.1553133845	-39375744462	20	26	10	3UTR		1	1	2
hsa-miR-26a-5p	NM_002748	MAPK6	3842	3863	1.0	#VALUE!	1	0.0006670543	0.706	431447222222	317926885	-48497144956	17	21	9	3UTR	MIRT193070	1	1	2
hsa-miR-26a-5p	NM_007011	ABHD2	6428	6479	1.0	#VALUE!	1	0.003266534	0.544	0.02325434	#VALUE!	-417062352651	19	23	15	3UTR	MIRT073375	1	1	2
hsa-miR-26a-5p	NM_007011	ABHD2	3633	3654	1.0	#VALUE!	1	0.0007206916	0.603	0.4709593	0.73817209875	-625120937538	18	21	10	3UTR	MIRT073375	1	1	2
hsa-miR-26a-5p	NM_152924	ABHD2	6030	6081	1.0	#VALUE!	1	0.003266534	0.544	0.02325434	#VALUE!	-417062352651	19	23	15	3UTR	MIRT073375	1	1	2
hsa-miR-26a-5p	NM_152924	ABHD2	3235	3256	1.0	#VALUE!	1	0.0007206916	0.603	0.4709593	0.73817209875	-625120937538	18	21	10	3UTR	MIRT073375	1	1	2
hsa-miR-26a-5p	NM_001199534	C20orf24	720	739	1.0	#VALUE!	1	0.01070429	0.426	0.880143285714	1212991345	-754064811393	17	19	13	3UTR		1	1	2
hsa-miR-26a-5p	NM_018840	C20orf24	692	711	1.0	#VALUE!	1	0.01070429	0.426	0.880143285714	1212991345	-754064811393	17	19	13	3UTR		1	1	2
hsa-miR-26a-5p	NM_001884	HAPLN1	4275	4296	1.0	#VALUE!	0	0.03753637	0.588	226047575	29357056575	-533701137223	19	21	14	3UTR		1	1	2
hsa-miR-26a-5p	XM_011543523	ZNF608	4371	4391	1.0	#VALUE!	1	0.0004369517	0.662	0.0	0.0	-6432556268	16	20	12	3UTR	MIRT545809	1	1	2
hsa-miR-26a-5p	NM_020747	ZNF608	5511	5531	1.0	#VALUE!	1	0.0004369517	0.662	456026142857	375259100175	-6432556268	16	20	12	3UTR	MIRT545809	1	1	2
hsa-miR-26a-5p	NM_001168238	ABL2	3751	3779	1.0	#VALUE!	0	50.8	0.412	#VALUE!	0.14535653625	-825903545971	17	21	10	3UTR		1	1	2
hsa-miR-26a-5p	NM_001168236	ABL2	4060	4088	1.0	#VALUE!	0	50.8	0.412	0.188967	0.7357981325	-825903545971	17	21	10	3UTR		1	1	2
hsa-miR-26a-5p	NM_001168237	ABL2	3814	3842	1.0	#VALUE!	0	50.8	0.412	0.1826675	0.61155594375	-825903545971	17	21	10	3UTR		1	1	2
hsa-miR-26a-5p	NM_007314	ABL2	4123	4151	1.0	#VALUE!	0	50.8	0.412	0.527989666667	0.9288538375	-825903545971	17	21	10	3UTR		1	1	2
hsa-miR-26a-5p	NM_001168239	ABL2	3464	3492	1.0	#VALUE!	0	50.8	0.412	#VALUE!	#VALUE!	-825903545971	17	21	10	3UTR		1	1	2
hsa-miR-26a-5p	NM_001136000	ABL2	3527	3555	1.0	#VALUE!	0	50.8	0.412	0.573882933333	0.41486082375	-825903545971	17	21	10	3UTR		1	1	2
hsa-miR-26a-5p	NM_006212	PFKFB2	4707	4748	1.0	#VALUE!	1	0.09930581	0.647	0.0475667222222	#VALUE!	-518008091453	18	23	9	3UTR		1	1	2
hsa-miR-26a-5p	NM_206852	RTN1	1284	1309	1.0	#VALUE!	1	0.002709211	0.485	282400333333	53197825	-48497144956	19	25	5	3UTR		1	1	2
hsa-miR-26a-5p	NM_152739	HOXA9	1324	1345	1.0	#VALUE!	1	0.0008369462	0.618	447390957143	57627673125	-111201923779	17	21	10	3UTR		1	1	2
hsa-miR-26a-5p	NM_014576	A1CF	7075	7095	1.0	#VALUE!	0	0.002017531	0.559	0.746838442857	0.3641650325	-148712815045	16	20	12	3UTR		1	1	2
hsa-miR-26a-5p	XM_017016160	A1CF	6977	6997	1.0	#VALUE!	0	0.002017531	0.559	0.0	0.0	-148712815045	16	20	12	3UTR		1	1	2
hsa-miR-26a-5p	XM_005269720	A1CF	7001	7021	1.0	#VALUE!	0	0.002017531	0.559	0.0	0.0	-148712815045	16	20	12	3UTR		1	1	2
hsa-miR-26a-5p	NM_001039618	CREBZF	3564	3585	1.0	#VALUE!	1	0.01995448	0.618	23071433	20584183125	-676234892161	18	21	10	3UTR	MIRT502713	1	1	2
hsa-miR-26a-5p	XM_017018086	CREBZF	2523	2546	1.0	#VALUE!	1	0.02563471	0.735	0.0	0.0	-379332483736	18	23	8	3UTR	MIRT502713	1	1	2
hsa-miR-26a-5p	XM_017018090	CREBZF	2736	2759	1.0	#VALUE!	1	0.02563471	0.735	0.0	0.0	-379332483736	18	23	8	3UTR	MIRT502713	1	1	2
hsa-miR-26a-5p	NM_012316	KPNA6	2109	2147	1.0	#VALUE!	1	0.002591431	0.5	175292283333	18488287425	-625120937538	19	21	19	3UTR	MIRT136529	1	1	2
hsa-miR-26a-5p	NM_001254736	NABP1	1587	1616	1.0	#VALUE!	0	0.001894757	0.529	0.264337113043	0.2871094725	-91389820415	19	29	14	3UTR	MIRT050058	1	1	2
hsa-miR-26a-5p	NM_001031716	NABP1	1988	2017	1.0	#VALUE!	0	0.001894757	0.529	0.264337113043	0.2871094725	-91389820415	19	29	14	3UTR	MIRT050058	1	1	2
hsa-miR-26a-5p	NM_134442	CREB1	7860	7880	1.0	#VALUE!	0	0.02944621	0.632	#VALUE!	#VALUE!	-123580968346	17	20	10	3UTR		1	1	2
hsa-miR-26a-5p	NM_004379	CREB1	7818	7838	1.0	#VALUE!	0	0.02944621	0.632	#VALUE!	#VALUE!	-123580968346	17	20	10	3UTR		1	1	2
hsa-miR-26a-5p	NM_001124	ADM	1200	1220	1.0	#VALUE!	1	0.1583135	0.529	30807139	177707841	-110776508718	17	20	12	3UTR	MIRT050138	1	1	2
hsa-miR-26a-5p	XM_017011271	PTP4A1	2968	2984	1.0	#VALUE!	1	0.03329627	0.691	0.0	0.0	-495700071937	15	16	15	3UTR		1	1	2
hsa-miR-26a-5p	NM_003463	PTP4A1	3632	3648	1.0	#VALUE!	1	0.03329627	0.691	0.0209243433333	#VALUE!	-495700071937	15	16	15	3UTR		1	1	2
hsa-miR-26a-5p	NM_015439	CCDC28A	1235	1258	1.0	#VALUE!	1	0.02281857	0.588	173561042143	0.69245584375	-705204361694	16	23	8	3UTR		1	1	2
hsa-miR-26a-5p	NM_001195102	GSR	2085	2105	1.0	#VALUE!	0	0.0008412973	0.441	130127866667	220430635912	-113570073082	15	20	12	3UTR		1	1	2
hsa-miR-26a-5p	NM_001195103	GSR	2013	2033	1.0	#VALUE!	0	0.0008412973	0.441	309088128222	306387654225	-113570073082	15	20	12	3UTR		1	1	2
hsa-miR-26a-5p	NM_000637	GSR	2172	2192	1.0	#VALUE!	0	0.0008412973	0.441	309088128222	315080141388	-113570073082	15	20	12	3UTR		1	1	2
hsa-miR-26a-5p	NM_012318	LETM1	3719	3739	1.0	#VALUE!	1	0.03259414	0.574	306248825	266309895875	-113982828439	17	20	13	3UTR		1	1	2
hsa-miR-26a-5p	NM_001099455	CPPED1	1241	1273	1.0	#VALUE!	0	0.0001431942	0.559	0.406228	0.0557096	-108269181852	17	22	12	3UTR		1	1	2
hsa-miR-26a-5p	NM_018340	CPPED1	1667	1699	1.0	#VALUE!	0	0.0001431942	0.559	0.292087828125	#VALUE!	-108269181852	17	22	12	3UTR		1	1	2
hsa-miR-26a-5p	NM_020928	ZSWIM6	4509	4532	1.0	#VALUE!	0	70.1	0.559	295794527273	26642117125	-791236201217	18	23	11	3UTR	MIRT166592	1	1	2
hsa-miR-26a-5p	NM_004432	ELAVL2	2982	3022	1.0	#VALUE!	1	0.0007880541	0.647	641966625	548278969125	-10132373509	16	20	9	3UTR	MIRT727780	1	1	2
hsa-miR-26a-5p	NM_001171197	ELAVL2	2696	2736	1.0	#VALUE!	1	0.0007880541	0.647	704119	5686558584	-10132373509	16	20	9	3UTR	MIRT727780	1	1	2
hsa-miR-26b-5p	NM_014999	RAB21	2412	2433	1.0	#VALUE!	0	16.1	0.676	0.688466208333	11130234175	-548126098107	18	21	12	3UTR		1	1	2
hsa-miR-26b-5p	NM_145037	NXPE3	2849	2871	1.0	#VALUE!	1	0.004649497	0.647	0.67193624375	0.3198499225	-39375744462	20	22	16	3UTR		1	1	2
hsa-miR-26b-5p	NM_001134456	NXPE3	3160	3182	1.0	#VALUE!	1	0.004649497	0.647	0.67193624375	0.3198499225	-39375744462	20	22	16	3UTR		1	1	2
hsa-miR-26b-5p	NM_006254	PRKCD	2597	2618	1.0	#VALUE!	1	0.009598116	0.735	359318	184360583113	-108446017915	17	21	10	3UTR	MIRT163340	1	1	2
hsa-miR-26b-5p	NM_212539	PRKCD	2485	2506	1.0	#VALUE!	1	0.009598116	0.735	359318	184360583113	-108446017915	17	21	10	3UTR	MIRT163340	1	1	2
hsa-miR-26b-5p	NM_007011	ABHD2	3625	3654	1.0	#VALUE!	1	0.0007206916	0.603	0.799964875	0.7331618575	-906124504819	16	22	8	3UTR	MIRT073376	1	1	2
hsa-miR-26b-5p	NM_152924	ABHD2	3227	3256	1.0	#VALUE!	1	0.0007206916	0.603	0.799964875	0.7331618575	-906124504819	16	22	8	3UTR	MIRT073376	1	1	2
hsa-miR-26b-5p	NM_001287491	TET3	6580	6600	1.0	#VALUE!	0	0.0987424	0.574	0.798952372727	0.99207843	-142128292116	16	20	11	3UTR	MIRT030262	1	1	2
hsa-miR-26b-5p	NM_005911	MAT2A	1981	2003	1.0	#VALUE!	1	0.2548567	0.588	0.891500627	2408406975	-122785375515	16	22	8	3UTR	MIRT029216	1	1	2
hsa-miR-26b-5p	NM_173809	BLOC1S2	698	716	1.0	#VALUE!	1	0.1579317	0.618	0.2708897	0.27088975375	-115847077798	16	18	9	3UTR	MIRT480792	1	1	2
hsa-miR-26b-5p	NM_001282438	BLOC1S2	668	686	1.0	#VALUE!	1	0.1579317	0.618	#VALUE!	0.35280752375	-115847077798	16	18	9	3UTR	MIRT480792	1	1	2
hsa-miR-26b-5p	NM_001001342	BLOC1S2	741	759	1.0	#VALUE!	1	0.1579317	0.618	0.197462222222	0.23440532625	-115847077798	16	18	9	3UTR	MIRT480792	1	1	2
hsa-miR-26b-5p	NM_018638	ETNK1	5619	5642	1.0	#VALUE!	1	0.001441646	0.706	0.167081426667	0.237170175	-417062352651	15	17	15	3UTR		1	1	2
hsa-miR-26b-5p	NM_033426	CIPC	1394	1409	1.0	#VALUE!	1	0.006321316	0.603	0.834553322222	0.7973238675	-800485538994	14	15	14	3UTR		1	1	2
hsa-miR-26b-5p	NM_003383	VLDLR	3683	3701	1.0	#VALUE!	0	0.01678511	0.574	#VALUE!	0.8322	-136655996435	15	18	12	3UTR		1	1	2
hsa-miR-26b-5p	NM_001018056	VLDLR	3599	3617	1.0	#VALUE!	0	0.01678511	0.574	#VALUE!	0.8322	-136655996435	15	18	12	3UTR		1	1	2
hsa-miR-26b-5p	NM_002839	PTPRD	6789	6810	1.0	#VALUE!	1	0.000175041	0.559	4907319	44161055525	-522670505887	19	21	12	3UTR		1	1	2
hsa-miR-26b-5p	NM_001040712	PTPRD	4919	4940	1.0	#VALUE!	1	0.000175041	0.559	477282283333	50155015675	-522670505887	19	21	12	3UTR		1	1	2
hsa-miR-26b-5p	NM_001171025	PTPRD	4928	4949	1.0	#VALUE!	1	0.000175041	0.559	502626633333	49504741675	-522670505887	19	21	12	3UTR		1	1	2
hsa-miR-26b-5p	NM_130391	PTPRD	4928	4949	1.0	#VALUE!	1	0.000175041	0.559	502626633333	49504741675	-522670505887	19	21	12	3UTR		1	1	2
hsa-miR-26b-5p	NM_130392	PTPRD	4931	4952	1.0	#VALUE!	1	0.000175041	0.559	501612866667	499469766625	-522670505887	19	21	12	3UTR		1	1	2
hsa-miR-26b-5p	XM_006716735	ELAVL2	2594	2640	1.0	#VALUE!	1	0.0007880541	0.647	0.0	0.0	-730759903363	17	20	10	3UTR	MIRT030264	1	1	2
hsa-miR-27a-3p	NM_001258331	EPB41L1	4017	4042	0.961538461538	#VALUE!	1	0.003966782	0.559	#VALUE!	0.029467600375	-522670505887	19	25	9	3UTR		1	1	2
hsa-miR-27a-3p	NM_001258330	EPB41L1	3790	3815	0.961538461538	#VALUE!	1	0.003966782	0.559	#VALUE!	0.029467600375	-522670505887	19	25	9	3UTR		1	1	2
hsa-miR-27a-3p	NM_177996	EPB41L1	4012	4037	0.961538461538	#VALUE!	1	0.003966782	0.559	#VALUE!	0.029467600375	-522670505887	19	25	9	3UTR		1	1	2
hsa-miR-27a-3p	NM_001258329	EPB41L1	4372	4397	0.961538461538	#VALUE!	1	0.003966782	0.559	#VALUE!	0.029467600375	-522670505887	19	25	9	3UTR		1	1	2
hsa-miR-27a-3p	NM_012156	EPB41L1	4321	4346	0.961538461538	#VALUE!	1	0.003966782	0.559	#VALUE!	0.029467600375	-522670505887	19	25	9	3UTR		1	1	2
hsa-miR-27a-3p	NM_013354	CNOT7	1791	1812	0.974358974359	#VALUE!	1	84.3	0.618	58358499	5659121335	-601339037762	17	21	10	3UTR		1	1	2
hsa-miR-27a-3p	NM_001099287	NIPAL4	2619	2638	1.0	#VALUE!	1	0.001976745	0.485	0.281641555556	0.09258278	-499396410445	16	19	8	3UTR		1	1	2
hsa-miR-27a-3p	NM_001172292	NIPAL4	2562	2581	1.0	#VALUE!	1	0.001976745	0.485	0.281641555556	0.09258278	-499396410445	16	19	8	3UTR		1	1	2
hsa-miR-27a-3p	NM_002460	IRF4	2698	2720	1.0	#VALUE!	1	30.4	0.515	100946861429	0.70597736625	-857350836846	18	22	9	3UTR		1	1	2
hsa-miR-27a-3p	NM_152943	ZNF268	4798	4847	1.0	#VALUE!	1	0.0001093698	0.691	#VALUE!	#VALUE!	-495700071937	14	17	12	3UTR		1	1	2
hsa-miR-27a-3p	NM_003415	ZNF268	4692	4741	1.0	#VALUE!	1	0.0001093698	0.691	#VALUE!	#VALUE!	-495700071937	14	17	12	3UTR		1	1	2
hsa-miR-27a-3p	NM_001165885	ZNF268	4565	4614	1.0	#VALUE!	1	0.0001093698	0.691	#VALUE!	#VALUE!	-495700071937	14	17	12	3UTR		1	1	2
hsa-miR-27a-3p	NM_001165883	ZNF268	4469	4518	1.0	#VALUE!	1	0.0001093698	0.691	#VALUE!	#VALUE!	-495700071937	14	17	12	3UTR		1	1	2
hsa-miR-27a-3p	NM_001165887	ZNF268	4597	4646	1.0	#VALUE!	1	0.0001093698	0.691	#VALUE!	#VALUE!	-495700071937	14	17	12	3UTR		1	1	2
hsa-miR-27a-3p	NM_001165886	ZNF268	4364	4413	1.0	#VALUE!	1	0.0001093698	0.691	#VALUE!	#VALUE!	-495700071937	14	17	12	3UTR		1	1	2
hsa-miR-27a-3p	NM_001165884	ZNF268	4268	4317	1.0	#VALUE!	1	0.0001093698	0.691	#VALUE!	#VALUE!	-495700071937	14	17	12	3UTR		1	1	2
hsa-miR-27a-3p	NM_001165881	ZNF268	4568	4617	1.0	#VALUE!	1	0.0001093698	0.691	#VALUE!	#VALUE!	-495700071937	14	17	12	3UTR		1	1	2
hsa-miR-27a-3p	NM_002015	FOXO1	3782	3812	1.0	#VALUE!	1	0.005207795	0.618	318442095882	254701682625	-39375744462	16	19	9	3UTR	MIRT001088	1	1	2
hsa-miR-27a-3p	NM_001114635	PLAG1	2464	2489	1.0	#VALUE!	1	0.0007420334	0.515	0.833143785714	0.670649705	-624613133204	18	25	8	3UTR	MIRT028712	1	1	2
hsa-miR-27a-3p	NM_001114634	PLAG1	2823	2848	1.0	#VALUE!	1	0.0007420334	0.515	0.726314635714	0.58209384	-624613133204	18	25	8	3UTR	MIRT028712	1	1	2
hsa-miR-27a-3p	NM_002655	PLAG1	2928	2953	1.0	#VALUE!	1	0.0007420334	0.515	114238678571	0.98846821875	-624613133204	18	25	8	3UTR	MIRT028712	1	1	2
hsa-miR-27a-3p	NM_006421	ARFGEF1	6954	6995	1.0	#VALUE!	1	0.005398196	0.647	0.738673555556	0.73969044	-591553047478	19	41	9	3UTR		1	1	2
hsa-miR-27a-3p	NM_018299	UBE2W	6060	6079	1.0	#VALUE!	1	0.001245378	0.662	131922063	1081650471	-601339037762	16	19	10	3UTR		1	1	2
hsa-miR-27a-3p	NM_001001481	UBE2W	7463	7475	1.0	#VALUE!	1	0.0006187054	0.529	365387827273	193111264337	-69077940081	11	12	11	3UTR		1	1	2
hsa-miR-27a-3p	NM_001001481	UBE2W	6093	6112	1.0	#VALUE!	1	0.001245378	0.662	128634073	128712556325	-601339037762	16	19	10	3UTR		1	1	2
hsa-miR-27a-3p	XM_011517596	ZFHX4	12687	12709	1.0	#VALUE!	0	0.006268158	0.632	0.0	0.0	-129185665122	16	22	10	3UTR		1	1	2
hsa-miR-27a-3p	NM_012154	2002-08-01	6744	6766	1.0	#VALUE!	0	0.755	0.5	-1120883625	#VALUE!	-114612810346	17	22	8	3UTR		1	1	2
hsa-miR-27a-3p	NM_001142568	BBX	8074	8097	1.0	#VALUE!	1	0.0921294	0.662	0.145568475	0.98272044125	-522670505887	19	23	17	3UTR		1	1	2
hsa-miR-27a-3p	NM_020235	BBX	7984	8007	1.0	#VALUE!	1	0.0921294	0.662	0.145568475	0.98272044125	-522670505887	19	23	17	3UTR		1	1	2
hsa-miR-27a-3p	NM_001276286	BBX	7065	7088	1.0	#VALUE!	1	0.0921294	0.662	0.145568475	0.98272044125	-522670505887	19	23	17	3UTR		1	1	2
hsa-miR-27a-3p	NM_213654	ARMC8	2255	2272	1.0	#VALUE!	0	0.01364392	0.632	0.628157436364	0.3597288425	-164903741189	15	17	13	3UTR		1	1	2
hsa-miR-27a-3p	NM_014154	ARMC8	2201	2218	1.0	#VALUE!	0	0.01364392	0.632	0.628157436364	0.3597288425	-164903741189	15	17	13	3UTR		1	1	2
hsa-miR-27a-3p	NM_198504	PAQR9	1473	1505	1.0	#VALUE!	1	0.0001075153	0.544	167221663857	240766921838	-784349885315	16	19	9	3UTR		1	1	2
hsa-miR-27a-3p	NM_020791	TAOK1	7481	7517	1.0	#VALUE!	0	0.02972948	0.529	0.936071111111	0.7063765319	-856188619893	16	20	9	3UTR	MIRT196434	1	1	2
hsa-miR-27a-3p	NM_025142	TAOK1	7037	7073	1.0	#VALUE!	0	0.02972948	0.529	0.936071111111	0.7063765319	-856188619893	16	20	9	3UTR	MIRT196434	1	1	2
hsa-miR-27a-3p	NM_152510	HORMAD2	1710	1759	1.0	#VALUE!	1	0.01671921	0.676	136742471606	0.950670100913	-39375744462	18	22	10	3UTR		1	1	2
hsa-miR-27a-3p	NM_012473	TXN2	1058	1101	1.0	#VALUE!	1	0.003178705	0.515	267846242647	238925273125	-39375744462	18	36	10	3UTR		1	1	2
hsa-miR-27a-3p	NM_013236	ATXN10	2015	2036	1.0	#VALUE!	1	0.004472623	0.559	0.587202037857	0.5095594485	-592549935993	16	21	6	3UTR		1	1	2
hsa-miR-27a-3p	NM_001167621	ATXN10	1823	1844	1.0	#VALUE!	1	0.004472623	0.559	0.587202037857	0.5095594485	-592549935993	16	21	6	3UTR		1	1	2
hsa-miR-27a-3p	NM_001256185	SNX12	1995	2033	1.0	#VALUE!	1	0.0001937488	0.559	580693161111	522099573313	-518008091453	19	30	9	3UTR		1	1	2
hsa-miR-27a-3p	NM_001256188	SNX12	1968	1997	1.0	#VALUE!	1	0.0001937488	0.559	577427777778	54015140625	-518008091453	19	29	9	3UTR		1	1	2
hsa-miR-27a-3p	NM_013346	SNX12	1980	2009	1.0	#VALUE!	1	0.0001937488	0.559	591009277778	52361209	-518008091453	19	29	9	3UTR		1	1	2
hsa-miR-27a-3p	XM_005257083	WIPF2	3522	3542	1.0	#VALUE!	1	23.4	0.485	0.0	0.0	-632496191835	15	20	8	3UTR		1	1	2
hsa-miR-27a-3p	XM_005257084	WIPF2	3480	3500	1.0	#VALUE!	1	23.4	0.485	0.0	0.0	-632496191835	15	20	8	3UTR		1	1	2
hsa-miR-27a-3p	NM_178126	RETREG3	2544	2561	1.0	#VALUE!	1	0.0001688221	0.574	19525867	2339035525	-807146989011	12	17	10	3UTR		1	1	2
hsa-miR-27a-3p	XM_011524440	RETREG3	2291	2308	1.0	#VALUE!	1	0.0001688221	0.574	0.0	0.0	-807146989011	12	17	10	3UTR		1	1	2
hsa-miR-27a-3p	XM_017025389	GOSR2	3833	3849	1.0	#VALUE!	0	0.0005913322	0.5	0.0	0.0	-748303883423	13	16	11	3UTR		1	1	2
hsa-miR-27a-3p	XM_017025390	GOSR2	4178	4194	1.0	#VALUE!	0	0.0005913322	0.5	0.0	0.0	-748303883423	13	16	11	3UTR		1	1	2
hsa-miR-27a-3p	XM_017025395	GOSR2	4033	4049	1.0	#VALUE!	0	0.0005913322	0.5	0.0	0.0	-748303883423	13	16	11	3UTR		1	1	2
hsa-miR-27a-3p	NM_017643	MBTD1	4944	4966	1.0	#VALUE!	1	0.1299971	0.706	4127851875	569416060463	-112074090907	15	22	8	3UTR	MIRT028724	1	1	2
hsa-miR-27a-3p	XM_017024051	TLK2	3029	3048	1.0	#VALUE!	1	0.0003489582	0.426	0.0	0.0	-710297124956	16	19	13	3UTR		1	1	2
hsa-miR-27a-3p	NM_006852	TLK2	4323	4374	1.0	#VALUE!	1	0.0001118176	0.515	184628363	153297224875	-39375744462	21	51	11	3UTR		1	1	2
hsa-miR-27a-3p	NM_001284333	TLK2	4386	4437	1.0	#VALUE!	1	0.0001118176	0.515	184628363	153297224875	-39375744462	21	51	11	3UTR		1	1	2
hsa-miR-27a-3p	XM_017024059	TLK2	2698	2717	1.0	#VALUE!	1	0.0003489582	0.426	0.0	0.0	-710297124956	16	19	13	3UTR		1	1	2
hsa-miR-27a-3p	NM_001284363	TLK2	3981	4032	1.0	#VALUE!	1	0.0001118176	0.515	1318494666	174184647625	-39375744462	21	51	11	3UTR		1	1	2
hsa-miR-27a-3p	NM_001284363	TLK2	2414	2433	1.0	#VALUE!	1	0.0003489582	0.426	3102055	257442035	-710297124956	16	19	13	3UTR		1	1	2
hsa-miR-27a-3p	NM_001010846	SHE	2972	2993	1.0	#VALUE!	1	0.01320495	0.603	0.0295379071429	#VALUE!	-552986392397	18	21	9	3UTR		1	1	2
hsa-miR-27a-3p	NM_016227	SUCO	5852	5883	1.0	#VALUE!	1	0.0632106	0.647	6083225	29343174475	-857350836846	18	31	8	3UTR	MIRT485066	1	1	2
hsa-miR-27a-3p	NM_014283	SUCO	5593	5624	1.0	#VALUE!	1	0.0632106	0.647	6083225	29343174475	-857350836846	18	31	8	3UTR	MIRT485066	1	1	2
hsa-miR-27a-3p	NM_001282751	SUCO	5433	5464	1.0	#VALUE!	1	0.0632106	0.647	6083225	29343174475	-857350836846	18	31	8	3UTR	MIRT485066	1	1	2
hsa-miR-27a-3p	NM_001282750	SUCO	4480	4511	1.0	#VALUE!	1	0.0632106	0.647	6083225	29343174475	-857350836846	18	31	8	3UTR	MIRT485066	1	1	2
hsa-miR-27a-3p	NM_006154	NEDD4	2965	2992	1.0	#VALUE!	0	0.009537927	0.632	278930384167	279321865375	-954656246864	16	27	9	3UTR		1	1	2
hsa-miR-27a-3p	NM_022048	CSNK1G1	4066	4083	1.0	#VALUE!	0	0.001662551	0.691	0.45153186	0.585792091875	-10789068937	15	17	10	3UTR		1	1	2
hsa-miR-27a-3p	NM_002499	NEO1	5402	5425	1.0	#VALUE!	1	0.006630494	0.544	121790514286	154143811	-754033998805	17	23	11	3UTR		1	1	2
hsa-miR-27a-3p	NM_001172623	NEO1	5243	5266	1.0	#VALUE!	1	0.006630494	0.544	121790514286	154143811	-754033998805	17	23	11	3UTR		1	1	2
hsa-miR-27a-3p	NM_001172624	NEO1	5369	5392	1.0	#VALUE!	1	0.006630494	0.544	121790514286	154143811	-754033998805	17	23	11	3UTR		1	1	2
hsa-miR-27a-3p	NM_001164404	GOLGA6C	2701	2713	1.0	#VALUE!	1	0.002820565	0.647	117110154545	0.33839034875	-103988469265	11	12	11	3UTR		1	1	2
hsa-miR-27a-3p	XM_011527200	BCL3	2264	2277	1.0	#VALUE!	0	0.0003108403	0.397	0.0	0.0	-158115701736	12	13	12	3UTR		1	1	2
hsa-miR-27a-3p	NM_006732	FOSB	2447	2468	1.0	#VALUE!	1	0.714	0.426	0.713378	12039766075	-593929536754	16	21	11	3UTR		1	1	2
hsa-miR-27a-3p	NM_001114171	FOSB	2339	2360	1.0	#VALUE!	1	0.714	0.426	0.713378	12039766075	-593929536754	16	21	11	3UTR		1	1	2
hsa-miR-27a-3p	XM_005258691	FOSB	2306	2327	1.0	#VALUE!	1	0.714	0.426	0.0	0.0	-593929536754	16	21	11	3UTR		1	1	2
hsa-miR-27a-3p	NM_002657	PLAGL2	3016	3035	1.0	#VALUE!	1	0.0004973188	0.5	155527747	121688622625	-647918041234	17	19	10	3UTR	MIRT501602	1	1	2
hsa-miR-27a-3p	XM_017027717	EPB41L1	4310	4335	1.0	#VALUE!	1	0.003966782	0.559	0.0	0.0	-522670505887	19	25	9	3UTR		1	1	2
hsa-miR-27a-3p	XM_005269379	PPIF	1337	1351	1.0	#VALUE!	1	0.003913345	0.485	0.0	0.0	-576291300428	13	14	13	3UTR	MIRT178136	1	1	2
hsa-miR-27a-3p	NM_001015880	PAPSS2	2785	2799	1.0	#VALUE!	1	0.02047924	0.647	0.905557828571	#VALUE!	-807654793346	12	14	7	3UTR		1	1	2
hsa-miR-27a-3p	NM_004670	PAPSS2	2770	2784	1.0	#VALUE!	1	0.02047924	0.647	0.905557828571	#VALUE!	-807654793346	12	14	7	3UTR		1	1	2
hsa-miR-27a-3p	NM_148977	PANK1	6024	6048	1.0	#VALUE!	1	0.0004456387	0.485	151379613333	288910226088	-552986392397	18	24	8	3UTR		1	1	2
hsa-miR-27a-3p	NM_138316	PANK1	5069	5093	1.0	#VALUE!	1	0.0004456387	0.485	427025653333	551129006669	-552986392397	18	24	8	3UTR		1	1	2
hsa-miR-27a-3p	NM_148978	PANK1	5246	5270	1.0	#VALUE!	1	0.0004456387	0.485	5316515	530545029	-552986392397	18	24	8	3UTR		1	1	2
hsa-miR-27a-3p	NM_001178137	CPEB3	3334	3360	1.0	#VALUE!	1	0.02200305	0.721	407162106667	2820538055	-857350836846	18	26	9	3UTR		1	1	2
hsa-miR-27a-3p	NM_001170765	LCOR	9385	9425	1.0	#VALUE!	1	0.0003975575	0.529	355256545455	42052413625	-508245545002	17	20	14	3UTR		1	1	2
hsa-miR-27a-3p	NM_001170766	LCOR	6808	6848	1.0	#VALUE!	1	0.0003975575	0.529	355256545455	42052413625	-508245545002	17	20	14	3UTR		1	1	2
hsa-miR-27a-3p	NM_032440	LCOR	9419	9445	1.0	#VALUE!	1	0.0003975575	0.529	496108454545	402063105	-508245545002	17	20	14	3UTR		1	1	2
hsa-miR-27a-3p	NM_001083913	WBP1L	4059	4080	1.0	#VALUE!	1	0.0001352241	0.603	3358472	155051593018	-116313319242	16	21	10	3UTR		1	1	2
hsa-miR-27a-3p	NM_017787	WBP1L	4172	4193	1.0	#VALUE!	1	0.0001352241	0.603	3358472	155051593018	-116313319242	16	21	10	3UTR		1	1	2
hsa-miR-27a-3p	NM_001244949	GPAM	3416	3446	1.0	#VALUE!	1	0.0231768	0.603	0.613144382759	0.91072693375	-39375744462	19	30	7	3UTR	MIRT028739	1	1	2
hsa-miR-27a-3p	NM_001271840	IKZF5	3122	3132	1.0	#VALUE!	0	0.0004652853	0.574	598457444444	51555095225	-962900936442	9	10	9	3UTR		1	1	2
hsa-miR-27a-3p	NM_002372	MAN2A1	4570	4590	1.0	#VALUE!	1	8.21	0.647	415458268421	152058885863	-39375744462	17	20	13	3UTR		1	1	2
hsa-miR-27a-3p	NM_001289984	JADE2	4305	4326	1.0	#VALUE!	1	2.82	0.485	132778688462	0.447350225	-545975413917	18	21	8	3UTR		1	1	2
hsa-miR-27a-3p	XM_005271945	JADE2	4424	4445	1.0	#VALUE!	1	2.82	0.485	0.0	0.0	-545975413917	18	21	8	3UTR		1	1	2
hsa-miR-27a-3p	NM_015288	JADE2	4119	4140	1.0	#VALUE!	1	2.82	0.485	132778688462	0.447350225	-545975413917	18	21	8	3UTR		1	1	2
hsa-miR-27a-3p	NM_001099650	GXYLT1	2821	2842	1.0	#VALUE!	1	0.01542746	0.574	#VALUE!	0.15442984125	-698665893563	18	21	13	3UTR		1	1	2
hsa-miR-27a-3p	NM_173601	GXYLT1	2914	2935	1.0	#VALUE!	1	0.01542746	0.574	0.2461024	0.02116486625	-698665893563	18	21	13	3UTR		1	1	2
hsa-miR-27a-3p	NM_052879	LARP4	3962	3981	1.0	#VALUE!	1	0.003901035	0.706	369266	287281741125	-128463227128	14	19	9	3UTR		1	1	2
hsa-miR-27a-3p	NM_001170808	LARP4	3749	3768	1.0	#VALUE!	1	0.003901035	0.706	369266	287281741125	-128463227128	14	19	9	3UTR		1	1	2
hsa-miR-27a-3p	NM_199190	LARP4	3749	3768	1.0	#VALUE!	1	0.003901035	0.706	369266	287281741125	-128463227128	14	19	9	3UTR		1	1	2
hsa-miR-27a-3p	NM_199188	LARP4	3959	3978	1.0	#VALUE!	1	0.003901035	0.706	369266	287281741125	-128463227128	14	19	9	3UTR		1	1	2
hsa-miR-27a-3p	NM_025191	EDEM3	3739	3778	1.0	#VALUE!	1	0.06610985	0.647	0.676289055172	13522700275	-608354497639	19	39	9	3UTR		1	1	2
hsa-miR-27a-3p	NM_032975	DTNA	4608	4627	1.0	#VALUE!	0	1.79	0.515	223024766667	135663347662	-104034023862	15	19	9	3UTR		1	1	2
hsa-miR-27a-3p	NM_032975	DTNA	2493	2509	1.0	#VALUE!	1	84.1	0.456	2582356	24321341775	-898837985698	15	16	15	3UTR		1	1	2
hsa-miR-27a-3p	NM_001198939	DTNA	4616	4635	1.0	#VALUE!	0	1.79	0.515	223024766667	135663347662	-104034023862	15	19	9	3UTR		1	1	2
hsa-miR-27a-3p	NM_001198939	DTNA	2501	2517	1.0	#VALUE!	1	84.1	0.456	2582356	24321341775	-898837985698	15	16	15	3UTR		1	1	2
hsa-miR-27a-3p	NM_001198940	DTNA	4595	4614	1.0	#VALUE!	0	1.79	0.515	223024766667	135663347662	-104034023862	15	19	9	3UTR		1	1	2
hsa-miR-27a-3p	NM_001198940	DTNA	2480	2496	1.0	#VALUE!	1	84.1	0.456	2582356	24321341775	-898837985698	15	16	15	3UTR		1	1	2
hsa-miR-27a-3p	NM_001390	DTNA	4429	4448	1.0	#VALUE!	0	1.79	0.515	223024766667	135663347662	-104034023862	15	19	9	3UTR		1	1	2
hsa-miR-27a-3p	NM_001390	DTNA	2314	2330	1.0	#VALUE!	1	84.1	0.456	2582356	24321341775	-898837985698	15	16	15	3UTR		1	1	2
hsa-miR-27a-3p	NM_001198943	DTNA	3741	3760	1.0	#VALUE!	0	1.79	0.515	223024766667	135663347662	-104034023862	15	19	9	3UTR		1	1	2
hsa-miR-27a-3p	NM_001198943	DTNA	1626	1642	1.0	#VALUE!	1	84.1	0.456	2582356	24321341775	-898837985698	15	16	15	3UTR		1	1	2
hsa-miR-27a-3p	NM_001198942	DTNA	3998	4017	1.0	#VALUE!	0	1.79	0.515	223024766667	135663347662	-104034023862	15	19	9	3UTR		1	1	2
hsa-miR-27a-3p	NM_001198942	DTNA	1883	1899	1.0	#VALUE!	1	84.1	0.456	2582356	24321341775	-898837985698	15	16	15	3UTR		1	1	2
hsa-miR-27a-3p	NM_001198944	DTNA	3827	3846	1.0	#VALUE!	0	1.79	0.515	223024766667	135663347662	-104034023862	15	19	9	3UTR		1	1	2
hsa-miR-27a-3p	NM_001198944	DTNA	1712	1728	1.0	#VALUE!	1	84.1	0.456	2582356	24321341775	-898837985698	15	16	15	3UTR		1	1	2
hsa-miR-27a-3p	NM_032980	DTNA	3760	3779	1.0	#VALUE!	0	1.79	0.515	223024766667	135663347662	-104034023862	15	19	9	3UTR		1	1	2
hsa-miR-27a-3p	NM_032980	DTNA	1645	1661	1.0	#VALUE!	1	84.1	0.456	2582356	24321341775	-898837985698	15	16	15	3UTR		1	1	2
hsa-miR-27a-3p	NM_030759	NRBF2	1204	1258	1.0	#VALUE!	1	95.3	0.515	0.761571194167	0.880597663125	-681899453664	17	22	12	3UTR		1	1	2
hsa-miR-27a-3p	NM_001282405	NRBF2	1119	1173	1.0	#VALUE!	1	95.3	0.515	0.761571194167	0.880597663125	-681899453664	17	22	12	3UTR		1	1	2
hsa-miR-27a-3p	NM_199050	C2CD2	3249	3273	1.0	#VALUE!	1	0.009299335	0.691	0.140614130769	#VALUE!	-608354497639	18	24	8	3UTR		1	1	2
hsa-miR-27a-3p	XM_005248093	FRYL	7740	7755	1.0	#VALUE!	1	0.4348568	0.662	0.0	0.0	-685114839307	13	15	9	3UTR	MIRT739443	1	1	2
hsa-miR-27a-3p	NM_003105	SORL1	8965	8983	1.0	#VALUE!	1	0.0006290462	0.515	158260066667	14446985425	-111852241194	14	18	9	3UTR		1	1	2
hsa-miR-27a-3p	NM_001286554	USP49	8076	8092	1.0	#VALUE!	1	25	0.559	336237390909	2156318775	-593929536754	14	16	11	3UTR		1	1	2
hsa-miR-27a-3p	NM_001099270	ZBTB34	5501	5516	1.0	#VALUE!	1	0.07780586	0.75	308307392857	1803219065	-402637391766	14	15	14	3UTR		1	1	2
hsa-miR-27a-3p	NM_001162427	TSC1	4234	4253	1.0	#VALUE!	1	2.2	0.485	0.573214555556	0.64120731125	-981601483679	17	19	9	3UTR		1	1	2
hsa-miR-27a-3p	NM_000368	TSC1	4387	4406	1.0	#VALUE!	1	2.2	0.485	0.319792833333	0.506803785	-981601483679	17	19	9	3UTR		1	1	2
hsa-miR-27a-3p	XM_017002320	NKAIN1	978	991	1.0	#VALUE!	1	0.0008173269	0.471	0.0	0.0	-705204361694	12	13	12	3UTR		1	1	2
hsa-miR-27a-3p	NM_024522	NKAIN1	1384	1397	1.0	#VALUE!	1	0.0008173269	0.471	0.739841799167	0.410254061625	-705204361694	12	13	12	3UTR		1	1	2
hsa-miR-27a-3p	NM_001319141	AK2	1939	1971	1.0	#VALUE!	1	0.0003238347	0.471	0.6361307	0.98729355	-760567985539	16	19	10	3UTR		1	1	2
hsa-miR-27a-3p	NM_024503	HIVEP3	10803	10824	1.0	#VALUE!	0	0.0001853316	0.485	201728325	233736462875	-911556725135	16	21	11	3UTR		1	1	2
hsa-miR-27a-3p	NM_001144832	TTC39A	2055	2079	1.0	#VALUE!	1	0.03347942	0.618	364850503571	33519152825	-714012814695	18	24	8	3UTR		1	1	2
hsa-miR-27a-3p	NM_001080494	TTC39A	2080	2104	1.0	#VALUE!	1	0.03347942	0.618	309572210714	3793034545	-714012814695	18	24	8	3UTR		1	1	2
hsa-miR-27a-3p	NM_005012	ROR1	4882	4903	1.0	#VALUE!	1	0.0005609903	0.691	159146577778	0.792504175	-518008091453	17	21	9	3UTR		1	1	2
hsa-miR-27a-3p	XM_011541526	ROR1	4481	4502	1.0	#VALUE!	1	0.0005609903	0.691	0.0	0.0	-518008091453	17	21	9	3UTR		1	1	2
hsa-miR-27a-3p	NM_001127222	CACNA1A	8557	8577	1.0	#VALUE!	1	0.001502128	0.632	#VALUE!	0.6411023365	-646951965308	18	20	10	3UTR		1	1	2
hsa-miR-27a-3p	NM_001127221	CACNA1A	8555	8575	1.0	#VALUE!	1	0.001502128	0.632	#VALUE!	0.6411023365	-646951965308	18	20	10	3UTR		1	1	2
hsa-miR-27a-3p	NM_001174080	CACNA1A	8561	8581	1.0	#VALUE!	1	0.001502128	0.632	#VALUE!	0.662832884973	-646951965308	18	20	10	3UTR		1	1	2
hsa-miR-27a-3p	NM_000068	CACNA1A	8570	8590	1.0	#VALUE!	1	0.001502128	0.632	#VALUE!	0.662832884973	-646951965308	18	20	10	3UTR		1	1	2
hsa-miR-27a-3p	NM_023035	CACNA1A	8575	8595	1.0	#VALUE!	1	0.001502128	0.632	#VALUE!	0.662832884973	-646951965308	18	20	10	3UTR		1	1	2
hsa-miR-27a-3p	NM_001256629	BRSK2	3511	3530	1.0	#VALUE!	1	0.0002401396	0.529	0.1373789	0.3573753225	-829455008527	14	19	9	3UTR		1	1	2
hsa-miR-27a-3p	NM_001256627	BRSK2	3934	3953	1.0	#VALUE!	1	0.0002401396	0.529	0.1373789	0.3573753225	-829455008527	14	19	9	3UTR		1	1	2
hsa-miR-27a-3p	NM_003957	BRSK2	3464	3483	1.0	#VALUE!	1	0.0002401396	0.529	0.1373789	0.3573753225	-829455008527	14	19	9	3UTR		1	1	2
hsa-miR-27a-3p	NM_001282218	BRSK2	3498	3517	1.0	#VALUE!	1	0.0002401396	0.529	0.1373789	0.3573753225	-829455008527	14	19	9	3UTR		1	1	2
hsa-miR-27a-3p	NM_001256630	BRSK2	3891	3910	1.0	#VALUE!	1	0.0002401396	0.529	0.1373789	0.3573753225	-829455008527	14	19	9	3UTR		1	1	2
hsa-miR-27a-3p	NM_138714	NFAT5	5732	5753	1.0	#VALUE!	1	0.006989837	0.676	1382011275	1254483385	-495700071937	17	21	11	3UTR		1	1	2
hsa-miR-27a-3p	NM_138713	NFAT5	5670	5691	1.0	#VALUE!	1	0.006989837	0.676	1382011275	1254483385	-495700071937	17	21	11	3UTR		1	1	2
hsa-miR-27a-3p	NM_001113178	NFAT5	5667	5688	1.0	#VALUE!	1	0.006989837	0.676	1382011275	1254483385	-495700071937	17	21	11	3UTR		1	1	2
hsa-miR-27a-3p	NM_173214	NFAT5	5678	5699	1.0	#VALUE!	1	0.006989837	0.676	1382011275	1254483385	-495700071937	17	21	11	3UTR		1	1	2
hsa-miR-27a-3p	NM_006599	NFAT5	5616	5637	1.0	#VALUE!	1	0.006989837	0.676	1382011275	1254483385	-495700071937	17	21	11	3UTR		1	1	2
hsa-miR-27a-3p	NM_001134473	GSE1	7041	7064	1.0	#VALUE!	1	0.005304136	0.559	507435916667	30919445125	-623647057278	17	23	8	3UTR	MIRT476037	1	1	2
hsa-miR-27a-3p	NM_014615	GSE1	7420	7443	1.0	#VALUE!	1	0.005304136	0.559	507435916667	30919445125	-623647057278	17	23	8	3UTR	MIRT476037	1	1	2
hsa-miR-27a-3p	NM_001278184	GSE1	7201	7224	1.0	#VALUE!	1	0.005304136	0.559	507435916667	30919445125	-623647057278	17	23	8	3UTR	MIRT476037	1	1	2
hsa-miR-27a-3p	NM_001130726	CCDC149	3091	3112	1.0	#VALUE!	0	0.0001273556	0.456	329185333333	4355571125	-786311338031	17	21	11	3UTR		1	1	2
hsa-miR-27a-3p	XM_005255505	UNKL	3037	3056	1.0	#VALUE!	0	8.52	0.368	0.0	0.0	-76044291915	15	19	10	3UTR		1	1	2
hsa-miR-27a-3p	NM_001193388	UNKL	2858	2877	1.0	#VALUE!	0	8.52	0.368	#VALUE!	#VALUE!	-76044291915	15	19	10	3UTR		1	1	2
hsa-miR-27a-3p	NM_001193389	UNKL	1716	1735	1.0	#VALUE!	0	8.52	0.368	#VALUE!	0.01039621125	-76044291915	15	19	10	3UTR		1	1	2
hsa-miR-27a-3p	NM_001276414	UNKL	2062	2081	1.0	#VALUE!	0	8.52	0.368	#VALUE!	#VALUE!	-76044291915	15	19	10	3UTR		1	1	2
hsa-miR-27a-3p	XM_011522401	ABAT	3829	3858	1.0	#VALUE!	0	0.008788386	0.485	0.0	0.0	-116055306434	16	23	10	3UTR		1	1	2
hsa-miR-27a-3p	NM_001136473	LITAF	1993	2009	1.0	#VALUE!	1	2.02	0.5	451504358333	1872222655	-569245027962	14	16	12	3UTR	MIRT028706	1	1	2
hsa-miR-27a-3p	NM_004862	LITAF	2058	2074	1.0	#VALUE!	1	2.02	0.5	260950716667	296063764125	-569245027962	14	16	12	3UTR	MIRT028706	1	1	2
hsa-miR-27a-3p	XM_017023896	LITAF	1918	1934	1.0	#VALUE!	1	2.02	0.5	0.0	0.0	-569245027962	14	16	12	3UTR	MIRT028706	1	1	2
hsa-miR-27a-3p	XM_006720982	LITAF	1969	1985	1.0	#VALUE!	1	2.02	0.5	0.0	0.0	-569245027962	14	16	12	3UTR	MIRT028706	1	1	2
hsa-miR-27a-3p	XM_006720984	LITAF	2006	2022	1.0	#VALUE!	1	2.02	0.5	0.0	0.0	-569245027962	14	16	12	3UTR	MIRT028706	1	1	2
hsa-miR-27a-3p	NM_002738	PRKCB	3163	3193	1.0	#VALUE!	1	7.08	0.5	0.520129	0.53882843125	-816443895115	18	30	7	3UTR		1	1	2
hsa-miR-27a-3p	NM_001012981	ZKSCAN2	4994	5015	1.0	#VALUE!	1	63.3	0.574	11064154	178147775625	-67723703923	16	21	6	3UTR		1	1	2
hsa-miR-27a-3p	NM_152789	FAM133B	966	1001	1.0	#VALUE!	1	0.002410238	0.515	138709844444	217149659125	-114182731997	9	11	9	3UTR		1	1	2
hsa-miR-27a-3p	NM_001040057	FAM133B	1065	1100	1.0	#VALUE!	1	0.002410238	0.515	0.668226202222	162306158075	-114182731997	9	11	9	3UTR		1	1	2
hsa-miR-27a-3p	NM_001288584	FAM133B	1050	1085	1.0	#VALUE!	1	0.002410238	0.515	167057766667	177546935275	-114182731997	9	11	9	3UTR		1	1	2
hsa-miR-27a-3p	NM_001172438	PEG10	5068	5089	1.0	#VALUE!	1	0.005658611	0.574	0.683168245455	0.2571641825	-101657978462	15	21	11	3UTR	MIRT104478	1	1	2
hsa-miR-27a-3p	NM_001184962	PEG10	5057	5078	1.0	#VALUE!	1	0.005658611	0.574	0.683168245455	0.2571641825	-101657978462	15	21	11	3UTR	MIRT104478	1	1	2
hsa-miR-27a-3p	NM_001040152	PEG10	5057	5078	1.0	#VALUE!	1	0.005658611	0.574	0.683168245455	0.2571641825	-101657978462	15	21	11	3UTR	MIRT104478	1	1	2
hsa-miR-27a-3p	NM_019117	KLHL4	4306	4326	1.0	#VALUE!	1	0.0001250419	0.632	0.278275075	0.014687247475	-379332483736	17	20	12	3UTR		1	1	2
hsa-miR-27a-3p	NM_178153	DCX	7393	7415	1.0	#VALUE!	1	0.001001586	0.618	101170961538	0.67313266375	-72843777558	19	22	12	3UTR		1	1	2
hsa-miR-27a-3p	NM_178152	DCX	7408	7430	1.0	#VALUE!	1	0.001001586	0.618	0.622845307692	0.861555015	-72843777558	19	22	12	3UTR		1	1	2
hsa-miR-27a-3p	NM_178151	DCX	7520	7542	1.0	#VALUE!	1	0.001001586	0.618	0.834952938462	0.6298076245	-72843777558	19	22	12	3UTR		1	1	2
hsa-miR-27a-3p	NM_001957	EDNRA	2182	2201	1.0	#VALUE!	0	0.006722341	0.618	0.489417833333	0.0532214175	-112467009949	16	19	12	3UTR		1	1	2
hsa-miR-27a-3p	NM_001166055	EDNRA	1855	1874	1.0	#VALUE!	0	0.006722341	0.618	0.489417833333	0.0532214175	-112467009949	16	19	12	3UTR		1	1	2
hsa-miR-27a-3p	NM_001145427	SNX18	2571	2595	1.0	#VALUE!	1	0.0007342279	0.544	279657515385	28151169745	-705204361694	17	24	8	3UTR		1	1	2
hsa-miR-27a-3p	NM_001102575	SNX18	2414	2438	1.0	#VALUE!	1	0.0007342279	0.544	279657515385	28151169745	-705204361694	17	24	8	3UTR		1	1	2
hsa-miR-27a-3p	NM_001252226	PLK2	2583	2614	1.0	#VALUE!	1	0.0154301	0.647	220269116667	0.84120685625	-39375744462	20	31	8	3UTR		1	1	2
hsa-miR-27a-3p	NM_006622	PLK2	2625	2656	1.0	#VALUE!	1	0.0154301	0.647	220269116667	0.84120685625	-39375744462	20	31	8	3UTR		1	1	2
hsa-miR-27a-3p	NM_001145208	DEPDC1B	1894	1913	1.0	#VALUE!	1	0.01588228	0.662	385155977	2950120835	-842925875962	17	19	13	3UTR		1	1	2
hsa-miR-27a-3p	NM_018369	DEPDC1B	2080	2099	1.0	#VALUE!	1	0.01588228	0.662	385155977	2950120835	-842925875962	17	19	13	3UTR		1	1	2
hsa-miR-27a-3p	NM_015351	TTC9	3798	3819	1.0	#VALUE!	1	0.004375485	0.647	110256448889	0.0868987125	-11254033235	16	21	9	3UTR		1	1	2
hsa-miR-27a-3p	NM_001008707	EML1	2624	2647	1.0	#VALUE!	1	0.008724447	0.647	0.7125139	12211515425	-402637391766	14	16	14	3UTR		1	1	2
hsa-miR-27a-3p	NM_004434	EML1	2567	2590	1.0	#VALUE!	1	0.008724447	0.647	0.7125139	12211515425	-402637391766	14	16	14	3UTR		1	1	2
hsa-miR-27b-3p	NM_004232	SOCS6	3926	3953	0.961538461538	#VALUE!	1	0.0002233094	0.662	100809511	12199380425	-710297124956	17	27	10	3UTR	MIRT733499	1	1	2
hsa-miR-27b-3p	NM_001258331	EPB41L1	4017	4042	0.961538461538	#VALUE!	1	0.003966782	0.559	#VALUE!	0.029467600375	-522670505887	19	25	9	3UTR		1	1	2
hsa-miR-27b-3p	NM_001258330	EPB41L1	3790	3815	0.961538461538	#VALUE!	1	0.003966782	0.559	#VALUE!	0.029467600375	-522670505887	19	25	9	3UTR		1	1	2
hsa-miR-27b-3p	NM_177996	EPB41L1	4012	4037	0.961538461538	#VALUE!	1	0.003966782	0.559	#VALUE!	0.029467600375	-522670505887	19	25	9	3UTR		1	1	2
hsa-miR-27b-3p	NM_001258329	EPB41L1	4372	4397	0.961538461538	#VALUE!	1	0.003966782	0.559	#VALUE!	0.029467600375	-522670505887	19	25	9	3UTR		1	1	2
hsa-miR-27b-3p	NM_012156	EPB41L1	4321	4346	0.961538461538	#VALUE!	1	0.003966782	0.559	#VALUE!	0.029467600375	-522670505887	19	25	9	3UTR		1	1	2
hsa-miR-27b-3p	XM_005252668	EBF3	3090	3107	0.961538461538	#VALUE!	1	0.0002107572	0.618	0.0	0.0	-417062352651	15	17	10	3UTR		1	1	2
hsa-miR-27b-3p	NM_173508	SLC35F3	2655	2675	0.961538461538	#VALUE!	0	0.000773481	0.515	0.624009233333	0.51036823125	-805822672855	16	20	7	3UTR		1	1	2
hsa-miR-27b-3p	NM_001300845	SLC35F3	2370	2390	0.961538461538	#VALUE!	0	0.000773481	0.515	0.624009233333	0.51036823125	-805822672855	16	20	7	3UTR		1	1	2
hsa-miR-27b-3p	NM_001282873	UBR5	9095	9122	0.974358974359	#VALUE!	1	0.00729824	0.647	5873023	5270280735	-133533796209	15	27	8	3UTR	MIRT726184	1	1	2
hsa-miR-27b-3p	NM_015902	UBR5	9098	9125	0.974358974359	#VALUE!	1	0.00729824	0.647	5873023	5270280735	-133533796209	15	27	8	3UTR	MIRT726184	1	1	2
hsa-miR-27b-3p	NM_020796	SEMA6A	5712	5734	0.974358974359	#VALUE!	1	25.7	0.485	575335928571	43961763675	-531550453033	18	22	11	3UTR	MIRT052940	1	1	2
hsa-miR-27b-3p	NM_001300780	SEMA6A	5763	5785	0.974358974359	#VALUE!	1	25.7	0.485	575335928571	43961763675	-531550453033	18	22	11	3UTR	MIRT052940	1	1	2
hsa-miR-27b-3p	NM_022780	RMND5A	4715	4736	0.980769230769	#VALUE!	0	0.001825307	0.515	0.325552953846	0.39692208	-928323165034	18	21	9	3UTR	MIRT437702	1	1	2
hsa-miR-27b-3p	NM_181861	APAF1	5465	5483	1.0	#VALUE!	0	0.001353401	0.485	0.111009875	0.25274695125	-118041917219	14	18	8	3UTR		1	1	2
hsa-miR-27b-3p	NM_181868	APAF1	5336	5354	1.0	#VALUE!	0	0.001353401	0.485	0.111009875	0.25274695125	-118041917219	14	18	8	3UTR		1	1	2
hsa-miR-27b-3p	NM_181869	APAF1	2820	2838	1.0	#VALUE!	0	0.001353401	0.485	0.111009875	0.25274695125	-118041917219	14	18	8	3UTR		1	1	2
hsa-miR-27b-3p	NM_013229	APAF1	5432	5450	1.0	#VALUE!	0	0.001353401	0.485	0.111009875	0.25274695125	-118041917219	14	18	8	3UTR		1	1	2
hsa-miR-27b-3p	NM_001160	APAF1	5303	5321	1.0	#VALUE!	0	0.001353401	0.485	0.111009875	0.25274695125	-118041917219	14	18	8	3UTR		1	1	2
hsa-miR-27b-3p	NM_001099287	NIPAL4	2619	2638	1.0	#VALUE!	1	0.001976745	0.485	0.281641555556	0.09258278	-499396410445	16	19	8	3UTR		1	1	2
hsa-miR-27b-3p	NM_021945	SLC22A23	3540	3560	1.0	#VALUE!	0	10.9	0.397	13912466	0.2171790275	-709100856087	17	20	12	3UTR		1	1	2
hsa-miR-27b-3p	NM_001100829	TMEM170B	853	878	1.0	#VALUE!	1	0.0005740197	0.632	309387958824	123256713	-576291300428	18	25	8	3UTR		1	1	2
hsa-miR-27b-3p	NM_002710	PPP1CC	1663	1685	1.0	#VALUE!	1	0.01735468	0.721	63693629	60828733375	-132236214019	10	12	10	3UTR		1	1	2
hsa-miR-27b-3p	NM_005767	LPAR6	2686	2716	1.0	#VALUE!	1	0.001474968	0.632	0.0389022413793	0.1433496075	-39375744462	20	30	8	3UTR		1	1	2
hsa-miR-27b-3p	NM_001162497	LPAR6	2204	2234	1.0	#VALUE!	1	0.001474968	0.632	#VALUE!	#VALUE!	-39375744462	20	30	8	3UTR		1	1	2
hsa-miR-27b-3p	NM_001114634	PLAG1	2865	2883	1.0	#VALUE!	1	6.88	0.515	0.872501142857	0.80840399625	-754033998805	15	18	7	3UTR		1	1	2
hsa-miR-27b-3p	NM_002655	PLAG1	2970	2988	1.0	#VALUE!	1	6.88	0.515	0.591371571429	1219698005	-754033998805	15	18	7	3UTR		1	1	2
hsa-miR-27b-3p	NM_001001481	UBE2W	7463	7475	1.0	#VALUE!	1	0.0006187054	0.529	365387827273	193111264337	-69077940081	11	12	11	3UTR		1	1	2
hsa-miR-27b-3p	XM_017013622	PKIA	1777	1814	1.0	#VALUE!	0	0.01296453	0.559	0.0	0.0	-583853320739	18	28	10	3UTR		1	1	2
hsa-miR-27b-3p	NM_174911	FAM84B	3356	3375	1.0	#VALUE!	0	0.0244687	0.632	0.800848633333	0.36626172	-114922144021	16	19	9	3UTR	MIRT502488	1	1	2
hsa-miR-27b-3p	NM_001164623	2002-08-01	10775	10794	1.0	#VALUE!	1	0.00531	0.412	#VALUE!	0.15957853	-773113458604	16	19	10	3UTR		1	1	2
hsa-miR-27b-3p	NM_012154	2002-08-01	10877	10896	1.0	#VALUE!	1	0.00531	0.412	0.511126114286	0.7613456625	-773113458604	16	19	10	3UTR		1	1	2
hsa-miR-27b-3p	NM_001142568	BBX	8077	8097	1.0	#VALUE!	1	0.0921294	0.662	0.145568475	0.98272044125	-522670505887	19	20	19	3UTR		1	1	2
hsa-miR-27b-3p	NM_020235	BBX	7987	8007	1.0	#VALUE!	1	0.0921294	0.662	0.145568475	0.98272044125	-522670505887	19	20	19	3UTR		1	1	2
hsa-miR-27b-3p	NM_001276286	BBX	7068	7088	1.0	#VALUE!	1	0.0921294	0.662	0.145568475	0.98272044125	-522670505887	19	20	19	3UTR		1	1	2
hsa-miR-27b-3p	NM_198504	PAQR9	1473	1505	1.0	#VALUE!	1	0.0001075153	0.544	175352706714	234221426838	-784349885315	16	20	7	3UTR		1	1	2
hsa-miR-27b-3p	NM_012234	RYBP	3468	3489	1.0	#VALUE!	1	0.000409095	0.515	365752733333	3103331915	-402637391766	17	21	11	3UTR	MIRT726673	1	1	2
hsa-miR-27b-3p	NM_020791	TAOK1	7481	7517	1.0	#VALUE!	0	0.02972948	0.529	100455102533	0.7183606569	-856188619893	17	22	9	3UTR	MIRT196436	1	1	2
hsa-miR-27b-3p	NM_025142	TAOK1	7020	7073	1.0	#VALUE!	0	0.02972948	0.529	0.799111055556	0.95632965905	-856188619893	17	22	9	3UTR	MIRT196436	1	1	2
hsa-miR-27b-3p	NM_012473	TXN2	1058	1101	1.0	#VALUE!	1	0.003178705	0.515	26088535	239895559375	-39375744462	19	37	11	3UTR		1	1	2
hsa-miR-27b-3p	NM_012473	TXN2	1281	1302	1.0	#VALUE!	1	6.94	0.485	0.632855414286	205737103221	-681899453664	18	21	10	3UTR		1	1	2
hsa-miR-27b-3p	NM_001201583	ASB11	2534	2554	1.0	#VALUE!	1	0.000506062	0.559	37520995125	427236526025	-479441436372	15	20	8	3UTR		1	1	2
hsa-miR-27b-3p	NM_080873	ASB11	2585	2605	1.0	#VALUE!	1	0.000506062	0.559	37520995125	427236526025	-479441436372	15	20	8	3UTR		1	1	2
hsa-miR-27b-3p	NM_001012428	ASB11	2576	2596	1.0	#VALUE!	1	0.000506062	0.559	4610793875	3266878115	-479441436372	15	20	8	3UTR		1	1	2
hsa-miR-27b-3p	NM_001256185	SNX12	2020	2033	1.0	#VALUE!	1	0.0001937488	0.559	537524766667	543777280812	-829455008527	11	13	9	3UTR		1	1	2
hsa-miR-27b-3p	NM_001256188	SNX12	1984	1997	1.0	#VALUE!	1	0.0001937488	0.559	643233333333	53581450625	-829455008527	11	13	9	3UTR		1	1	2
hsa-miR-27b-3p	NM_013346	SNX12	1996	2009	1.0	#VALUE!	1	0.0001937488	0.559	562158133333	533109917063	-829455008527	11	13	9	3UTR		1	1	2
hsa-miR-27b-3p	NM_178126	RETREG3	2542	2561	1.0	#VALUE!	1	0.0001688221	0.574	19525867	2339035525	-807146989011	14	19	10	3UTR		1	1	2
hsa-miR-27b-3p	XM_011524440	RETREG3	2289	2308	1.0	#VALUE!	1	0.0001688221	0.574	0.0	0.0	-807146989011	14	19	10	3UTR		1	1	2
hsa-miR-27b-3p	XM_017025389	GOSR2	3831	3849	1.0	#VALUE!	0	0.0005913322	0.5	0.0	0.0	-748303883423	15	18	11	3UTR		1	1	2
hsa-miR-27b-3p	XM_017025390	GOSR2	4176	4194	1.0	#VALUE!	0	0.0005913322	0.5	0.0	0.0	-748303883423	15	18	11	3UTR		1	1	2
hsa-miR-27b-3p	XM_017025395	GOSR2	4031	4049	1.0	#VALUE!	0	0.0005913322	0.5	0.0	0.0	-748303883423	15	18	11	3UTR		1	1	2
hsa-miR-27b-3p	NM_052855	ANKRD40	2739	2754	1.0	#VALUE!	0	0.0004633162	0.647	129900755556	0.66148441625	-866051072387	14	15	14	3UTR	MIRT481919	1	1	2
hsa-miR-27b-3p	NM_001284363	TLK2	3956	4032	1.0	#VALUE!	1	0.0001118176	0.515	245354684	133556097375	-39375744462	21	52	12	3UTR		1	1	2
hsa-miR-27b-3p	NM_001284363	TLK2	2414	2433	1.0	#VALUE!	1	0.0003489582	0.426	3102055	257442035	-710297124956	16	19	13	3UTR		1	1	2
hsa-miR-27b-3p	NM_032329	ING5	3652	3674	1.0	#VALUE!	1	0.003085115	0.5	#VALUE!	#VALUE!	-982598372194	15	22	9	3UTR		1	1	2
hsa-miR-27b-3p	NM_001128176	THRB	4020	4046	1.0	#VALUE!	1	0.008431006	0.471	0.461831647059	0.1237354275	-495700071937	14	19	10	3UTR		1	1	2
hsa-miR-27b-3p	NM_000461	THRB	3909	3935	1.0	#VALUE!	1	0.008431006	0.471	0.172763376471	0.306289345	-495700071937	14	19	10	3UTR		1	1	2
hsa-miR-27b-3p	NM_016227	SUCO	5852	5883	1.0	#VALUE!	1	0.0632106	0.647	6083225	29343174475	-857350836846	18	31	8	3UTR	MIRT485067	1	1	2
hsa-miR-27b-3p	NM_014283	SUCO	5593	5624	1.0	#VALUE!	1	0.0632106	0.647	6083225	29343174475	-857350836846	18	31	8	3UTR	MIRT485067	1	1	2
hsa-miR-27b-3p	NM_001282751	SUCO	5433	5464	1.0	#VALUE!	1	0.0632106	0.647	6083225	29343174475	-857350836846	18	31	8	3UTR	MIRT485067	1	1	2
hsa-miR-27b-3p	NM_001282750	SUCO	4480	4511	1.0	#VALUE!	1	0.0632106	0.647	6083225	29343174475	-857350836846	18	31	8	3UTR	MIRT485067	1	1	2
hsa-miR-27b-3p	NM_021214	ABHD17C	1442	1459	1.0	#VALUE!	0	17.2	0.544	0.8347757	0.14304718125	-121749784325	16	17	16	3UTR	MIRT141354	1	1	2
hsa-miR-27b-3p	NM_006732	FOSB	2448	2468	1.0	#VALUE!	1	0.714	0.426	0.713378	12039766075	-69077940081	15	20	11	3UTR		1	1	2
hsa-miR-27b-3p	NM_001114171	FOSB	2340	2360	1.0	#VALUE!	1	0.714	0.426	0.713378	12039766075	-69077940081	15	20	11	3UTR		1	1	2
hsa-miR-27b-3p	XM_005258691	FOSB	2307	2327	1.0	#VALUE!	1	0.714	0.426	0.0	0.0	-69077940081	15	20	11	3UTR		1	1	2
hsa-miR-27b-3p	NM_001101372	IGLON5	1175	1194	1.0	#VALUE!	1	0.0001977283	0.603	385477	198031519625	-122551227614	15	19	10	3UTR		1	1	2
hsa-miR-27b-3p	NM_004852	ONECUT2	7167	7183	1.0	#VALUE!	0	0.001652693	0.559	0.101187688889	0.2373794125	-12371336944	15	16	15	3UTR		1	1	2
hsa-miR-27b-3p	NM_199054	MKNK2	3492	3511	1.0	#VALUE!	1	0.02220791	0.412	269129669091	219880721375	-943034828598	17	19	11	3UTR	MIRT493148	1	1	2
hsa-miR-27b-3p	NM_000527	LDLR	3419	3438	1.0	#VALUE!	0	0.0008408398	0.529	#VALUE!	#VALUE!	-116925329988	15	19	8	3UTR	MIRT081143	1	1	2
hsa-miR-27b-3p	NM_001195798	LDLR	3413	3432	1.0	#VALUE!	0	0.0008408398	0.529	#VALUE!	#VALUE!	-116925329988	15	19	8	3UTR	MIRT081143	1	1	2
hsa-miR-27b-3p	NM_001195803	LDLR	2885	2904	1.0	#VALUE!	0	0.0008408398	0.529	#VALUE!	#VALUE!	-116925329988	15	19	8	3UTR	MIRT081143	1	1	2
hsa-miR-27b-3p	NM_001195800	LDLR	2915	2934	1.0	#VALUE!	0	0.0008408398	0.529	#VALUE!	#VALUE!	-116925329988	15	19	8	3UTR	MIRT081143	1	1	2
hsa-miR-27b-3p	NM_001195799	LDLR	3296	3315	1.0	#VALUE!	0	0.0008408398	0.529	#VALUE!	#VALUE!	-116925329988	15	19	8	3UTR	MIRT081143	1	1	2
hsa-miR-27b-3p	NM_002657	PLAGL2	3016	3035	1.0	#VALUE!	1	0.0004973188	0.5	155527747	121688622625	-647918041234	17	19	10	3UTR	MIRT501601	1	1	2
hsa-miR-27b-3p	XM_017027717	EPB41L1	4310	4335	1.0	#VALUE!	1	0.003966782	0.559	0.0	0.0	-522670505887	19	25	9	3UTR		1	1	2
hsa-miR-27b-3p	NM_005729	PPIF	1263	1294	1.0	#VALUE!	1	0.003913345	0.485	#VALUE!	0.39687788125	-576291300428	13	15	13	3UTR	MIRT178137	1	1	2
hsa-miR-27b-3p	XM_005269379	PPIF	1320	1351	1.0	#VALUE!	1	0.003913345	0.485	0.0	0.0	-576291300428	13	15	13	3UTR	MIRT178137	1	1	2
hsa-miR-27b-3p	NM_001015880	PAPSS2	2785	2799	1.0	#VALUE!	1	0.02047924	0.647	0.905557828571	#VALUE!	-807654793346	12	14	7	3UTR		1	1	2
hsa-miR-27b-3p	NM_004670	PAPSS2	2770	2784	1.0	#VALUE!	1	0.02047924	0.647	0.905557828571	#VALUE!	-807654793346	12	14	7	3UTR		1	1	2
hsa-miR-27b-3p	NM_148977	PANK1	6026	6048	1.0	#VALUE!	1	0.0004456387	0.485	151379613333	288910226088	-552986392397	17	22	8	3UTR		1	1	2
hsa-miR-27b-3p	NM_138316	PANK1	5071	5093	1.0	#VALUE!	1	0.0004456387	0.485	427025653333	551129006669	-552986392397	17	22	8	3UTR		1	1	2
hsa-miR-27b-3p	NM_148978	PANK1	5248	5270	1.0	#VALUE!	1	0.0004456387	0.485	5316515	530545029	-552986392397	17	22	8	3UTR		1	1	2
hsa-miR-27b-3p	NM_001083913	WBP1L	4055	4080	1.0	#VALUE!	1	0.0001352241	0.603	3358472	155051593018	-676234892161	19	25	10	3UTR		1	1	2
hsa-miR-27b-3p	NM_017787	WBP1L	4168	4193	1.0	#VALUE!	1	0.0001352241	0.603	3358472	155051593018	-676234892161	19	25	10	3UTR		1	1	2
hsa-miR-27b-3p	NM_001005463	EBF3	2508	2525	1.0	#VALUE!	1	0.0002107572	0.618	2842627	39853069325	-417062352651	15	17	10	3UTR		1	1	2
hsa-miR-27b-3p	NM_002372	MAN2A1	4558	4590	1.0	#VALUE!	1	8.21	0.647	309168457895	138329778775	-39375744462	17	21	13	3UTR		1	1	2
hsa-miR-27b-3p	NM_014423	AFF4	4793	4813	1.0	#VALUE!	1	0.0223357	0.632	1327498	118777350875	-608354497639	18	20	12	3UTR	MIRT728376	1	1	2
hsa-miR-27b-3p	NM_014423	AFF4	8774	8792	1.0	#VALUE!	0	0.02069777	0.441	284481085714	2999007765	-107451791597	16	18	12	3UTR	MIRT728376	1	1	2
hsa-miR-27b-3p	NM_001289984	JADE2	4298	4326	1.0	#VALUE!	1	2.82	0.485	142501561538	0.4575069875	-522670505887	17	21	8	3UTR		1	1	2
hsa-miR-27b-3p	XM_005271945	JADE2	4417	4445	1.0	#VALUE!	1	2.82	0.485	0.0	0.0	-522670505887	17	21	8	3UTR		1	1	2
hsa-miR-27b-3p	NM_015288	JADE2	4112	4140	1.0	#VALUE!	1	2.82	0.485	142501561538	0.4575069875	-522670505887	17	21	8	3UTR		1	1	2
hsa-miR-27b-3p	NM_015101	COLGALT2	4988	5009	1.0	#VALUE!	1	52.9	0.441	#VALUE!	#VALUE!	-959293464163	16	21	9	3UTR		1	1	2
hsa-miR-27b-3p	XM_005244966	PLEKHA6	7143	7158	1.0	#VALUE!	0	0.000152983	0.441	0.0	0.0	-168556890173	14	15	14	3UTR		1	1	2
hsa-miR-27b-3p	NM_005842	SPRY2	1703	1718	1.0	#VALUE!	0	0.002928409	0.603	298149131818	329838534625	-166229480629	13	15	11	3UTR		1	1	2
hsa-miR-27b-3p	NM_052910	SLITRK1	3676	3699	1.0	#VALUE!	1	0.04995848	0.676	447273530769	49851811075	-608354497639	18	23	7	3UTR		1	1	2
hsa-miR-27b-3p	NM_001270436	CDC42EP3	3885	3908	1.0	#VALUE!	1	0.01726296	0.559	0.304958291667	113923705625	-593929536754	17	23	6	3UTR		1	1	2
hsa-miR-27b-3p	NM_006449	CDC42EP3	4476	4499	1.0	#VALUE!	1	0.01726296	0.559	141576949167	400711112125	-593929536754	17	23	6	3UTR		1	1	2
hsa-miR-27b-3p	XM_005248093	FRYL	7735	7755	1.0	#VALUE!	1	0.4348568	0.662	0.0	0.0	-685114839307	13	16	9	3UTR	MIRT739461	1	1	2
hsa-miR-27b-3p	XM_011542967	SORL1	5907	5924	1.0	#VALUE!	1	0.0006290462	0.515	0.0	0.0	-111852241194	13	17	9	3UTR		1	1	2
hsa-miR-27b-3p	NM_139012	MAPK14	1848	1867	1.0	#VALUE!	0	41.8	0.574	0.772963777778	0.47519254875	-962900936442	14	19	9	3UTR		1	1	2
hsa-miR-27b-3p	NM_139014	MAPK14	1769	1788	1.0	#VALUE!	0	41.8	0.574	0.772963777778	0.47519254875	-962900936442	14	19	9	3UTR		1	1	2
hsa-miR-27b-3p	NM_001315	MAPK14	1848	1867	1.0	#VALUE!	0	41.8	0.574	0.772963777778	0.47519254875	-962900936442	14	19	9	3UTR		1	1	2
hsa-miR-27b-3p	XM_006714998	MAPK14	1323	1342	1.0	#VALUE!	0	41.8	0.574	0.0	0.0	-962900936442	14	19	9	3UTR		1	1	2
hsa-miR-27b-3p	XM_005249010	BRPF3	5454	5477	1.0	#VALUE!	1	34.9	0.471	0.0	0.0	-467302400645	19	23	7	3UTR		1	1	2
hsa-miR-27b-3p	NM_001286554	USP49	8076	8092	1.0	#VALUE!	1	25	0.559	336237390909	2156318775	-593929536754	14	16	11	3UTR		1	1	2
hsa-miR-27b-3p	NM_001037293	PALM2	7036	7056	1.0	#VALUE!	1	2.17	0.485	#VALUE!	0.071337615	-103422013115	16	20	10	3UTR		1	1	2
hsa-miR-27b-3p	NM_053016	PALM2	7250	7270	1.0	#VALUE!	1	2.17	0.485	#VALUE!	0.071337615	-103422013115	16	20	10	3UTR		1	1	2
hsa-miR-27b-3p	NM_001099270	ZBTB34	5501	5516	1.0	#VALUE!	1	0.07780586	0.75	308307392857	1803219065	-402637391766	14	15	14	3UTR		1	1	2
hsa-miR-27b-3p	XM_017002320	NKAIN1	978	991	1.0	#VALUE!	1	0.0008173269	0.471	0.0	0.0	-705204361694	12	13	12	3UTR		1	1	2
hsa-miR-27b-3p	NM_024522	NKAIN1	1384	1397	1.0	#VALUE!	1	0.0008173269	0.471	0.739841799167	0.410254061625	-705204361694	12	13	12	3UTR		1	1	2
hsa-miR-27b-3p	NM_001105	ACVR1	2812	2843	1.0	#VALUE!	1	0.0391054	0.603	111788259	0.18664149875	-379332483736	20	31	9	3UTR		1	1	2
hsa-miR-27b-3p	NM_001142645	NEMP2	3171	3186	1.0	#VALUE!	0	1.61	0.338	21502012	114746458375	-116925329988	14	15	14	3UTR		1	1	2
hsa-miR-27b-3p	NM_001079526	IKZF2	3459	3505	1.0	#VALUE!	1	0.002209188	0.559	109165067778	153666614	-714012814695	19	46	12	3UTR		1	1	2
hsa-miR-27b-3p	NM_212474	FN1	7214	7235	1.0	#VALUE!	1	0.0003933322	0.676	485497743	47086771625	-737317722726	18	21	13	3UTR		1	1	2
hsa-miR-27b-3p	NM_212476	FN1	7574	7595	1.0	#VALUE!	1	0.0003933322	0.676	485497743	47086771625	-737317722726	18	21	13	3UTR		1	1	2
hsa-miR-27b-3p	NM_212478	FN1	7676	7697	1.0	#VALUE!	1	0.0003933322	0.676	485497743	47086771625	-737317722726	18	21	13	3UTR		1	1	2
hsa-miR-27b-3p	NM_002026	FN1	7751	7772	1.0	#VALUE!	1	0.0003933322	0.676	485497743	47086771625	-737317722726	18	21	13	3UTR		1	1	2
hsa-miR-27b-3p	NM_212482	FN1	8117	8138	1.0	#VALUE!	1	0.0003933322	0.676	485497743	47086771625	-737317722726	18	21	13	3UTR		1	1	2
hsa-miR-27b-3p	NM_001282218	BRSK2	3493	3517	1.0	#VALUE!	1	0.0002401396	0.529	0.1373789	0.3573753225	-732605144472	17	24	9	3UTR		1	1	2
hsa-miR-27b-3p	NM_001111018	NAV2	8817	8839	1.0	#VALUE!	1	0.005453621	0.618	216005863636	17921091975	-508245545002	18	22	11	3UTR		1	1	2
hsa-miR-27b-3p	NM_001244963	NAV2	9318	9340	1.0	#VALUE!	1	0.005453621	0.618	216005863636	17921091975	-508245545002	18	22	11	3UTR		1	1	2
hsa-miR-27b-3p	NM_182964	NAV2	9150	9172	1.0	#VALUE!	1	0.005453621	0.618	216005863636	17921091975	-508245545002	18	22	11	3UTR		1	1	2
hsa-miR-27b-3p	NM_145117	NAV2	9141	9163	1.0	#VALUE!	1	0.005453621	0.618	216005863636	17921091975	-508245545002	18	22	11	3UTR		1	1	2
hsa-miR-27b-3p	NM_015020	PHLPP2	7449	7475	1.0	#VALUE!	1	0.0002203247	0.588	40246277	384695222625	-101091522312	18	26	10	3UTR	MIRT726950	1	1	2
hsa-miR-27b-3p	NM_030647	KDM7A	7477	7502	1.0	#VALUE!	1	0.0143059	0.691	34516308125	32297147225	-48497144956	19	25	7	3UTR		1	1	2
hsa-miR-27b-3p	NM_001136044	TMUB1	1307	1329	1.0	#VALUE!	1	0.0106096	0.649	0.0	0.0	-810843327519	16	22	8	3UTR		1	1	2
hsa-miR-27b-3p	NM_031434	TMUB1	1770	1792	1.0	#VALUE!	1	0.0106096	0.649	0.0	0.0	-810843327519	16	22	8	3UTR		1	1	2
hsa-miR-27b-3p	NM_152271	LONRF1	2746	2763	1.0	#VALUE!	0	0.002971595	0.588	274362466667	270740208125	-163380110743	14	17	13	3UTR	MIRT172350	1	1	2
hsa-miR-27b-3p	NM_173463	CCDC149	2015	2035	1.0	#VALUE!	1	0.01267972	0.456	0.531398872727	0.57842664875	-101657978462	16	20	11	3UTR		1	1	2
hsa-miR-27b-3p	NM_002613	PDPK1	5676	5698	1.0	#VALUE!	0	0.004753781	0.603	0.0646748571429	0.34263207375	-125162170804	17	22	7	3UTR		1	1	2
hsa-miR-27b-3p	NM_002613	PDPK1	6142	6165	1.0	#VALUE!	1	12.4	0.515	#VALUE!	0.01264915625	-681899453664	17	23	12	3UTR		1	1	2
hsa-miR-27b-3p	NM_002613	PDPK1	4859	4879	1.0	#VALUE!	1	0.0008398535	0.456	0.468572584615	#VALUE!	-681899453664	17	20	10	3UTR		1	1	2
hsa-miR-27b-3p	NM_001261816	PDPK1	5465	5487	1.0	#VALUE!	0	0.004753781	0.603	0.0646748571429	0.34263207375	-125162170804	17	22	7	3UTR		1	1	2
hsa-miR-27b-3p	NM_001261816	PDPK1	5931	5954	1.0	#VALUE!	1	12.4	0.515	#VALUE!	0.01264915625	-681899453664	17	23	12	3UTR		1	1	2
hsa-miR-27b-3p	NM_001261816	PDPK1	4648	4668	1.0	#VALUE!	1	0.0008398535	0.456	0.468572584615	#VALUE!	-681899453664	17	20	10	3UTR		1	1	2
hsa-miR-27b-3p	NM_031268	PDPK1	5295	5317	1.0	#VALUE!	0	0.004753781	0.603	0.0646748571429	0.34263207375	-125162170804	17	22	7	3UTR		1	1	2
hsa-miR-27b-3p	NM_031268	PDPK1	5761	5784	1.0	#VALUE!	1	12.4	0.515	#VALUE!	0.01264915625	-681899453664	17	23	12	3UTR		1	1	2
hsa-miR-27b-3p	NM_031268	PDPK1	4478	4498	1.0	#VALUE!	1	0.0008398535	0.456	0.468572584615	#VALUE!	-681899453664	17	20	10	3UTR		1	1	2
hsa-miR-27b-3p	XM_011522401	ABAT	3836	3858	1.0	#VALUE!	0	0.008788386	0.485	0.0	0.0	-116055306434	16	22	10	3UTR		1	1	2
hsa-miR-27b-3p	NM_001136473	LITAF	1965	2009	1.0	#VALUE!	1	2.02	0.5	363012329167	2657837155	-495700071937	18	26	12	3UTR		1	1	2
hsa-miR-27b-3p	NM_001012981	ZKSCAN2	5417	5431	1.0	#VALUE!	0	0.002292085	0.544	0.714885285714	133919304875	-766387176547	12	14	7	3UTR		1	1	2
hsa-miR-27b-3p	NM_152789	FAM133B	991	1001	1.0	#VALUE!	1	0.002410238	0.515	289468822222	171704478125	-114182731997	9	10	9	3UTR		1	1	2
hsa-miR-27b-3p	NM_001040057	FAM133B	1090	1100	1.0	#VALUE!	1	0.002410238	0.515	174526241778	15010680485	-114182731997	9	10	9	3UTR		1	1	2
hsa-miR-27b-3p	NM_001288584	FAM133B	1075	1085	1.0	#VALUE!	1	0.002410238	0.515	144871777778	156292897775	-114182731997	9	10	9	3UTR		1	1	2
hsa-miR-27b-3p	XM_011530878	DCX	6029	6051	1.0	#VALUE!	0	26	0.559	0.0	0.0	-723797013342	16	22	10	3UTR		1	1	2
hsa-miR-27b-3p	XM_017029312	DCX	6125	6147	1.0	#VALUE!	0	26	0.559	0.0	0.0	-723797013342	16	22	10	3UTR		1	1	2
hsa-miR-27b-3p	NM_001010986	ATP11C	4379	4413	1.0	#VALUE!	0	0.01335472	0.529	277747230385	23049445175	-115012569171	18	34	10	3UTR		1	1	2
hsa-miR-27b-3p	NM_173694	ATP11C	4484	4518	1.0	#VALUE!	0	0.01335472	0.529	277747230385	23049445175	-115012569171	18	34	10	3UTR		1	1	2
hsa-miR-27b-3p	NM_001322027	GPATCH2L	1814	1836	1.0	#VALUE!	0	0.04137703	0.721	#VALUE!	0.17536945	-918533651699	19	22	9	3UTR		1	1	2
hsa-miR-27b-3p	NM_001008707	EML1	2632	2647	1.0	#VALUE!	1	0.008724447	0.647	257153457143	122254785375	-402637391766	14	15	14	3UTR	MIRT046216	1	1	2
hsa-miR-27b-3p	NM_004434	EML1	2575	2590	1.0	#VALUE!	1	0.008724447	0.647	257153457143	122254785375	-402637391766	14	15	14	3UTR	MIRT046216	1	1	2
hsa-miR-29a-3p	NM_173683	XKR6	3209	3238	0.961538461538	#VALUE!	1	0.005014117	0.603	337706731636	312954605375	-379332483736	20	29	7	3UTR		1	1	2
hsa-miR-29a-3p	NM_014839	PLPPR4	2896	2909	0.974358974359	#VALUE!	1	0.109	0.588	345996881667	223295126	-705204361694	12	13	12	3UTR		1	1	2
hsa-miR-29a-3p	NM_001166252	PLPPR4	2722	2735	0.974358974359	#VALUE!	1	0.109	0.588	345996881667	223295126	-705204361694	12	13	12	3UTR		1	1	2
hsa-miR-29a-3p	NM_001128	AP1G1	4730	4763	0.974358974359	#VALUE!	1	0.001507837	0.662	462044839687	504632815875	-39375744462	21	33	11	3UTR		1	1	2
hsa-miR-29a-3p	NM_001030007	AP1G1	4739	4772	0.974358974359	#VALUE!	1	0.001507837	0.662	514572630313	506421307125	-39375744462	21	33	11	3UTR		1	1	2
hsa-miR-29a-3p	NM_001166279	PAN2	4004	4053	1.0	#VALUE!	1	0.01154102	0.529	536737725	55063288575	-608354497639	15	19	12	3UTR	MIRT049988	1	1	2
hsa-miR-29a-3p	NM_014871	PAN2	3995	4044	1.0	#VALUE!	1	0.01154102	0.529	536737725	55063288575	-608354497639	15	19	12	3UTR	MIRT049988	1	1	2
hsa-miR-29a-3p	NM_001127460	PAN2	4078	4127	1.0	#VALUE!	1	0.01154102	0.529	635635485833	569545637125	-608354497639	15	19	12	3UTR	MIRT049988	1	1	2
hsa-miR-29a-3p	NM_000618	IGF1	1610	1635	1.0	#VALUE!	1	0.0005153111	0.706	159222168421	14765243975	-417062352651	18	25	9	3UTR	MIRT438679	1	1	2
hsa-miR-29a-3p	NM_001111283	IGF1	1659	1684	1.0	#VALUE!	1	0.0005153111	0.706	104799835789	15317849975	-417062352651	18	25	9	3UTR	MIRT438679	1	1	2
hsa-miR-29a-3p	NM_003806	HRK	3426	3443	1.0	#VALUE!	1	0.0001256471	0.5	#VALUE!	#VALUE!	-676234892161	15	17	10	3UTR		1	1	2
hsa-miR-29a-3p	NM_152282	PXYLP1	3036	3060	1.0	#VALUE!	1	0.02758463	0.691	253607193333	0.98822813425	-676234892161	17	24	8	3UTR		1	1	2
hsa-miR-29a-3p	NM_001282728	PXYLP1	2960	2984	1.0	#VALUE!	1	0.02758463	0.691	253607193333	0.98822813425	-676234892161	17	24	8	3UTR		1	1	2
hsa-miR-29a-3p	NM_001037172	PXYLP1	2862	2886	1.0	#VALUE!	1	0.02758463	0.691	253607193333	0.98822813425	-676234892161	17	24	8	3UTR		1	1	2
hsa-miR-29a-3p	NM_198859	PRICKLE2	4454	4492	1.0	#VALUE!	1	0.0003095774	0.559	123210977615	111133148862	-601339037762	17	21	14	3UTR		1	1	2
hsa-miR-29a-3p	XM_011533435	PRICKLE2	4073	4111	1.0	#VALUE!	1	0.0003095774	0.559	0.0	0.0	-601339037762	17	21	14	3UTR		1	1	2
hsa-miR-29a-3p	XM_017005798	PRICKLE2	4178	4216	1.0	#VALUE!	1	0.0003095774	0.559	0.0	0.0	-601339037762	17	21	14	3UTR		1	1	2
hsa-miR-29a-3p	NM_000386	BLMH	2482	2495	1.0	#VALUE!	1	0.00802753	0.676	-1268291675	0.0653466651471	-705204361694	12	13	12	3UTR		1	1	2
hsa-miR-29a-3p	NM_173566	PRR14L	7032	7048	1.0	#VALUE!	1	50.7	0.544	0.0286406466667	0.30289829625	-490607308676	14	16	10	3UTR		1	1	2
hsa-miR-29a-3p	NM_001099294	SHISAL1	5861	5874	1.0	#VALUE!	1	0.0007396704	0.529	0.2436888	0.37583166	-810843327519	11	13	8	3UTR		1	1	2
hsa-miR-29a-3p	XM_017001855	CTNNBIP1	836	852	1.0	#VALUE!	1	0.0002874953	0.574	0.0	0.0	-105092849171	13	16	9	3UTR	MIRT704435	1	1	2
hsa-miR-29a-3p	NM_003620	PPM1D	2855	2881	1.0	#VALUE!	1	0.006472405	0.706	2291961	184567332	-705204361694	12	14	12	3UTR	MIRT004044	1	1	2
hsa-miR-29a-3p	NM_057166	COL6A3	8157	8172	1.0	#VALUE!	1	0.00923818	0.471	#VALUE!	161241344	-576291300428	13	15	9	3UTR		1	1	2
hsa-miR-29a-3p	NM_057167	COL6A3	9360	9375	1.0	#VALUE!	1	0.00923818	0.471	23413215	27340351475	-576291300428	13	15	9	3UTR		1	1	2
hsa-miR-29a-3p	NM_004369	COL6A3	9978	9993	1.0	#VALUE!	1	0.00923818	0.471	206156157143	275679203675	-576291300428	13	15	9	3UTR		1	1	2
hsa-miR-29a-3p	NM_199351	ILDR2	4243	4261	1.0	#VALUE!	0	0.0008958427	0.603	0.421167397778	0.10190250025	-14634098284	13	18	9	3UTR		1	1	2
hsa-miR-29a-3p	XM_017001256	ILDR2	4034	4052	1.0	#VALUE!	0	0.0008958427	0.603	0.0	0.0	-14634098284	13	18	9	3UTR		1	1	2
hsa-miR-29a-3p	NM_015172	PRRC2C	9192	9214	1.0	#VALUE!	1	0.007365492	0.603	27095275	12024406575	-152894684482	14	22	8	3UTR		1	1	2
hsa-miR-29a-3p	NM_152795	HIF3A	5549	5575	1.0	#VALUE!	1	0.004315217	0.456	#VALUE!	0.11005484625	-705204361694	12	14	12	3UTR		1	1	2
hsa-miR-29a-3p	NM_022462	HIF3A	5485	5511	1.0	#VALUE!	1	0.004315217	0.456	#VALUE!	0.11005484625	-705204361694	12	14	12	3UTR		1	1	2
hsa-miR-29a-3p	NM_152794	HIF3A	5581	5607	1.0	#VALUE!	1	0.004315217	0.456	#VALUE!	0.11005484625	-705204361694	12	14	12	3UTR		1	1	2
hsa-miR-29a-3p	NM_001287491	TET3	9830	9868	1.0	#VALUE!	1	0.001007784	0.544	18334185	0.92355527625	-522701318475	19	24	8	3UTR	MIRT207248	1	1	2
hsa-miR-29a-3p	XM_017003567	TET3	9662	9700	1.0	#VALUE!	1	0.001007784	0.544	0.0	0.0	-522701318475	19	24	8	3UTR	MIRT207248	1	1	2
hsa-miR-29a-3p	NM_022780	RMND5A	2990	3005	1.0	#VALUE!	1	0.001650958	0.559	0.803399885714	0.1747187375	-705204361694	12	15	8	3UTR		1	1	2
hsa-miR-29a-3p	NM_032701	KMT5C	2178	2194	1.0	#VALUE!	1	0.001651072	0.397	143066033333	0.485142165	-823790447024	13	16	9	3UTR	MIRT049978	1	1	2
hsa-miR-29a-3p	XM_005259338	KMT5C	1979	1995	1.0	#VALUE!	1	0.001651072	0.397	0.0	0.0	-823790447024	13	16	9	3UTR	MIRT049978	1	1	2
hsa-miR-29a-3p	NM_152405	JMY	7489	7506	1.0	#VALUE!	0	0.06645233	0.559	0.125136727273	0.714762505	-136655996435	15	17	11	3UTR		1	1	2
hsa-miR-29a-3p	NM_001142481	NREP	904	952	1.0	#VALUE!	1	0.0004598376	0.5	513440333333	265287447912	-134976292297	15	19	9	3UTR		1	1	2
hsa-miR-29a-3p	NM_001142482	NREP	911	959	1.0	#VALUE!	1	0.0004598376	0.5	450582666667	318213176662	-134976292297	15	19	9	3UTR		1	1	2
hsa-miR-29a-3p	NM_004772	NREP	892	940	1.0	#VALUE!	1	0.0004598376	0.5	487904555556	249929014162	-134976292297	15	19	9	3UTR		1	1	2
hsa-miR-29a-3p	NM_001308081	DTWD2	4888	4917	1.0	#VALUE!	1	0.01634126	0.471	51388439	44193611225	-624613133204	17	21	10	3UTR		1	1	2
hsa-miR-29a-3p	NM_000943	PPIC	972	986	1.0	#VALUE!	1	0.006703058	0.706	386335233333	37715604125	-70054194726	12	14	9	3UTR		1	1	2
hsa-miR-29a-3p	XM_017019946	CACNA1C	8766	8779	1.0	#VALUE!	1	18.5	0.353	0.0	0.0	-705204361694	12	13	12	3UTR	MIRT732349	1	1	2
hsa-miR-29a-3p	XM_017019932	CACNA1C	8946	8959	1.0	#VALUE!	1	18.5	0.353	0.0	0.0	-705204361694	12	13	12	3UTR	MIRT732349	1	1	2
hsa-miR-29a-3p	NM_001167623	CACNA1C	7400	7413	1.0	#VALUE!	1	18.5	0.353	121744093333	0.46136567	-705204361694	12	13	12	3UTR	MIRT732349	1	1	2
hsa-miR-29a-3p	NM_001129840	CACNA1C	7400	7413	1.0	#VALUE!	1	18.5	0.353	121744093333	0.46136567	-705204361694	12	13	12	3UTR	MIRT732349	1	1	2
hsa-miR-29a-3p	NM_001129827	CACNA1C	7544	7557	1.0	#VALUE!	1	18.5	0.353	121744093333	0.46136567	-705204361694	12	13	12	3UTR	MIRT732349	1	1	2
hsa-miR-29a-3p	NM_001129832	CACNA1C	7460	7473	1.0	#VALUE!	1	18.5	0.353	121744093333	0.46136567	-705204361694	12	13	12	3UTR	MIRT732349	1	1	2
hsa-miR-29a-3p	NM_001129831	CACNA1C	7484	7497	1.0	#VALUE!	1	18.5	0.353	121744093333	0.46136567	-705204361694	12	13	12	3UTR	MIRT732349	1	1	2
hsa-miR-29a-3p	NM_001129833	CACNA1C	7457	7470	1.0	#VALUE!	1	18.5	0.353	121744093333	0.46136567	-705204361694	12	13	12	3UTR	MIRT732349	1	1	2
hsa-miR-29a-3p	NM_001129842	CACNA1C	7400	7413	1.0	#VALUE!	1	18.5	0.353	121744093333	0.46136567	-705204361694	12	13	12	3UTR	MIRT732349	1	1	2
hsa-miR-29a-3p	NM_001129829	CACNA1C	7523	7536	1.0	#VALUE!	1	18.5	0.353	121744093333	0.46136567	-705204361694	12	13	12	3UTR	MIRT732349	1	1	2
hsa-miR-29a-3p	NM_001129834	CACNA1C	7457	7470	1.0	#VALUE!	1	18.5	0.353	121744093333	0.46136567	-705204361694	12	13	12	3UTR	MIRT732349	1	1	2
hsa-miR-29a-3p	NM_000719	CACNA1C	7400	7413	1.0	#VALUE!	1	18.5	0.353	121744093333	0.46136567	-705204361694	12	13	12	3UTR	MIRT732349	1	1	2
hsa-miR-29a-3p	NM_001129837	CACNA1C	7424	7437	1.0	#VALUE!	1	18.5	0.353	121744093333	0.46136567	-705204361694	12	13	12	3UTR	MIRT732349	1	1	2
hsa-miR-29a-3p	NM_001129839	CACNA1C	7418	7431	1.0	#VALUE!	1	18.5	0.353	121744093333	0.46136567	-705204361694	12	13	12	3UTR	MIRT732349	1	1	2
hsa-miR-29a-3p	NM_001129836	CACNA1C	7451	7464	1.0	#VALUE!	1	18.5	0.353	121744093333	0.46136567	-705204361694	12	13	12	3UTR	MIRT732349	1	1	2
hsa-miR-29a-3p	NM_001129841	CACNA1C	7400	7413	1.0	#VALUE!	1	18.5	0.353	121744093333	0.46136567	-705204361694	12	13	12	3UTR	MIRT732349	1	1	2
hsa-miR-29a-3p	NM_001129835	CACNA1C	7457	7470	1.0	#VALUE!	1	18.5	0.353	121744093333	0.46136567	-705204361694	12	13	12	3UTR	MIRT732349	1	1	2
hsa-miR-29a-3p	NM_001129843	CACNA1C	7400	7413	1.0	#VALUE!	1	18.5	0.353	121744093333	0.46136567	-705204361694	12	13	12	3UTR	MIRT732349	1	1	2
hsa-miR-29a-3p	NM_001129838	CACNA1C	7424	7437	1.0	#VALUE!	1	18.5	0.353	121744093333	0.46136567	-705204361694	12	13	12	3UTR	MIRT732349	1	1	2
hsa-miR-29a-3p	NM_001167624	CACNA1C	7470	7483	1.0	#VALUE!	1	18.5	0.353	121744093333	0.46136567	-705204361694	12	13	12	3UTR	MIRT732349	1	1	2
hsa-miR-29a-3p	NM_001129830	CACNA1C	7470	7483	1.0	#VALUE!	1	18.5	0.353	121744093333	0.46136567	-705204361694	12	13	12	3UTR	MIRT732349	1	1	2
hsa-miR-29a-3p	XM_011521023	CACNA1C	7440	7453	1.0	#VALUE!	1	18.5	0.353	0.0	0.0	-705204361694	12	13	12	3UTR	MIRT732349	1	1	2
hsa-miR-29a-3p	NM_018416	FOXJ2	3336	3355	1.0	#VALUE!	1	0.1501814	0.559	269964222222	0.6456698025	-518008091453	16	19	9	3UTR		1	1	2
hsa-miR-29a-3p	NM_018416	FOXJ2	3435	3454	1.0	#VALUE!	1	0.008454787	0.574	0.5608953	0.004378385	-132745490346	14	19	8	3UTR		1	1	2
hsa-miR-29a-3p	NM_001304481	FGD4	3607	3621	1.0	#VALUE!	1	0.0009827323	0.632	279716428571	11187429475	-807654793346	12	14	7	3UTR		1	1	2
hsa-miR-29a-3p	NM_139241	FGD4	3731	3745	1.0	#VALUE!	1	0.0009827323	0.632	279716428571	11187429475	-807654793346	12	14	7	3UTR		1	1	2
hsa-miR-29a-3p	NM_001304480	FGD4	3641	3655	1.0	#VALUE!	1	0.0009827323	0.632	279716428571	11187429475	-807654793346	12	14	7	3UTR		1	1	2
hsa-miR-29a-3p	NM_020443	NAV1	8263	8275	1.0	#VALUE!	1	0.00627805	0.471	349643363636	138016197875	-103988469265	11	12	11	3UTR		1	1	2
hsa-miR-29a-3p	XM_017002751	NAV1	7739	7751	1.0	#VALUE!	1	0.00627805	0.471	0.0	0.0	-103988469265	11	12	11	3UTR		1	1	2
hsa-miR-29a-3p	NM_001167738	NAV1	6923	6935	1.0	#VALUE!	1	0.00627805	0.471	349643363636	138016197875	-103988469265	11	12	11	3UTR		1	1	2
hsa-miR-29a-3p	NM_138391	TMEM183A	1472	1490	1.0	#VALUE!	1	0.01304777	0.618	405166875	148436797875	-935093974352	14	18	8	3UTR		1	1	2
hsa-miR-29a-3p	NM_001270520	DAAM1	5597	5633	1.0	#VALUE!	1	0.006664005	0.647	170349968125	271737483875	-417062352651	19	26	8	3UTR		1	1	2
hsa-miR-29a-3p	NM_014992	DAAM1	5521	5557	1.0	#VALUE!	1	0.006664005	0.647	170349968125	271737483875	-417062352651	19	26	8	3UTR		1	1	2
hsa-miR-29a-3p	NM_004857	AKAP5	2425	2445	1.0	#VALUE!	1	9.87	0.5	#VALUE!	0.1912074975	-140099985948	15	20	8	3UTR		1	1	2
hsa-miR-29a-3p	NM_006818	MLLT11	1231	1275	1.0	#VALUE!	1	49.2	0.588	10660301	0.87975845	-132236214019	14	20	10	3UTR		1	1	2
hsa-miR-29a-3p	NM_021643	TRIB2	4211	4234	1.0	#VALUE!	1	0.007865697	0.647	439085818182	125599014875	-103988469265	15	23	11	3UTR		1	1	2
hsa-miR-29a-3p	NM_175629	DNMT3A	3926	3946	1.0	#VALUE!	1	0.04249209	0.603	2526821125	255947598125	-577128086594	16	20	8	3UTR	MIRT003021	1	1	2
hsa-miR-29a-3p	NM_022552	DNMT3A	3855	3875	1.0	#VALUE!	1	0.04249209	0.603	2389558125	23620589375	-577128086594	16	20	8	3UTR	MIRT003021	1	1	2
hsa-miR-29a-3p	XM_005264177	DNMT3A	3081	3101	1.0	#VALUE!	1	0.04249209	0.603	0.0	0.0	-577128086594	16	20	8	3UTR	MIRT003021	1	1	2
hsa-miR-29a-3p	XM_006714037	CHIC2	4628	4647	1.0	#VALUE!	1	0.0002931594	0.676	0.0	0.0	-81593609078	17	19	9	3UTR		1	1	2
hsa-miR-29a-3p	NM_002753	MAPK10	3589	3608	1.0	#VALUE!	1	1.01	0.471	#VALUE!	0.21234757	-713993463463	16	19	11	3UTR		1	1	2
hsa-miR-29a-3p	NM_001318068	MAPK10	3578	3597	1.0	#VALUE!	1	1.01	0.471	0.1914527625	0.39343673	-713993463463	16	19	11	3UTR		1	1	2
hsa-miR-29a-3p	NM_138980	MAPK10	4075	4094	1.0	#VALUE!	1	1.01	0.471	0.249493875	0.074209365	-713993463463	16	19	11	3UTR		1	1	2
hsa-miR-29a-3p	NM_001127208	TET2	8201	8216	1.0	#VALUE!	1	0.001677887	0.632	580129501429	270704667	-576291300428	13	15	10	3UTR	MIRT210968	1	1	2
hsa-miR-29a-3p	XM_017017274	DLG2	5696	5710	1.0	#VALUE!	1	0.00106954	0.441	0.0	0.0	-705204361694	12	14	8	3UTR		1	1	2
hsa-miR-29a-3p	XM_005273811	DLG2	5129	5143	1.0	#VALUE!	1	0.00106954	0.441	0.0	0.0	-705204361694	12	14	8	3UTR		1	1	2
hsa-miR-29a-3p	NM_001142702	DLG2	3941	3955	1.0	#VALUE!	1	0.00106954	0.441	2682905	160725366125	-705204361694	12	14	8	3UTR		1	1	2
hsa-miR-29a-3p	NM_207645	C11orf87	2264	2289	1.0	#VALUE!	1	85.4	0.559	0.578495128333	216405564962	-698188901817	11	13	11	3UTR		1	1	2
hsa-miR-29a-3p	NM_004235	KLF4	2631	2666	1.0	#VALUE!	0	17.9	0.618	0.328381441667	0.83954183	-685795948057	15	17	15	3UTR	MIRT052916	1	1	2
hsa-miR-29a-3p	NM_004235	KLF4	2457	2477	1.0	#VALUE!	1	0.0004565532	0.632	147939133333	0.87104556875	-130793717931	14	20	9	3UTR	MIRT052916	1	1	2
hsa-miR-29a-3p	NM_001859	SLC31A1	2143	2163	1.0	#VALUE!	1	0.008049884	0.588	0.41071534	0.47732907125	-624613133204	17	20	10	3UTR		1	1	2
hsa-miR-29a-3p	NM_001278255	POLE3	1975	1988	1.0	#VALUE!	1	0.0005423327	0.559	554968266667	376846881	-844343787084	11	13	9	3UTR		1	1	2
hsa-miR-29a-3p	NM_001099270	ZBTB34	2918	2944	1.0	#VALUE!	1	0.009698077	0.662	159176088889	2299713965	-70054194726	12	15	9	3UTR	MIRT790212	1	1	2
hsa-miR-29a-3p	NM_002482	NASP	2864	2882	1.0	#VALUE!	1	20.9	0.515	0.57530125	0.424138382375	-522701318475	14	16	14	3UTR	MIRT006250	1	1	2
hsa-miR-29a-3p	NM_152298	NASP	1847	1865	1.0	#VALUE!	1	20.9	0.515	0.57530125	0.424138382375	-522701318475	14	16	14	3UTR	MIRT006250	1	1	2
hsa-miR-29a-3p	NM_001195193	NASP	2672	2690	1.0	#VALUE!	1	20.9	0.515	0.57530125	0.424138382375	-522701318475	14	16	14	3UTR	MIRT006250	1	1	2
hsa-miR-29a-3p	NM_001145511	NFIA	2092	2106	1.0	#VALUE!	1	0.01045021	0.632	379391444444	26658137625	-70054194726	12	14	9	3UTR	MIRT194613	1	1	2
hsa-miR-29a-3p	NM_001145512	NFIA	1981	1995	1.0	#VALUE!	1	0.01045021	0.632	379391444444	26658137625	-70054194726	12	14	9	3UTR	MIRT194613	1	1	2
hsa-miR-29a-3p	NM_001134673	NFIA	2248	2262	1.0	#VALUE!	1	0.01045021	0.632	379391444444	26658137625	-70054194726	12	14	9	3UTR	MIRT194613	1	1	2
hsa-miR-29a-3p	NM_005595	NFIA	2156	2170	1.0	#VALUE!	1	0.01045021	0.632	379391444444	26658137625	-70054194726	12	14	9	3UTR	MIRT194613	1	1	2
hsa-miR-29a-3p	NM_015329	MAU2	4701	4727	1.0	#VALUE!	1	0.004725834	0.676	0.730023857143	0.67382728875	-508276357591	18	21	11	3UTR		1	1	2
hsa-miR-29a-3p	XM_006718193	PGAP2	1533	1553	1.0	#VALUE!	1	7.58	0.515	0.0	0.0	-100215482374	15	20	10	3UTR		1	1	2
hsa-miR-29a-3p	XM_011520003	PGAP2	1991	2011	1.0	#VALUE!	1	7.58	0.515	0.0	0.0	-100215482374	15	20	10	3UTR		1	1	2
hsa-miR-29a-3p	NM_001130674	CALU	2746	2798	1.0	#VALUE!	1	97.8	0.647	17875525	14077801745	-490607308676	14	16	14	3UTR		1	1	2
hsa-miR-29a-3p	XM_017012659	CALU	3111	3163	1.0	#VALUE!	1	97.8	0.647	0.0	0.0	-490607308676	14	16	14	3UTR		1	1	2
hsa-miR-29a-3p	XM_011543840	FAM167A	1199	1241	1.0	#VALUE!	1	0.009298078	0.338	0.0	0.0	-581821313616	16	20	12	3UTR		1	1	2
hsa-miR-29a-3p	XM_011543837	FAM167A	1378	1420	1.0	#VALUE!	1	0.009298078	0.338	0.0	0.0	-581821313616	16	20	12	3UTR		1	1	2
hsa-miR-29a-3p	NM_080744	SSC4D	2595	2608	1.0	#VALUE!	1	0.02730099	0.309	0.293215533333	0.31239214625	-561866339543	12	13	12	3UTR		1	1	2
hsa-miR-29a-3p	NM_001199671	CALU	3561	3613	1.0	#VALUE!	1	97.8	0.647	17875525	14077801745	-490607308676	14	16	14	3UTR		1	1	2
hsa-miR-29a-3p	NM_001199672	CALU	3561	3613	1.0	#VALUE!	1	97.8	0.647	17875525	14077801745	-490607308676	14	16	14	3UTR		1	1	2
hsa-miR-29a-3p	NM_001219	CALU	2746	2798	1.0	#VALUE!	1	97.8	0.647	17875525	14077801745	-490607308676	14	16	14	3UTR		1	1	2
hsa-miR-29a-3p	NM_001199673	CALU	2546	2598	1.0	#VALUE!	1	97.8	0.647	17875525	14077801745	-490607308676	14	16	14	3UTR		1	1	2
hsa-miR-29a-3p	NM_033380	COL4A5	5455	5472	1.0	#VALUE!	1	0.0008782582	0.588	1254506	17728522175	-70054194726	16	17	16	3UTR		1	1	2
hsa-miR-29a-3p	NM_001142447	ATP1B4	3399	3416	1.0	#VALUE!	0	88.8	0.574	#VALUE!	0.03812453625	-120073140335	15	17	8	3UTR		1	1	2
hsa-miR-29a-3p	NM_012069	ATP1B4	3387	3404	1.0	#VALUE!	0	88.8	0.574	#VALUE!	0.03812453625	-120073140335	15	17	8	3UTR		1	1	2
hsa-miR-29a-3p	XM_017008476	RNF150	4310	4332	1.0	#VALUE!	1	0.0006705975	0.618	0.0	0.0	-136971789704	15	17	15	3UTR		1	1	2
hsa-miR-29a-3p	NM_002940	ABCE1	3057	3083	1.0	#VALUE!	1	0.003115318	0.662	0.3556281	0.41483962875	-654929019714	17	26	9	3UTR	MIRT211649	1	1	2
hsa-miR-29a-3p	NM_006713	SUB1	2461	2497	1.0	#VALUE!	1	0.0003917416	0.676	0.755200933333	0.70411045	-705204361694	12	14	12	3UTR		1	1	2
hsa-miR-29a-3p	NM_178566	ZDHHC21	6138	6149	1.0	#VALUE!	1	0.01053604	0.588	0.75853467	0.7364332475	-807146989011	10	11	10	3UTR		1	1	2
hsa-miR-29c-3p	XM_005245024	PRRC2C	9405	9450	0.961538461538	#VALUE!	1	0.01254319	0.559	0.0	0.0	-72843777558	19	27	11	3UTR		1	1	2
hsa-miR-29c-3p	NM_001166279	PAN2	4004	4053	1.0	#VALUE!	1	0.01154102	0.529	536737725	55063288575	-608354497639	15	19	12	3UTR		1	1	2
hsa-miR-29c-3p	NM_014871	PAN2	3995	4044	1.0	#VALUE!	1	0.01154102	0.529	536737725	55063288575	-608354497639	15	19	12	3UTR		1	1	2
hsa-miR-29c-3p	NM_001127460	PAN2	4078	4127	1.0	#VALUE!	1	0.01154102	0.529	635635485833	569545637125	-608354497639	15	19	12	3UTR		1	1	2
hsa-miR-29c-3p	NM_003806	HRK	3426	3443	1.0	#VALUE!	1	0.0001256471	0.5	#VALUE!	#VALUE!	-676234892161	15	17	10	3UTR		1	1	2
hsa-miR-29c-3p	NM_001324403	PI15	4869	4887	1.0	#VALUE!	1	0.03241017	0.647	260341682	0.33772641125	-113982828439	17	18	17	3UTR		1	1	2
hsa-miR-29c-3p	NM_015886	PI15	4841	4859	1.0	#VALUE!	1	0.03241017	0.647	260341682	0.33772641125	-113982828439	17	18	17	3UTR		1	1	2
hsa-miR-29c-3p	NM_033285	TP53INP1	2316	2349	1.0	#VALUE!	0	0.02074614	0.603	10530975	0.66719109725	-114034149306	18	22	8	3UTR		1	1	2
hsa-miR-29c-3p	NM_001135733	TP53INP1	2354	2387	1.0	#VALUE!	0	0.02074614	0.603	15268870625	0.6671908295	-114034149306	18	22	8	3UTR		1	1	2
hsa-miR-29c-3p	NM_016006	ABHD5	2132	2155	1.0	#VALUE!	1	26.7	0.647	0.592868666667	0.42110312	-705204361694	12	14	12	3UTR		1	1	2
hsa-miR-29c-3p	NM_198859	PRICKLE2	4454	4492	1.0	#VALUE!	1	0.0003095774	0.559	123210977615	111133148862	-601339037762	17	21	14	3UTR		1	1	2
hsa-miR-29c-3p	XM_011533435	PRICKLE2	4073	4111	1.0	#VALUE!	1	0.0003095774	0.559	0.0	0.0	-601339037762	17	21	14	3UTR		1	1	2
hsa-miR-29c-3p	XM_017005798	PRICKLE2	4178	4216	1.0	#VALUE!	1	0.0003095774	0.559	0.0	0.0	-601339037762	17	21	14	3UTR		1	1	2
hsa-miR-29c-3p	NM_001145845	ROBO1	6990	7013	1.0	#VALUE!	1	0.0005348241	0.809	0.02803638	0.860854165	-623647057278	18	23	10	3UTR		1	1	2
hsa-miR-29c-3p	NM_133631	ROBO1	7155	7178	1.0	#VALUE!	1	0.0005348241	0.809	0.02803638	0.860854165	-623647057278	18	23	10	3UTR		1	1	2
hsa-miR-29c-3p	XM_017006983	ROBO1	7189	7212	1.0	#VALUE!	1	0.0005348241	0.809	0.0	0.0	-623647057278	18	23	10	3UTR		1	1	2
hsa-miR-29c-3p	NM_000304	PMP22	1382	1406	1.0	#VALUE!	1	0.01127918	0.662	268675037273	506733200375	-75174268361	14	17	11	3UTR		1	1	2
hsa-miR-29c-3p	NM_153321	PMP22	1339	1363	1.0	#VALUE!	1	0.01127918	0.662	391586309091	47465091025	-75174268361	14	17	11	3UTR		1	1	2
hsa-miR-29c-3p	NM_001281455	PMP22	1343	1367	1.0	#VALUE!	1	0.01127918	0.662	361955945455	460957132875	-75174268361	14	17	11	3UTR		1	1	2
hsa-miR-29c-3p	NM_000386	BLMH	2474	2495	1.0	#VALUE!	1	0.00802753	0.676	-1268291675	0.0653466651471	-608354497639	17	21	12	3UTR		1	1	2
hsa-miR-29c-3p	XM_017001855	CTNNBIP1	836	852	1.0	#VALUE!	1	0.0002874953	0.574	0.0	0.0	-105092849171	13	16	9	3UTR	MIRT704434	1	1	2
hsa-miR-29c-3p	NM_017966	VPS37C	2130	2155	1.0	#VALUE!	1	0.0002825282	0.618	0.423299727273	15731266225	-69077940081	11	13	11	3UTR		1	1	2
hsa-miR-29c-3p	NM_006089	SCML2	3827	3839	1.0	#VALUE!	1	0.04623476	0.75	448675881818	365427298875	-103988469265	11	12	11	3UTR		1	1	2
hsa-miR-29c-3p	NM_001008537	NEXMIF	10272	10309	1.0	#VALUE!	1	0.006020395	0.691	507908776667	56689064375	-113516586995	17	19	17	3UTR		1	1	2
hsa-miR-29c-3p	NM_003620	PPM1D	2855	2881	1.0	#VALUE!	1	0.006472405	0.706	2291961	184567332	-705204361694	12	14	12	3UTR	MIRT044244	1	1	2
hsa-miR-29c-3p	NM_004846	EIF4E2	1052	1065	1.0	#VALUE!	1	0.01109739	0.692	0.0	0.0	-705204361694	12	13	12	3UTR		1	1	2
hsa-miR-29c-3p	NM_057167	COL6A3	9353	9375	1.0	#VALUE!	1	0.00923818	0.471	23413215	27340351475	-576291300428	18	22	9	3UTR		1	1	2
hsa-miR-29c-3p	NM_004369	COL6A3	9971	9993	1.0	#VALUE!	1	0.00923818	0.471	206156157143	275679203675	-576291300428	18	22	9	3UTR		1	1	2
hsa-miR-29c-3p	NM_015172	PRRC2C	9368	9413	1.0	#VALUE!	1	0.01254319	0.559	131661345455	0.7264523075	-72843777558	19	27	11	3UTR		1	1	2
hsa-miR-29c-3p	NM_014547	TMOD3	4323	4341	1.0	#VALUE!	1	0.0009091184	0.706	26389275	0.40166383	-124080483578	16	18	13	3UTR		1	1	2
hsa-miR-29c-3p	NM_025083	EDC3	2371	2394	1.0	#VALUE!	1	0.00259918	0.529	558425790909	46286381425	-857350836846	18	23	11	3UTR	MIRT764390	1	1	2
hsa-miR-29c-3p	NM_001142444	EDC3	2460	2483	1.0	#VALUE!	1	0.00259918	0.529	586003509091	451392260375	-857350836846	18	23	11	3UTR	MIRT764390	1	1	2
hsa-miR-29c-3p	NM_001142443	EDC3	2675	2698	1.0	#VALUE!	1	0.00259918	0.529	3974611	437542547563	-857350836846	18	23	11	3UTR	MIRT764390	1	1	2
hsa-miR-29c-3p	NM_152795	HIF3A	5562	5575	1.0	#VALUE!	1	0.004315217	0.456	0.84563475	#VALUE!	-705204361694	12	13	12	3UTR		1	1	2
hsa-miR-29c-3p	NM_022462	HIF3A	5498	5511	1.0	#VALUE!	1	0.004315217	0.456	0.84563475	#VALUE!	-705204361694	12	13	12	3UTR		1	1	2
hsa-miR-29c-3p	NM_152794	HIF3A	5594	5607	1.0	#VALUE!	1	0.004315217	0.456	0.84563475	#VALUE!	-705204361694	12	13	12	3UTR		1	1	2
hsa-miR-29c-3p	NM_002357	MXD1	1067	1108	1.0	#VALUE!	1	0.0002955037	0.588	0.840591171429	110987567875	-634000884684	19	24	7	3UTR	MIRT303364	1	1	2
hsa-miR-29c-3p	NM_001202514	MXD1	1037	1078	1.0	#VALUE!	1	0.0002955037	0.588	0.840591171429	110987567875	-634000884684	19	24	7	3UTR	MIRT303364	1	1	2
hsa-miR-29c-3p	NM_022780	RMND5A	3889	3907	1.0	#VALUE!	0	0.01498765	0.676	#VALUE!	0.1692893875	-108392104822	15	18	9	3UTR		1	1	2
hsa-miR-29c-3p	NM_015719	COL5A3	5354	5384	1.0	#VALUE!	1	0.0003562585	0.471	0.8099606125	0.864309829	-911789066321	15	23	8	3UTR		1	1	2
hsa-miR-29c-3p	NM_032701	KMT5C	2178	2194	1.0	#VALUE!	1	0.001651072	0.397	143066033333	0.485142165	-823790447024	13	16	9	3UTR	MIRT020409	1	1	2
hsa-miR-29c-3p	XM_005259338	KMT5C	1979	1995	1.0	#VALUE!	1	0.001651072	0.397	0.0	0.0	-823790447024	13	16	9	3UTR	MIRT020409	1	1	2
hsa-miR-29c-3p	NM_012325	MAPRE1	2455	2485	1.0	#VALUE!	1	0.006531944	0.618	3127833845	3081912325	-490607308676	19	30	9	3UTR		1	1	2
hsa-miR-29c-3p	NM_001308081	DTWD2	4888	4917	1.0	#VALUE!	1	0.01634126	0.471	51388439	44193611225	-624613133204	17	21	10	3UTR		1	1	2
hsa-miR-29c-3p	NM_000943	PPIC	972	986	1.0	#VALUE!	1	0.006703058	0.706	378900576923	37348631625	-576291300428	13	14	13	3UTR		1	1	2
hsa-miR-29c-3p	NM_016480	PAIP2	1215	1278	1.0	#VALUE!	1	0.0009633504	0.603	0.795174090909	148926135375	-714012814695	20	23	16	3UTR		1	1	2
hsa-miR-29c-3p	XM_017009522	PAIP2	2623	2686	1.0	#VALUE!	1	0.0009633504	0.603	0.0	0.0	-714012814695	20	23	16	3UTR		1	1	2
hsa-miR-29c-3p	NM_001033112	PAIP2	1249	1312	1.0	#VALUE!	1	0.0009633504	0.603	0.795174090909	148926135375	-714012814695	20	23	16	3UTR		1	1	2
hsa-miR-29c-3p	XM_017019946	CACNA1C	8766	8779	1.0	#VALUE!	1	18.5	0.353	0.0	0.0	-705204361694	12	13	12	3UTR		1	1	2
hsa-miR-29c-3p	XM_017019932	CACNA1C	8946	8959	1.0	#VALUE!	1	18.5	0.353	0.0	0.0	-705204361694	12	13	12	3UTR		1	1	2
hsa-miR-29c-3p	NM_001167623	CACNA1C	7400	7413	1.0	#VALUE!	1	18.5	0.353	121744093333	0.46136567	-705204361694	12	13	12	3UTR		1	1	2
hsa-miR-29c-3p	NM_001129840	CACNA1C	7400	7413	1.0	#VALUE!	1	18.5	0.353	121744093333	0.46136567	-705204361694	12	13	12	3UTR		1	1	2
hsa-miR-29c-3p	NM_001129827	CACNA1C	7544	7557	1.0	#VALUE!	1	18.5	0.353	121744093333	0.46136567	-705204361694	12	13	12	3UTR		1	1	2
hsa-miR-29c-3p	NM_001129832	CACNA1C	7460	7473	1.0	#VALUE!	1	18.5	0.353	121744093333	0.46136567	-705204361694	12	13	12	3UTR		1	1	2
hsa-miR-29c-3p	NM_001129831	CACNA1C	7484	7497	1.0	#VALUE!	1	18.5	0.353	121744093333	0.46136567	-705204361694	12	13	12	3UTR		1	1	2
hsa-miR-29c-3p	NM_001129833	CACNA1C	7457	7470	1.0	#VALUE!	1	18.5	0.353	121744093333	0.46136567	-705204361694	12	13	12	3UTR		1	1	2
hsa-miR-29c-3p	NM_001129842	CACNA1C	7400	7413	1.0	#VALUE!	1	18.5	0.353	121744093333	0.46136567	-705204361694	12	13	12	3UTR		1	1	2
hsa-miR-29c-3p	NM_001129829	CACNA1C	7523	7536	1.0	#VALUE!	1	18.5	0.353	121744093333	0.46136567	-705204361694	12	13	12	3UTR		1	1	2
hsa-miR-29c-3p	NM_001129834	CACNA1C	7457	7470	1.0	#VALUE!	1	18.5	0.353	121744093333	0.46136567	-705204361694	12	13	12	3UTR		1	1	2
hsa-miR-29c-3p	NM_000719	CACNA1C	7400	7413	1.0	#VALUE!	1	18.5	0.353	121744093333	0.46136567	-705204361694	12	13	12	3UTR		1	1	2
hsa-miR-29c-3p	NM_001129837	CACNA1C	7424	7437	1.0	#VALUE!	1	18.5	0.353	121744093333	0.46136567	-705204361694	12	13	12	3UTR		1	1	2
hsa-miR-29c-3p	NM_001129839	CACNA1C	7418	7431	1.0	#VALUE!	1	18.5	0.353	121744093333	0.46136567	-705204361694	12	13	12	3UTR		1	1	2
hsa-miR-29c-3p	NM_001129836	CACNA1C	7451	7464	1.0	#VALUE!	1	18.5	0.353	121744093333	0.46136567	-705204361694	12	13	12	3UTR		1	1	2
hsa-miR-29c-3p	NM_001129841	CACNA1C	7400	7413	1.0	#VALUE!	1	18.5	0.353	121744093333	0.46136567	-705204361694	12	13	12	3UTR		1	1	2
hsa-miR-29c-3p	NM_001129835	CACNA1C	7457	7470	1.0	#VALUE!	1	18.5	0.353	121744093333	0.46136567	-705204361694	12	13	12	3UTR		1	1	2
hsa-miR-29c-3p	NM_001129843	CACNA1C	7400	7413	1.0	#VALUE!	1	18.5	0.353	121744093333	0.46136567	-705204361694	12	13	12	3UTR		1	1	2
hsa-miR-29c-3p	NM_001129838	CACNA1C	7424	7437	1.0	#VALUE!	1	18.5	0.353	121744093333	0.46136567	-705204361694	12	13	12	3UTR		1	1	2
hsa-miR-29c-3p	NM_001167624	CACNA1C	7470	7483	1.0	#VALUE!	1	18.5	0.353	121744093333	0.46136567	-705204361694	12	13	12	3UTR		1	1	2
hsa-miR-29c-3p	NM_001129830	CACNA1C	7470	7483	1.0	#VALUE!	1	18.5	0.353	121744093333	0.46136567	-705204361694	12	13	12	3UTR		1	1	2
hsa-miR-29c-3p	XM_011521023	CACNA1C	7440	7453	1.0	#VALUE!	1	18.5	0.353	0.0	0.0	-705204361694	12	13	12	3UTR		1	1	2
hsa-miR-29c-3p	NM_018416	FOXJ2	3336	3355	1.0	#VALUE!	1	0.1501814	0.559	214113	0.54892752625	-39375744462	17	19	9	3UTR		1	1	2
hsa-miR-29c-3p	NM_018416	FOXJ2	3435	3454	1.0	#VALUE!	1	0.008454787	0.574	0.5608953	0.004378385	-132745490346	14	19	8	3UTR		1	1	2
hsa-miR-29c-3p	NM_031935	HMCN1	17702	17721	1.0	#VALUE!	1	0.003385901	0.632	#VALUE!	0.348286485	-593929536754	16	19	11	3UTR		1	1	2
hsa-miR-29c-3p	NM_017658	KLHL28	2765	2777	1.0	#VALUE!	1	0.01839644	0.691	183740845455	15799606375	-103988469265	11	12	11	3UTR	MIRT020377	1	1	2
hsa-miR-29c-3p	NM_001270520	DAAM1	5608	5633	1.0	#VALUE!	1	0.006664005	0.647	36318526875	189832178875	-417062352651	19	25	8	3UTR		1	1	2
hsa-miR-29c-3p	NM_014992	DAAM1	5532	5557	1.0	#VALUE!	1	0.006664005	0.647	36318526875	189832178875	-417062352651	19	25	8	3UTR		1	1	2
hsa-miR-29c-3p	NM_175629	DNMT3A	3898	3946	1.0	#VALUE!	1	0.04249209	0.603	282680392857	24464094525	-452877439761	17	21	9	3UTR	MIRT003028	1	1	2
hsa-miR-29c-3p	NM_022552	DNMT3A	3827	3875	1.0	#VALUE!	1	0.04249209	0.603	225473985714	270318589625	-452877439761	17	21	9	3UTR	MIRT003028	1	1	2
hsa-miR-29c-3p	NM_001127208	TET2	7364	7389	1.0	#VALUE!	1	0.004832918	0.706	173736906667	2429458131	-379332483736	15	17	15	3UTR	MIRT210970	1	1	2
hsa-miR-29c-3p	NM_001859	SLC31A1	2143	2163	1.0	#VALUE!	1	0.008049884	0.588	0.41071534	0.47732907125	-624613133204	17	20	10	3UTR		1	1	2
hsa-miR-29c-3p	NM_001099270	ZBTB34	2918	2944	1.0	#VALUE!	1	0.009698077	0.662	159176088889	2299713965	-70054194726	12	15	9	3UTR	MIRT790217	1	1	2
hsa-miR-29c-3p	NM_015696	GPX7	660	679	1.0	#VALUE!	1	0.03601252	0.471	0.891720333333	0.056548605	-561866339543	12	14	12	3UTR		1	1	2
hsa-miR-29c-3p	NM_001145511	NFIA	2085	2106	1.0	#VALUE!	1	0.01045021	0.632	312476888889	26791697375	-70054194726	12	15	9	3UTR		1	1	2
hsa-miR-29c-3p	NM_001145512	NFIA	1974	1995	1.0	#VALUE!	1	0.01045021	0.632	312476888889	26791697375	-70054194726	12	15	9	3UTR		1	1	2
hsa-miR-29c-3p	NM_001134673	NFIA	2241	2262	1.0	#VALUE!	1	0.01045021	0.632	312476888889	26791697375	-70054194726	12	15	9	3UTR		1	1	2
hsa-miR-29c-3p	NM_005595	NFIA	2149	2170	1.0	#VALUE!	1	0.01045021	0.632	312476888889	26791697375	-70054194726	12	15	9	3UTR		1	1	2
hsa-miR-29c-3p	NM_001199917	PGM3	3175	3193	1.0	#VALUE!	0	0.703	0.382	330606807778	404786561375	-866051072387	15	18	9	3UTR		1	1	2
hsa-miR-29c-3p	NM_015599	PGM3	3039	3057	1.0	#VALUE!	0	0.703	0.382	356787744444	479122140125	-866051072387	15	18	9	3UTR		1	1	2
hsa-miR-29c-3p	NM_001170794	BACH2	3414	3430	1.0	#VALUE!	1	0.007944139	0.471	0.537792386667	13142708775	-490607308676	14	16	10	3UTR	MIRT020413	1	1	2
hsa-miR-29c-3p	NM_021813	BACH2	3585	3601	1.0	#VALUE!	1	0.007944139	0.471	#VALUE!	0.36189315	-490607308676	14	16	10	3UTR	MIRT020413	1	1	2
hsa-miR-29c-3p	XM_011536039	BACH2	3144	3160	1.0	#VALUE!	1	0.007944139	0.471	0.0	0.0	-490607308676	14	16	10	3UTR	MIRT020413	1	1	2
hsa-miR-29c-3p	NM_001270508	TNFAIP3	2785	2809	1.0	#VALUE!	1	0.002341152	0.426	157709953333	#VALUE!	-70054194726	17	24	9	3UTR		1	1	2
hsa-miR-29c-3p	NM_006290	TNFAIP3	2737	2761	1.0	#VALUE!	1	0.002341152	0.426	157709953333	#VALUE!	-70054194726	17	24	9	3UTR		1	1	2
hsa-miR-29c-3p	NM_001130674	CALU	2746	2798	1.0	#VALUE!	1	97.8	0.647	17875525	14077801745	-490607308676	14	16	14	3UTR		1	1	2
hsa-miR-29c-3p	XM_017012659	CALU	3111	3163	1.0	#VALUE!	1	97.8	0.647	0.0	0.0	-490607308676	14	16	14	3UTR		1	1	2
hsa-miR-29c-3p	NM_177524	MEST	2266	2279	1.0	#VALUE!	1	0.0005893049	0.676	246089716667	12969748125	-705204361694	12	13	12	3UTR		1	1	2
hsa-miR-29c-3p	NM_001253901	MEST	2164	2177	1.0	#VALUE!	1	0.0005893049	0.676	246089716667	12969748125	-705204361694	12	13	12	3UTR		1	1	2
hsa-miR-29c-3p	NM_177525	MEST	2203	2216	1.0	#VALUE!	1	0.0005893049	0.676	246089716667	12969748125	-705204361694	12	13	12	3UTR		1	1	2
hsa-miR-29c-3p	NM_002402	MEST	2327	2340	1.0	#VALUE!	1	0.0005893049	0.676	246089716667	12969748125	-705204361694	12	13	12	3UTR		1	1	2
hsa-miR-29c-3p	NM_001199671	CALU	3561	3613	1.0	#VALUE!	1	97.8	0.647	17875525	14077801745	-490607308676	14	16	14	3UTR		1	1	2
hsa-miR-29c-3p	NM_001199672	CALU	3561	3613	1.0	#VALUE!	1	97.8	0.647	17875525	14077801745	-490607308676	14	16	14	3UTR		1	1	2
hsa-miR-29c-3p	NM_001219	CALU	2746	2798	1.0	#VALUE!	1	97.8	0.647	17875525	14077801745	-490607308676	14	16	14	3UTR		1	1	2
hsa-miR-29c-3p	NM_001199673	CALU	2546	2598	1.0	#VALUE!	1	97.8	0.647	17875525	14077801745	-490607308676	14	16	14	3UTR		1	1	2
hsa-miR-29c-3p	NM_033380	COL4A5	5455	5472	1.0	#VALUE!	1	0.0008782582	0.588	120499175	1877256905	-681930266252	16	17	16	3UTR		1	1	2
hsa-miR-29c-3p	NM_133265	AMOT	3413	3453	1.0	#VALUE!	1	0.01014907	0.544	120475928571	10922034625	-48497144956	14	16	14	3UTR		1	1	2
hsa-miR-29c-3p	NM_001113490	AMOT	3844	3884	1.0	#VALUE!	1	0.01014907	0.544	0.534011742857	142217809675	-48497144956	14	16	14	3UTR		1	1	2
hsa-miR-29c-3p	XM_011532148	RNF150	4419	4441	1.0	#VALUE!	1	0.0006705975	0.618	0.0	0.0	-136971789704	15	17	15	3UTR		1	1	2
hsa-miR-29c-3p	XM_017008476	RNF150	4310	4332	1.0	#VALUE!	1	0.0006705975	0.618	0.0	0.0	-136971789704	15	17	15	3UTR		1	1	2
hsa-miR-29c-3p	NM_207123	GAB1	2656	2700	1.0	#VALUE!	1	0.0002627828	0.676	0.606629166667	0.951765675	-561866339543	12	14	12	3UTR		1	1	2
hsa-miR-29c-3p	NM_002039	GAB1	2566	2610	1.0	#VALUE!	1	0.0002627828	0.676	0.606629166667	0.951765675	-561866339543	12	14	12	3UTR		1	1	2
hsa-miR-29c-3p	XM_017007971	GAB1	4304	4348	1.0	#VALUE!	1	0.0002627828	0.676	0.0	0.0	-561866339543	12	14	12	3UTR		1	1	2
hsa-miR-29c-3p	XM_006720070	EML5	6038	6052	1.0	#VALUE!	1	1.27	0.515	0.0	0.0	-576291300428	13	14	13	3UTR		1	1	2
hsa-miR-30d-5p	NM_001163079	TMEM121B	2127	2159	0.961538461538	#VALUE!	1	86	0.574	0.366704344074	0.664711933625	-39375744462	20	32	7	3UTR		1	1	2
hsa-miR-30d-5p	NM_147189	FAM110B	2671	2694	1.0	#VALUE!	1	0.066993	0.603	0.0393084846154	0.690969980625	-669353980599	17	23	9	3UTR		1	1	2
hsa-miR-30d-5p	NM_145690	YWHAZ	1332	1349	1.0	#VALUE!	0	0.04835354	0.559	42390725	3383244004	-211263080411	13	17	8	3UTR		1	1	2
hsa-miR-30d-5p	NM_005655	KLF10	2767	2778	1.0	#VALUE!	0	0.005156579	0.647	10259736	133111988875	-138986487238	10	11	10	3UTR	MIRT727344	1	1	2
hsa-miR-30d-5p	XM_005265534	SEC22C	1292	1340	1.0	#VALUE!	0	0.00972081	0.574	0.0	0.0	-696959672116	18	25	11	3UTR		1	1	2
hsa-miR-30d-5p	NM_024513	FYCO1	6320	6353	1.0	#VALUE!	0	0.004690273	0.544	178379997813	214945663	-194238798687	14	33	9	3UTR	MIRT557730	1	1	2
hsa-miR-30d-5p	NM_001163079	TMEM121B	2883	2918	1.0	#VALUE!	1	0.004034558	0.471	#VALUE!	#VALUE!	-467302400645	17	23	9	3UTR		1	1	2
hsa-miR-30d-5p	NM_018948	ERRFI1	2651	2666	1.0	#VALUE!	1	0.0003978263	0.603	0.212253121429	0.859408384625	-476182347791	13	15	7	3UTR		1	1	2
hsa-miR-30d-5p	NM_001191009	SRSF10	2550	2571	1.0	#VALUE!	1	0.006234324	0.735	0.088511725	12082881375	-601339037762	16	21	8	3UTR		1	1	2
hsa-miR-30d-5p	NM_001191007	SRSF10	2601	2622	1.0	#VALUE!	1	0.006234324	0.735	1434165	0.80779597	-601339037762	16	21	8	3UTR		1	1	2
hsa-miR-30d-5p	NM_006625	SRSF10	2604	2625	1.0	#VALUE!	1	0.006234324	0.735	226718925	0.84704412375	-601339037762	16	21	8	3UTR		1	1	2
hsa-miR-30d-5p	NM_054016	SRSF10	6320	6341	1.0	#VALUE!	1	0.006234324	0.735	0.0881365875	101530972	-601339037762	16	21	8	3UTR		1	1	2
hsa-miR-30d-5p	NM_024674	LIN28A	2442	2465	1.0	#VALUE!	1	0.008416834	0.647	283659561111	24878474475	-417062352651	19	23	11	3UTR		1	1	2
hsa-miR-30d-5p	NM_001098638	RNF169	7646	7680	1.0	#VALUE!	0	0.0003141057	0.456	0.291874838462	0.52122291375	-651454019368	15	18	13	3UTR		1	1	2
hsa-miR-30d-5p	NM_001005404	YPEL2	1712	1732	1.0	#VALUE!	1	0.04511247	0.456	0.103065571429	#VALUE!	-784349885315	16	20	10	3UTR		1	1	2
hsa-miR-30d-5p	NM_015079	TBC1D2B	3719	3768	1.0	#VALUE!	1	0.0002391213	0.397	46816200625	482346051875	-417062352651	15	18	9	3UTR		1	1	2
hsa-miR-30d-5p	NM_144572	TBC1D2B	3771	3820	1.0	#VALUE!	1	0.0002391213	0.397	46816200625	482346051875	-417062352651	15	18	9	3UTR		1	1	2
hsa-miR-30d-5p	NM_000945	PPP3R1	2867	2913	1.0	#VALUE!	1	0.004490064	0.574	0.282779907692	0.18604708125	-538561431513	14	19	7	3UTR		1	1	2
hsa-miR-30d-5p	NM_153367	ZCCHC24	3333	3383	1.0	#VALUE!	1	0.001195398	0.632	#VALUE!	#VALUE!	-379332483736	19	28	10	3UTR		1	1	2
hsa-miR-30d-5p	NM_020940	FAM160B1	3573	3597	1.0	#VALUE!	1	0.09734624	0.632	21355263	0.62050129625	-109659921487	16	24	10	3UTR		1	1	2
hsa-miR-30d-5p	NM_004866	SCAMP1	6027	6047	1.0	#VALUE!	0	0.007732888	0.618	#VALUE!	#VALUE!	-155665584046	14	20	9	3UTR		1	1	2
hsa-miR-30d-5p	NM_001290229	SCAMP1	5949	5969	1.0	#VALUE!	0	0.007732888	0.618	#VALUE!	#VALUE!	-155665584046	14	20	9	3UTR		1	1	2
hsa-miR-30d-5p	NM_012081	ELL2	4596	4620	1.0	#VALUE!	0	9.14	0.529	0.597039709091	181546746875	-119637565169	18	24	11	3UTR		1	1	2
hsa-miR-30d-5p	NM_001323374	CAMK4	11683	11732	1.0	#VALUE!	0	0.001689366	0.603	#VALUE!	0.08325656375	-535086431166	15	19	9	3UTR		1	1	2
hsa-miR-30d-5p	NM_001744	CAMK4	11831	11880	1.0	#VALUE!	0	0.001689366	0.603	#VALUE!	0.08325656375	-535086431166	15	19	9	3UTR		1	1	2
hsa-miR-30d-5p	NM_001318093	AP3S1	1071	1128	1.0	#VALUE!	1	0.1409499	0.618	285252776316	37207010475	-538561431513	17	45	10	3UTR		1	1	2
hsa-miR-30d-5p	NM_001284	AP3S1	1030	1087	1.0	#VALUE!	1	0.1409499	0.618	285252776316	37207010475	-538561431513	17	45	10	3UTR		1	1	2
hsa-miR-30d-5p	NM_001320808	LPGAT1	6860	6882	1.0	#VALUE!	0	0.0005186459	0.588	381467714286	308123324	-138464325747	17	22	11	3UTR		1	1	2
hsa-miR-30d-5p	NM_025160	WDR26	3832	3863	1.0	#VALUE!	0	0.03182587	0.485	0.903377813333	130413981125	-155665584046	16	31	10	3UTR		1	1	2
hsa-miR-30d-5p	NM_001071775	MZT1	2232	2255	1.0	#VALUE!	1	0.001758489	0.676	290794855556	0.67714188125	-67723703923	16	23	9	3UTR	MIRT368808	1	1	2
hsa-miR-30d-5p	NM_014839	PLPPR4	3995	4007	1.0	#VALUE!	0	0.00201026	0.618	0.465780214286	0.79265141625	-173918969627	10	12	7	3UTR		1	1	2
hsa-miR-30d-5p	NM_001166252	PLPPR4	3821	3833	1.0	#VALUE!	0	0.00201026	0.618	0.465780214286	0.79265141625	-173918969627	10	12	7	3UTR		1	1	2
hsa-miR-30d-5p	NM_152470	RNF165	3401	3419	1.0	#VALUE!	0	0.007796458	0.5	#VALUE!	#VALUE!	-146717317638	14	18	10	3UTR		1	1	2
hsa-miR-30d-5p	NM_152470	RNF165	3682	3695	1.0	#VALUE!	0	0.001578199	0.485	0.3624350625	#VALUE!	-217694001396	11	13	8	3UTR		1	1	2
hsa-miR-30d-5p	NM_001256758	RNF165	2977	2995	1.0	#VALUE!	0	0.007796458	0.5	#VALUE!	#VALUE!	-146717317638	14	18	10	3UTR		1	1	2
hsa-miR-30d-5p	NM_001256758	RNF165	3258	3271	1.0	#VALUE!	0	0.001578199	0.485	0.3624350625	#VALUE!	-217694001396	11	13	8	3UTR		1	1	2
hsa-miR-30d-5p	NM_007276	CBX3	1076	1094	1.0	#VALUE!	0	0.0007496513	0.603	0.630946933333	200829337125	-548126098107	15	18	9	3UTR	MIRT258177	1	1	2
hsa-miR-30d-5p	NM_016587	CBX3	848	866	1.0	#VALUE!	0	0.0007496513	0.603	0.630946933333	200829337125	-548126098107	15	18	9	3UTR	MIRT258177	1	1	2
hsa-miR-30d-5p	NM_138933	A1CF	2291	2330	1.0	#VALUE!	1	0.008609531	0.544	0.23562475	0.02336167875	-39375744462	22	39	9	3UTR		1	1	2
hsa-miR-30d-5p	NM_014576	A1CF	2196	2235	1.0	#VALUE!	1	0.008609531	0.544	#VALUE!	#VALUE!	-39375744462	22	39	9	3UTR		1	1	2
hsa-miR-30d-5p	NM_001198820	A1CF	2339	2378	1.0	#VALUE!	1	0.008609531	0.544	#VALUE!	0.13066312	-39375744462	22	39	9	3UTR		1	1	2
hsa-miR-30d-5p	NM_001198818	A1CF	2289	2328	1.0	#VALUE!	1	0.008609531	0.544	0.214648621053	0.05248639125	-39375744462	22	39	9	3UTR		1	1	2
hsa-miR-30d-5p	NM_001198819	A1CF	2456	2495	1.0	#VALUE!	1	0.008609531	0.544	#VALUE!	0.05171966875	-39375744462	22	39	9	3UTR		1	1	2
hsa-miR-30d-5p	XM_017016160	A1CF	2098	2137	1.0	#VALUE!	1	0.008609531	0.544	0.0	0.0	-39375744462	22	39	9	3UTR		1	1	2
hsa-miR-30d-5p	XM_005269720	A1CF	2122	2161	1.0	#VALUE!	1	0.008609531	0.544	0.0	0.0	-39375744462	22	39	9	3UTR		1	1	2
hsa-miR-30d-5p	NM_020673	RAB22A	5051	5063	1.0	#VALUE!	0	0.01110899	0.676	#VALUE!	0.14971648	-155665584046	11	12	11	3UTR		1	1	2
hsa-miR-30d-5p	NM_001289125	IFNAR2	2083	2154	1.0	#VALUE!	1	0.008957881	0.603	#VALUE!	#VALUE!	-39375744462	19	43	8	3UTR	MIRT155237	1	1	2
hsa-miR-30d-5p	NM_001289128	IFNAR2	1952	2023	1.0	#VALUE!	1	0.008957881	0.603	#VALUE!	#VALUE!	-39375744462	19	43	8	3UTR	MIRT155237	1	1	2
hsa-miR-30d-5p	XM_011532289	CAMK2D	2129	2145	1.0	#VALUE!	0	0.003208689	0.662	0.0	0.0	-793809536172	13	16	10	3UTR		1	1	2
hsa-miR-30d-5p	NM_020737	LRFN2	2990	3011	1.0	#VALUE!	1	0.009469065	0.529	0.833540698	0.6730487825	-773084756217	19	21	10	3UTR		1	1	2
hsa-miR-30d-5p	NM_001017998	GNG10	622	634	1.0	#VALUE!	1	0.001824382	0.75	150273363636	0.5752692485	-103988469265	11	12	11	3UTR		1	1	2
hsa-miR-30d-5p	XM_005246720	USP37	6010	6031	1.0	#VALUE!	0	0.0007819632	0.471	0.0	0.0	-129895926572	16	21	9	3UTR	MIRT726160	1	1	2
hsa-miR-30d-5p	XM_005246721	USP37	5902	5923	1.0	#VALUE!	0	0.0007819632	0.471	0.0	0.0	-129895926572	16	21	9	3UTR	MIRT726160	1	1	2
hsa-miR-30d-5p	NM_032268	ZNRF1	1686	1707	1.0	#VALUE!	1	0.05382944	0.5	2904897	178560096387	-103422013115	18	21	10	3UTR	MIRT144537	1	1	2
hsa-miR-30d-5p	NM_016513	ICK	3535	3559	1.0	#VALUE!	1	0.01276126	0.574	229094386167	23559774865	-417062352651	20	24	8	3UTR		1	1	2
hsa-miR-30d-5p	NM_001198	PRDM1	3709	3729	1.0	#VALUE!	0	0.1226247	0.588	0.73874005	0.55688723875	-651454019368	16	20	7	3UTR	MIRT167509	1	1	2
hsa-miR-30d-5p	NM_182907	PRDM1	3297	3317	1.0	#VALUE!	0	0.1226247	0.588	0.73874005	0.55688723875	-651454019368	16	20	7	3UTR	MIRT167509	1	1	2
hsa-miR-30d-5p	NM_001291505	PPP1R2	2675	2693	1.0	#VALUE!	0	0.0009964939	0.574	332273364286	33429865675	-136655996435	14	18	8	3UTR	MIRT726886	1	1	2
hsa-miR-30d-5p	NM_005885	MARCH6	3723	3745	1.0	#VALUE!	0	0.0021405	0.603	146931555556	0.706321993	-891345153853	19	22	11	3UTR	MIRT727246	1	1	2
hsa-miR-30d-5p	NM_001270660	MARCH6	3579	3601	1.0	#VALUE!	0	0.0021405	0.603	146931555556	0.706321993	-891345153853	19	22	11	3UTR	MIRT727246	1	1	2
hsa-miR-30d-5p	NM_001270661	MARCH6	3408	3430	1.0	#VALUE!	0	0.0021405	0.603	146931555556	0.706321993	-891345153853	19	22	11	3UTR	MIRT727246	1	1	2
hsa-miR-30d-5p	NM_001135047	JDP2	1414	1449	1.0	#VALUE!	0	41.7	0.382	24953307	18238533375	-155665584046	10	12	10	3UTR	MIRT139248	1	1	2
hsa-miR-30d-5p	NM_001135048	JDP2	1406	1441	1.0	#VALUE!	0	41.7	0.382	24953307	18238533375	-155665584046	10	12	10	3UTR	MIRT139248	1	1	2
hsa-miR-30d-5p	NM_130469	JDP2	1620	1655	1.0	#VALUE!	0	41.7	0.382	24953307	18238533375	-155665584046	10	12	10	3UTR	MIRT139248	1	1	2
hsa-miR-30d-5p	NM_001135049	JDP2	1573	1608	1.0	#VALUE!	0	41.7	0.382	24953307	18238533375	-155665584046	10	12	10	3UTR	MIRT139248	1	1	2
hsa-miR-30d-5p	XM_006720529	MEIS2	1105	1125	1.0	#VALUE!	1	0.008647379	0.485	0.0	0.0	-807654793346	12	15	7	3UTR		1	1	2
hsa-miR-30d-5p	XM_017014740	NFIB	6695	6714	1.0	#VALUE!	0	0.185	0.412	0.0	0.0	-134022688252	16	19	12	3UTR		1	1	2
hsa-miR-30d-5p	XM_005251470	NFIB	6761	6780	1.0	#VALUE!	0	0.185	0.412	0.0	0.0	-134022688252	16	19	12	3UTR		1	1	2
hsa-miR-30d-5p	XM_005251469	NFIB	6983	7002	1.0	#VALUE!	0	0.185	0.412	0.0	0.0	-134022688252	16	19	12	3UTR		1	1	2
hsa-miR-30d-5p	XM_006716774	NFIB	6921	6940	1.0	#VALUE!	0	0.185	0.412	0.0	0.0	-134022688252	16	19	12	3UTR		1	1	2
hsa-miR-30d-5p	XM_005251467	NFIB	7010	7029	1.0	#VALUE!	0	0.185	0.412	0.0	0.0	-134022688252	16	19	12	3UTR		1	1	2
hsa-miR-30d-5p	XM_017014742	NFIB	8327	8346	1.0	#VALUE!	0	0.185	0.412	0.0	0.0	-134022688252	16	19	12	3UTR		1	1	2
hsa-miR-30d-5p	NM_018325	C9orf72	1684	1734	1.0	#VALUE!	1	0.004302444	0.559	463638029167	26433108625	-479441436372	17	33	8	3UTR		1	1	2
hsa-miR-362-5p	NM_001256045	PIK3CB	2478	2498	1.0	#VALUE!	0	3.02	0.544	0.546031256	1584124146	-135539083595	15	20	10	3UTR		1	1	2
hsa-miR-362-5p	XM_006713659	PIK3CB	3832	3852	1.0	#VALUE!	0	3.02	0.544	0.0	0.0	-135539083595	15	20	10	3UTR		1	1	2
hsa-miR-362-5p	XM_017006621	PIK3CB	3495	3515	1.0	#VALUE!	0	3.02	0.544	0.0	0.0	-135539083595	15	20	10	3UTR		1	1	2
hsa-miR-362-5p	NM_152678	DENND6A	2682	2721	1.0	#VALUE!	0	6.91	0.456	0.6651453825	0.60837084175	-105818211374	19	39	11	3UTR		1	1	2
hsa-miR-362-5p	NM_003885	CDK5R1	1486	1507	1.0	#VALUE!	1	15.3	0.368	0.0655768888889	0.12382173775	-123710849727	17	21	7	3UTR		1	1	2
hsa-miR-362-5p	NM_016424	LUC7L3	2812	2830	1.0	#VALUE!	0	0.05358708	0.574	0.696569376923	0.94204946125	-146702330706	17	18	17	3UTR		1	1	2
hsa-miR-362-5p	NM_017743	DPP8	3530	3548	1.0	#VALUE!	0	0.0001312502	0.397	0.95494177	0.349673005	-881432218342	15	18	10	3UTR		1	1	2
hsa-miR-362-5p	NM_130434	DPP8	3830	3848	1.0	#VALUE!	0	0.0001312502	0.397	0.9704616	143605145875	-881432218342	15	18	10	3UTR		1	1	2
hsa-miR-362-5p	NM_197961	DPP8	5550	5589	1.0	#VALUE!	0	6.96	0.471	383427171071	380301965	-105818211374	19	39	11	3UTR		1	1	2
hsa-miR-362-5p	NM_197961	DPP8	3813	3831	1.0	#VALUE!	0	0.0001312502	0.397	1870604	13293536	-881432218342	15	18	10	3UTR		1	1	2
hsa-miR-362-5p	XM_017022378	DPP8	5513	5552	1.0	#VALUE!	0	6.96	0.471	0.0	0.0	-105818211374	19	39	11	3UTR		1	1	2
hsa-miR-362-5p	NM_020309	SLC17A7	2036	2062	1.0	#VALUE!	1	0.0006299178	0.5	58505883	431400287375	-667474492779	19	26	11	3UTR		1	1	2
hsa-miR-362-5p	NM_004263	SEMA4F	4401	4440	1.0	#VALUE!	0	7.6	0.441	#VALUE!	0.06900183125	-105818211374	19	39	11	3UTR		1	1	2
hsa-miR-362-5p	NM_001271662	SEMA4F	4302	4341	1.0	#VALUE!	0	7.6	0.441	#VALUE!	0.06900183125	-105818211374	19	39	11	3UTR		1	1	2
hsa-miR-362-5p	NM_001271661	SEMA4F	3936	3975	1.0	#VALUE!	0	7.6	0.441	#VALUE!	0.06900183125	-105818211374	19	39	11	3UTR		1	1	2
hsa-miR-362-5p	XM_006714037	CHIC2	12365	12414	1.0	#VALUE!	1	0.0005169632	0.485	0.0	0.0	-855010550196	21	49	10	3UTR		1	1	2
hsa-miR-362-5p	XM_006714037	CHIC2	3438	3457	1.0	#VALUE!	0	0.0001432703	0.588	0.0	0.0	-986134350328	17	19	9	3UTR		1	1	2
hsa-miR-362-5p	NM_015251	ATMIN	2806	2826	1.0	#VALUE!	1	0.001251147	0.603	0.16301985	0.3075311175	-684240932679	19	20	19	3UTR		1	1	2
hsa-miR-362-5p	NM_001300728	ATMIN	2746	2766	1.0	#VALUE!	1	0.001251147	0.603	0.16301985	0.3075311175	-684240932679	19	20	19	3UTR		1	1	2
hsa-miR-362-5p	NM_015092	SMG1	14106	14129	1.0	#VALUE!	1	26.5	0.559	38081592	47591106975	-78606057811	17	23	8	3UTR		1	1	2
hsa-miR-362-5p	XM_005255184	SMG1	14048	14071	1.0	#VALUE!	1	26.5	0.559	0.0	0.0	-78606057811	17	23	8	3UTR		1	1	2
hsa-miR-362-5p	NM_001145427	SNX18	3112	3140	1.0	#VALUE!	0	0.01089478	0.676	0.485929873684	0.86888038125	-650068725424	20	28	9	3UTR		1	1	2
hsa-miR-362-5p	NM_001102575	SNX18	2955	2983	1.0	#VALUE!	0	0.01089478	0.676	0.485929873684	0.86888038125	-650068725424	20	28	9	3UTR		1	1	2
hsa-miR-363-3p	NM_012096	APPL1	2829	2844	0.961538461538	#VALUE!	0	0.0002499474	0.574	0.552074475	0.64178625125	-168556890173	14	15	14	3UTR		1	1	2
hsa-miR-363-3p	NM_001009984	C20orf194	3863	3895	0.961538461538	#VALUE!	1	0.005247435	0.412	365402141935	3242157305	-495700071937	19	32	9	3UTR		1	1	2
hsa-miR-363-3p	NM_001114172	PIK3R3	3690	3719	0.974358974359	#VALUE!	1	0.00619012	0.529	569450021429	5636412955	-495700071937	19	29	12	3UTR		1	1	2
hsa-miR-363-3p	NM_001303429	PIK3R3	4012	4041	0.974358974359	#VALUE!	1	0.00619012	0.529	5108214	56827947775	-495700071937	19	29	12	3UTR		1	1	2
hsa-miR-363-3p	NM_003629	PIK3R3	4189	4218	0.974358974359	#VALUE!	1	0.00619012	0.529	5108214	569916989	-495700071937	19	29	12	3UTR		1	1	2
hsa-miR-363-3p	NM_001099666	PTAR1	4262	4282	0.984615384615	#VALUE!	1	0.02238037	0.662	0.735116042857	0.1765602325	-891699543934	16	20	7	3UTR	MIRT534960	1	1	2
hsa-miR-363-3p	NM_014191	SCN8A	6344	6383	1.0	#VALUE!	1	0.0584138	0.574	244344234483	1875234885	-624613133204	18	39	8	3UTR		1	1	2
hsa-miR-363-3p	NM_001177984	SCN8A	6221	6260	1.0	#VALUE!	1	0.0584138	0.574	244344234483	1875234885	-624613133204	18	39	8	3UTR		1	1	2
hsa-miR-363-3p	NM_207344	SPRYD4	809	827	1.0	#VALUE!	1	0.001776654	0.529	129787742222	0.10441471	-661809931277	14	18	9	3UTR	MIRT135567	1	1	2
hsa-miR-363-3p	NM_001164213	LRCH1	4166	4182	1.0	#VALUE!	0	0.004780167	0.676	398464555556	19940372745	-866051072387	15	16	15	3UTR		1	1	2
hsa-miR-363-3p	NM_004318	ASPH	5170	5188	1.0	#VALUE!	0	0.0001689283	0.603	#VALUE!	#VALUE!	-139613956519	16	18	12	3UTR		1	1	2
hsa-miR-363-3p	NM_001164750	ASPH	4975	4993	1.0	#VALUE!	0	0.0001689283	0.603	157274744444	16010791275	-139613956519	16	18	12	3UTR		1	1	2
hsa-miR-363-3p	NM_002998	SDC2	3263	3302	1.0	#VALUE!	1	0.001189551	0.618	158374291781	121654796337	-519004979968	19	39	10	3UTR		1	1	2
hsa-miR-363-3p	NM_001104647	SLC25A36	3759	3789	1.0	#VALUE!	1	0.0004663554	0.603	#VALUE!	0.04534721375	-634000884684	13	16	7	3UTR	MIRT161130	1	1	2
hsa-miR-363-3p	NM_018155	SLC25A36	3756	3786	1.0	#VALUE!	1	0.0004663554	0.603	#VALUE!	0.04534721375	-634000884684	13	16	7	3UTR	MIRT161130	1	1	2
hsa-miR-363-3p	XM_017007097	TFDP2	6339	6358	1.0	#VALUE!	0	0.02105884	0.544	0.0	0.0	-986134350328	17	19	11	3UTR		1	1	2
hsa-miR-363-3p	NM_019001	XRN1	10026	10046	1.0	#VALUE!	1	0.004806373	0.618	0.976447166667	268029791475	-592549935993	12	14	12	3UTR		1	1	2
hsa-miR-363-3p	NM_001282857	XRN1	9990	10010	1.0	#VALUE!	1	0.004806373	0.618	0.976447166667	268029791475	-592549935993	12	14	12	3UTR		1	1	2
hsa-miR-363-3p	NM_001142546	LUZP1	6620	6644	1.0	#VALUE!	0	68.8	0.559	145593639217	256451543762	-136655996435	17	24	11	3UTR		1	1	2
hsa-miR-363-3p	NM_023079	UBE2Z	2515	2534	1.0	#VALUE!	0	0.001020576	0.515	0.500592988889	0.576706595	-548126098107	18	19	18	3UTR	MIRT077511	1	1	2
hsa-miR-363-3p	NM_023079	UBE2Z	2648	2664	1.0	#VALUE!	1	0.0003601456	0.441	#VALUE!	107592806875	-801482427509	15	16	15	3UTR	MIRT077511	1	1	2
hsa-miR-363-3p	NM_014674	EDEM1	5176	5193	1.0	#VALUE!	0	0.0003201886	0.574	0.126072457143	#VALUE!	-139752485914	13	17	7	3UTR	MIRT092325	1	1	2
hsa-miR-363-3p	NM_000138	FBN1	9798	9817	1.0	#VALUE!	0	0.0006598106	0.485	314095192857	3721860525	-674758927398	16	19	8	3UTR		1	1	2
hsa-miR-363-3p	NM_001142495	MYO5A	10307	10324	1.0	#VALUE!	1	34.4	0.426	470142111111	461079388875	-104497745592	15	17	9	3UTR		1	1	2
hsa-miR-363-3p	NM_000259	MYO5A	10388	10405	1.0	#VALUE!	1	34.4	0.426	470142111111	461079388875	-104497745592	15	17	9	3UTR		1	1	2
hsa-miR-363-3p	NM_001271618	PPP1R12C	2804	2838	1.0	#VALUE!	1	0.002431843	0.485	0.729286592308	0.2466266175	-842925875962	17	34	10	3UTR		1	1	2
hsa-miR-363-3p	NM_017607	PPP1R12C	2810	2844	1.0	#VALUE!	1	0.002431843	0.485	0.729286592308	0.2466266175	-842925875962	17	34	10	3UTR		1	1	2
hsa-miR-363-3p	NM_024893	SYNDIG1	1777	1795	1.0	#VALUE!	1	0.0004757516	0.603	1034278	0.61497474125	-48497144956	15	18	7	3UTR		1	1	2
hsa-miR-363-3p	NM_002372	MAN2A1	6617	6636	1.0	#VALUE!	0	0.001529813	0.662	0.725857012857	0.926093033375	-120932464781	15	19	7	3UTR		1	1	2
hsa-miR-363-3p	NM_002372	MAN2A1	5403	5441	1.0	#VALUE!	1	0.00976922	0.603	140808448649	180808840375	-39375744462	19	38	11	3UTR		1	1	2
hsa-miR-363-3p	NM_016463	CXXC5	2208	2223	1.0	#VALUE!	0	0.001037635	0.485	0.9615710125	208956069125	-111504741159	13	15	8	3UTR		1	1	2
hsa-miR-363-3p	NM_001317200	CXXC5	1739	1754	1.0	#VALUE!	0	0.001037635	0.485	0.9615710125	208956069125	-111504741159	13	15	8	3UTR		1	1	2
hsa-miR-363-3p	NM_000217	KCNA1	7170	7191	1.0	#VALUE!	1	0.01293589	0.632	0.78974014	0.74567473875	-495700071937	14	17	9	3UTR		1	1	2
hsa-miR-363-3p	XM_005244966	PLEKHA6	4394	4413	1.0	#VALUE!	1	8.93	0.412	0.0	0.0	-114870823153	15	19	9	3UTR		1	1	2
hsa-miR-363-3p	NM_180989	GPR180	3642	3677	1.0	#VALUE!	1	0.00567076	0.647	#VALUE!	#VALUE!	-610695976654	17	22	11	3UTR		1	1	2
hsa-miR-363-3p	NM_180989	GPR180	5037	5060	1.0	#VALUE!	1	0.009163401	0.574	0.217772107692	0.101719476275	-499396410445	17	23	8	3UTR		1	1	2
hsa-miR-363-3p	XM_017001518	RSBN1	3695	3714	1.0	#VALUE!	0	0.001088835	0.544	0.0	0.0	-10789068937	16	19	11	3UTR	MIRT505826	1	1	2
hsa-miR-363-3p	NM_001136478	ANP32E	1368	1388	1.0	#VALUE!	0	0.0004176579	0.721	0.162889714286	0.50689509	-842776976944	16	20	7	3UTR	MIRT539230	1	1	2
hsa-miR-363-3p	NM_001280560	ANP32E	1270	1290	1.0	#VALUE!	0	0.0004176579	0.721	0.497535285714	0.26439077625	-842776976944	16	20	7	3UTR	MIRT539230	1	1	2
hsa-miR-363-3p	NM_030920	ANP32E	1491	1511	1.0	#VALUE!	0	0.0004176579	0.721	0.0930695571429	0.024183955	-842776976944	16	20	7	3UTR	MIRT539230	1	1	2
hsa-miR-363-3p	NM_001136479	ANP32E	1167	1187	1.0	#VALUE!	0	0.0004176579	0.721	0.438480414286	0.3453452425	-842776976944	16	20	7	3UTR	MIRT539230	1	1	2
hsa-miR-363-3p	NM_004035	ACOX1	2510	2532	1.0	#VALUE!	1	0.002972147	0.706	#VALUE!	#VALUE!	-14554018888	15	22	8	3UTR		1	1	2
hsa-miR-363-3p	NM_007292	ACOX1	2510	2532	1.0	#VALUE!	1	0.002972147	0.706	#VALUE!	#VALUE!	-14554018888	15	22	8	3UTR		1	1	2
hsa-miR-363-3p	NM_003108	SOX11	5692	5710	1.0	#VALUE!	0	0.0004089353	0.368	0.676342488235	1418756685	-954656246864	17	18	17	3UTR	MIRT243161	1	1	2
hsa-miR-363-3p	NM_138370	PKDCC	1792	1821	1.0	#VALUE!	1	0.0098189	0.588	122394742	21562818725	-112074090907	17	29	8	3UTR		1	1	2
hsa-miR-363-3p	NM_017447	C21orf91	3021	3040	1.0	#VALUE!	0	0.001267793	0.529	0.261231671429	0.39991137125	-10789068937	15	19	7	3UTR		1	1	2
hsa-miR-363-3p	NM_001177842	SRPRA	2901	2925	1.0	#VALUE!	1	0.001361825	0.588	2086914	1318717655	-508245545002	20	24	8	3UTR		1	1	2
hsa-miR-363-3p	NM_003139	SRPRA	2985	3009	1.0	#VALUE!	1	0.001361825	0.588	2086914	1318717655	-508245545002	20	24	8	3UTR		1	1	2
hsa-miR-363-3p	NM_002210	ITGAV	6816	6832	1.0	#VALUE!	1	0.009705227	0.706	0.46840606	0.6115737	-714012814695	14	16	10	3UTR		1	1	2
hsa-miR-363-3p	NM_001145000	ITGAV	6708	6724	1.0	#VALUE!	1	0.009705227	0.706	0.46840606	0.6115737	-714012814695	14	16	10	3UTR		1	1	2
hsa-miR-363-3p	NM_001144999	ITGAV	6532	6548	1.0	#VALUE!	1	0.009705227	0.706	0.46840606	0.6115737	-714012814695	14	16	10	3UTR		1	1	2
hsa-miR-363-3p	NM_153697	ANKRD44	1329	1368	1.0	#VALUE!	1	0.06347893	0.574	344053947778	3659723645	-128463227128	13	19	9	3UTR		1	1	2
hsa-miR-363-3p	NM_017803	DUS2	2245	2264	1.0	#VALUE!	1	0.01753131	0.441	167392051818	0.40941322125	-508245545002	17	19	14	3UTR	MIRT741800	1	1	2
hsa-miR-363-3p	NM_001271763	DUS2	2140	2159	1.0	#VALUE!	1	0.01753131	0.441	167392051818	0.40941322125	-508245545002	17	19	14	3UTR	MIRT741800	1	1	2
hsa-miR-363-3p	NM_001271762	DUS2	2165	2184	1.0	#VALUE!	1	0.01753131	0.441	167392051818	0.40941322125	-508245545002	17	19	14	3UTR	MIRT741800	1	1	2
hsa-miR-363-3p	NM_015020	PHLPP2	4365	4390	1.0	#VALUE!	1	0.001291298	0.368	0.293735207778	183752220925	-853685310927	15	19	9	3UTR	MIRT555636	1	1	2
hsa-miR-363-3p	NM_183227	RAB23	3581	3614	1.0	#VALUE!	1	0.0003908654	0.588	4088430975	3169311365	-508245545002	18	33	7	3UTR		1	1	2
hsa-miR-363-3p	NM_001177381	CPEB2	4021	4060	1.0	#VALUE!	1	0.00669779	0.588	484714092105	4447977175	-39375744462	22	39	10	3UTR		1	1	2
hsa-miR-363-3p	NM_001177382	CPEB2	4102	4141	1.0	#VALUE!	1	0.00669779	0.588	484714092105	4447977175	-39375744462	22	39	10	3UTR		1	1	2
hsa-miR-363-3p	NM_001301064	RRN3	2919	2955	1.0	#VALUE!	1	0.0001199081	0.529	3489662875	29593192225	-379332483736	20	26	9	3UTR	MIRT501296	1	1	2
hsa-miR-363-3p	NM_001288584	FAM133B	1571	1584	1.0	#VALUE!	0	0.001429753	0.559	29703056	22925898775	-841549895487	12	13	12	3UTR		1	1	2
hsa-miR-363-3p	NM_020840	FNIP2	4218	4259	1.0	#VALUE!	1	0.0003272293	0.559	0.0207287625	0.51008172875	-767448897101	17	24	8	3UTR		1	1	2
hsa-miR-363-3p	NM_017423	GALNT7	3932	3968	1.0	#VALUE!	1	0.002517279	0.706	185888242105	251911501375	-39375744462	17	21	9	3UTR	MIRT093532	1	1	2
hsa-miR-363-3p	NM_032632	PAPOLA	2926	2945	1.0	#VALUE!	1	58.8	0.632	117826983333	121464725625	-379332483736	15	19	8	3UTR		1	1	2
hsa-miR-363-3p	XM_005267281	PAPOLA	2857	2876	1.0	#VALUE!	1	58.8	0.632	0.0	0.0	-379332483736	15	19	8	3UTR		1	1	2
hsa-miR-363-3p	NM_001293628	PAPOLA	2762	2810	1.0	#VALUE!	1	58.8	0.632	151574342778	1710666585	-379332483736	15	20	8	3UTR		1	1	2
hsa-miR-374a-5p	NM_020651	PELI1	3302	3340	0.953846153846	#VALUE!	1	0.0006807723	0.662	343942272727	35138312525	-39375744462	20	27	11	3UTR	MIRT389205	1	1	2
hsa-miR-374a-5p	NM_001195297	MIPOL1	5182	5195	0.980769230769	#VALUE!	0	0.02215246	0.809	#VALUE!	0.24754221375	-194238798687	12	13	12	3UTR		1	1	2
hsa-miR-374a-5p	NM_138731	MIPOL1	5043	5056	0.980769230769	#VALUE!	0	0.02215246	0.809	#VALUE!	0.24754221375	-194238798687	12	13	12	3UTR		1	1	2
hsa-miR-374a-5p	NM_012214	MGAT4A	8078	8093	1.0	#VALUE!	0	0.006088347	0.632	267708733333	330328440875	-157996074849	13	15	9	3UTR		1	1	2
hsa-miR-486-5p	NM_181523	PIK3R1	6302	6319	0.961538461538	#VALUE!	0	0.01195029	0.618	398588306364	19690470325	-103718616577	14	17	11	3UTR	MIRT735338	1	1	2
hsa-miR-486-5p	NM_181524	PIK3R1	5134	5151	0.961538461538	#VALUE!	0	0.01195029	0.618	398588306364	19690470325	-103718616577	14	17	11	3UTR	MIRT735338	1	1	2
hsa-miR-486-5p	NM_181504	PIK3R1	5002	5019	0.961538461538	#VALUE!	0	0.01195029	0.618	398588306364	19690470325	-103718616577	14	17	11	3UTR	MIRT735338	1	1	2
hsa-miR-486-5p	NM_001242466	PIK3R1	4865	4882	0.961538461538	#VALUE!	0	0.01195029	0.618	398588306364	19690470325	-103718616577	14	17	11	3UTR	MIRT735338	1	1	2
hsa-miR-486-5p	NM_001282951	COPS7B	1207	1236	1.0	#VALUE!	0	0.0002269742	0.412	0.469303336842	0.6958360425	-738221974227	18	29	7	3UTR		1	1	2
hsa-miR-486-5p	NM_001282949	COPS7B	1194	1223	1.0	#VALUE!	0	0.0002269742	0.412	0.469303336842	0.6958360425	-738221974227	18	29	7	3UTR		1	1	2
hsa-miR-486-5p	NM_001308381	COPS7B	1383	1412	1.0	#VALUE!	0	0.0002269742	0.412	0.469303336842	0.6958360425	-738221974227	18	29	7	3UTR		1	1	2
hsa-miR-486-5p	NM_001282950	COPS7B	1368	1397	1.0	#VALUE!	0	0.0002269742	0.412	0.469303336842	0.6958360425	-738221974227	18	29	7	3UTR		1	1	2
hsa-miR-486-5p	NM_022730	COPS7B	1315	1344	1.0	#VALUE!	0	0.0002269742	0.412	0.469303336842	0.6958360425	-738221974227	18	29	7	3UTR		1	1	2
hsa-miR-486-5p	NM_001282952	COPS7B	1239	1268	1.0	#VALUE!	0	0.0002269742	0.412	0.469303336842	0.6958360425	-738221974227	18	29	7	3UTR		1	1	2
hsa-miR-486-5p	XM_005254441	CTDSPL2	1538	1557	1.0	#VALUE!	1	0.004839622	0.559	0.0	0.0	-154571328472	13	19	7	3UTR		1	1	2
hsa-miR-486-5p	NM_181524	PIK3R1	5668	5687	1.0	#VALUE!	0	0.0002000652	0.441	1511917075	2965696695	-153264462655	15	19	8	3UTR	MIRT735338	1	1	2
hsa-miR-486-5p	NM_181504	PIK3R1	5536	5555	1.0	#VALUE!	0	0.0002000652	0.441	1511917075	2965696695	-153264462655	15	19	8	3UTR	MIRT735338	1	1	2
hsa-miR-486-5p	NM_001242466	PIK3R1	5399	5418	1.0	#VALUE!	0	0.0002000652	0.441	1511917075	2965696695	-153264462655	15	19	8	3UTR	MIRT735338	1	1	2
hsa-miR-486-5p	NM_005324	H3F3B	2718	2748	1.0	#VALUE!	1	0.000445175	0.5	110964533333	127238696	-499396410445	21	30	8	3UTR	MIRT438848	1	1	2
hsa-miR-486-5p	XM_017004562	MTA3	3178	3201	1.0	#VALUE!	0	0.002754302	0.676	0.0	0.0	-651454019368	14	19	9	3UTR		1	1	2
hsa-miR-486-5p	NM_001134771	SLC12A5	3972	4024	1.0	#VALUE!	1	0.001545215	0.441	0.418752433333	0.8254231825	-676234892161	19	36	9	3UTR		1	1	2
hsa-miR-486-5p	NM_020708	SLC12A5	3990	4042	1.0	#VALUE!	1	0.001545215	0.441	0.418752433333	0.8254231825	-676234892161	19	36	9	3UTR		1	1	2
hsa-miR-486-5p	NM_001098517	CADM1	2165	2179	1.0	#VALUE!	1	3.18	0.544	262621138462	23128435665	-519004979968	13	14	13	3UTR	MIRT438847	1	1	2
hsa-miR-486-5p	NM_001301045	CADM1	2252	2266	1.0	#VALUE!	1	3.18	0.544	260137438462	2458143729	-519004979968	13	14	13	3UTR	MIRT438847	1	1	2
hsa-miR-486-5p	NM_014333	CADM1	2249	2263	1.0	#VALUE!	1	3.18	0.544	265105	2614206879	-519004979968	13	14	13	3UTR	MIRT438847	1	1	2
hsa-miR-486-5p	NM_001301044	CADM1	2282	2296	1.0	#VALUE!	1	3.18	0.544	269244546154	2743362175	-519004979968	13	14	13	3UTR	MIRT438847	1	1	2
hsa-miR-486-5p	NM_001301043	CADM1	2336	2350	1.0	#VALUE!	1	3.18	0.544	243578953846	22105939075	-519004979968	13	14	13	3UTR	MIRT438847	1	1	2
hsa-miR-486-5p	NM_003642	HAT1	1346	1360	1.0	#VALUE!	1	7.36	0.618	230772525	27257035425	-681930266252	12	14	8	3UTR	MIRT735253	1	1	2
hsa-miR-486-5p	NM_016116	ASB4	3596	3634	1.0	#VALUE!	0	0.0006801404	0.529	#VALUE!	#VALUE!	-67237674494	20	38	9	3UTR		1	1	2
hsa-miR-486-5p	NM_001144995	CCDC85C	5232	5253	1.0	#VALUE!	1	75.8	0.324	0.917748757143	113784842375	-725589684595	18	21	13	3UTR		1	1	2
hsa-let-7g-5p	NM_020165	RAD18	3983	4004	0.961538461538	#VALUE!	0	0.02514405	0.735	0.0155680142857	0.31400182375	-896875167042	18	21	12	3UTR	MIRT552001	0	1	1
hsa-let-7g-5p	XM_017027728	BTBD3	3853	3877	0.961538461538	#VALUE!	0	0.002773155	0.588	0.0	0.0	-779489591025	19	24	13	3UTR		1	0	1
hsa-let-7g-5p	NM_024076	KCTD15	3140	3170	0.961538461538	#VALUE!	1	0.003221627	0.324	0.318619776471	0.2482692425	-379332483736	16	19	9	3UTR		1	0	1
hsa-let-7g-5p	NM_001129995	KCTD15	2138	2168	0.961538461538	#VALUE!	1	0.003221627	0.324	0.318619776471	0.2482692425	-379332483736	16	19	9	3UTR		1	0	1
hsa-let-7g-5p	XM_011527298	KCTD15	2210	2240	0.961538461538	#VALUE!	1	0.003221627	0.324	0.0	0.0	-379332483736	16	19	9	3UTR		1	0	1
hsa-let-7g-5p	NM_022166	XYLT1	7537	7556	0.961538461538	#VALUE!	1	0.006390706	0.456	6498586125	5531076	-810843327519	15	19	8	3UTR		1	0	1
hsa-let-7g-5p	NM_019001	XRN1	6987	7023	0.974358974359	#VALUE!	1	0.005558766	0.603	533648507692	429757007625	-499396410445	21	36	13	3UTR		1	0	1
hsa-let-7g-5p	NM_001282857	XRN1	6951	6987	0.974358974359	#VALUE!	1	0.005558766	0.603	533648507692	429757007625	-499396410445	21	36	13	3UTR		1	0	1
hsa-let-7g-5p	NM_015241	MICAL3	7862	7879	0.974358974359	#VALUE!	1	5.97	0.382	567536344444	565964473	-610695976654	15	17	9	3UTR		0	1	1
hsa-let-7g-5p	NM_001184896	PHF8	5172	5193	0.974358974359	#VALUE!	1	13.1	0.471	42397712	38750072575	-634375679655	18	21	10	3UTR		1	0	1
hsa-let-7g-5p	NM_012262	HS2ST1	2768	2784	0.974358974359	#VALUE!	1	0.0213954	0.588	2376631375	11076459225	-14554018888	15	16	15	3UTR		1	0	1
hsa-let-7g-5p	NM_015350	LRRC8B	5661	5676	0.974358974359	#VALUE!	1	0.00200213	0.618	0.221191985714	#VALUE!	-490607308676	14	15	14	3UTR		1	0	1
hsa-let-7g-5p	NM_001301779	ZNF202	2566	2587	0.974358974359	#VALUE!	1	25.6	0.515	346599625	0.769719530125	-752560118544	15	21	8	3UTR		1	0	1
hsa-let-7g-5p	NM_001243788	SMUG1	1134	1178	1.0	#VALUE!	1	0.0004687911	0.529	#VALUE!	0.1100924375	-39375744462	20	24	14	3UTR		1	0	1
hsa-let-7g-5p	NM_014311	SMUG1	1221	1265	1.0	#VALUE!	1	0.0004687911	0.529	0.269133536842	0.13009475	-39375744462	20	24	14	3UTR		1	0	1
hsa-let-7g-5p	NM_173595	ANKRD52	4342	4363	1.0	#VALUE!	1	0.2458311	0.485	0.532298672727	123076649625	-928609867714	16	21	7	3UTR		1	0	1
hsa-let-7g-5p	NM_015257	NEMP1	2852	2879	1.0	#VALUE!	1	0.0007544138	0.574	170109932222	0.45925796875	-70054194726	18	27	9	3UTR		1	0	1
hsa-let-7g-5p	NM_015257	NEMP1	3840	3860	1.0	#VALUE!	1	0.0208555	0.574	0.00676727	0.23096938875	-810862678751	16	20	10	3UTR		1	0	1
[truncated: 4,931 more rows]
