# Supplementary material for: Comparison of microRNA Expression Profile in Chronic Myeloid Leukemia Patients Newly Diagnosed and Treated by Allogeneic Hematopoietic Stem Cell Transplantation
Source: Front Oncol. 2020 Sep 4;10:1544. doi: 10.3389/fonc.2020.01544 (PMC7500210; doi:10.3389/fonc.2020.01544)
Supplement: Supplementary file 7 [file Data_Sheet_2.ZIP › UPREGULATED/Upregulated only 2 without duplicate.xlsx]

## Sheet: Upregulated only 2 without dupl
mirnaid	refseqid	genesymbol	start	end	bindingp	energy	seed	accessibility	au	phylopstem	phylopflank	me	number_of_pairings	binding_region_length	longest_consecutive_pairings	position	validated	TargetScan	miRDB	soma
hsa-miR-127-3p	NM_001011553	SEPT7	1568	1609	1.0	#VALUE!	1	0.0003686508	0.588	438941967857	349883897875	-379332483736	19	34	12	3UTR	MIRT438271	1	1	2
hsa-miR-127-3p	NM_001242956	SEPT7	1463	1504	1.0	#VALUE!	1	0.0003686508	0.588	438941967857	349883897875	-379332483736	19	34	12	3UTR	MIRT438271	1	1	2
hsa-miR-127-3p	NM_138383	MTSS1L	2688	2709	1.0	#VALUE!	0	10.9743	0.368	329897142857	210278152875	-112220084244	16	21	7	3UTR		1	1	2
hsa-miR-139-5p	NM_001145648	RASGRF1	4174	4207	0.974358974359	#VALUE!	1	91.978	0.544	520422705	53475726075	-495700071937	18	28	12	3UTR		1	1	2
hsa-miR-139-5p	NM_002891	RASGRF1	4222	4255	0.974358974359	#VALUE!	1	91.978	0.544	520422705	438530175375	-495700071937	18	28	12	3UTR		1	1	2
hsa-miR-139-5p	NM_153815	RASGRF1	2644	2701	0.974358974359	#VALUE!	1	91.978	0.544	507026761538	414400709125	-495700071937	18	28	12	3UTR		1	1	2
hsa-miR-139-5p	NM_001127493	ANK2	6951	6985	0.974358974359	#VALUE!	1	0.001945865	0.603	169419727273	200216842863	-75174268361	18	21	14	3UTR		1	1	2
hsa-miR-139-5p	NM_001148	ANK2	13255	13275	0.974358974359	#VALUE!	1	0.001945865	0.603	353778181818	178870102975	-75174268361	18	20	14	3UTR		1	1	2
hsa-miR-139-5p	NM_020977	ANK2	6986	7020	0.974358974359	#VALUE!	1	0.001945865	0.603	169419727273	200216842863	-75174268361	18	21	14	3UTR		1	1	2
hsa-miR-139-5p	NM_032458	PHF6	2488	2516	0.974358974359	#VALUE!	1	89.9674	0.588	118492109091	217251125	-814121767332	18	23	11	3UTR		1	1	2
hsa-miR-139-5p	NM_001015877	PHF6	2158	2186	0.974358974359	#VALUE!	1	89.9674	0.588	118492109091	217251125	-814121767332	18	23	11	3UTR		1	1	2
hsa-miR-139-5p	NM_001142864	PIEZO1	8024	8040	0.980769230769	#VALUE!	1	0.07386407	0.588	#VALUE!	#VALUE!	-417062352651	15	16	15	3UTR		1	1	2
hsa-miR-139-5p	NM_001032283	TMPO	2879	2895	1.0	#VALUE!	1	0.152081	0.485	#VALUE!	#VALUE!	-737317722726	14	16	13	3UTR		1	1	2
hsa-miR-139-5p	NM_001307975	TMPO	2759	2775	1.0	#VALUE!	1	0.152081	0.485	#VALUE!	#VALUE!	-737317722726	14	16	13	3UTR		1	1	2
hsa-miR-139-5p	NM_001032284	TMPO	2552	2568	1.0	#VALUE!	1	0.152081	0.485	#VALUE!	#VALUE!	-737317722726	14	16	13	3UTR		1	1	2
hsa-miR-139-5p	NM_001025252	TPD52	2765	2785	1.0	#VALUE!	1	11.7402	0.618	102660966667	0.57380048	-701854427736	15	20	7	3UTR	MIRT731901	1	1	2
hsa-miR-139-5p	NM_001287143	TPD52	2792	2812	1.0	#VALUE!	1	11.7402	0.618	123160741111	0.497887445	-701854427736	15	20	7	3UTR	MIRT731901	1	1	2
hsa-miR-139-5p	NM_002268	KPNA4	6564	6587	1.0	#VALUE!	1	0.0001275341	0.515	248246853333	34534492225	-610695976654	17	23	7	3UTR		1	1	2
hsa-miR-139-5p	NM_000304	PMP22	1286	1318	1.0	#VALUE!	1	0.0001201193	0.471	440290673913	31714504075	-893173424195	20	32	13	3UTR		1	1	2
hsa-miR-139-5p	NM_003916	AP1S2	1993	2012	1.0	#VALUE!	0	0.0006677401	0.588	127734578333	311933753925	-651454019368	15	19	7	3UTR		1	1	2
hsa-miR-139-5p	NM_001272071	AP1S2	2002	2021	1.0	#VALUE!	0	0.0006677401	0.588	127734578333	311933753925	-651454019368	15	19	7	3UTR		1	1	2
hsa-miR-139-5p	NM_001683	ATP2B2	6897	6914	1.0	#VALUE!	0	0.008212752	0.603	2344566	427132710875	-619385128975	14	17	6	3UTR		1	1	2
hsa-miR-139-5p	NM_001001331	ATP2B2	7032	7049	1.0	#VALUE!	0	0.008212752	0.603	720622666667	5508706415	-619385128975	14	17	6	3UTR		1	1	2
hsa-miR-139-5p	NM_001184763	UHMK1	5931	5951	1.0	#VALUE!	1	0.006010866	0.691	0.644771333333	0.99260901	-651614379742	17	20	9	3UTR	MIRT697773	1	1	2
hsa-miR-139-5p	NM_175866	UHMK1	6272	6292	1.0	#VALUE!	1	0.006010866	0.691	0.644771333333	0.99260901	-651614379742	17	20	9	3UTR	MIRT697773	1	1	2
hsa-miR-139-5p	NM_144624	UHMK1	6183	6203	1.0	#VALUE!	1	0.006010866	0.691	0.644771333333	0.99260901	-651614379742	17	20	9	3UTR	MIRT697773	1	1	2
hsa-miR-139-5p	NM_197972	NME7	1508	1533	1.0	#VALUE!	1	0.006711737	0.647	#VALUE!	#VALUE!	-39375744462	18	25	11	3UTR		1	1	2
hsa-miR-139-5p	NM_013330	NME7	1539	1564	1.0	#VALUE!	1	0.006711737	0.647	#VALUE!	#VALUE!	-39375744462	18	25	11	3UTR		1	1	2
hsa-miR-139-5p	NM_016396	CTDSPL2	4496	4526	1.0	#VALUE!	0	0.005693	0.588	0.928972781818	0.77696256625	-83270253068	18	30	7	3UTR		1	1	2
hsa-miR-139-5p	NM_001168412	TSPAN3	1859	1885	1.0	#VALUE!	0	12.036	0.5	0.2800108	0.1903920875	-651454019368	20	26	11	3UTR		1	1	2
hsa-miR-139-5p	NM_198902	TSPAN3	1976	2002	1.0	#VALUE!	0	12.036	0.5	0.66471676	1329207525	-651454019368	20	26	11	3UTR		1	1	2
hsa-miR-139-5p	NM_005724	TSPAN3	2051	2077	1.0	#VALUE!	0	12.036	0.5	296245692	22013523125	-651454019368	20	26	11	3UTR		1	1	2
hsa-miR-139-5p	NM_000875	IGF1R	7265	7287	1.0	#VALUE!	1	0.175606	0.353	#VALUE!	#VALUE!	-117567418409	18	22	10	3UTR	MIRT006942	1	1	2
hsa-miR-139-5p	NM_001291858	IGF1R	7262	7284	1.0	#VALUE!	1	0.175606	0.353	#VALUE!	#VALUE!	-117567418409	18	22	10	3UTR	MIRT006942	1	1	2
hsa-miR-139-5p	XM_017003567	TET3	5292	5317	1.0	#VALUE!	0	0.0001265965	0.559	0.0	0.0	-108588035269	18	25	9	3UTR		1	1	2
hsa-miR-139-5p	NM_002830	PTPN4	3566	3611	1.0	#VALUE!	1	0.001216048	0.574	1002094305	21690551375	-495700071937	19	45	12	3UTR		1	1	2
hsa-miR-139-5p	NM_001243121	PDE4A	4035	4056	1.0	#VALUE!	1	0.0002681675	0.397	198642444444	0.2121979275	-661809931277	19	21	14	3UTR		1	1	2
hsa-miR-139-5p	NM_001111307	PDE4A	4125	4146	1.0	#VALUE!	1	0.0002681675	0.397	198642444444	0.2121979275	-661809931277	19	21	14	3UTR		1	1	2
hsa-miR-139-5p	NM_001111308	PDE4A	3939	3960	1.0	#VALUE!	1	0.0002681675	0.397	198642444444	0.2121979275	-661809931277	19	21	14	3UTR		1	1	2
hsa-miR-139-5p	NM_001111309	PDE4A	3834	3855	1.0	#VALUE!	1	0.0002681675	0.397	198642444444	0.2121979275	-661809931277	19	21	14	3UTR		1	1	2
hsa-miR-139-5p	NM_006202	PDE4A	3607	3628	1.0	#VALUE!	1	0.0002681675	0.397	198642444444	0.2121979275	-661809931277	19	21	14	3UTR		1	1	2
hsa-miR-139-5p	NM_000859	HMGCR	2841	2860	1.0	#VALUE!	0	0.0004042613	0.574	0.692673833333	223599416625	-12371336944	17	19	11	3UTR		1	1	2
hsa-miR-139-5p	NM_001130996	HMGCR	2682	2701	1.0	#VALUE!	0	0.0004042613	0.574	0.692673833333	223599416625	-12371336944	17	19	11	3UTR		1	1	2
hsa-miR-139-5p	NM_173797	PAPD4	4639	4676	1.0	#VALUE!	1	88.273	0.559	0.319272491125	0.0449531848375	-810843327519	15	22	8	3UTR	MIRT314522	1	1	2
hsa-miR-139-5p	NM_001114393	PAPD4	4605	4642	1.0	#VALUE!	1	88.273	0.559	0.319272491125	0.0449531848375	-810843327519	15	22	8	3UTR	MIRT314522	1	1	2
hsa-miR-139-5p	NM_001297744	PAPD4	4593	4630	1.0	#VALUE!	1	88.273	0.559	0.319272491125	0.0449531848375	-810843327519	15	22	8	3UTR	MIRT314522	1	1	2
hsa-miR-139-5p	NM_020801	ARRDC3	1586	1627	1.0	#VALUE!	0	0.001971658	0.588	226967075	125144842	-862472621059	19	29	12	3UTR		1	1	2
hsa-miR-139-5p	NM_007054	KIF3A	3435	3482	1.0	#VALUE!	0	0.0002343665	0.426	0.753876166667	0.410873927375	-952014760033	17	21	9	3UTR		1	1	2
hsa-miR-139-5p	NM_001300791	KIF3A	3516	3563	1.0	#VALUE!	0	0.0002343665	0.426	0.4845617	0.433316714875	-952014760033	17	21	9	3UTR		1	1	2
hsa-miR-139-5p	NM_153207	AEBP2	1765	1783	1.0	#VALUE!	1	0.002544441	0.603	3641844	2947162025	-773084756217	17	18	17	3UTR		1	1	2
hsa-miR-139-5p	NM_030809	CSRNP2	2835	2854	1.0	#VALUE!	1	0.00100052	0.426	157691223636	1951182765	-101091522312	15	19	7	3UTR		1	1	2
hsa-miR-139-5p	NM_020134	DPYSL5	2647	2662	1.0	#VALUE!	0	0.01269813	0.426	243372635	174878743	-17012402953	14	15	14	3UTR		1	1	2
hsa-miR-139-5p	NM_001253723	DPYSL5	2564	2579	1.0	#VALUE!	0	0.01269813	0.426	243372635	174878743	-17012402953	14	15	14	3UTR		1	1	2
hsa-miR-139-5p	NM_001253724	DPYSL5	2567	2582	1.0	#VALUE!	0	0.01269813	0.426	243372635	174878743	-17012402953	14	15	14	3UTR		1	1	2
hsa-miR-139-5p	NM_001271594	SESN3	3084	3101	1.0	#VALUE!	0	0.01437521	0.618	0.288005671429	0.88354320375	-128933657782	13	17	7	3UTR		1	1	2
hsa-miR-139-5p	NM_001143820	ETS1	2004	2023	1.0	#VALUE!	0	0.003784645	0.559	#VALUE!	0.07079777425	-149179459512	15	19	7	3UTR		1	1	2
hsa-miR-139-5p	NM_001162422	ETS1	1455	1474	1.0	#VALUE!	0	0.003784645	0.559	123332985714	172887145325	-149179459512	15	19	7	3UTR		1	1	2
hsa-miR-139-5p	NM_001642	APLP2	3481	3505	1.0	#VALUE!	1	0.926357	0.529	0.62787062	0.59892964125	-502746344403	20	24	9	3UTR		1	1	2
hsa-miR-139-5p	NM_001142276	APLP2	3445	3469	1.0	#VALUE!	1	0.926357	0.529	0.62787062	0.59892964125	-502746344403	20	24	9	3UTR		1	1	2
hsa-miR-139-5p	NM_001142277	APLP2	3277	3301	1.0	#VALUE!	1	0.926357	0.529	0.62787062	0.59892964125	-502746344403	20	24	9	3UTR		1	1	2
hsa-miR-139-5p	NM_001142278	APLP2	2758	2782	1.0	#VALUE!	1	0.926357	0.529	0.62787062	0.59892964125	-502746344403	20	24	9	3UTR		1	1	2
hsa-miR-139-5p	NM_001243299	APLP2	3363	3387	1.0	#VALUE!	1	0.926357	0.529	0.62787062	0.59892964125	-502746344403	20	24	9	3UTR		1	1	2
hsa-miR-139-5p	NM_001128164	ATXN1	3522	3540	1.0	#VALUE!	0	0.008153296	0.5	509819666667	25534121295	-177125289348	14	18	6	3UTR		1	1	2
hsa-miR-139-5p	NM_000332	ATXN1	3788	3828	1.0	#VALUE!	1	8.31747	0.368	0.619466509091	0.39092967	-996490262236	18	24	9	3UTR		1	1	2
hsa-miR-139-5p	NM_001039538	MAP2	4771	4798	1.0	#VALUE!	1	0.03996869	0.544	197839391111	16182893325	-113516586995	18	27	9	3UTR		1	1	2
hsa-miR-139-5p	NM_002374	MAP2	8372	8399	1.0	#VALUE!	1	0.03996869	0.544	197839391111	16182893325	-113516586995	18	27	9	3UTR		1	1	2
hsa-miR-139-5p	NM_031845	MAP2	4304	4331	1.0	#VALUE!	1	0.03996869	0.544	197839391111	16182893325	-113516586995	18	27	9	3UTR		1	1	2
hsa-miR-139-5p	NM_006224	PITPNA	1284	1314	1.0	#VALUE!	0	0.0725625	0.412	0.7868673	0.1829027475	-88512855685	16	21	10	3UTR		1	1	2
hsa-miR-139-5p	NM_001242831	ELOVL5	703	749	1.0	#VALUE!	0	0.001016766	0.456	194626114605	0.994146613125	-548126098107	22	46	7	3UTR		1	1	2
hsa-miR-139-5p	NM_198465	NRK	5808	5838	1.0	#VALUE!	1	0.02009036	0.632	1149072	0.7778038775	-39375744462	16	18	16	3UTR		1	1	2
hsa-miR-139-5p	NM_001197219	PDE4D	4833	4882	1.0	#VALUE!	1	0.007782457	0.544	20609285625	218337659375	-624613133204	16	25	9	3UTR	MIRT734286	1	1	2
hsa-miR-139-5p	NM_001197220	PDE4D	5471	5520	1.0	#VALUE!	1	0.007782457	0.544	2758599375	28226707625	-624613133204	16	25	9	3UTR	MIRT734286	1	1	2
hsa-miR-139-5p	NM_001197223	PDE4D	4667	4716	1.0	#VALUE!	1	0.007782457	0.544	0.9642244375	0.8329759775	-624613133204	16	25	9	3UTR	MIRT734286	1	1	2
hsa-miR-139-5p	NM_005252	FOS	1840	1881	1.0	#VALUE!	1	0.02842237	0.721	4699531	2802427475	-842925875962	19	41	10	3UTR	MIRT006976	1	1	2
hsa-miR-146a-5p	NM_024949	WWC2	8104	8122	0.961538461538	#VALUE!	1	0.01713702	0.559	3316	21144	-124965397034	15	18	8	3UTR		1	1	2
hsa-miR-146a-5p	NM_001025243	IRAK1	2024	2045	0.974358974359	#VALUE!	1	0.02355591	0.471	2517117875	200657746375	-136971789704	15	21	8	3UTR	MIRT000712	1	1	2
hsa-miR-146a-5p	NM_001025242	IRAK1	2171	2192	0.974358974359	#VALUE!	1	0.02355591	0.471	2517117875	200657746375	-136971789704	15	21	8	3UTR	MIRT000712	1	1	2
hsa-miR-146a-5p	NM_001569	IRAK1	2261	2282	0.974358974359	#VALUE!	1	0.02355591	0.471	2517117875	200657746375	-136971789704	15	21	8	3UTR	MIRT000712	1	1	2
hsa-miR-146a-5p	NM_172349	NSD1	11044	11078	1.0	#VALUE!	1	0.000168574	0.426	0.6574452	103015092125	-113982828439	17	24	10	3UTR		1	1	2
hsa-miR-146a-5p	NM_022455	NSD1	11829	11863	1.0	#VALUE!	1	0.000168574	0.426	0.6574452	103015092125	-113982828439	17	24	10	3UTR		1	1	2
hsa-miR-146a-5p	NM_001005366	KDM2B	4981	5000	1.0	#VALUE!	1	0.0011852	0.618	401966888889	2706267975	-499396410445	16	19	8	3UTR	MIRT732872	1	1	2
hsa-miR-146a-5p	NM_001206998	ZNRF3	3089	3106	1.0	#VALUE!	1	0.0008856607	0.603	258462925	177834540375	-48497144956	15	17	8	3UTR		1	1	2
hsa-miR-146a-5p	NM_032173	ZNRF3	2882	2899	1.0	#VALUE!	1	0.0008856607	0.603	258462925	177834540375	-48497144956	15	17	8	3UTR		1	1	2
hsa-miR-146a-5p	XM_006721811	TANC2	8604	8625	1.0	#VALUE!	1	0.001968393	0.471	0.0	0.0	-114870823153	15	21	9	3UTR		1	1	2
hsa-miR-146a-5p	NM_013272	SLCO3A1	3626	3645	1.0	#VALUE!	0	0.002398839	0.574	218936557143	0.99421522725	-132346044262	16	19	13	3UTR		1	1	2
hsa-miR-146a-5p	NM_018181	ZNF532	6531	6550	1.0	#VALUE!	1	0.002640525	0.515	0.493163075	0.77761267125	-561866339543	18	19	18	3UTR		1	1	2
hsa-miR-146a-5p	NM_001318726	ZNF532	6449	6468	1.0	#VALUE!	1	0.002640525	0.515	0.493163075	0.77761267125	-561866339543	18	19	18	3UTR		1	1	2
hsa-miR-146a-5p	NM_001318727	ZNF532	6007	6026	1.0	#VALUE!	1	0.002640525	0.515	0.493163075	0.77761267125	-561866339543	18	19	18	3UTR		1	1	2
hsa-miR-146a-5p	NM_001318728	ZNF532	6109	6128	1.0	#VALUE!	1	0.002640525	0.515	0.493163075	0.77761267125	-561866339543	18	19	18	3UTR		1	1	2
hsa-miR-146a-5p	NM_006489	NOVA1	3761	3781	1.0	#VALUE!	0	0.01844113	0.662	107016648	128099514875	-123311403643	17	20	14	3UTR		1	1	2
hsa-miR-146a-5p	NM_002515	NOVA1	3833	3853	1.0	#VALUE!	0	0.01844113	0.662	107016648	128099514875	-123311403643	17	20	14	3UTR		1	1	2
hsa-miR-146a-5p	NM_001263	CDS1	2306	2330	1.0	#VALUE!	1	0.0006676971	0.574	0.986396222222	0.59527999	-685114839307	13	16	9	3UTR		1	1	2
hsa-miR-146a-5p	NM_018400	SCN3B	4338	4358	1.0	#VALUE!	1	0.1092478	0.559	0.471964	0.4964105175	-102545973177	15	20	10	3UTR		1	1	2
hsa-miR-146a-5p	NM_004620	TRAF6	3094	3137	1.0	#VALUE!	1	0.001804737	0.676	#VALUE!	#VALUE!	-518008091453	18	21	9	3UTR	MIRT000711	1	1	2
hsa-miR-146a-5p	NM_145803	TRAF6	3187	3230	1.0	#VALUE!	1	0.001804737	0.676	#VALUE!	#VALUE!	-518008091453	18	21	9	3UTR	MIRT000711	1	1	2
hsa-miR-150-5p	NM_021131	PTPA	1301	1323	0.961538461538	#VALUE!	0	0.004139485	0.426	0.344164916667	0.37792106875	-859573015181	17	22	7	3UTR		1	1	2
hsa-miR-150-5p	NM_178001	PTPA	1480	1502	0.961538461538	#VALUE!	0	0.004139485	0.426	0.344164916667	0.37792106875	-859573015181	17	22	7	3UTR		1	1	2
hsa-miR-150-5p	NM_178000	PTPA	1375	1397	0.961538461538	#VALUE!	0	0.004139485	0.426	0.344164916667	0.37792106875	-859573015181	17	22	7	3UTR		1	1	2
hsa-miR-150-5p	NM_178003	PTPA	1249	1271	0.961538461538	#VALUE!	0	0.004139485	0.426	0.344164916667	0.37792106875	-859573015181	17	22	7	3UTR		1	1	2
hsa-miR-150-5p	NM_001271832	PTPA	1288	1310	0.961538461538	#VALUE!	0	0.004139485	0.426	0.344164916667	0.37792106875	-859573015181	17	22	7	3UTR		1	1	2
hsa-miR-150-5p	NM_001193397	PTPA	1161	1183	0.961538461538	#VALUE!	0	0.004139485	0.426	0.344164916667	0.37792106875	-859573015181	17	22	7	3UTR		1	1	2
hsa-miR-150-5p	NM_003164	STX5	1294	1324	0.974358974359	#VALUE!	1	0.002718899	0.441	572538911111	5174556025	-499396410445	21	30	8	3UTR		1	1	2
hsa-miR-150-5p	NM_001244666	STX5	1332	1362	0.974358974359	#VALUE!	1	0.002718899	0.441	572538911111	5174556025	-499396410445	21	30	8	3UTR		1	1	2
hsa-miR-150-5p	NM_015143	METAP1	2640	2660	0.984615384615	#VALUE!	1	0.01483391	0.676	129406863333	187227338375	-891699543934	16	20	9	3UTR		1	1	2
hsa-miR-150-5p	NM_138473	SP1	2912	2932	1.0	#VALUE!	1	0.0002539562	0.544	198060921053	264497373573	-417062352651	15	20	8	3UTR	MIRT437824	1	1	2
hsa-miR-150-5p	NM_003109	SP1	2849	2869	1.0	#VALUE!	1	0.0002539562	0.544	198060921053	264497373573	-417062352651	15	20	8	3UTR	MIRT437824	1	1	2
hsa-miR-150-5p	NM_019069	WDR5B	3968	3998	1.0	#VALUE!	1	0.002702238	0.544	#VALUE!	#VALUE!	-490607308676	18	22	11	3UTR		1	1	2
hsa-miR-150-5p	NM_001017395	TMCC1	3315	3361	1.0	#VALUE!	1	0.008632509	0.691	1074338	143417114875	-75174268361	18	20	18	3UTR		1	1	2
hsa-miR-150-5p	NM_001904	CTNNB1	2693	2713	1.0	#VALUE!	0	0.646696	0.574	3022396	1532565555	-821843146267	15	20	10	3UTR		1	1	2
hsa-miR-150-5p	NM_198859	PRICKLE2	3125	3148	1.0	#VALUE!	1	0.04945134	0.632	0.720865825714	17203253885	-827609767418	17	23	7	3UTR		1	1	2
hsa-miR-150-5p	XM_011533435	PRICKLE2	2744	2767	1.0	#VALUE!	1	0.04945134	0.632	0.0	0.0	-827609767418	17	23	7	3UTR		1	1	2
hsa-miR-150-5p	XM_017005798	PRICKLE2	2849	2872	1.0	#VALUE!	1	0.04945134	0.632	0.0	0.0	-827609767418	17	23	7	3UTR		1	1	2
hsa-miR-150-5p	NM_000430	PAFAH1B1	5131	5179	1.0	#VALUE!	0	0.006982116	0.485	103403852857	122800487375	-633810089859	19	48	7	3UTR		1	1	2
hsa-miR-150-5p	XM_011524440	RETREG3	3180	3199	1.0	#VALUE!	0	0.001505433	0.515	0.0	0.0	-870703595965	14	19	6	3UTR		1	1	2
hsa-miR-150-5p	NM_005126	NR1D2	4974	4996	1.0	#VALUE!	1	0.001151143	0.618	220178401429	170609803125	-490607308676	14	16	14	3UTR		1	1	2
hsa-miR-150-5p	XM_006713451	NR1D2	4498	4520	1.0	#VALUE!	1	0.001151143	0.618	0.0	0.0	-490607308676	14	16	14	3UTR		1	1	2
hsa-miR-150-5p	NM_001198956	DCAF6	3360	3384	1.0	#VALUE!	1	0.02412472	0.676	40137425	243221181125	-124080483578	17	24	8	3UTR		1	1	2
hsa-miR-150-5p	NM_018442	DCAF6	3147	3171	1.0	#VALUE!	1	0.02412472	0.676	40137425	243221181125	-124080483578	17	24	8	3UTR		1	1	2
hsa-miR-150-5p	NM_001017977	DCAF6	3087	3111	1.0	#VALUE!	1	0.02412472	0.676	40137425	243221181125	-124080483578	17	24	8	3UTR		1	1	2
hsa-miR-150-5p	NM_001198957	DCAF6	3267	3291	1.0	#VALUE!	1	0.02412472	0.676	40137425	243221181125	-124080483578	17	24	8	3UTR		1	1	2
hsa-miR-150-5p	NM_024551	ADIPOR2	1776	1791	1.0	#VALUE!	1	11.3374	0.647	186397714286	2080435224	-634000884684	13	15	7	3UTR	MIRT133589	1	1	2
hsa-miR-150-5p	NM_022735	ACBD3	1660	1674	1.0	#VALUE!	1	0.0002771771	0.662	1008979	0.927011786625	-705204361694	12	14	9	3UTR		1	1	2
hsa-miR-150-5p	NM_207046	ENSA	660	675	1.0	#VALUE!	0	0.3307071	0.426	197504716667	23778975875	-836268107151	14	15	14	3UTR		1	1	2
hsa-miR-150-5p	NM_003718	CDK13	5484	5505	1.0	#VALUE!	0	0.0499303	0.559	264942663167	256512344	-859573015181	14	19	6	3UTR		1	1	2
hsa-miR-150-5p	NM_031267	CDK13	5304	5325	1.0	#VALUE!	0	0.0499303	0.559	264942663167	256512344	-859573015181	14	19	6	3UTR		1	1	2
hsa-miR-150-5p	NM_001136178	EGR2	2023	2049	1.0	#VALUE!	1	0.007929164	0.559	2538609	224576781	-676234892161	15	19	10	3UTR	MIRT003222	1	1	2
hsa-miR-150-5p	NM_001136179	EGR2	2065	2091	1.0	#VALUE!	1	0.007929164	0.559	2296256	248609907	-676234892161	15	19	10	3UTR	MIRT003222	1	1	2
hsa-miR-150-5p	NM_000399	EGR2	2173	2191	1.0	#VALUE!	1	0.007929164	0.559	3766518	2395217625	-676234892161	15	18	10	3UTR	MIRT003222	1	1	2
hsa-miR-150-5p	NM_005188	CBL	6090	6111	1.0	#VALUE!	1	95.7587	0.632	-10863715	#VALUE!	-684240932679	17	21	11	3UTR	MIRT054868	1	1	2
hsa-miR-150-5p	NM_002874	RAD23B	2769	2787	1.0	#VALUE!	1	0.0134833	0.574	119612670909	114770872625	-880655744877	17	18	17	3UTR		1	1	2
hsa-miR-150-5p	NM_001244724	RAD23B	2444	2462	1.0	#VALUE!	1	0.0134833	0.574	119612670909	114770872625	-880655744877	17	18	17	3UTR		1	1	2
hsa-miR-150-5p	NM_001256401	ELOVL1	1334	1387	1.0	#VALUE!	0	50.4422	0.382	0.222818785714	0.55392358675	-750368472886	16	21	10	3UTR		1	1	2
hsa-miR-150-5p	NM_022821	ELOVL1	1415	1468	1.0	#VALUE!	0	50.4422	0.382	0.222818785714	0.55392358675	-750368472886	16	21	10	3UTR		1	1	2
hsa-miR-150-5p	NM_001256399	ELOVL1	1508	1561	1.0	#VALUE!	0	50.4422	0.382	0.728790714286	0.26432433725	-750368472886	16	21	10	3UTR		1	1	2
hsa-miR-150-5p	XM_017012659	CALU	1727	1749	1.0	#VALUE!	1	0.0003020553	0.632	0.0	0.0	-130793717931	9	11	9	3UTR		1	1	2
hsa-miR-150-5p	NM_019116	UBFD1	4595	4612	1.0	#VALUE!	1	53.0479	0.456	0.90868739375	0.3030332325	-379332483736	15	17	9	3UTR		1	1	2
hsa-miR-150-5p	NM_001256443	PRRT2	2856	2882	1.0	#VALUE!	0	0.00271262	0.426	0.500411428571	0.75438172	-944123485602	17	26	7	3UTR		1	1	2
hsa-miR-150-5p	NM_001256442	PRRT2	2429	2455	1.0	#VALUE!	0	0.00271262	0.426	0.500411428571	0.75438172	-944123485602	17	26	7	3UTR		1	1	2
hsa-miR-150-5p	NM_145239	PRRT2	2267	2293	1.0	#VALUE!	0	0.00271262	0.426	0.500411428571	0.75438172	-944123485602	17	26	7	3UTR		1	1	2
hsa-miR-150-5p	XM_017022888	PRRT2	2142	2168	1.0	#VALUE!	0	0.00271262	0.426	0.0	0.0	-944123485602	17	26	7	3UTR		1	1	2
hsa-miR-150-5p	NM_001742	CALCR	1865	1888	1.0	#VALUE!	1	0.0002756298	0.544	1168263	0.5286065625	-10872404495	16	23	8	3UTR		1	1	2
hsa-miR-150-5p	NM_001164737	CALCR	1984	2007	1.0	#VALUE!	1	0.0002756298	0.544	0.6300000625	0.74641444875	-10872404495	16	23	8	3UTR		1	1	2
hsa-miR-150-5p	NM_001164738	CALCR	1898	1921	1.0	#VALUE!	1	0.0002756298	0.544	0.85531825	1055602105	-10872404495	16	23	8	3UTR		1	1	2
hsa-miR-150-5p	NM_001271606	BASP1	1156	1175	1.0	#VALUE!	1	0.001123869	0.5	162873194444	174395090138	-379332483736	15	19	8	3UTR		1	1	2
hsa-miR-193a-5p	XM_017023740	NETO2	2252	2269	0.961538461538	#VALUE!	1	0.009183837	0.603	0.0	0.0	-124080483578	12	17	8	3UTR		1	1	2
hsa-miR-193a-5p	NM_181783	TMTC3	4509	4543	1.0	#VALUE!	1	0.001857945	0.574	0.469552952632	0.4812638825	-417062352651	15	21	8	3UTR		1	1	2
hsa-miR-193a-5p	NM_148957	TNFRSF19	3036	3062	1.0	#VALUE!	1	0.0002510568	0.632	#VALUE!	#VALUE!	-800485538994	18	26	9	3UTR		1	1	2
hsa-miR-193a-5p	NM_001204459	TNFRSF19	2822	2848	1.0	#VALUE!	1	0.0002510568	0.632	#VALUE!	#VALUE!	-800485538994	18	26	9	3UTR		1	1	2
hsa-miR-193a-5p	NM_001136265	IFFO2	5568	5584	1.0	#VALUE!	0	0.06529975	0.544	164946471429	187614850663	-607246093248	15	16	15	3UTR		1	1	2
hsa-miR-193a-5p	NM_001257198	CUL3	2573	2591	1.0	#VALUE!	1	0.0001372388	0.588	246280233333	1554701318	-592549935993	17	18	17	3UTR		1	1	2
hsa-miR-193a-5p	NM_020726	NLN	6250	6274	1.0	#VALUE!	1	4.56908	0.588	0.0489743052632	#VALUE!	-402637391766	16	24	9	3UTR	MIRT732269	1	1	2
hsa-miR-193a-5p	NM_024055	SLC30A5	997	1018	1.0	#VALUE!	0	0.0001860553	0.441	#VALUE!	#VALUE!	-894008503996	16	21	10	3UTR		1	1	2
hsa-miR-193a-5p	NM_001251969	SLC30A5	874	895	1.0	#VALUE!	0	0.0001860553	0.441	#VALUE!	#VALUE!	-894008503996	16	21	10	3UTR		1	1	2
hsa-miR-193a-5p	NM_018900	PCDHA1	5163	5187	1.0	#VALUE!	0	0.03502539	0.559	287345363636	251301255	-108813860964	20	24	11	3UTR		1	1	2
hsa-miR-193a-5p	NM_031411	PCDHA1	4371	4395	1.0	#VALUE!	0	0.03502539	0.559	287345363636	251301255	-108813860964	20	24	11	3UTR		1	1	2
hsa-miR-193a-5p	NM_018905	PCDHA2	5108	5132	1.0	#VALUE!	0	0.03502539	0.559	287345363636	251301255	-108813860964	20	24	11	3UTR		1	1	2
hsa-miR-193a-5p	NM_018906	PCDHA3	5008	5032	1.0	#VALUE!	0	0.03502539	0.559	287345363636	251301255	-108813860964	20	24	11	3UTR		1	1	2
hsa-miR-193a-5p	NM_018907	PCDHA4	5113	5137	1.0	#VALUE!	0	0.03502539	0.559	287345363636	251301255	-108813860964	20	24	11	3UTR		1	1	2
hsa-miR-193a-5p	NM_018908	PCDHA5	4966	4990	1.0	#VALUE!	0	0.03502539	0.559	287345363636	251301255	-108813860964	20	24	11	3UTR		1	1	2
hsa-miR-193a-5p	NM_018909	PCDHA6	5178	5202	1.0	#VALUE!	0	0.03502539	0.559	287345363636	251301255	-108813860964	20	24	11	3UTR		1	1	2
hsa-miR-193a-5p	NM_031849	PCDHA6	4386	4410	1.0	#VALUE!	0	0.03502539	0.559	287345363636	251301255	-108813860964	20	24	11	3UTR		1	1	2
hsa-miR-193a-5p	NM_018910	PCDHA7	4969	4993	1.0	#VALUE!	0	0.03502539	0.559	287345363636	251301255	-108813860964	20	24	11	3UTR		1	1	2
hsa-miR-193a-5p	NM_018911	PCDHA8	5008	5032	1.0	#VALUE!	0	0.03502539	0.559	287345363636	251301255	-108813860964	20	24	11	3UTR		1	1	2
hsa-miR-193a-5p	NM_031857	PCDHA9	5732	5756	1.0	#VALUE!	0	0.03502539	0.559	287345363636	251301255	-108813860964	20	24	11	3UTR		1	1	2
hsa-miR-193a-5p	NM_018901	PCDHA10	5168	5192	1.0	#VALUE!	0	0.03502539	0.559	287345363636	251301255	-108813860964	20	24	11	3UTR		1	1	2
hsa-miR-193a-5p	NM_031860	PCDHA10	4379	4403	1.0	#VALUE!	0	0.03502539	0.559	287345363636	251301255	-108813860964	20	24	11	3UTR		1	1	2
hsa-miR-193a-5p	NM_018902	PCDHA11	6596	6620	1.0	#VALUE!	0	0.03502539	0.559	287345363636	251301255	-108813860964	20	24	11	3UTR		1	1	2
hsa-miR-193a-5p	NM_018903	PCDHA12	5152	5176	1.0	#VALUE!	0	0.03502539	0.559	287345363636	251301255	-108813860964	20	24	11	3UTR		1	1	2
hsa-miR-193a-5p	NM_018904	PCDHA13	5008	5032	1.0	#VALUE!	0	0.03502539	0.559	287345363636	251301255	-108813860964	20	24	11	3UTR		1	1	2
hsa-miR-193a-5p	NM_018898	PCDHAC1	5223	5247	1.0	#VALUE!	0	0.03502539	0.559	287345363636	251301255	-108813860964	20	24	11	3UTR		1	1	2
hsa-miR-193a-5p	NM_018899	PCDHAC2	5784	5808	1.0	#VALUE!	0	0.03502539	0.559	287345363636	251301255	-108813860964	20	24	11	3UTR		1	1	2
hsa-miR-193a-5p	NM_021033	RAP2A	1777	1799	1.0	#VALUE!	1	5.67167	0.529	218839575	17678960775	-778177519478	18	22	8	3UTR		1	1	2
hsa-miR-193a-5p	NM_145055	C18orf25	3740	3759	1.0	#VALUE!	1	1.67458	0.559	0.883485027273	0.7077607225	-72843777558	15	19	11	3UTR		1	1	2
hsa-miR-193a-5p	NM_001008239	C18orf25	3557	3576	1.0	#VALUE!	1	1.67458	0.559	0.883485027273	0.7077607225	-72843777558	15	19	11	3UTR		1	1	2
hsa-miR-222-3p	NM_003085	SNCB	932	976	0.961538461538	#VALUE!	1	0.0001302767	0.5	333348826923	301830186125	-538561431513	18	26	10	3UTR		1	1	2
hsa-miR-222-3p	NM_014112	TRPS1	5854	5887	0.974358974359	#VALUE!	1	0.0006472053	0.588	546305215	42310436975	-495700071937	17	33	9	3UTR	MIRT006842	1	1	2
hsa-miR-222-3p	NM_181524	PIK3R1	2022	2047	0.980769230769	#VALUE!	0	0.001636899	0.426	1040266185	142858464375	-696959672116	20	25	7	3UTR		1	1	2
hsa-miR-222-3p	NM_024594	PANK3	3271	3313	1.0	#VALUE!	1	0.001511128	0.574	115475643333	0.76544090875	-499396410445	18	29	9	3UTR	MIRT046819	1	1	2
hsa-miR-222-3p	XM_006714916	SNCB	1371	1415	1.0	#VALUE!	1	0.0001302767	0.5	0.0	0.0	-538561431513	18	26	10	3UTR		1	1	2
hsa-miR-222-3p	NM_001286782	PCMTD1	1862	1888	1.0	#VALUE!	1	0.001208559	0.544	#VALUE!	0.6116083675	-661809931277	19	26	8	3UTR		1	1	2
hsa-miR-222-3p	NM_052937	PCMTD1	2367	2393	1.0	#VALUE!	1	0.001208559	0.544	0.765818718182	11847718275	-661809931277	19	26	8	3UTR		1	1	2
hsa-miR-222-3p	NM_014729	TOX	2171	2196	1.0	#VALUE!	1	0.0003484707	0.691	476030375	37019819625	-526888038599	13	16	8	3UTR		1	1	2
hsa-miR-222-3p	NM_004519	KCNQ3	7995	8016	1.0	#VALUE!	1	0.0001570829	0.544	128688655385	0.6348213675	-610695976654	18	21	10	3UTR		1	1	2
hsa-miR-222-3p	XM_017013400	KCNQ3	19723	19771	1.0	#VALUE!	1	1.26693	0.471	0.0	0.0	-591553047478	18	21	9	3UTR		1	1	2
hsa-miR-222-3p	NM_032294	CAMKK1	2855	2875	1.0	#VALUE!	0	1.18694	0.441	146515609091	39326323875	-657951784056	17	20	7	3UTR		1	1	2
hsa-miR-222-3p	NM_001048183	PHACTR4	3274	3289	1.0	#VALUE!	1	23.8816	0.544	#VALUE!	0.0799678125	-402637391766	14	15	14	3UTR	MIRT437677	1	1	2
hsa-miR-222-3p	NM_023923	PHACTR4	3229	3244	1.0	#VALUE!	1	23.8816	0.544	#VALUE!	0.0799678125	-402637391766	14	15	14	3UTR	MIRT437677	1	1	2
hsa-miR-222-3p	XM_017025018	VEZF1	3999	4022	1.0	#VALUE!	1	0.00584445	0.529	0.0	0.0	-490607308676	18	23	7	3UTR		1	1	2
hsa-miR-222-3p	NM_001135187	AGFG1	5022	5047	1.0	#VALUE!	1	0.01161271	0.662	0.104171522222	0.1158566775	-614857955508	17	25	9	3UTR		1	1	2
hsa-miR-222-3p	NM_004504	AGFG1	4956	4981	1.0	#VALUE!	1	0.01161271	0.662	0.104171522222	0.1158566775	-614857955508	17	25	9	3UTR		1	1	2
hsa-miR-222-3p	NM_001135188	AGFG1	4950	4975	1.0	#VALUE!	1	0.01161271	0.662	0.104171522222	0.1158566775	-614857955508	17	25	9	3UTR		1	1	2
hsa-miR-222-3p	NM_001135189	AGFG1	4836	4861	1.0	#VALUE!	1	0.01161271	0.662	0.104171522222	0.1158566775	-614857955508	17	25	9	3UTR		1	1	2
hsa-miR-222-3p	NM_207037	TCF12	3507	3527	1.0	#VALUE!	0	0.007113173	0.588	137741333333	23011237	-147270318957	15	20	12	3UTR		1	1	2
hsa-miR-222-3p	NM_003205	TCF12	3435	3455	1.0	#VALUE!	0	0.007113173	0.588	137741333333	23011237	-147270318957	15	20	12	3UTR		1	1	2
hsa-miR-222-3p	NM_207036	TCF12	3497	3517	1.0	#VALUE!	0	0.007113173	0.588	137741333333	23011237	-147270318957	15	20	12	3UTR		1	1	2
hsa-miR-222-3p	NM_207038	TCF12	3425	3445	1.0	#VALUE!	0	0.007113173	0.588	137741333333	23011237	-147270318957	15	20	12	3UTR		1	1	2
hsa-miR-222-3p	NM_001306219	TCF12	2795	2815	1.0	#VALUE!	0	0.007113173	0.588	137741333333	23011237	-147270318957	15	20	12	3UTR		1	1	2
hsa-miR-222-3p	NM_001306220	TCF12	2583	2603	1.0	#VALUE!	0	0.007113173	0.588	137741333333	23011237	-147270318957	15	20	12	3UTR		1	1	2
hsa-miR-222-3p	NM_207040	TCF12	2696	2716	1.0	#VALUE!	0	0.007113173	0.588	137741333333	23011237	-147270318957	15	20	12	3UTR		1	1	2
hsa-miR-222-3p	NM_197961	DPP8	5532	5554	1.0	#VALUE!	0	36.7308	0.5	349353036667	323206061625	-707355045884	17	22	11	3UTR	MIRT046773	1	1	2
hsa-miR-222-3p	XM_017022378	DPP8	5495	5517	1.0	#VALUE!	0	36.7308	0.5	0.0	0.0	-707355045884	17	22	11	3UTR	MIRT046773	1	1	2
hsa-miR-222-3p	NM_020908	TLE3	4905	4935	1.0	#VALUE!	1	0.0006225622	0.574	118893044828	0.49741218375	-379332483736	19	30	10	3UTR	MIRT046791	1	1	2
hsa-miR-222-3p	NM_001282979	TLE3	4917	4947	1.0	#VALUE!	1	0.0006225622	0.574	118893044828	0.49741218375	-379332483736	19	30	10	3UTR	MIRT046791	1	1	2
hsa-miR-222-3p	NM_001105192	TLE3	4932	4962	1.0	#VALUE!	1	0.0006225622	0.574	118893044828	0.49741218375	-379332483736	19	30	10	3UTR	MIRT046791	1	1	2
hsa-miR-222-3p	NM_001282980	TLE3	4926	4956	1.0	#VALUE!	1	0.0006225622	0.574	118893044828	0.49741218375	-379332483736	19	30	10	3UTR	MIRT046791	1	1	2
hsa-miR-222-3p	NM_005078	TLE3	4941	4971	1.0	#VALUE!	1	0.0006225622	0.574	118893044828	0.49741218375	-379332483736	19	30	10	3UTR	MIRT046791	1	1	2
hsa-miR-222-3p	NM_001282981	TLE3	3865	3895	1.0	#VALUE!	1	0.0006225622	0.574	516204817241	437071894737	-379332483736	19	30	10	3UTR	MIRT046791	1	1	2
hsa-miR-222-3p	NM_001282982	TLE3	3672	3702	1.0	#VALUE!	1	0.0006225622	0.574	482614924138	3387246175	-379332483736	19	30	10	3UTR	MIRT046791	1	1	2
hsa-miR-222-3p	NM_000945	PPP3R1	1401	1417	1.0	#VALUE!	1	12.1542	0.559	155643673333	209015331125	-476182347791	13	16	10	3UTR		1	1	2
hsa-miR-222-3p	NM_001284274	HECTD2	2839	2887	1.0	#VALUE!	1	0.0003405009	0.603	20569918	0.6036216975	-661809931277	19	48	14	3UTR		1	1	2
hsa-miR-222-3p	NM_182765	HECTD2	2827	2875	1.0	#VALUE!	1	0.0003405009	0.603	20569918	0.6036216975	-661809931277	19	48	14	3UTR		1	1	2
hsa-miR-222-3p	XM_017015752	HECTD2	2029	2077	1.0	#VALUE!	1	0.0003405009	0.603	0.0	0.0	-661809931277	19	48	14	3UTR		1	1	2
hsa-miR-222-3p	XM_005248542	PIK3R1	3187	3238	1.0	#VALUE!	0	0.001636899	0.426	0.0	0.0	-696959672116	20	26	7	3UTR		1	1	2
hsa-miR-222-3p	NM_001105251	ZFYVE16	5791	5817	1.0	#VALUE!	1	0.05255834	0.603	12975625	0.57922142875	-48497144956	19	26	8	3UTR	MIRT046581	1	1	2
hsa-miR-222-3p	NM_001284236	ZFYVE16	5717	5743	1.0	#VALUE!	1	0.05255834	0.603	12975625	0.57922142875	-48497144956	19	26	8	3UTR	MIRT046581	1	1	2
hsa-miR-222-3p	NM_014733	ZFYVE16	5663	5689	1.0	#VALUE!	1	0.05255834	0.603	12975625	0.57922142875	-48497144956	19	26	8	3UTR	MIRT046581	1	1	2
hsa-miR-222-3p	NM_170679	SKP1	1177	1199	1.0	#VALUE!	1	0.0005901727	0.529	249685555556	20779308975	-526888038599	13	17	7	3UTR		1	1	2
hsa-miR-222-3p	XM_017009522	PAIP2	1976	1999	1.0	#VALUE!	1	0.006665275	0.544	0.0	0.0	-896546670503	15	23	10	3UTR	MIRT046752	1	1	2
hsa-miR-222-3p	NM_018900	PCDHA1	3438	3458	1.0	#VALUE!	0	44.4473	0.471	121765148571	1133003785	-669537312492	16	20	10	3UTR		1	1	2
hsa-miR-222-3p	NM_031411	PCDHA1	2646	2666	1.0	#VALUE!	0	44.4473	0.471	121765148571	1133003785	-669537312492	16	20	10	3UTR		1	1	2
hsa-miR-222-3p	NM_018905	PCDHA2	3383	3403	1.0	#VALUE!	0	44.4473	0.471	121765148571	1133003785	-669537312492	16	20	10	3UTR		1	1	2
hsa-miR-222-3p	NM_018906	PCDHA3	3283	3303	1.0	#VALUE!	0	44.4473	0.471	121765148571	1133003785	-669537312492	16	20	10	3UTR		1	1	2
hsa-miR-222-3p	NM_018907	PCDHA4	3388	3408	1.0	#VALUE!	0	44.4473	0.471	121765148571	1133003785	-669537312492	16	20	10	3UTR		1	1	2
hsa-miR-222-3p	NM_018908	PCDHA5	3241	3261	1.0	#VALUE!	0	44.4473	0.471	121765148571	1133003785	-669537312492	16	20	10	3UTR		1	1	2
hsa-miR-222-3p	NM_018909	PCDHA6	3453	3473	1.0	#VALUE!	0	44.4473	0.471	121765148571	1133003785	-669537312492	16	20	10	3UTR		1	1	2
hsa-miR-222-3p	NM_031849	PCDHA6	2661	2681	1.0	#VALUE!	0	44.4473	0.471	121765148571	1133003785	-669537312492	16	20	10	3UTR		1	1	2
hsa-miR-222-3p	NM_018910	PCDHA7	3244	3264	1.0	#VALUE!	0	44.4473	0.471	121765148571	1133003785	-669537312492	16	20	10	3UTR		1	1	2
hsa-miR-222-3p	NM_031857	PCDHA9	4007	4027	1.0	#VALUE!	0	44.4473	0.471	121765148571	1133003785	-669537312492	16	20	10	3UTR		1	1	2
hsa-miR-222-3p	NM_018902	PCDHA11	4871	4891	1.0	#VALUE!	0	44.4473	0.471	121765148571	1133003785	-669537312492	16	20	10	3UTR		1	1	2
hsa-miR-222-3p	NM_018903	PCDHA12	3427	3447	1.0	#VALUE!	0	44.4473	0.471	121765148571	1133003785	-669537312492	16	20	10	3UTR		1	1	2
hsa-miR-222-3p	NM_018904	PCDHA13	3283	3303	1.0	#VALUE!	0	44.4473	0.471	121765148571	1133003785	-669537312492	16	20	10	3UTR		1	1	2
hsa-miR-222-3p	NM_018898	PCDHAC1	3498	3518	1.0	#VALUE!	0	44.4473	0.471	121765148571	1133003785	-669537312492	16	20	10	3UTR		1	1	2
hsa-miR-222-3p	NM_018899	PCDHAC2	4059	4079	1.0	#VALUE!	0	44.4473	0.471	121765148571	1133003785	-669537312492	16	20	10	3UTR		1	1	2
hsa-miR-222-3p	NM_000616	CD4	2462	2482	1.0	#VALUE!	0	0.0007018742	0.5	0.214992454545	#VALUE!	-895857179227	16	20	11	3UTR		1	1	2
hsa-miR-222-3p	NM_001276320	YOD1	4043	4057	1.0	#VALUE!	1	0.001284255	0.662	0.738116846154	0.3794611275	-476182347791	13	14	13	3UTR		1	1	2
hsa-miR-222-3p	NM_018566	YOD1	2378	2399	1.0	#VALUE!	1	0.02113725	0.559	0.331936723077	0.4111038075	-508245545002	18	21	12	3UTR		1	1	2
hsa-miR-222-3p	NM_004857	AKAP5	2375	2395	1.0	#VALUE!	1	0.0001317852	0.544	0.36046025	0.0230669775	-48497144956	17	20	13	3UTR		1	1	2
hsa-miR-222-3p	NM_006496	GNAI3	3591	3614	1.0	#VALUE!	0	0.447444	0.368	#VALUE!	0.05273581625	-692930085	17	23	12	3UTR	MIRT731118	1	1	2
hsa-miR-222-3p	NM_001194938	POGZ	5884	5904	1.0	#VALUE!	0	0.0003006483	0.485	427306353684	313932339037	-651454019368	18	20	10	3UTR		1	1	2
hsa-miR-222-3p	NM_145796	POGZ	5785	5805	1.0	#VALUE!	0	0.0003006483	0.485	298622347368	315143541125	-651454019368	18	20	10	3UTR		1	1	2
hsa-miR-222-3p	NM_001194937	POGZ	6043	6063	1.0	#VALUE!	0	0.0003006483	0.485	298622347368	295414329875	-651454019368	18	20	10	3UTR		1	1	2
hsa-miR-222-3p	NM_015100	POGZ	6070	6090	1.0	#VALUE!	0	0.0003006483	0.485	298622347368	295414329875	-651454019368	18	20	10	3UTR		1	1	2
hsa-miR-222-3p	NM_207171	POGZ	5597	5617	1.0	#VALUE!	0	0.0003006483	0.485	427933711579	321994718	-651454019368	18	20	10	3UTR		1	1	2
hsa-miR-222-3p	NM_002158	FOXN2	4908	4933	1.0	#VALUE!	1	0.09770735	0.75	152363886364	200260128125	-379332483736	19	24	8	3UTR		1	1	2
hsa-miR-222-3p	NM_173091	NFATC2	3893	3912	1.0	#VALUE!	0	9.51933	0.485	#VALUE!	#VALUE!	-924873281628	17	19	12	3UTR		1	1	2
hsa-miR-222-3p	NM_012340	NFATC2	3981	4000	1.0	#VALUE!	0	9.51933	0.485	0.5078571	0.0712044825	-924873281628	17	19	12	3UTR		1	1	2
hsa-miR-222-3p	NM_004738	VAPB	4251	4272	1.0	#VALUE!	0	4.63642	0.618	2021021	15397321775	-969585467145	16	21	11	3UTR		1	1	2
hsa-miR-222-3p	NM_001195677	VAPB	3889	3910	1.0	#VALUE!	0	4.63642	0.618	2021021	15397321775	-969585467145	16	21	11	3UTR		1	1	2
hsa-miR-222-3p	NM_002753	MAPK10	2316	2335	1.0	#VALUE!	1	0.002333886	0.529	#VALUE!	#VALUE!	-132236214019	14	19	10	3UTR		1	1	2
hsa-miR-222-3p	NM_001318068	MAPK10	2305	2324	1.0	#VALUE!	1	0.002333886	0.529	#VALUE!	#VALUE!	-132236214019	14	19	10	3UTR		1	1	2
hsa-miR-222-3p	NM_138982	MAPK10	2775	2794	1.0	#VALUE!	1	0.002333886	0.529	0.165566961	0.04551305025	-132236214019	14	19	10	3UTR		1	1	2
hsa-miR-222-3p	NM_138980	MAPK10	2802	2821	1.0	#VALUE!	1	0.002333886	0.529	0.12521319	0.20995675525	-132236214019	14	19	10	3UTR		1	1	2
hsa-miR-222-3p	NM_001318067	MAPK10	2210	2229	1.0	#VALUE!	1	0.002333886	0.529	0.3313341	#VALUE!	-132236214019	14	19	10	3UTR		1	1	2
hsa-miR-222-3p	XM_011532120	MAPK10	2438	2457	1.0	#VALUE!	1	0.002333886	0.529	0.0	0.0	-132236214019	14	19	10	3UTR		1	1	2
hsa-miR-222-3p	XM_011532117	MAPK10	2375	2394	1.0	#VALUE!	1	0.002333886	0.529	0.0	0.0	-132236214019	14	19	10	3UTR		1	1	2
hsa-miR-222-3p	XM_005263131	MAPK10	2613	2632	1.0	#VALUE!	1	0.002333886	0.529	0.0	0.0	-132236214019	14	19	10	3UTR		1	1	2
hsa-miR-222-3p	XM_006714269	MAPK10	2618	2637	1.0	#VALUE!	1	0.002333886	0.529	0.0	0.0	-132236214019	14	19	10	3UTR		1	1	2
hsa-miR-222-3p	XM_005263135	MAPK10	2618	2637	1.0	#VALUE!	1	0.002333886	0.529	0.0	0.0	-132236214019	14	19	10	3UTR		1	1	2
hsa-miR-222-3p	XM_017008434	MAPK10	2645	2664	1.0	#VALUE!	1	0.002333886	0.529	0.0	0.0	-132236214019	14	19	10	3UTR		1	1	2
hsa-miR-222-3p	XM_017008450	MAPK10	2548	2567	1.0	#VALUE!	1	0.002333886	0.529	0.0	0.0	-132236214019	14	19	10	3UTR		1	1	2
hsa-miR-222-3p	XM_017008433	MAPK10	2562	2581	1.0	#VALUE!	1	0.002333886	0.529	0.0	0.0	-132236214019	14	19	10	3UTR		1	1	2
hsa-miR-222-3p	XM_017008441	MAPK10	2567	2586	1.0	#VALUE!	1	0.002333886	0.529	0.0	0.0	-132236214019	14	19	10	3UTR		1	1	2
hsa-miR-222-3p	XM_017008427	MAPK10	2634	2653	1.0	#VALUE!	1	0.002333886	0.529	0.0	0.0	-132236214019	14	19	10	3UTR		1	1	2
hsa-miR-222-3p	XM_017008440	MAPK10	2639	2658	1.0	#VALUE!	1	0.002333886	0.529	0.0	0.0	-132236214019	14	19	10	3UTR		1	1	2
hsa-miR-222-3p	XM_017008445	MAPK10	2436	2455	1.0	#VALUE!	1	0.002333886	0.529	0.0	0.0	-132236214019	14	19	10	3UTR		1	1	2
hsa-miR-222-3p	XM_017008451	MAPK10	2441	2460	1.0	#VALUE!	1	0.002333886	0.529	0.0	0.0	-132236214019	14	19	10	3UTR		1	1	2
hsa-miR-222-3p	XM_017008452	MAPK10	2579	2598	1.0	#VALUE!	1	0.002333886	0.529	0.0	0.0	-132236214019	14	19	10	3UTR		1	1	2
hsa-miR-222-3p	XM_017008420	MAPK10	2999	3018	1.0	#VALUE!	1	0.002333886	0.529	0.0	0.0	-132236214019	14	19	10	3UTR		1	1	2
hsa-miR-222-3p	XM_006714268	MAPK10	2542	2561	1.0	#VALUE!	1	0.002333886	0.529	0.0	0.0	-132236214019	14	19	10	3UTR		1	1	2
hsa-miR-222-3p	XM_017008435	MAPK10	2547	2566	1.0	#VALUE!	1	0.002333886	0.529	0.0	0.0	-132236214019	14	19	10	3UTR		1	1	2
hsa-miR-222-3p	XM_017008429	MAPK10	2647	2666	1.0	#VALUE!	1	0.002333886	0.529	0.0	0.0	-132236214019	14	19	10	3UTR		1	1	2
hsa-miR-222-3p	XM_005263129	MAPK10	2377	2396	1.0	#VALUE!	1	0.002333886	0.529	0.0	0.0	-132236214019	14	19	10	3UTR		1	1	2
hsa-miR-222-3p	XM_017008430	MAPK10	2382	2401	1.0	#VALUE!	1	0.002333886	0.529	0.0	0.0	-132236214019	14	19	10	3UTR		1	1	2
hsa-miR-222-3p	XM_017008423	MAPK10	2287	2306	1.0	#VALUE!	1	0.002333886	0.529	0.0	0.0	-132236214019	14	19	10	3UTR		1	1	2
hsa-miR-222-3p	XM_017008436	MAPK10	2292	2311	1.0	#VALUE!	1	0.002333886	0.529	0.0	0.0	-132236214019	14	19	10	3UTR		1	1	2
hsa-miR-222-3p	XM_011532118	MAPK10	2468	2487	1.0	#VALUE!	1	0.002333886	0.529	0.0	0.0	-132236214019	14	19	10	3UTR		1	1	2
hsa-miR-222-3p	XM_011532121	MAPK10	2304	2323	1.0	#VALUE!	1	0.002333886	0.529	0.0	0.0	-132236214019	14	19	10	3UTR		1	1	2
hsa-miR-222-3p	XM_017008437	MAPK10	2309	2328	1.0	#VALUE!	1	0.002333886	0.529	0.0	0.0	-132236214019	14	19	10	3UTR		1	1	2
hsa-miR-222-3p	XM_005263130	MAPK10	2372	2391	1.0	#VALUE!	1	0.002333886	0.529	0.0	0.0	-132236214019	14	19	10	3UTR		1	1	2
hsa-miR-222-3p	XM_017008432	MAPK10	2376	2395	1.0	#VALUE!	1	0.002333886	0.529	0.0	0.0	-132236214019	14	19	10	3UTR		1	1	2
hsa-miR-222-3p	NM_004784	NDST3	4490	4507	1.0	#VALUE!	0	56.3227	0.441	0.115443716667	0.08421866375	-996132312496	16	17	16	3UTR		1	1	2
hsa-miR-222-3p	NM_001039618	CREBZF	5353	5370	1.0	#VALUE!	1	0.0006360383	0.676	135062328571	104557785125	-840585589311	13	17	7	3UTR		1	1	2
hsa-miR-222-3p	NM_207645	C11orf87	2276	2299	1.0	#VALUE!	0	24.6349	0.544	219407013133	19683077025	-738221974227	19	23	10	3UTR		1	1	2
hsa-miR-222-3p	NM_014747	RIMS3	2144	2176	1.0	#VALUE!	1	0.0001267594	0.471	0.353432548387	0.7120293225	-379332483736	19	32	10	3UTR		1	1	2
hsa-miR-222-3p	NM_004555	NFATC3	5524	5587	1.0	#VALUE!	1	0.001012486	0.441	0.599134901111	0.627253069625	-70054194726	16	25	9	3UTR		1	1	2
hsa-miR-222-3p	NM_173163	NFATC3	5509	5572	1.0	#VALUE!	1	0.001012486	0.441	0.599134901111	0.627253069625	-70054194726	16	25	9	3UTR		1	1	2
hsa-miR-222-3p	NM_173165	NFATC3	5420	5483	1.0	#VALUE!	1	0.001012486	0.441	0.599134901111	0.627253069625	-70054194726	16	25	9	3UTR		1	1	2
hsa-miR-222-3p	NM_014028	OSTM1	4038	4053	1.0	#VALUE!	0	43.3681	0.529	310623624444	213184426625	-144010492037	14	15	14	3UTR		1	1	2
hsa-miR-222-3p	NM_001010852	CLVS2	10160	10204	1.0	#VALUE!	1	0.01661633	0.647	#VALUE!	#VALUE!	-39375744462	20	44	8	3UTR		1	1	2
hsa-miR-222-3p	NM_001007225	IGF2BP2	1836	1860	1.0	#VALUE!	0	0.001762475	0.5	28310095	1408518405	-864781157242	17	24	8	3UTR		1	1	2
hsa-miR-222-3p	NM_006548	IGF2BP2	1965	1989	1.0	#VALUE!	0	0.001762475	0.5	0.9252287	15262608475	-864781157242	17	24	8	3UTR		1	1	2
hsa-miR-222-3p	NM_001291869	IGF2BP2	1983	2007	1.0	#VALUE!	0	0.001762475	0.5	118809422	10566610925	-864781157242	17	24	8	3UTR		1	1	2
hsa-miR-222-3p	NM_003601	SMARCA5	6894	6913	1.0	#VALUE!	0	0.0001130422	0.662	#VALUE!	0.04833186625	-650068725424	16	19	9	3UTR		1	1	2
hsa-miR-222-3p	NM_012334	MYO10	10844	10862	1.0	#VALUE!	1	27.7401	0.471	376105122143	34318216625	-402637391766	16	18	14	3UTR		1	1	2
hsa-miR-222-3p	NM_014909	VASH1	4172	4192	1.0	#VALUE!	0	0.0004487528	0.353	0.5373606875	0.27425827425	-105487703336	17	20	14	3UTR		1	1	2
hsa-miR-222-3p	NM_021240	DMRT3	1470	1483	1.0	#VALUE!	0	2.18201	0.485	0.836908966667	18530798225	-136655996435	12	13	12	3UTR		1	1	2
hsa-miR-222-3p	NM_005392	PHF2	3819	3838	1.0	#VALUE!	0	56.2112	0.382	159234642857	118300058375	-797341969367	16	19	12	3UTR		1	1	2
hsa-miR-328-3p	NM_001271620	ZNF423	4044	4081	0.961538461538	#VALUE!	1	33.5963	0.456	466320246154	605122216	-476182347791	18	25	13	3UTR		1	1	2
hsa-miR-328-3p	NM_015069	ZNF423	3934	3971	0.961538461538	#VALUE!	1	33.5963	0.456	667376761538	599286855	-476182347791	18	25	13	3UTR		1	1	2
hsa-miR-328-3p	NM_017994	TMEM248	3632	3654	0.961538461538	#VALUE!	1	0.0006301213	0.397	#VALUE!	#VALUE!	-624613133204	18	22	13	3UTR		1	1	2
hsa-miR-328-3p	XM_005268422	NR3C1	2765	2782	1.0	#VALUE!	1	0.007292795	0.559	0.0	0.0	-101979517027	12	17	9	3UTR		1	1	2
hsa-miR-328-3p	NM_003406	YWHAZ	1443	1465	1.0	#VALUE!	0	0.0006277048	0.603	348953492857	362658613125	-987071184167	16	22	8	3UTR		1	1	2
hsa-miR-328-3p	NM_001135699	YWHAZ	2853	2888	1.0	#VALUE!	0	0.01093787	0.559	361656725	34572461525	-759446030636	19	35	11	3UTR		1	1	2
hsa-miR-328-3p	NM_145690	YWHAZ	2910	2945	1.0	#VALUE!	0	0.01093787	0.559	0.852477	148211825625	-759446030636	19	35	11	3UTR		1	1	2
hsa-miR-328-3p	XM_005251061	YWHAZ	3233	3268	1.0	#VALUE!	0	0.01093787	0.559	0.0	0.0	-759446030636	19	35	11	3UTR		1	1	2
hsa-miR-328-3p	XM_005251063	YWHAZ	3005	3040	1.0	#VALUE!	0	0.01093787	0.559	0.0	0.0	-759446030636	19	35	11	3UTR		1	1	2
hsa-miR-328-3p	NM_001077195	ZNF436	3486	3521	1.0	#VALUE!	1	0.000325429	0.529	224175127273	16113152575	-730759903363	19	35	8	3UTR		1	1	2
hsa-miR-328-3p	NM_000330	RS1	1892	1912	1.0	#VALUE!	0	0.1472069	0.397	0.194779847059	0.2156181475	-954656246864	17	20	10	3UTR		1	1	2
hsa-miR-328-3p	NM_001011718	XKR7	2475	2502	1.0	#VALUE!	0	0.02298383	0.368	0.54178235	0.2158176575	-549511392051	19	27	9	3UTR		1	1	2
hsa-miR-328-3p	NM_001243953	KIF2A	3807	3843	1.0	#VALUE!	1	0.0120294	0.574	266315878947	118714896125	-508245545002	18	31	9	3UTR		1	1	2
hsa-miR-328-3p	NM_001987	ETV6	1837	1864	1.0	#VALUE!	1	3.13605	0.471	0.974296033333	121683834625	-610695976654	19	27	10	3UTR		1	1	2
hsa-miR-328-3p	NM_001282397	HPCAL4	4269	4303	1.0	#VALUE!	1	9.59379	0.368	0.822973090909	251788263112	-39375744462	21	34	7	3UTR		1	1	2
hsa-miR-328-3p	NM_001284233	GTDC1	1305	1333	1.0	#VALUE!	1	0.0005633333	0.529	376283235294	35757329775	-48497144956	19	28	7	3UTR		1	1	2
hsa-miR-328-3p	NM_020935	USP37	6869	6887	1.0	#VALUE!	1	0.490772	0.559	3057849	287403892875	-495700071937	15	18	8	3UTR		1	1	2
hsa-miR-328-3p	XM_017023077	ZNF423	4010	4047	1.0	#VALUE!	1	33.5963	0.456	0.0	0.0	-476182347791	18	25	13	3UTR		1	1	2
hsa-miR-328-3p	XM_017023078	ZNF423	3983	4020	1.0	#VALUE!	1	33.5963	0.456	0.0	0.0	-476182347791	18	25	13	3UTR		1	1	2
hsa-miR-328-3p	NM_001109763	GSG1L	3951	3974	1.0	#VALUE!	1	0.036748	0.456	143772245864	224355040875	-39375744462	18	23	8	3UTR		1	1	2
hsa-miR-328-3p	NM_004992	MECP2	4257	4277	1.0	#VALUE!	1	0.002015545	0.426	#VALUE!	#VALUE!	-754033998805	18	20	11	3UTR		1	1	2
hsa-miR-328-3p	NM_001243952	KIF2A	4067	4103	1.0	#VALUE!	1	0.0120294	0.574	266315878947	118714896125	-508245545002	18	31	9	3UTR		1	1	2
hsa-miR-328-3p	NM_001098511	KIF2A	3978	4014	1.0	#VALUE!	1	0.0120294	0.574	266315878947	118714896125	-508245545002	18	31	9	3UTR		1	1	2
hsa-miR-328-3p	NM_004520	KIF2A	3864	3900	1.0	#VALUE!	1	0.0120294	0.574	266315878947	118714896125	-508245545002	18	31	9	3UTR		1	1	2
hsa-miR-342-3p	NM_032148	SLC41A2	3065	3090	1.0	#VALUE!	1	0.07771871	0.588	537300577778	52415437675	-106728547543	18	25	9	3UTR	MIRT614774	1	1	2
hsa-miR-342-3p	NM_020899	ZBTB4	3510	3528	1.0	#VALUE!	1	0.001871042	0.426	0.864581054545	0.0166981375	-101657978462	16	18	14	3UTR		1	1	2
hsa-miR-342-3p	NM_002379	MATN1	2562	2586	1.0	#VALUE!	1	0.09312255	0.353	518179888889	485217416875	-981601483679	19	24	9	3UTR		1	1	2
hsa-miR-342-3p	XM_006721811	TANC2	11954	11971	1.0	#VALUE!	1	0.0004987679	0.647	0.0	0.0	-113982828439	15	17	10	3UTR		1	1	2
hsa-miR-342-3p	NM_025185	TANC2	8739	8762	1.0	#VALUE!	0	0.06875831	0.676	409997	237363652125	-845024895834	18	23	8	3UTR		1	1	2
hsa-miR-342-3p	NM_015569	DNM3	6979	7025	1.0	#VALUE!	1	0.03001478	0.618	#VALUE!	0.5495885225	-134976292297	14	18	9	3UTR		1	1	2
hsa-miR-342-3p	NM_001136127	DNM3	6967	7013	1.0	#VALUE!	1	0.03001478	0.618	#VALUE!	0.5495885225	-134976292297	14	18	9	3UTR		1	1	2
hsa-miR-342-3p	NM_006732	FOSB	3564	3589	1.0	#VALUE!	1	0.0006553706	0.485	0.936749322222	0.42784184875	-136971789704	17	19	17	3UTR		1	1	2
hsa-miR-342-3p	NM_001114171	FOSB	3456	3481	1.0	#VALUE!	1	0.0006553706	0.485	0.936749322222	0.42784184875	-136971789704	17	19	17	3UTR		1	1	2
hsa-miR-342-3p	XM_005258691	FOSB	3423	3448	1.0	#VALUE!	1	0.0006553706	0.485	0.0	0.0	-136971789704	17	19	17	3UTR		1	1	2
hsa-miR-342-3p	NM_181838	UBE2D2	1535	1560	1.0	#VALUE!	1	0.1435981	0.515	105048657143	204943013125	-135529293616	16	25	7	3UTR		1	1	2
hsa-miR-342-3p	NM_003339	UBE2D2	1371	1396	1.0	#VALUE!	1	0.1435981	0.515	105048657143	204943013125	-135529293616	16	25	7	3UTR		1	1	2
hsa-miR-342-3p	NM_001167623	CACNA1C	13342	13368	1.0	#VALUE!	1	0.0005313211	0.574	434035272727	38131688	-801982731605	18	21	11	3UTR		1	1	2
hsa-miR-342-3p	NM_001129840	CACNA1C	13342	13368	1.0	#VALUE!	1	0.0005313211	0.574	434035272727	38131688	-801982731605	18	21	11	3UTR		1	1	2
hsa-miR-342-3p	NM_001129827	CACNA1C	13486	13512	1.0	#VALUE!	1	0.0005313211	0.574	434035272727	38131688	-801982731605	18	21	11	3UTR		1	1	2
hsa-miR-342-3p	NM_001129832	CACNA1C	13402	13428	1.0	#VALUE!	1	0.0005313211	0.574	434035272727	38131688	-801982731605	18	21	11	3UTR		1	1	2
hsa-miR-342-3p	NM_001129831	CACNA1C	13426	13452	1.0	#VALUE!	1	0.0005313211	0.574	434035272727	38131688	-801982731605	18	21	11	3UTR		1	1	2
hsa-miR-342-3p	NM_001129833	CACNA1C	13399	13425	1.0	#VALUE!	1	0.0005313211	0.574	434035272727	38131688	-801982731605	18	21	11	3UTR		1	1	2
hsa-miR-342-3p	NM_001129842	CACNA1C	13342	13368	1.0	#VALUE!	1	0.0005313211	0.574	434035272727	38131688	-801982731605	18	21	11	3UTR		1	1	2
hsa-miR-342-3p	NM_001129829	CACNA1C	13465	13491	1.0	#VALUE!	1	0.0005313211	0.574	434035272727	38131688	-801982731605	18	21	11	3UTR		1	1	2
hsa-miR-342-3p	NM_001129834	CACNA1C	13399	13425	1.0	#VALUE!	1	0.0005313211	0.574	434035272727	38131688	-801982731605	18	21	11	3UTR		1	1	2
hsa-miR-342-3p	NM_000719	CACNA1C	13342	13368	1.0	#VALUE!	1	0.0005313211	0.574	434035272727	38131688	-801982731605	18	21	11	3UTR		1	1	2
hsa-miR-342-3p	NM_001129837	CACNA1C	13366	13392	1.0	#VALUE!	1	0.0005313211	0.574	434035272727	38131688	-801982731605	18	21	11	3UTR		1	1	2
hsa-miR-342-3p	NM_001129839	CACNA1C	13360	13386	1.0	#VALUE!	1	0.0005313211	0.574	434035272727	38131688	-801982731605	18	21	11	3UTR		1	1	2
hsa-miR-342-3p	NM_001129836	CACNA1C	13393	13419	1.0	#VALUE!	1	0.0005313211	0.574	434035272727	38131688	-801982731605	18	21	11	3UTR		1	1	2
hsa-miR-342-3p	NM_001129841	CACNA1C	13342	13368	1.0	#VALUE!	1	0.0005313211	0.574	434035272727	38131688	-801982731605	18	21	11	3UTR		1	1	2
hsa-miR-342-3p	NM_001129835	CACNA1C	13399	13425	1.0	#VALUE!	1	0.0005313211	0.574	434035272727	38131688	-801982731605	18	21	11	3UTR		1	1	2
hsa-miR-342-3p	NM_001129843	CACNA1C	13342	13368	1.0	#VALUE!	1	0.0005313211	0.574	434035272727	38131688	-801982731605	18	21	11	3UTR		1	1	2
hsa-miR-342-3p	NM_001129838	CACNA1C	13366	13392	1.0	#VALUE!	1	0.0005313211	0.574	434035272727	38131688	-801982731605	18	21	11	3UTR		1	1	2
hsa-miR-342-3p	NM_001167624	CACNA1C	13412	13438	1.0	#VALUE!	1	0.0005313211	0.574	434035272727	38131688	-801982731605	18	21	11	3UTR		1	1	2
hsa-miR-342-3p	NM_001129830	CACNA1C	13412	13438	1.0	#VALUE!	1	0.0005313211	0.574	434035272727	38131688	-801982731605	18	21	11	3UTR		1	1	2
hsa-miR-342-3p	XM_011521023	CACNA1C	13382	13408	1.0	#VALUE!	1	0.0005313211	0.574	0.0	0.0	-801982731605	18	21	11	3UTR		1	1	2
hsa-miR-342-3p	NM_001040429	PCDH17	7065	7087	1.0	#VALUE!	1	33.7219	0.574	163089944444	205839832504	-134976292297	16	22	9	3UTR		1	1	2
hsa-miR-342-3p	NM_033300	LRP8	2709	2725	1.0	#VALUE!	1	0.01014331	0.662	0.4161041	0.40742453875	-102545973177	15	16	15	3UTR		1	1	2
hsa-miR-342-3p	NM_017522	LRP8	2430	2446	1.0	#VALUE!	1	0.01014331	0.662	0.31581046	0.5144698275	-102545973177	15	16	15	3UTR		1	1	2
hsa-miR-342-3p	NM_004631	LRP8	3219	3235	1.0	#VALUE!	1	0.01014331	0.662	0.7339073	0.926962102	-102545973177	15	16	15	3UTR		1	1	2
hsa-miR-342-3p	XM_017002267	LRP8	2613	2629	1.0	#VALUE!	1	0.01014331	0.662	0.0	0.0	-102545973177	15	16	15	3UTR		1	1	2
hsa-miR-342-3p	XM_017023704	FAM192A	2048	2092	1.0	#VALUE!	0	0.0004222428	0.603	0.0	0.0	-129419693787	18	23	9	3UTR		1	1	2
hsa-miR-342-3p	NM_001080508	TBX18	2315	2350	1.0	#VALUE!	1	0.0009849402	0.647	0.695402697059	0.06949775375	-39375744462	18	35	12	3UTR		1	1	2
hsa-miR-342-3p	NM_003940	USP13	5373	5390	1.0	#VALUE!	1	52.236	0.632	0.5807524	0.863522355	-140099985948	16	17	16	3UTR		1	1	2
hsa-miR-342-3p	NM_033296	MRFAP1	1722	1748	1.0	#VALUE!	1	0.003514839	0.647	0.666512964286	0.69968590075	-490607308676	14	16	14	3UTR		1	1	2
hsa-miR-342-3p	NM_001272053	MRFAP1	1603	1629	1.0	#VALUE!	1	0.003514839	0.647	0.666512964286	0.69968590075	-490607308676	14	16	14	3UTR		1	1	2
hsa-miR-342-3p	NM_178156	FUT8	3687	3700	1.0	#VALUE!	1	0.001790575	0.647	300595991667	3008299335	-705204361694	12	13	12	3UTR		1	1	2
hsa-miR-409-3p	NM_053031	MYLK	1008	1027	1.0	#VALUE!	0	0.000831899	0.632	0.740755383333	0.5453081025	-12371336944	15	19	11	3UTR		1	1	2
hsa-miR-409-3p	NM_053032	MYLK	1011	1030	1.0	#VALUE!	0	0.000831899	0.632	0.75312555	0.52582528625	-12371336944	15	19	11	3UTR		1	1	2
hsa-miR-409-3p	NM_001008537	NEXMIF	10007	10026	1.0	#VALUE!	0	5.38648	0.603	41730869875	241753562375	-108160254073	16	19	14	3UTR		1	1	2
hsa-miR-409-3p	NM_015443	KANSL1	4324	4352	1.0	#VALUE!	0	0.003753038	0.515	3347137625	25092569875	-114085562859	17	28	8	3UTR		1	1	2
hsa-miR-409-3p	NM_015534	ZZZ3	5052	5072	1.0	#VALUE!	1	0.04152172	0.662	15189775	249860416825	-124080483578	17	20	12	3UTR		1	1	2
hsa-miR-409-3p	NM_198459	DENND2C	3715	3744	1.0	#VALUE!	1	0.004239126	0.559	0.38053915	0.810243235	-495700071937	19	29	9	3UTR		1	1	2
hsa-miR-409-3p	XM_011543055	ZC3H12C	3122	3141	1.0	#VALUE!	0	0.002233246	0.691	0.0	0.0	-13928624447	16	19	10	3UTR		1	1	2
hsa-miR-409-3p	XM_017018477	ZC3H12C	7770	7789	1.0	#VALUE!	0	0.002233246	0.691	0.0	0.0	-13928624447	16	19	10	3UTR		1	1	2
hsa-miR-409-3p	NM_003477	PDHX	2567	2586	1.0	#VALUE!	1	0.006780418	0.706	203349688889	0.92540276375	-128463227128	16	19	9	3UTR		1	1	2
hsa-miR-409-3p	NM_001166158	PDHX	1886	1905	1.0	#VALUE!	1	0.006780418	0.706	203349688889	0.92540276375	-128463227128	16	19	9	3UTR		1	1	2
hsa-miR-409-3p	NM_001135024	PDHX	2238	2257	1.0	#VALUE!	1	0.006780418	0.706	203349688889	0.92540276375	-128463227128	16	19	9	3UTR		1	1	2
hsa-miR-92a-3p	NM_000171	GLRA1	1655	1675	0.961538461538	#VALUE!	0	0.04191045	0.441	0.719489133333	0.461187985	-134444989045	16	20	9	3UTR		1	1	2
hsa-miR-92a-3p	NM_001146040	GLRA1	1679	1699	0.961538461538	#VALUE!	0	0.04191045	0.441	0.719489133333	0.461187985	-134444989045	16	20	9	3UTR		1	1	2
hsa-miR-92a-3p	NM_001282691	LRRFIP2	2459	2479	0.961538461538	#VALUE!	0	0.0003554492	0.471	1746864	1783870065	-723613681449	16	20	11	3UTR		1	1	2
hsa-miR-92a-3p	NM_006309	LRRFIP2	3060	3080	0.961538461538	#VALUE!	0	0.0003554492	0.471	198829428571	170966472125	-723613681449	16	20	11	3UTR		1	1	2
hsa-miR-92a-3p	XM_005249033	MYLIP	2543	2579	0.961538461538	#VALUE!	1	0.0004516457	0.544	0.0	0.0	-39375744462	18	36	11	3UTR	MIRT004091	1	1	2
hsa-miR-92a-3p	NM_001303429	PIK3R3	2109	2132	0.961538461538	#VALUE!	0	0.005775768	0.353	175412366667	0.95490068725	-703880045538	19	23	12	3UTR		1	1	2
hsa-miR-92a-3p	NM_001099666	PTAR1	6778	6798	0.961538461538	#VALUE!	0	0.006141254	0.662	0.132799028571	0.5466751665	-906122420316	16	20	7	3UTR	MIRT534962	1	1	2
hsa-miR-92a-3p	NM_006219	PIK3CB	4313	4351	0.974358974359	#VALUE!	1	0.03224012	0.603	332839932571	4689290984	-39375744462	21	38	9	3UTR		1	1	2
hsa-miR-92a-3p	NM_001256045	PIK3CB	3179	3217	0.974358974359	#VALUE!	1	0.03224012	0.603	605164495231	527460288087	-39375744462	21	38	9	3UTR		1	1	2
hsa-miR-92a-3p	XM_006723179	SERTAD3	1323	1345	0.974358974359	#VALUE!	1	0.001369309	0.441	0.0	0.0	-962989802671	18	22	8	3UTR	MIRT049827	1	1	2
hsa-miR-92a-3p	NM_003206	TCF21	1064	1083	0.974358974359	#VALUE!	1	0.00595574	0.676	443488363636	2452719575	-857350836846	16	19	11	3UTR		1	1	2
hsa-miR-92a-3p	NM_001271618	PPP1R12C	2809	2839	0.980769230769	#VALUE!	1	0.000569113	0.471	0.4675832125	0.309547995	-834076741404	18	30	8	3UTR	MIRT726891	1	1	2
hsa-miR-92a-3p	NM_017607	PPP1R12C	2815	2845	0.980769230769	#VALUE!	1	0.000569113	0.471	0.4675832125	0.309547995	-834076741404	18	30	8	3UTR	MIRT726891	1	1	2
hsa-miR-92a-3p	NM_005811	GDF11	3618	3641	1.0	#VALUE!	0	0.002231875	0.529	0.884257857143	0.9509837325	-69568165297	19	23	8	3UTR		1	1	2
hsa-miR-92a-3p	NM_207344	SPRYD4	1135	1156	1.0	#VALUE!	1	0.0001674944	0.544	1786363	0.51039284375	-78606057811	16	21	8	3UTR	MIRT135560	1	1	2
hsa-miR-92a-3p	NM_171825	CAMK2A	4785	4805	1.0	#VALUE!	0	0.005919871	0.471	20701578	2527093755	-828966070132	17	20	10	3UTR		1	1	2
hsa-miR-92a-3p	NM_015981	CAMK2A	4818	4838	1.0	#VALUE!	0	0.005919871	0.471	20701578	2527093755	-828966070132	17	20	10	3UTR		1	1	2
hsa-miR-92a-3p	NM_005895	GOLGA3	5641	5659	1.0	#VALUE!	1	0.204513	0.382	416024644444	378352174875	-126407893122	17	18	17	3UTR	MIRT049310	1	1	2
hsa-miR-92a-3p	NM_001164213	LRCH1	3735	3768	1.0	#VALUE!	1	0.0138225	0.485	0.250116428261	0.093469196875	-495700071937	17	25	9	3UTR		1	1	2
hsa-miR-92a-3p	NM_032467	ASPH	2820	2844	1.0	#VALUE!	0	0.01231798	0.574	26781831875	285337553037	-650068725424	17	24	8	3UTR		1	1	2
hsa-miR-92a-3p	NM_020164	ASPH	2865	2889	1.0	#VALUE!	0	0.01231798	0.574	279079964562	364877067125	-650068725424	17	24	8	3UTR		1	1	2
hsa-miR-92a-3p	NM_018299	UBE2W	5408	5442	1.0	#VALUE!	1	0.0001574842	0.471	0.679236425263	0.596642386	-495700071937	16	21	9	3UTR		1	1	2
hsa-miR-92a-3p	NM_001001481	UBE2W	4865	4884	1.0	#VALUE!	1	0.0008804047	0.471	0.135518244444	0.3448300125	-113516586995	14	19	9	3UTR		1	1	2
hsa-miR-92a-3p	NM_057749	CCNE2	1667	1683	1.0	#VALUE!	0	0.0007211279	0.618	3878890875	345831898	-108356930813	14	16	12	3UTR		1	1	2
hsa-miR-92a-3p	XM_017013958	CCNE2	1809	1825	1.0	#VALUE!	0	0.0007211279	0.618	0.0	0.0	-108356930813	14	16	12	3UTR		1	1	2
hsa-miR-92a-3p	XM_017006621	PIK3CB	4196	4234	1.0	#VALUE!	1	0.03224012	0.603	0.0	0.0	-39375744462	21	38	9	3UTR		1	1	2
hsa-miR-92a-3p	NM_001178139	TFDP2	7305	7323	1.0	#VALUE!	1	1.35585	0.426	0.996265666667	0.8577125025	-126407893122	17	18	17	3UTR		1	1	2
hsa-miR-92a-3p	NM_001178138	TFDP2	7343	7361	1.0	#VALUE!	1	1.35585	0.426	1466558	141415727	-126407893122	17	18	17	3UTR		1	1	2
hsa-miR-92a-3p	XM_017007097	TFDP2	4210	4229	1.0	#VALUE!	0	2.08959	0.441	0.0	0.0	-106029521269	17	19	10	3UTR		1	1	2
hsa-miR-92a-3p	NM_032505	KBTBD8	4574	4592	1.0	#VALUE!	0	0.002172852	0.647	364920207143	41774626425	-674758927398	14	18	7	3UTR		1	1	2
hsa-miR-92a-3p	NM_024052	GID4	1216	1259	1.0	#VALUE!	0	0.70161	0.382	119153923529	10679125275	-907603789418	18	25	10	3UTR	MIRT076197	1	1	2
hsa-miR-92a-3p	NM_020772	NUFIP2	2839	2857	1.0	#VALUE!	0	0.0002751633	0.574	11056270625	0.8514549475	-108527735094	15	18	9	3UTR	MIRT547277	1	1	2
hsa-miR-92a-3p	NM_014876	JOSD1	1912	1930	1.0	#VALUE!	1	0.557947	0.426	0.267618888889	0.92051978625	-126407893122	17	18	17	3UTR	MIRT727389	1	1	2
hsa-miR-92a-3p	NM_001142546	LUZP1	6022	6076	1.0	#VALUE!	1	0.001172166	0.603	114085464706	151102937562	-39375744462	18	36	10	3UTR		1	1	2
hsa-miR-92a-3p	NM_032591	SLC9A7	4106	4124	1.0	#VALUE!	1	0.00193459	0.368	0.343712655556	0.19907246625	-126407893122	17	18	17	3UTR		1	1	2
hsa-miR-92a-3p	NM_001257291	SLC9A7	3145	3163	1.0	#VALUE!	1	0.814306	0.412	#VALUE!	0.17709578125	-126407893122	17	18	17	3UTR		1	1	2
hsa-miR-92a-3p	NM_033018	CDK16	2399	2439	1.0	#VALUE!	1	0.003882418	0.456	109535105	0.9642289925	-800485538994	19	40	10	3UTR	MIRT109926	1	1	2
hsa-miR-92a-3p	NM_006201	CDK16	2292	2332	1.0	#VALUE!	1	0.003882418	0.456	109535105	0.9642289925	-800485538994	19	40	10	3UTR	MIRT109926	1	1	2
hsa-miR-92a-3p	NM_001170460	CDK16	2157	2197	1.0	#VALUE!	1	0.003882418	0.456	109535105	0.9642289925	-800485538994	19	40	10	3UTR	MIRT109926	1	1	2
hsa-miR-92a-3p	NM_138270	ATRX	9348	9379	1.0	#VALUE!	0	0.0001859801	0.691	419387308333	325745947875	-954656246864	16	20	12	3UTR		1	1	2
hsa-miR-92a-3p	NM_000489	ATRX	9462	9493	1.0	#VALUE!	0	0.0001859801	0.691	194963941667	170585691375	-954656246864	16	20	12	3UTR		1	1	2
hsa-miR-92a-3p	NM_022817	PER2	5357	5375	1.0	#VALUE!	1	24.7503	0.441	267577832222	350355029625	-126407893122	17	18	17	3UTR	MIRT712322	1	1	2
hsa-miR-92a-3p	XM_005245678	DENND4B	5145	5164	1.0	#VALUE!	0	5.01622	0.441	0.0	0.0	-12371336944	17	19	14	3UTR	MIRT049787	1	1	2
hsa-miR-92a-3p	NM_019121	PPP1R37	2681	2702	1.0	#VALUE!	0	17.7917	0.368	#VALUE!	0.06675316625	-152476156792	17	21	10	3UTR	MIRT082470	1	1	2
hsa-miR-92a-3p	NM_002285	AFF3	5830	5848	1.0	#VALUE!	1	0.145384	0.382	143770103333	113157244625	-126407893122	17	18	17	3UTR		1	1	2
hsa-miR-92a-3p	NM_001025108	AFF3	5813	5831	1.0	#VALUE!	1	0.145384	0.382	0.426564344444	0.97934423875	-126407893122	17	18	17	3UTR		1	1	2
hsa-miR-92a-3p	NM_021622	PLEKHA1	2508	2547	1.0	#VALUE!	1	0.141938	0.382	#VALUE!	0.35270608	-126407893122	17	19	17	3UTR	MIRT055787	1	1	2
hsa-miR-92a-3p	XM_005248500	TNPO1	2952	2972	1.0	#VALUE!	0	0.0006831812	0.426	0.0	0.0	-126043860244	15	20	6	3UTR	MIRT049301	1	1	2
hsa-miR-92a-3p	NM_020801	ARRDC3	2671	2688	1.0	#VALUE!	0	0.005904363	0.662	279855785714	195506841588	-957236374939	14	17	7	3UTR		1	1	2
hsa-miR-92a-3p	NM_002372	MAN2A1	5149	5174	1.0	#VALUE!	1	18.6497	0.676	3893983	174621906	-379332483736	18	23	15	3UTR	MIRT727258	1	1	2
hsa-miR-92a-3p	NM_001307936	SLC38A2	4268	4296	1.0	#VALUE!	0	0.007879304	0.662	3834914	310425456	-986134350328	16	22	8	3UTR		1	1	2
hsa-miR-92a-3p	NM_018976	SLC38A2	4384	4412	1.0	#VALUE!	0	0.007879304	0.662	3834914	310425456	-986134350328	16	22	8	3UTR		1	1	2
hsa-miR-92a-3p	NM_001300751	LMBR1L	2082	2103	1.0	#VALUE!	0	0.02743017	0.412	0.585677911111	0.9525510325	-650068725424	18	21	9	3UTR	MIRT049211	1	1	2
hsa-miR-92a-3p	NM_018113	LMBR1L	2142	2163	1.0	#VALUE!	0	0.02743017	0.412	0.585677911111	0.9525510325	-650068725424	18	21	9	3UTR	MIRT049211	1	1	2
hsa-miR-92a-3p	NM_015149	RGL1	2950	2972	1.0	#VALUE!	1	0.0004633818	0.471	#VALUE!	0.2536541375	-945376307613	19	22	8	3UTR		1	1	2
hsa-miR-92a-3p	NM_006763	BTG2	919	936	1.0	#VALUE!	0	0.00039608	0.456	0.50959776	0.19149125125	-141590935244	14	17	10	3UTR	MIRT061604	1	1	2
hsa-miR-92a-3p	XM_005244966	PLEKHA6	4420	4441	1.0	#VALUE!	0	0.05488787	0.471	0.0	0.0	-933931466909	18	21	11	3UTR		1	1	2
hsa-miR-92a-3p	NM_153259	MCOLN2	2162	2181	1.0	#VALUE!	1	0.001540685	0.632	392606988889	22545216525	-518008091453	16	19	9	3UTR	MIRT049683	1	1	2
hsa-miR-92a-3p	XM_005270719	MCOLN2	1939	1958	1.0	#VALUE!	1	0.001540685	0.632	0.0	0.0	-518008091453	16	19	9	3UTR	MIRT049683	1	1	2
hsa-miR-92a-3p	NM_001400	S1PR1	2186	2208	1.0	#VALUE!	0	0.0001545087	0.588	0.536326881818	0.00318579625	-13180282223	17	22	7	3UTR		1	1	2
hsa-miR-92a-3p	NM_001280560	ANP32E	2282	2299	1.0	#VALUE!	0	0.007829325	0.706	370413045	18128917025	-805661162101	16	17	16	3UTR	MIRT539229	1	1	2
hsa-miR-92a-3p	XM_017025959	TGIF1	1293	1310	1.0	#VALUE!	0	94.9639	0.662	0.0	0.0	-932546172965	14	17	7	3UTR		1	1	2
hsa-miR-92a-3p	XM_011525735	TGIF1	1399	1440	1.0	#VALUE!	0	94.9639	0.662	0.0	0.0	-932546172965	14	18	7	3UTR		1	1	2
hsa-miR-92a-3p	XM_017011109	ARID1B	5717	5740	1.0	#VALUE!	0	0.00139636	0.647	0.0	0.0	-969585467145	18	23	10	3UTR	MIRT049438	1	1	2
hsa-miR-92a-3p	NM_004036	ADCY3	4270	4292	1.0	#VALUE!	0	77.7247	0.368	0.032620152381	#VALUE!	-954656246864	18	22	10	3UTR		1	1	2
hsa-miR-92a-3p	NM_001320613	ADCY3	4273	4295	1.0	#VALUE!	0	77.7247	0.368	0.032620152381	#VALUE!	-954656246864	18	22	10	3UTR		1	1	2
hsa-miR-92a-3p	XM_011532496	ADCY3	3279	3301	1.0	#VALUE!	0	77.7247	0.368	0.0	0.0	-954656246864	18	22	10	3UTR		1	1	2
hsa-miR-92a-3p	XM_006711976	FOSL2	2462	2485	1.0	#VALUE!	1	0.001064402	0.412	0.0	0.0	-417062352651	18	23	8	3UTR		1	1	2
hsa-miR-92a-3p	NM_014011	SOCS5	2269	2302	1.0	#VALUE!	1	0.001008702	0.632	231652692857	1203648965	-452877439761	17	24	8	3UTR	MIRT054643	1	1	2
hsa-miR-92a-3p	NM_144949	SOCS5	2357	2390	1.0	#VALUE!	1	0.001008702	0.632	231652692857	1203648965	-452877439761	17	24	8	3UTR	MIRT054643	1	1	2
hsa-miR-92a-3p	NM_002994	CXCL5	1668	1684	1.0	#VALUE!	0	27.6072	0.515	0.575431333333	0.06875558	-155665584046	14	16	12	3UTR		1	1	2
hsa-miR-92a-3p	NM_203504	G3BP2	3267	3293	1.0	#VALUE!	1	0.01084021	0.544	510674694444	39152459925	-495700071937	19	26	10	3UTR	MIRT049526	1	1	2
hsa-miR-92a-3p	NM_203505	G3BP2	2112	2136	1.0	#VALUE!	1	0.0001063053	0.618	187919330435	3167802975	-379332483736	17	24	8	3UTR	MIRT049526	1	1	2
hsa-miR-92a-3p	NM_012297	G3BP2	1977	2001	1.0	#VALUE!	1	0.0001063053	0.618	228498695652	273500798125	-379332483736	17	24	8	3UTR	MIRT049526	1	1	2
hsa-miR-92a-3p	NM_001115007	LIN54	2746	2764	1.0	#VALUE!	1	0.0670807	0.412	0.512407666667	0.59723305	-126407893122	17	18	17	3UTR		1	1	2
hsa-miR-92a-3p	NM_001288997	LIN54	2684	2702	1.0	#VALUE!	1	0.0670807	0.412	0.400140433333	0.511508565	-126407893122	17	18	17	3UTR		1	1	2
hsa-miR-92a-3p	NM_001115008	LIN54	2947	2965	1.0	#VALUE!	1	0.0670807	0.412	0.761891688889	0.630913375	-126407893122	17	18	17	3UTR		1	1	2
hsa-miR-92a-3p	NM_001288996	LIN54	3343	3361	1.0	#VALUE!	1	0.0670807	0.412	170993175556	19107651425	-126407893122	17	18	17	3UTR		1	1	2
hsa-miR-92a-3p	NM_001184690	NPNT	3114	3135	1.0	#VALUE!	0	0.009266988	0.485	#VALUE!	#VALUE!	-650068725424	17	21	9	3UTR		1	1	2
hsa-miR-92a-3p	NM_001184691	NPNT	3153	3174	1.0	#VALUE!	0	0.009266988	0.485	#VALUE!	#VALUE!	-650068725424	17	21	9	3UTR		1	1	2
hsa-miR-92a-3p	NM_001184693	NPNT	3066	3087	1.0	#VALUE!	0	0.009266988	0.485	#VALUE!	#VALUE!	-650068725424	17	21	9	3UTR		1	1	2
hsa-miR-92a-3p	NM_001033047	NPNT	3063	3084	1.0	#VALUE!	0	0.009266988	0.485	#VALUE!	#VALUE!	-650068725424	17	21	9	3UTR		1	1	2
hsa-miR-92a-3p	NM_001184692	NPNT	2976	2997	1.0	#VALUE!	0	0.009266988	0.485	#VALUE!	#VALUE!	-650068725424	17	21	9	3UTR		1	1	2
hsa-miR-92a-3p	XM_017007984	NPNT	2937	2958	1.0	#VALUE!	0	0.009266988	0.485	0.0	0.0	-650068725424	17	21	9	3UTR		1	1	2
hsa-miR-92a-3p	XM_005262888	NPNT	3191	3212	1.0	#VALUE!	0	0.009266988	0.485	0.0	0.0	-650068725424	17	21	9	3UTR		1	1	2
hsa-miR-92a-3p	NM_018569	AP1AR	5299	5316	1.0	#VALUE!	0	6.39626	0.485	#VALUE!	0.1714945125	-146702330706	14	17	12	3UTR		1	1	2
hsa-miR-92a-3p	NM_001128426	AP1AR	5200	5217	1.0	#VALUE!	0	6.39626	0.485	#VALUE!	0.1714945125	-146702330706	14	17	12	3UTR		1	1	2
hsa-miR-92a-3p	NM_001286563	GRAMD1B	7724	7740	1.0	#VALUE!	1	80.995	0.485	0.26497718	102459358125	-714012814695	14	16	10	3UTR	MIRT727528	1	1	2
hsa-miR-92a-3p	NM_020716	GRAMD1B	7703	7719	1.0	#VALUE!	1	80.995	0.485	0.26497718	102459358125	-714012814695	14	16	10	3UTR	MIRT727528	1	1	2
hsa-miR-92a-3p	XM_017018050	GRAMD1B	7450	7466	1.0	#VALUE!	1	80.995	0.485	0.0	0.0	-714012814695	14	16	10	3UTR	MIRT727528	1	1	2
hsa-miR-92a-3p	NM_001286564	GRAMD1B	7433	7449	1.0	#VALUE!	1	80.995	0.485	0.26497718	102459358125	-714012814695	14	16	10	3UTR	MIRT727528	1	1	2
hsa-miR-92a-3p	NM_013262	MYLIP	2743	2779	1.0	#VALUE!	1	0.0004516457	0.544	269634285714	3006874875	-39375744462	18	36	11	3UTR	MIRT004091	1	1	2
hsa-miR-92a-3p	NM_032552	DAB2IP	4624	4643	1.0	#VALUE!	0	7.4266	0.456	0.496464888889	1066430184	-141590935244	14	19	9	3UTR	MIRT173869	1	1	2
hsa-miR-92a-3p	XM_005251719	DAB2IP	5108	5129	1.0	#VALUE!	0	47.1068	0.309	0.0	0.0	-723613681449	18	21	11	3UTR	MIRT173869	1	1	2
hsa-miR-92a-3p	XM_006717271	TSC1	4478	4498	1.0	#VALUE!	0	0.0009894087	0.5	0.0	0.0	-17012402953	16	20	9	3UTR	MIRT726226	1	1	2
hsa-miR-92a-3p	NM_203344	SERTAD3	1263	1285	1.0	#VALUE!	1	0.001369309	0.441	0.1449365	0.91169542875	-962989802671	18	22	8	3UTR	MIRT049827	1	1	2
hsa-miR-92a-3p	NM_001079526	IKZF2	4407	4428	1.0	#VALUE!	0	0.001017868	0.544	#VALUE!	0.33439672875	-809481005094	16	21	6	3UTR	MIRT727461	1	1	2
hsa-miR-92a-3p	NM_020814	MARCH4	3891	3941	1.0	#VALUE!	1	0.0001935236	0.441	0.36197375	100414639625	-57294136647	19	24	8	3UTR		1	1	2
hsa-miR-92a-3p	NM_032228	FAR1	4859	4884	1.0	#VALUE!	1	0.002226459	0.456	#VALUE!	0.1824983595	-495700071937	19	25	10	3UTR	MIRT129544	1	1	2
hsa-miR-92a-3p	NM_003654	CHST1	1951	1972	1.0	#VALUE!	0	92.7364	0.353	0.12936967125	26289898	-829127580885	17	21	8	3UTR	MIRT760617	1	1	2
hsa-miR-92a-3p	NM_002843	PTPRJ	6926	6948	1.0	#VALUE!	0	45.6297	0.441	0.0709770071429	0.51688543125	-738221974227	18	22	8	3UTR	MIRT130343	1	1	2
hsa-miR-92a-3p	NM_001270454	WWP2	3238	3258	1.0	#VALUE!	0	0.163003	0.309	#VALUE!	#VALUE!	-110902490035	17	20	10	3UTR		1	1	2
hsa-miR-92a-3p	NM_001270453	WWP2	2928	2948	1.0	#VALUE!	0	0.163003	0.309	#VALUE!	#VALUE!	-110902490035	17	20	10	3UTR		1	1	2
hsa-miR-92a-3p	NM_199424	WWP2	2383	2403	1.0	#VALUE!	0	0.163003	0.309	#VALUE!	#VALUE!	-110902490035	17	20	10	3UTR		1	1	2
hsa-miR-92a-3p	NM_001858	COL19A1	7784	7811	1.0	#VALUE!	0	0.0004334636	0.632	0.240055629412	#VALUE!	-933931466909	18	27	7	3UTR		1	1	2
hsa-miR-92a-3p	NM_001257160	CEP41	1675	1708	1.0	#VALUE!	0	46.4251	0.485	#VALUE!	#VALUE!	-651454019368	15	20	8	3UTR		1	1	2
hsa-miR-92a-3p	NM_006315	PCGF3	4864	4886	1.0	#VALUE!	1	0.0004089496	0.426	0.3302069	0.185980255	-902428166311	16	22	9	3UTR		1	1	2
hsa-miR-92a-3p	NM_001324098	GLYR1	1904	1930	1.0	#VALUE!	0	0.0009932493	0.368	338870464	18372176475	-954656246864	16	26	11	3UTR	MIRT727074	1	1	2
hsa-miR-92a-3p	NM_001308096	GLYR1	1851	1877	1.0	#VALUE!	0	0.0009932493	0.368	1009667052	207907937375	-954656246864	16	26	11	3UTR	MIRT727074	1	1	2
hsa-miR-92a-3p	NM_032569	GLYR1	1869	1895	1.0	#VALUE!	0	0.0009932493	0.368	1554954372	1992504065	-954656246864	16	26	11	3UTR	MIRT727074	1	1	2
hsa-miR-92a-3p	NM_001324097	GLYR1	1712	1738	1.0	#VALUE!	0	0.0009932493	0.368	599473908	362485227125	-954656246864	16	26	11	3UTR	MIRT727074	1	1	2
hsa-miR-92a-3p	NM_032317	DNAJC30	2262	2300	1.0	#VALUE!	1	0.004613357	0.529	424124601081	348074658	-495700071937	19	38	8	3UTR	MIRT727868	1	1	2
hsa-miR-92a-3p	XM_005250508	PHTF2	3016	3033	1.0	#VALUE!	0	0.006470358	0.721	0.0	0.0	-124279825591	15	17	8	3UTR	MIRT171350	1	1	2
hsa-miR-92a-3p	NM_001278619	PCDH11Y	4820	4840	1.0	#VALUE!	0	8.37554	0.412	0.046783125	0.080393825	-11490417286	16	20	8	3UTR		1	1	2
hsa-miR-92a-3p	NM_032971	PCDH11Y	4651	4671	1.0	#VALUE!	0	8.37554	0.412	0.046783125	0.080393825	-11490417286	16	20	8	3UTR		1	1	2
hsa-miR-92a-3p	NM_032972	PCDH11Y	4905	4925	1.0	#VALUE!	0	8.37554	0.412	0.046783125	0.080393825	-11490417286	16	20	8	3UTR		1	1	2
hsa-miR-92a-3p	NM_178140	PDZD2	9114	9145	1.0	#VALUE!	0	0.05727384	0.441	0.47167653	0.09158875875	-12371336944	16	31	10	3UTR		1	1	2
hsa-miR-92a-3p	NM_015351	TTC9	1346	1366	1.0	#VALUE!	0	1.59144	0.368	#VALUE!	0.1715690325	-105967930635	17	20	10	3UTR		1	1	2
hsa-miR-92a-3p	NM_138317	KCNK10	5580	5598	1.0	#VALUE!	0	0.01152037	0.456	257075632727	301626987	-136138434124	16	18	11	3UTR		1	1	2
hsa-miR-92a-3p	NM_138318	KCNK10	5251	5269	1.0	#VALUE!	0	0.01152037	0.456	143561732727	156152953125	-136138434124	16	18	11	3UTR		1	1	2
hsa-miR-92a-3p	NM_022151	MOAP1	1707	1725	1.0	#VALUE!	1	6.64963	0.382	105338848889	0.698568125	-126407893122	17	18	17	3UTR	MIRT513176	1	1	2
hsa-miR-92a-3p	NM_001282472	GOLGA8J	3513	3536	1.0	#VALUE!	1	0.003429238	0.618	338097225	26630942125	-499396410445	16	23	8	3UTR	MIRT511856	1	1	2
hsa-miR-92a-3p	NM_005159	ACTC1	1564	1609	1.0	#VALUE!	0	0.0001637805	0.471	#VALUE!	0.08063643875	-954656246864	15	18	12	3UTR	MIRT789958	1	1	2

## Sheet: comparison between columns
genesymbol		Gene.symbol
SEPT7		ABCA1
SEPT7		RBPMS
MTSS1L		CRHBP
RASGRF1
RASGRF1		PDK1
RASGRF1		HSD17B7P2///HSD17B7
ANK2		MYLIP
ANK2		MPI
ANK2		SPINK2
PHF6		GBE1
PHF6		P4HA1///P4HA1
PIEZO1		PGK1
TMPO		PRKG2
TMPO		PGAM4///PGAM1
TMPO		ALDOC
TPD52		CD300A
TPD52		FDPS
KPNA4		LDHA
PMP22		TMEM45A
AP1S2		ETV5
AP1S2		HMGCS1
ATP2B2		HSD17B7P2
ATP2B2		BNIP3
UHMK1		ITGB2
UHMK1		TPI1
UHMK1		INSIG1
NME7		IL17RA
NME7		ARRDC4
CTDSPL2		OR2C1
TSPAN3		HTRA3
TSPAN3		TF
TSPAN3		C4orf3
IGF1R		OR4M2
IGF1R		RNPC3
TET3		AK4
PTPN4		ANGPT2
PDE4A		AIF1
PDE4A		MSI2
PDE4A		IMMP1L
PDE4A		STARD4
PDE4A		LST1
HMGCR		ZBTB20
HMGCR		CT55
PAPD4		ICAM3
PAPD4		LOC100131497
PAPD4		MYCN
ARRDC3		SLC2A1
KIF3A		SCARNA6
KIF3A		LOC107984066///LOC100996643///LOC100133920///LOC286297///MTHFD1L
AEBP2		ABCB7
CSRNP2		SOX4
DPYSL5		FAM162A
DPYSL5		LMLN
DPYSL5		UCP2
SESN3		ZNF280C
ETS1		TRAF5
ETS1		STARD9
APLP2		PLOD1
APLP2		ADGRE5
APLP2		C6orf223
APLP2		RAPGEF6
APLP2		PITHD1
ATXN1		TBC1D13
ATXN1		CYFIP2
MAP2		ITM2A
MAP2		LOC100101148///LOC541473///FKBP6
MAP2		ATP1B1
PITPNA		ARRB2
ELOVL5		PTPRE
NRK		HDAC9
PDE4D		FCGR2B
PDE4D		PDK3
PDE4D		TIFAB///DCANP1
FOS		FGR
WWC2		ALDOA
IRAK1		ACSS2
IRAK1		SGK223
IRAK1		MDS2
NSD1		MY
NSD1		PFKFB4
KDM2B		FAM200A
ZNRF3		ENO1
ZNRF3		SLC16A3
TANC2		KLF10
SLCO3A1		DOC2B
ZNF532		FAM86C1
ZNF532		ELK4
ZNF532		FDPSP2///FDPS
ZNF532		PFKP
NOVA1		WDR54
NOVA1		LYRM9
CDS1		TMEM71
SCN3B		PAM
TRAF6		LILRA2
TRAF6		ERO1A
PTPA		BCKDHA
PTPA		POLR3G
PTPA		DUSP6
PTPA		DDT
PTPA		GGT5
PTPA		INTU
STX5		MAGED1
STX5		ADH6
METAP1		MCEMP1
SP1		F2RL1
SP1		DARS
WDR5B		FOXP4
TMCC1		FDFT1///FDFT1
CTNNB1		HVCN1
PRICKLE2		AMER2
PRICKLE2		GLB1L2
PRICKLE2		ARG1
PAFAH1B1		ARHGAP11B
RETREG3		CLDN10
NR1D2		ELOVL3
NR1D2		OR5W2
DCAF6		PLEKHM1
DCAF6		C6orf15
DCAF6		NEDD9
DCAF6		GPX7
ADIPOR2		PRSS2///PRSS3P2///PRSS2
ACBD3		ZNF610
ENSA		CIDEB
CDK13		ZNF568
CDK13		CMKLR1
EGR2		RHEBL1
EGR2		COMMD3-BMI1///BMI1///COMMD3-BMI1///BMI1
EGR2		SNORA54
CBL		C1orf61
RAD23B		MOB3A
RAD23B		TTC5
ELOVL1		LY6G6C
ELOVL1		SNORD8
ELOVL1		FLJ42627
CALU		MIR503
UBFD1		DZIP3
PRRT2		RAB29
PRRT2		HSFX1///HSFX2
PRRT2		SNX29P1///SNX29P2///SNX29
PRRT2		KRTAP9-1
CALCR		PYCR1
CALCR		ZNF394
CALCR		SLC26A2
BASP1		DPP10
NETO2		CECR5
TMTC3		ZNF69
TNFRSF19		IAH1
TNFRSF19		PIH1D1
IFFO2		P4HA2
CUL3		EVI2B
NLN		CD33
SLC30A5		ANXA6
SLC30A5		LOC729461///FAM230B///FAM230C
PCDHA1		DEPTOR
PCDHA1		OR2A2
PCDHA2		WDR78
PCDHA3		SARM1
PCDHA4		ITGAM
PCDHA5		PADI4
PCDHA6		CTSW
PCDHA6		HCST
PCDHA7		RIPK1
PCDHA8		FBXO48
PCDHA9		CDC25C
PCDHA10		SPRED1
PCDHA10		E2F6
PCDHA11		SNX29
PCDHA12		GCLC
PCDHA13		UXS1
PCDHAC1		STAP1
PCDHAC2		TRMT13
RAP2A		AKAP10
C18orf25		SNORD68///RPL13
C18orf25		MMP2
SNCB		SLC25A2
TRPS1		ACOT1
PIK3R1		OR3A4P
PANK3		ECH1
SNCB		HK2
PCMTD1		TBXAS1
PCMTD1		DOK2
TOX		CASP1
KCNQ3		SLC48A1
KCNQ3		RNU4-1
CAMKK1		SCARNA22
PHACTR4		ZNF395
PHACTR4		TMOD2
VEZF1		TOX
AGFG1		SLC35G2
AGFG1		BCAT1
AGFG1		PTPRJ
AGFG1		RNASE6
TCF12		PLET1
TCF12		EPHX1
TCF12		EBP
TCF12		TTPAL
TCF12		PPFIA4
TCF12		CBLL1
TCF12		CORO1A
DPP8		FBXO16
DPP8		ZFP37
TLE3		SRFBP1
TLE3		TAS2R14
TLE3		CHRNA6
TLE3		FANK1
TLE3		ZCCHC18
TLE3		ZMYM3
TLE3		THSD7A
PPP3R1		ACAT2
HECTD2		ZNF131
HECTD2		LOC102724507///LOC100509620///AQP7P1///AQP7
HECTD2		LIPA
PIK3R1		MINA
ZFYVE16		NGRN
ZFYVE16		DOCK2
ZFYVE16		CPT2
SKP1		UMODL1-AS1
PAIP2		FRMD6
PCDHA1		QRICH2
PCDHA1		SNX10
PCDHA2		FADS1
PCDHA3		CRISPLD2
PCDHA4		ALDH6A1
PCDHA5		MTA3
PCDHA6		ATP6AP1L
PCDHA6		FLNC
PCDHA7		UBN1
PCDHA9		FCGR1CP///FCGR1B///FCGR1A
PCDHA11		OR4D10
PCDHA12		LIX1
PCDHA13		TRIM37
PCDHAC1		CRYBB1
PCDHAC2		APCS
CD4		SCFV///IGLJ3///IGHM///IGHG1///IGHD///C14orf99///IGHV3-48///IGHV3-69-1
YOD1		ZNF154
YOD1		ATP11B
AKAP5		TMEM205
GNAI3		PRKCD
POGZ		ANAPC7
POGZ		ZNF627///ZNF627
POGZ		CD52
POGZ		ANKRD13B
POGZ		MUL1
FOXN2		PGM1
NFATC2		MVD
NFATC2		OSTM1
VAPB		LNPK
VAPB		ETV4
MAPK10		LRSAM1
MAPK10		ABCG1
MAPK10		NARF
MAPK10		SERPINA1
MAPK10		SLC4A1
MAPK10		GPI///GPI
MAPK10		SLCO4C1
MAPK10		SERAC1
MAPK10		GOLGA8R///GOLGA8O///GOLGA8M///GOLGA8K///GOLGA8T///GOLGA8J///GOLGA8S///GOLGA8N
MAPK10		OR1Q1
MAPK10		ZNF521
MAPK10		SH3BGRL2
MAPK10		DPCD///DPCD
MAPK10		GPR158
MAPK10		LINC00602
MAPK10		DAPP1
MAPK10		VENTX
MAPK10		OR2A9P///OR2A20P
MAPK10		KLHL9
MAPK10		KDM3A
MAPK10		SQLE
MAPK10		CACFD1
MAPK10		NEFH
MAPK10		ADAM29
MAPK10		CATSPER4
MAPK10		RASAL1
MAPK10		HES6
MAPK10		C1QL2
MAPK10		RAI14
MAPK10		SMARCA2
MAPK10		SESN2
MAPK10		LOC100130156
NDST3		CRY1
CREBZF		KIAA1328
C11orf87		CLIP1
RIMS3		HTR2C
NFATC3		PGBD1
NFATC3		PCYOX1L
NFATC3		FCGR2C///FCGR2B
OSTM1		OR13C9
CLVS2		TTLL12
IGF2BP2		IDI1
IGF2BP2		UBE3D
IGF2BP2		RAB30
SMARCA5		NR1I3
MYO10		DERL3
VASH1		EPC1///ASXL2
DMRT3		UBE2C
PHF2		CXorf56
ZNF423		ADGRG5
ZNF423		TFAP4
TMEM248		IQGAP3
NR3C1		PAPPA
YWHAZ		TMEM107
YWHAZ		INTS7
YWHAZ		MIR519A2///MIR517C
YWHAZ		TCAF2P1///TCAF2
YWHAZ		CLDN18
ZNF436		TM4SF1
RS1		THBS2
XKR7		C18orf8
KIF2A		RGAG4
ETV6		LOC102724229
HPCAL4		CD200
GTDC1		HACD1
USP37		SLC25A51P1
ZNF423		ZNF484
ZNF423		P2RY14
GSG1L		WT1
MECP2		MFSD2B
KIF2A		DNAH6
KIF2A		GPAM
KIF2A		CAMKK1
SLC41A2		SH3RF2
ZBTB4		PLP2
MATN1		ENOX2
TANC2		IL36G
TANC2		MTFP1
DNM3		ASCL5
DNM3		ZNF292
FOSB		CD300C
FOSB		BNIP3L
FOSB		MOS
UBE2D2		CENPQ
UBE2D2		LAX1
CACNA1C		SPATA31C2///SPATA31C1
CACNA1C		TCEAL6///TCEAL2///TCEAL3
CACNA1C		ARHGEF9
CACNA1C		AGR2
CACNA1C		NPLOC4
CACNA1C		ZNF618
CACNA1C		ATP5J2-PTCD1///PTCD1
CACNA1C		ANKRD16
CACNA1C		UNC45B
CACNA1C		NCF1C///NCF1B///NCF1
CACNA1C		ATG16L1
CACNA1C		C21orf91
CACNA1C		LOC100507191
CACNA1C		SNAPC5
CACNA1C		CYP2B7P
CACNA1C		SCARNA9
CACNA1C		PLCG2
CACNA1C		PRR11
CACNA1C		ITPR2
CACNA1C		RGS8
PCDH17		LOC100288869
LRP8		LRRN1
LRP8		GALP
LRP8		KCTD7
LRP8		TRNT1
FAM192A		SNORA22
TBX18		ZMAT3
USP13		NCR3LG1
MRFAP1		HIST2H2BD
MRFAP1		RASAL3
FUT8		RXFP1
MYLK		AKR1C6P
MYLK		CTSZ
NEXMIF		ERVFRD-2
KANSL1		CTSS
ZZZ3		VGLL4
DENND2C		PEA15
ZC3H12C		SLC5A9
ZC3H12C		MIS12
PDHX		HEXA-AS1
PDHX		STIM2
PDHX		GUCY1A3
GLRA1		STYK1
GLRA1		LOC100287934///LOC100287497
LRRFIP2		ACTR5
LRRFIP2		CHUK
MYLIP		LGALS1
PIK3R3		MACC1
PTAR1		LILRA6
PIK3CB		GPR101
PIK3CB		RELN
SERTAD3		LOC105379252///FAM95B1
TCF21		INGX
PPP1R12C		TMEM97
PPP1R12C		CILP
GDF11		DTNB
SPRYD4		FCRLB
CAMK2A		AACS
CAMK2A		ZCCHC16
GOLGA3		CD48
LRCH1		C17orf64
ASPH		IL16
ASPH		UHRF1
UBE2W		OR6T1
UBE2W		LILRA1
CCNE2		TMOD4
CCNE2		SIGLEC6
PIK3CB		CRYBB2
TFDP2		ARHGAP24
TFDP2		IGSF9B
TFDP2		TSPAN33
KBTBD8		PLCH1
GID4		SOGA3///KIAA0408
NUFIP2		TXNIP
JOSD1		MBOAT1
LUZP1		CELP
SLC9A7		NUB1
SLC9A7		C1orf145
CDK16		ZNF716
CDK16		SNORA23
CDK16		FREM2
ATRX		DYNC2H1
ATRX		EGLN3
PER2		HSPH1
DENND4B		ZNF48
PPP1R37		TCTN2
AFF3		ABCF2
AFF3		SLC25A52
PLEKHA1		PTGER3
TNPO1		CYP51A1
ARRDC3		TMEM110-MUSTN1///TMEM110
MAN2A1		PLEKHB1
SLC38A2		BMP10
SLC38A2		TMEM156
LMBR1L		NAT16
LMBR1L		SNORA29
RGL1		OR10A6
BTG2		SLC2A3
PLEKHA6		OR6N1
MCOLN2		RHD
MCOLN2		RTKN2
S1PR1		CHAC1
ANP32E		PACS2
TGIF1		IL24
TGIF1		AREL1
ARID1B		SEPT1
ADCY3		SNRPB2
ADCY3		SLCO1B7
ADCY3		FAS
FOSL2		GYS1
SOCS5		FRS2
SOCS5		ANKRD33
CXCL5		TMEM63A
G3BP2		ALDOAP2
G3BP2		GNAQ
G3BP2		PAPD5
LIN54		NCS1
LIN54		OR4K13
LIN54		SLC39A3
LIN54		SH3KBP1
NPNT		E2F8
NPNT		NBPF7
NPNT		SCN1B
NPNT		TMEM51-AS1
NPNT		NINJ2
NPNT		TECPR2
NPNT		ZFHX2
AP1AR		FAM83A
AP1AR		MIR101-1
GRAMD1B		HIVEP2
GRAMD1B		HSPB3
GRAMD1B		LARP1
GRAMD1B		NLRC4
MYLIP		PPM1N
DAB2IP		LRRC19
DAB2IP		P2RY10
TSC1		BEND6
SERTAD3		IL2RB
IKZF2		TRIM35
MARCH4		NRG4
FAR1		KRT12
CHST1		PXN
PTPRJ		POGK
WWP2		MYADM
WWP2		MFN2
WWP2		CDC42BPB
COL19A1		MARS
CEP41		WDR19
PCGF3		HSH2D
GLYR1		ITPK1
GLYR1		DUOX1
GLYR1		RNU5E-1
GLYR1		BICDL2
DNAJC30		SEMA6D
PHTF2		TTC38
PCDH11Y		BTD
PCDH11Y		MS4A6A
PCDH11Y		CD34
PDZD2		ZBP1
TTC9		MAGED4///MAGED4B
KCNK10		NF1
KCNK10		C6orf136
MOAP1		ACOT2
GOLGA8J		KRT35
		CYSLTR1
		GDF10///GDF10
		SPINT2
		RBM11
		PCDHA12
		MGST3///MGST3
		C3orf58
		NRM
		SLC2A14
		RNF216P1
		UBASH3A
		DEFB109P1B///DEFB109P1
		KRT17P5
		GSKIP
		MCTP1
		ZNF582
		CCR2
		GMFG
		SOWAHC
		SETD7
		RAB33A
		C9orf64
		GLUL
		ANKRD22
		PPID
		CTNS
		PITPNA
		ZNF428
		SLC25A53
		ADAM20P1
		HSD17B2
		TYW1
		DENND1B
		RBBP8
		PYGB
		TTL
		ANKRD37
		MXD3
ACTC1		SLC10A2
		LOC100129924
		TBL3
		TNS4
		CAMK2A
		PTH2R
		ABCA5
		RDX
		LMO4
		VN1R4
		IARS2
		LGALS12
		LANCL3
		SNORA71C
		DSCR4
		ABCC6P2///ABCC6P1///ABCC6
		OR2V2
		AKT3
		SAV1
		ZNF10
		RPAP2
		SBF2
		SCARNA7
		RASSF4
		LSS
		SESN3
		NOG
		GALM
		SNORD15B
		SNORD115-33
		LIPN
		HSPA8
		MLXIPL
		E2F4
		HCK
		PRPF6
		HAL
		KMT2E
		IFNA21///IFNA17///IFNA14///IFNA13///IFNA10///IFNA6///IFNA1
		ICMT
		OR2D3
		MSL3
		DENND5A
		SCML1
		GFER
		MFSD5
		MKNK1
		DMBT1
		MUM1
		CASKIN2
		PHYHIPL
		SPANXN3
		CNNM1
		WDR60
		LDLRAD4
		EFNA3
		TRAF3IP2
		POU5F1B
		RRP7BP
		SNX20
		FUCA1
		IGFBP5
		ZNF425
		VPS37B
		RASGRP1
		FGL1
		RIC8B
		SLC3A2
		DGCR14
		LOC100129455
		BCKDK
		CLEC3A
		RET///RET///KIF5B
		KIF20A
		POLD4
		LOC100996724///PDE4DIP
		HLA-DOA
		DSC3
		ARHGAP19-SLIT1///ARHGAP19
		BEND3
		SLC15A1
		IL17A
		PKM
		CALCR
		GALNT10
		LRG1
		TMEM176B
		APLP1
		ADAM20
		CPT1A
		EYS
		KRT6B
		SEMA3C
		ZNF671
		CKAP4
		PFKL
		OR9I1
		SQRDL
		ZNF609
		CCL20
		ASNS
		STX5
		ZNF574
		RPL22L1
		TYRP1
		SLC1A2
		COL9A1
		GBP4
		FLG2
		LOC149373
		SPRED2
		KCNJ15
		ZSCAN10
		ARHGAP9
		STAG2
		CACNG2
		LINC00314
		IL2RG
		ACTRT3
		HACE1
		HSP90AA5P
		ZNRF3-AS1
		TCEAL8
		DMP1
		NF2
		TSEN15
		CLDN12
		ZNF474
		MRPL53
		GLRA2
		VASP
		LRRC70
		OR4D5
		ZNF669
		RTP4
		GRAMD2
		PITPNM2
		FAM27B///FAM27C
		ATP2B4
		TRNAU1AP
		NDST2
		ETFDH
		KIAA1654
		KPNA4
		SPANXN4
		ACTC1
		IL4R
		MRGPRX1
		IYD
		SERPIND1
		BMT2
		LILRA4
		TAP2
		SNORD104
		CEP295
		HGSNAT
		MIR126
		LPXN
		GPR174
		DALRD3
		NARS
		SPATC1L
		MIR142
		GNPTAB
		PLPP4
		GGTLC2
		ARHGAP23
		KANK4
		DEFB129
		SLC22A14
		GCC1
		OR4B1
		PHF3
		CCT6A
		WDR45
		C19orf47
		COX15
		PDCL3
		PGAM5
		OR10A4
		SFTPD
		PATE1
		KDM4C
		SCARNA17
		ATP11A
		C6orf52
		APAF1
		SNX19
		OR10A2///OR10A5
		PROS1
		CAMSAP1
		IL9R
		RDH10
		IL6
		TTC39A
		ADGRF1
		MTX3
		C1orf122
		RNF13
		KIAA1324L
		SALL4
		ARAP1
		CERS6
		TARS2
		PRKCB
		SMCP
		SLC12A2
		FAM83A-AS1
		SCP2
		ERN1
		FURIN
		TPK1
		NAT8
		NAGA
		NKX2-3
		LOC101927181
		TMX2
		GGT2///GGT8P///GGTLC1///GGTLC2///GGT3P///GGT1
		GRAMD4
		SYNPO2
		SLC45A1
		NAA16
		SLC26A6
		KRTAP4-5
		DDX52
		COA7
		SMG5
		MSMO1
		OR12D3
		ADGRL2
		XBP1
		SLC35E3
		MICU1
		CYP1B1-AS1
		AP4S1
		CNPY1
		CCDC184
		GSTA1
		FAM149B1
		LOC439938
		FCRL5
		USP12
		OR51A2
		RPS6KC1
		TREM2
		PSME3
		PJA2
		ANKRD50
		GOSR1
		LIMK2
		BRAP
		PIGP
		LOC100505549
		PIP4K2C
		C6orf203
		RNF216
		WSB1
		GPR183
		KDSR
		LINC00324
		OR1F2P
		SPRR2B
		RAPGEF5
		SAP30BP
		SLC22A11
		TLR2
		TAS1R2
		NRBF2
		CASP8AP2
		CD93
		PAQR3
		SLC22A1
		ATP11AUN
		HFE
		SLC7A5
		RANBP3
		GPR45
		GRIP1
		MIR646HG
		COX11
		UBE2D4
		GSTM5
		LCMT2
		SPAG5
		GOLIM4
		OR1M1
		SLC6A7
		MED17
		SPDYE4
		ZNF473
		PSAT1
		TMEM25
		SNORA70C
		ANKRD42
		GLMP
		PNLIPRP3
		LOC100130713
		KIFC3
		HID1
		CMTM4
		MED15
		SIGLEC1
		BRMS1
		CDADC1
		SNAPIN
		LOC79160
		NCMAP
		CPAMD8
		HEG1
		SLC23A2
		NCF2
		TAS2R4
		GBP5
		LRRC37A2///LRRC37A6P///LRRC37A3///LRRC37A4P///LRRC37A
		THNSL2
		ITGAX
		FGF11
		MS4A14///MS4A7
		ARID3B
		JAZF1
		LINC00216
		TANK
		PADI2
		GART
		TM7SF2
		BCAM
		LOC102725117///ARHGEF34P///ARHGEF35///ARHGEF5
		NFKBID
		LPAR1
		LRCH2
		E2F3
		LMOD1
		PTGDR2
		MIR509-3///MIR509-2///MIR509-1
		LRRN3
		PYCARD
		HSD11B1
		ZER1
		SPRR2A
		MRPL36
		NDUFAF6
		SPAG16
		SNORD114-26
		KLHDC9
		RLF
		STAG3L4
		DHRS3
		ARHGAP5-AS1
		USP46
		SNORD115-41
		LOC646214
		ULBP1
		BPI
		MYO1B
		CCL4L1///CCL4L2///CCL4///CCL4L1
		TMSB4XP6///TMSB4XP2///TMSB4XP1///TMSB4X
		LINC00943
		ARHGEF3
		HILPDA
		CTRC
		FAM74A6///FAM74A4///FAM74A1
		CTSO
		C11orf63
		FAM153C///FAM153A///FAM153B
		ASB13
		PDE4DIP
		PFKFB3
		FAM118B
		TNIP1
		NCAPD2
		AKAP5
		GAS8-AS1
		SLC39A2
		FYTTD1
		DEFB4B///DEFB4A
		ASCL1
		AASDHPPT
		LOC100996333///ADGRA3
		FRAT2
		UTP14A
		GHRL
		CXCL13
		DMC1
		C20orf197
		PMS2P9///PMS2P7///PMS2P6///DTX2P1-UPK3BP1-PMS2P11///LOC441259///PMS2///PMS2P3///PMS2P5///PMS2P4///PMS2P2///PMS2P1///PMS2P6///PMS2P3///PMS2P2///PMS2P1
		BDH2
		SOCS3
		LOC100996732///LOC654342///LOC645166///LSP1
		LALBA
		CCRL2///CCRL2
		LPCAT3
		LOC100130071
		TK1
		PTCH2
		PSD3
		PAN2
		DIXDC1
		CROT
		SLC29A3
		PDCD11
		UBE2G2
		GPC2
		JPH2
		RTN2
		CCDC185
		PAK2
		DPY19L2P2
		LOC102723655///TP53TG3B///TP53TG3D///TP53TG3C///TP53TG3
		TMEM184B
		ZCCHC13
		GEMIN2
		ZNRD1ASP
		NFIB
		KCNJ2
		MED18
		HSF2
		FOXA3
		KLRC3
		ZBTB9
		BORCS7-ASMT///AS3MT
		GIMAP7
		GLS2
		NVL
		AP5M1
		OR52I2
		CSNK1A1L
		UBLCP1
		MAP1B
		TNRC18
		ETV7
		GLRB
		ABCC12
		BUB1
		EPHA1
		ZBTB24
		ABHD6///ABHD6
		HRH4
		URB2
		TWF1
		NOX3
		HSD17B8
		XPO5
		TRAPPC1
		DYNLRB2
		PCDHB1
		RASL11B///RASL11B
		ACLY
		IL4
		KRTAP5-2
		SLC25A24
		RBMS1
		ELP4
		FSHB
		MAP3K8
		AGBL1
		LAT
		UPRT
		DNAJC16
		VKORC1
		HMGCL
		LINC01116
		WDR26
		TBC1D10C
		LINC00544
		FAM99A
		ZNF729
		CTSL3P
		SF3A1
		NEMF
		OR10C1
		LINC00311
		FAM69B
		FAM27E5
		SNORA70E
		NRSN1
		NR1D2
		ATP13A2
		DIRAS2
		FREM3
		LOC105375355///PMS2P9///PMS2P7///PMS2P6///DTX2P1-UPK3BP1-PMS2P11///LOC441259///DTX2///PMS2///PMS2P3///PMS2P5///PMS2P4///PMS2P2///PMS2P1///PMS2P6///PMS2P3///PMS2P2///PMS2P1
		CLEC18B///CLEC18A///CLEC18C
		HSD17B3
		ARG2
		TRIM74///TRIM73///TRIM50
		RCSD1
		ZNF557
		SLC9B2
		MIR192
		GSG1
		ZBTB39
		HOXA4
		BCO1
		CFAP161
		KRTAP19-1
		CLNS1A
		NRN1L
		TEX9
		HSD17B12
		LOC401127
		CAPZB
		NOLC1
		TRIM27
		F5
		ZC3H12B
		HTR1F
		TBX15
		TIE1
		SHANK1
		FZD7
		PPP4R1
		OXSR1
		MAP4K3
		SEMA3A
		MTNR1B
		ZNF256
		PPARGC1B
		SCML4
		OR2T10
		CFP
		GRK3
		GGT2///GGT8P///GGTLC2///GGT3P///GGT1
		NFE2L2
		HIRA
		CYP11A1
		NR0B2
		RETN
		KMO
		CRIPAK
		SAXO1
		DNAAF2
		HACD4
		QRFPR
		SLC6A9
		UTP6
		TMPRSS13
		NICN1
		FAM86B3P
		MMAB
		TMEM70
		FAM86JP///FAM86HP///FAM86FP///FAM86C2P///EEF2KMT///FAM86B1///FAM86C1
		MTOR
		ADCY9
		IFNA14///IFNA7
		PDE3B
		ALOX5AP
		JMY
		OR4F29///OR4F21///OR4F16///OR4F3
		TMEM154
		SYNC
		AKR7A2P1
		CES1P1
		TMEM135
		CRB3
		MGC27345
		TMSB4Y///TMSB4XP6///TMSB4XP2///TMSB4XP1///TMSB4X
		COX7B2
		TM4SF20
		GGH
		OSBPL3
		CD5
		CCDC102B
		KCNJ16
		CTBS
		SLC46A2
		FRG2C
		HELZ
		VSIG4
		TMEM201
		FIG4
		SLC25A47
		PXMP2
		LOC401410
		CELF2-AS1
		DCAF13
		TLR6
		DSEL
		FBXO31
		SBK1
		LOC100129434
		MPRIP
		GNG11
		TUBA3FP
		SPP1
		TBC1D26
		S1PR1
		UFSP2
		PSD4
		GALNT1
		CD1C
		MAPKAP1
		ARL5C
		IQGAP1
		METTL25
		TFAP2D
		SNORD115-23///PWAR4
		JSRP1
		CNIH1
		RBP4
		NLRP5
		CC2D2A
		POLB
		OR2J3///OR2J2
		FAM120C
		CRACR2A
		OXA1L
		TUBA3E
		TSPAN3
		MTCL1
		TDRKH
		LHX3
		PHKA2
		ZMYND11
		LRTOMT
		RNU4-2
		STXBP6
		CIITA
		DKK3
		SSBP3
		WDR82
		ZNF721
		BCL2A1
		DEPDC1B
		NFU1
		FDX1
		DPY19L2
		PARN
		ARHGAP5
		SCN1A
		S100Z
		SERPINA5
		CDCA2
		DNTTIP2
		CEACAM7
		NSDHL
		PPRC1
		NUDC
		ZNRF2P1
		TMPRSS12
		WDR5B
		TNFAIP2
		HSP90AB4P
		TNPO2
		MAPK10
		DNAJB13
		OR2B6
		CLDN15
		CLN5
		FRAT1
		BCORP1
		SEC24A
		PASD1
		UBP1
		POTEF///POTEJ///POTEE
		TPPP3
		GATS
		TNAP
		VTI1A
		AMER1
		RPF2
		HSPC102
		APOBR
		RECQL5
		SGPP1
		SMCR8
		C14orf79
		LINC00189
		TTC23L///TTC23L
		SCFV///IGLJ3///IGHV3-23///IGHV3-41///IGHV4-31///IGHM///IGHG2///IGHG1///IGHA1///IGH///C14orf99///IGK///IGKV3-20///IGHV3-23///IGHV3-48///IGHV3-75///IGHV3-69-1///IGHV3OR16-7
		ESR2
		ESM1
		SIRPG
		ZNF160
		CASQ2
		SMUG1
		MKX
		VPS72
		MKRN9P
		MFSD13A
		YIF1B
		ARMCX3
		GSTA2
		IQCG
		LIF
		TSPYL6
		MIR30E
		RASGRP4
		MUC17
		USP42
		NMS
		MASP2
		CYP4B1
		IGSF5
		SCAND2P
		LOC100101478///TMSB15B
		ZNRD1
		FUCA2
		KCTD11///ACAP1
		AWAT2
		PLXDC2
		PTPRC
		METRNL
		KIAA0907
		HSP90AA1
		CNDP2
		PI4K2B
		WWC2-AS2
		RNU5A-1
		MIF///MIF-AS1///MIF
		ANKRD1
		OR10V1
		R3HDM1
		LOC646358///DNAJB14
		ZNF654
		RNU5D-1
		MOSPD1
		LOC102725104///LOC101059935///ANKRD20A8P
		OR6C70
		IGHA1///SCFV///C14orf99///IGHV3-48///IGHV3-69-1
		FAM213A
		OR11H4
		IKZF3
		ZFR2
		OR5M10
		STKLD1
		TLK2
		CAMSAP3
		STAR
		TET3
		PRCP
		GTF2IRD1
		ACOT11
		STAMBPL1
		SCG5
		FMR1
		AMZ2
		CDK13
		SNORD115-24///SNORD115-44///SNORD115-43///SNORD115-42///SNORD115-41///SNORD115-40///SNORD115-39///SNORD115-38///SNORD115-36///SNORD115-34///SNORD115-30///SNORD115-29///SNORD115-26///SNORD115-21///SNORD115-16///SNORD115-15///SNORD115-14///SNORD115-13///SNORD115-12///SNORD115-11///SNORD115-10///SNORD115-9///SNORD115-8///SNORD115-6///SNORD115-5///SNORD115-4///SNORD115-1///SNRPN
		RBBP5
		RUFY3
		LMTK3
		C14orf1
		MKL2
		CCDC88A
		C1orf50
		MYO16
		MRGPRX3
		TICRR
		ANKDD1A
		SMARCD1
		LSAMP
		TRIM49C///TRIM49B///TRIM49
		WNT7A
		C16orf74
		ZKSCAN7
		MPHOSPH9
		FLAD1
		UTP15
		SYNE3
		C4orf36
		CHIT1
		OSGIN1
		METTL10
		CEP19
		TDO2
		SHE
		LAMTOR5P1
		RNF220
		UTP23
		SLC1A1
		RBM23
		C7orf26
		MDGA1
		HCCS
		CCDC57
		LHFPL3
		CRADD
		EIF2S2
		FABP6
		SSSCA1
		HADHB
		SLC24A3
		PMS2P9///PMS2P7///PMS2P6///DTX2P1-UPK3BP1-PMS2P11///LOC441259///PMS2///PMS2P3///PMS2P5///PMS2P2///PMS2P1///PMS2P6///PMS2P3///PMS2P2///PMS2P1
		RHBDD1
		FAM30A
		SLC37A3
		SNORA50A
		LOC392364
		XKRY2///XKRY
		ZNF354B
		PA2G4
		SPOUT1
		LETM1
		GRAMD3
		AOC3
		SLCO6A1
		CD99
		CCDC129
		GRM6
		DNAJC21
		NCKAP1L
		C1QTNF5///MFRP
		REXO2
		OR52E4
		FCRLA
		HIST1H2AA
		TRIM47
		IREB2
		DTHD1
		INSIG2
		ZMYND12
		MAN2A2
		BORCS5
		RNLS
		SATL1
		BMP8B///BMP8B
		TMEM116
		DEPDC1
		ETS2
		RAB3IL1
		WDR5
		ZC2HC1A
		DEFB115
		HOXD12
		CCL5
		CAD
		RPS27L
		CABLES1
		CREB5
		SPTLC3
		LINC00885
		PHYKPL
		C6orf226
		OLFM3
		CH17-360D5.1///NPY4R
		CEP162
		B3GNT7
		SNTA1
		PIGX
		NR1H4
		LOC101927051
		YKT6
		MAATS1
		BCL2L10
		NKPD1
		HOXC13
		BOP1
		OR14C36
		CAPN11
		RPS23
		PSPH
		DDR1
		LOC100130924
		CNPPD1
		R3HCC1L
		KLHL36
		BACH1
		RTN4RL1
		FAM25G///FAM25BP///BMS1P4///AGAP5///FAM25C///FAM25A///AGAP9///AGAP12P///AGAP6///AGAP11///AGAP4///AGAP11
		ANKRD6
		KIAA1143
		TRIM25
		TNFAIP8L2
		SLC7A14
		RHOXF1
		GCAT
		PIK3CG
		OR2L3
		CD99L2
		KLC4
		MIR10A
		ERMN
		TXNDC9
		AHI1
		KLRG1
		BCKDHB
		EFHC1
		MIR2682///MIR137HG
		LOC401433
		ABCD1
		SLC25A33
		CLEC5A
		ERG
		C1QTNF9
		PCDHB8
		SLC7A13
		LRP5
		RNPC3///AMY2B
		RWDD1
		CPLX1
		TRPV3
		NXF1
		ADORA2A-AS1
		DHPS
		ZNF667
		TRIM54
		IFNG
		PTPN13
		MUC6
		DGCR8
		SLC16A4
		C9
		XYLT1
		LEFTY2
		NT5C1B-RDH14///RDH14
		KRT25
		ADAMTS10
		CHRM3
		LOC101927770
		SLC36A2
		JOSD1
		ZNF596
		RNF208
		FOXL1
		CD300LB
		KIF1C
		FADS2
		OXNAD1
		ASPA
		LINC00982
		C5orf63
		HHAT
		PNPO
		MUC12
		NDUFA4
		CD160
		GCNT2
		FAM90A27P
		THEM5
		STAC2
		LOC100134822///LINC00266-1///PCMTD2
		CAV1
		LRRIQ1
		LOC440173
		IDH3A
		AZU1
		SNX25
		RIOK1
		MS4A2
		TSPAN31///TSPAN31
		ZNF324
		MYC
		CIART
		DHX37
		RAB9A
		TMEM78
		GAP43
		ZRANB3
		FMR1NB
		ACKR4
		AP3S1
		CEACAM20
		SDAD1
		FNDC7
		ADARB2
		OR6K2
		SCOC-AS1
		PGM5P2///PGM5
		POMGNT1
		STAT5A
		GFOD1
		PTTG3P
		IRGQ
		UTS2
		ATP2B1
		PPM1D
		LRRC61
		TRPC2
		HARBI1
		SLC2A5
		GAS2
		C11orf45
		LTK
		LINC00610///COMMD9
		GMIP
		ACADVL
		FAM71B
		TMEM176A
		PLEKHH2
		PHF14
		RIPPLY1
		CYTH4
		KRCC1
		THRA
		MAEA
		SETMAR
		CLCN7
		RPS7
		ARRDC3
		RBPMS2
		ODAM
		FRZB
		NBPF3
		IQSEC2
		ZNF397
		B3GAT2
		HAS2
		ZNF589
		APOLD1
		THAP2
		KPNA3
		GAPT
		TP73-AS1
		RITA1
		GCNT1
		FAM177A1
		LSM2
		TMEM187
		PAX8-AS1
		MAP2K1
		DPM3
		DENND3
		TMEM204
		TRH
		MYBPC3
		REG1CP
		NDUFV2
		TMEM60
		NUDT8
		CFAP54
		AZI2
		ZNF564///ZNF490
		MON1A
		MAP3K19
		KEAP1
		TTK
		SLC34A1
		UBXN11
		SLCO5A1
		RAC2
		MVK
		RAPGEF3
		LZTS3
		ALDH1L2
		PPY
		HIST3H2BB
		TMCC1
		LRTM1
		C1orf27
		PLK3
		ZNF225
		FZD5
		PAIP1
		IMPACT
		OR8B8
		LRRC39
		BPIFA1
		ANAPC2
		OR2L8
		OR4F6
		MIR107
		PMS2P9///PMS2P7///PMS2P6///DTX2P1-UPK3BP1-PMS2P11///LOC441259///PMS2///PMS2P3///PMS2P5///PMS2P4///PMS2P1///PMS2P6///PMS2P3///PMS2P2///PMS2P1
		IPO13
		IPCEF1///CNKSR3
		NMUR2
		MSANTD2
		NARR///RAB34
		RBMS2
		PNO1///PNO1
		AZIN1
		CMTM5
		PARP12
		FAM160B2
		MIR16-2
		PART1
		DUSP5P1
		ZNF45
		ATP9A
		HCN4
		IRAK3
		PPME1
		RRP9
		PMS2P9///PMS2P7///PMS2P6///DTX2P1-UPK3BP1-PMS2P11///LOC441259///PMS2P3///PMS2P5///PMS2P4///PMS2P2///PMS2P1///PMS2P6///PMS2P3///PMS2P2///PMS2P1
		TEX2
		SV2A
		LOC100419773
		TMEM212
		CCND3
		IL18RAP
		MMS19
		PRCC
		HSP90AA4P
		ADAM21P1///ADAM21
		ANAPC13
		CDK14
		C1QTNF7
		FAM35DP///FAM35BP///FAM35A
		TLL2
		C8orf37
		SKA2
		TRIM22
		STAT1
		PTPRD
		STGC3
		NPAS2
		UBE3C
		C9orf40
		GPRIN2
		MMP3
		FAM102A
		CSRNP2
		ZPBP2
		SRPX2
		LINC00670
		RWDD4
		PMM1
		FKBP1A-SDCBP2///SDCBP2
		SH3PXD2A
		MIR181B1
		AIG1
		MCRS1
		IGKC
		CENPBD1
		MYL6B
		NME6
		DRG2
		FAM184A
		TPRN
		ENAH
		MAT1A
		GOLGA6L6///GOLGA6L22///GOLGA6L1
		ANXA7
		ZNF567
		SMPDL3B
		RNVU1-6
		CHD1
		LOC105379252///FAM95B1///FAM95A
		LOC646513
		AK9
		ATP7B
		NTS
		IRF2BPL
		TSPAN11
		ESYT1
		ITGA11
		TCAF1
		MSL1
		NOD2
		ECEL1P2
		CABP4
		SEC23A
		SIGLEC16
		POLR3E
		RHOF
		SMCO2
		TBC1D16
		ARIH2OS
		XPNPEP1
		NOL8
		AP1B1
		PDPK1
		CENPI
		GSN
		MGC72080///OR7E5P///DAPL1///OR7E14P
		DENND6A
		C14orf178
		AQP10
		APLF
		PSMD11
		ACTG1
		SEMA5A
		MRM2
		LIG4
		SNORD103B///SNORD103A
		SCX
		FOXN1
		GIGYF1
		EFCAB3
		TNRC6C
		TMC2
		SNORA21
		PMP22
		TNIK
		KRTAP5-AS1
		GDPGP1
		BMP6///BMP6
		PRR22
		TRPC5
		SBSPON
		TGS1
		TRAF3IP3
		NEDD4
		PRKACB
		PCTP
		PRTFDC1
		LSP1
		POGLUT1
		ZNF391
		HLF
		HYAL2
		FAM71E2
		PAPOLG
		PNLIPRP2
		RIPPLY3
		TCP10L
		NDRG1
		NEFL
		RMI2
		HP
		GLYR1
		ADAM9
		SPRR1B
		HECTD4
		ZNF774
		RNF144A
		PIK3R3
		UBQLN4
		CXCL2
		CYP4F2
		SIGLEC14
		TET1
		RN7SL832P
		LRRC37A5P
		MAP3K14
		ART3
		LOC101929950///LOC440434///NPEPPS
		SLC30A5
		FRRS1
		MYADML
		IGK///IGKC
		PTPRCAP
		DPT
		ABL1
		RGS11
		TUSC2
		LOC90768
		SLC22A25
		SNORA70F
		ZBTB33
		LINC00910
		DENND4A
		LOC100133207
		G2E3
		CEP170B
		ZMYND10
		TCN2
		CCDC85C
		EPC2
		OR6Q1
		CABS1
		CLDN20
		ADAMTS9
		CCL23
		PTK2B
		FAM227A
		LRRC37A2///LRRC37A6P///LRRC37A3///LRRC37A4P///LRRC37A///LRRC37A2
		TRMT1
		QRSL1
		DCP1B
		PSMG4
		CPXM1
		DLGAP1-AS1
		EDNRA
		PIK3R4
		CAMSAP2
		CCDC74B///CCDC74A
		IFT20
		VEZT
		SNORD96B
		LILRB3
		HIST1H2BM
		CISD2
		NOM1
		NRXN3
		TGFBRAP1
		TECTB
		NTAN1
		DDX43
		DEFA1B///DEFA3///DEFA1
		RASD2
		MED24
		MYO5C
		SPATS2L
		MEN1
		IL12A
		ANXA13
		LINC01405
		STAG3
		LOC100127951
		DHX30
		OLFML2B
		CCL11///CCL11
		FABP3
		CPNE9
		TOP3A
		IVNS1ABP
		C3orf62
		UBE2Q2P2
		PARM1
		OR5AC2
		PCDHA7
		NDUFS2
		NIPSNAP1
		RELL1
		WDFY3
		GAS2L3
		SNORD60
		NOP2
		RPAP3
		CCDC113
		SLFN13
		SRCIN1
		KLK14
		ATAD1
		WIPF2
		PTPRS
		CDS2
		MCCC1
		CLDN22
		FCN1
		FCHO2
		DPH3
		BCR
		F7
		LINC01356
		EGLN1
		C2orf27B///C2orf27A
		KLHL1
		SNORA20
		NHP2
		GRPR
		SNORA28
		CUX1
		KLHL42
		ADAR
		AMOT
		COMTD1
		IRAK2
		CTNNA3
		CD248
		TMEM138
		CD177
		ZNF3
		TXLNA
		CGA
		C18orf65
		GRASP
		DNAJC10
		ANTXR1
		WDR62
		AIMP2///EIF2AK1
		EVL
		LMO7DN
		LAT2
		RP2
		PLCB1
		ZWINT
		DKFZP434L187
		STIP1
		CTNNBL1
		MIRLET7F1
		UBTFL1
		C12orf29
		COG3
		XRRA1
		RAPGEF2
		LIPC
		CECR1
		KITLG
		CCDC191
		ESF1
		CCL22
		KCNG2
		AARS
		LOC440461
		CHRNA5
		SNORA62
		ZFPM2
		GCN1
		TST
		PDE3A
		SLC25A1
		ATAD3C///ATAD3B///ATAD3A
		ENPP3
		ANKRD62
		SERPINA9
		VPS53
		PRAMEF34P///PRAMEF36P///PRAMEF17///PRAMEF10///PRAMEF2
		ZNF791
		SENP3-EIF4A1///SENP3
		TMEM221
		LILRA3
		SNORD46
		C9orf131
		SSX3
		MYEOV
		TBATA
		CCT5
		FUT11
		HPCAL1
		TNIP3
		PRL
		TAS2R40
		ANXA9
		LOC51145
		GATSL2///GATS
		PKNOX1
		PRAME
		TAP1
		CAMKV
		RING1
		TBC1D31
		GSTTP2///GSTTP1
		PPP3CB
		LSMEM2
		S100A10
		MAP3K15
		ZNF578
		MTRF1L
		CRYBA1
		CHI3L1
		DNAL4
		KIT
		NFE2L1
		ATAD3A
		COLEC12
		PPP1R3B
		ATP6V0E2-AS1
		TRIM36
		OR10G7
		CTAGE7P
		MAGEC2
		MARK3
		ZC3H18-AS1
		LOC642947
		LOC100289656///DEXI
		PLTP
		NUP93
		CYB5R1///CYB5R1
		TMEM163
		ISY1-RAB43///RAB43
		CCDC18
		TMTC1
		C6orf1
		ZNF224
		DPY19L4
		CYTIP
		RPL26
		CABP5
		ACOX1
		RNU2-1
		OR4K2
		SLC39A1
		DNAJB6
		RPS6KA1
		JADE3
		BICC1
		SMC1B
		C20orf96
		PSG3
		ANKRD52
		MLANA
		PRDM9
		PITPNC1
		NSAP11
		SLCO1C1
		DUSP10
		ACADSB
		FBXO47
		PDLIM2
		TSSK4
		C1QC
		ID2
		MACROD2-IT1
		LRRK2
[truncated: 18,359 more rows]

## Sheet: GENES E mRNAs 
GENE	mRNA	mRNA 2
MYLIP	hsa-miR-92a-3p
TOX	hsa-miR-222-3p
HMGCR	hsa-miR-139-5p
PTPRJ	hsa-miR-92a-3p
OSTM1	hsa-miR-222-3p
CAMKK1	hsa-miR-222-3p
PCDHA12	hsa-miR-193a-5p	hsa-miR-222-3p
PITPNA	hsa-miR-139-5p
CAMK2A	hsa-miR-92a-3p
SESN3	hsa-miR-139-5p
CALCR	hsa-miR-150-5p
STX5	hsa-miR-150-5p
KPNA4	hsa-miR-139-5p
ACTC1	hsa-miR-92a-3p
AKAP5	hsa-miR-222-3p
NR1D2	hsa-miR-150-5p
S1PR1	hsa-miR-92a-3p
TSPAN3	hsa-miR-139-5p
WDR5B	hsa-miR-150-5p
MAPK10	hsa-miR-222-3p
TET3	hsa-miR-139-5p
CDK13	hsa-miR-150-5p
JOSD1	hsa-miR-92a-3p
ARRDC3	hsa-miR-139-5p	hsa-miR-92a-3p
TMCC1	hsa-miR-150-5p
CSRNP2	hsa-miR-139-5p
PMP22	hsa-miR-139-5p
GLYR1	hsa-miR-92a-3p
PIK3R3	hsa-miR-92a-3p
SLC30A5	hsa-miR-193a-5p
PCDHA7	hsa-miR-193a-5p	hsa-miR-222-3p
IRAK1	hsa-miR-146a-5p
CREBZF	hsa-miR-222-3p
TRPS1	hsa-miR-222-3p
SERTAD3	hsa-miR-92a-3p
IGF1R	hsa-miR-139-5p
KCNQ3	hsa-miR-222-3p
GOLGA3	hsa-miR-92a-3p
CD4	hsa-miR-222-3p
USP37	hsa-miR-328-3p
ZC3H12C	hsa-miR-409-3p
MATN1	hsa-miR-342-3p
LIN54	hsa-miR-92a-3p
ZFYVE16	hsa-miR-222-3p
NUFIP2	hsa-miR-92a-3p
PCDHA3	hsa-miR-193a-5p	hsa-miR-222-3p
SLC38A2	hsa-miR-92a-3p
PCDH17	hsa-miR-342-3p
PPP1R12C	hsa-miR-92a-3p
RASGRF1	hsa-miR-139-5p
ATP2B2	hsa-miR-139-5p
ZNF423	hsa-miR-328-3p
PCGF3	hsa-miR-92a-3p
PAFAH1B1	hsa-miR-150-5p
KBTBD8	hsa-miR-92a-3p
PDZD2	hsa-miR-92a-3p
NOVA1	hsa-miR-146a-5p
PHACTR4	hsa-miR-222-3p
ETS1	hsa-miR-139-5p
PHTF2	hsa-miR-92a-3p
ANP32E	hsa-miR-92a-3p
KCNK10	hsa-miR-92a-3p
LRP8	hsa-miR-342-3p
FUT8	hsa-miR-342-3p
ZNF532	hsa-miR-146a-5p
VAPB	hsa-miR-222-3p
C18orf25	hsa-miR-193a-5p
MTSS1L	hsa-miR-127-3p
UHMK1	hsa-miR-139-5p
PCDHA13	hsa-miR-193a-5p	hsa-miR-222-3p
PDE4A	hsa-miR-139-5p
PLEKHA1	hsa-miR-92a-3p
EGR2	hsa-miR-150-5p
PCDHA11	hsa-miR-193a-5p	hsa-miR-222-3p
FAM192A	hsa-miR-342-3p
LMBR1L	hsa-miR-92a-3p
CBL	hsa-miR-150-5p
SP1	hsa-miR-150-5p
UBFD1	hsa-miR-150-5p
LRCH1	hsa-miR-92a-3p
DAB2IP	hsa-miR-92a-3p
MAP2	hsa-miR-139-5p
CLVS2	hsa-miR-222-3p
FOXN2	hsa-miR-222-3p
PLEKHA6	hsa-miR-92a-3p
GLRA1	hsa-miR-92a-3p
TLE3	hsa-miR-222-3p
FAR1	hsa-miR-92a-3p
PIK3R1	hsa-miR-222-3p
CCNE2	hsa-miR-92a-3p
ZNRF3	hsa-miR-146a-5p
RS1	hsa-miR-328-3p
KDM2B	hsa-miR-146a-5p
PCDHA10	hsa-miR-193a-5p
PAIP2	hsa-miR-222-3p
ELOVL5	hsa-miR-139-5p
HECTD2	hsa-miR-222-3p
TNPO1	hsa-miR-92a-3p
DNM3	hsa-miR-342-3p
NME7	hsa-miR-139-5p
ARID1B	hsa-miR-92a-3p
TANC2	hsa-miR-342-3p	hsa-miR-146a-5p
GSG1L	hsa-miR-328-3p
TCF21	hsa-miR-92a-3p
VEZF1	hsa-miR-222-3p
ADCY3	hsa-miR-92a-3p
TNFRSF19	hsa-miR-193a-5p
ZZZ3	hsa-miR-409-3p
SLC9A7	hsa-miR-92a-3p
CALU	hsa-miR-150-5p
ANK2	hsa-miR-139-5p
ELOVL1	hsa-miR-150-5p
PTAR1	hsa-miR-92a-3p
DMRT3	hsa-miR-222-3p
MECP2	hsa-miR-328-3p
KANSL1	hsa-miR-409-3p
POGZ	hsa-miR-222-3p
AFF3	hsa-miR-92a-3p
TCF12	hsa-miR-222-3p
COL19A1	hsa-miR-92a-3p
NSD1	hsa-miR-146a-5p
SMARCA5	hsa-miR-222-3p
FOSL2	hsa-miR-92a-3p
PDE4D	hsa-miR-139-5p
TFDP2	hsa-miR-92a-3p
UBE2W	hsa-miR-92a-3p
NLN	hsa-miR-193a-5p
RAP2A	hsa-miR-193a-5p
IFFO2	hsa-miR-193a-5p
SKP1	hsa-miR-222-3p
ENSA	hsa-miR-150-5p
WWC2	hsa-miR-146a-5p
DPP8	hsa-miR-222-3p
MARCH4	hsa-miR-92a-3p
BASP1	hsa-miR-150-5p
VASH1	hsa-miR-222-3p
LRRFIP2	hsa-miR-92a-3p
TRAF6	hsa-miR-146a-5p
PPP1R37	hsa-miR-92a-3p
TGIF1	hsa-miR-92a-3p
SNCB	hsa-miR-222-3p
TBX18	hsa-miR-342-3p
DENND2C	hsa-miR-409-3p
NETO2	hsa-miR-193a-5p
HPCAL4	hsa-miR-328-3p
SLC41A2	hsa-miR-342-3p
MRFAP1	hsa-miR-342-3p
ACBD3	hsa-miR-150-5p
PANK3	hsa-miR-222-3p
PPP3R1	hsa-miR-222-3p
PAPD4	hsa-miR-139-5p
PHF2	hsa-miR-222-3p
CTDSPL2	hsa-miR-139-5p
SPRYD4	hsa-miR-92a-3p
MAN2A1	hsa-miR-92a-3p
PHF6	hsa-miR-139-5p
TTC9	hsa-miR-92a-3p
CACNA1C	hsa-miR-342-3p
AEBP2	hsa-miR-139-5p
USP13	hsa-miR-342-3p
PER2	hsa-miR-92a-3p
MCOLN2	hsa-miR-92a-3p
PCDHA8	hsa-miR-193a-5p
PCMTD1	hsa-miR-222-3p
MYO10	hsa-miR-222-3p
MOAP1	hsa-miR-92a-3p
SEPT7	hsa-miR-127-3p
DENND4B	hsa-miR-92a-3p
GRAMD1B	hsa-miR-92a-3p
PIEZO1	hsa-miR-139-5p
DPYSL5	hsa-miR-139-5p
GNAI3	hsa-miR-222-3p
BTG2	hsa-miR-92a-3p
NDST3	hsa-miR-222-3p
PTPN4	hsa-miR-139-5p
NRK	hsa-miR-139-5p
GDF11	hsa-miR-92a-3p
RAD23B	hsa-miR-150-5p
FOS	hsa-miR-139-5p
PCDHA2	hsa-miR-222-3p	hsa-miR-193a-5p
RIMS3	hsa-miR-222-3p
KIF2A	hsa-miR-328-3p
SCN3B	hsa-miR-146a-5p
AP1S2	hsa-miR-139-5p
ZBTB4	hsa-miR-342-3p
NPNT	hsa-miR-92a-3p
G3BP2	hsa-miR-92a-3p
ATRX	hsa-miR-92a-3p
CXCL5	hsa-miR-92a-3p
MYLK	hsa-miR-409-3p
GTDC1	hsa-miR-328-3p
TMTC3	hsa-miR-193a-5p
CDK16	hsa-miR-92a-3p
SOCS5	hsa-miR-92a-3p
GID4	hsa-miR-92a-3p
AGFG1	hsa-miR-222-3p
TMEM248	hsa-miR-328-3p
PDHX	hsa-miR-409-3p
CDS1	hsa-miR-146a-5p
AP1AR	hsa-miR-92a-3p
PCDHA5	hsa-miR-222-3p	hsa-miR-193a-5p
IGF2BP2	hsa-miR-222-3p
RGL1	hsa-miR-92a-3p
PCDHA4	hsa-miR-222-3p	hsa-miR-193a-5p
PRICKLE2	hsa-miR-150-5p
UBE2D2	hsa-miR-342-3p
METAP1	hsa-miR-150-5p
ATXN1	hsa-miR-139-5p
CHST1	hsa-miR-92a-3p
C11orf87	hsa-miR-222-3p
PRRT2	hsa-miR-150-5p
ZNF436	hsa-miR-328-3p
TMPO	hsa-miR-139-5p
APLP2	hsa-miR-139-5p
PIK3CB	hsa-miR-92a-3p
PCDHA6	hsa-miR-222-3p	hsa-miR-193a-5p
FOSB	hsa-miR-342-3p
LUZP1	hsa-miR-92a-3p
PCDHA1	hsa-miR-193a-5p
TSC1	hsa-miR-92a-3p
KIF3A	hsa-miR-139-5p
NR3C1	hsa-miR-328-3p
YOD1	hsa-miR-222-3p
PTPA	hsa-miR-150-5p
DNAJC30	hsa-miR-92a-3p
CUL3	hsa-miR-193a-5p
YWHAZ	hsa-miR-328-3p
IKZF2	hsa-miR-92a-3p
NFATC3	hsa-miR-222-3p
ASPH	hsa-miR-92a-3p
ADIPOR2	hsa-miR-150-5p
XKR7	hsa-miR-328-3p
WWP2	hsa-miR-92a-3p
CTNNB1	hsa-miR-150-5p

## Sheet: List
ANK2		MYLIP		MYLIP
VEZF1		TOX		TOX
				HMGCR
AGFG1		PTPRJ		PTPRJ
NFATC2		OSTM1		OSTM1
KIF2A		CAMKK1		CAMKK1
		PCDHA12		PCDHA12
		PITPNA		PITPNA
		CAMK2A		CAMK2A
		SESN3		SESN3
		CALCR		CALCR
		STX5		STX5
		KPNA4		KPNA4
		ACTC1		ACTC1
		AKAP5		AKAP5
		NR1D2		NR1D2
		S1PR1		S1PR1
		TSPAN3		TSPAN3
		WDR5B		WDR5B
		MAPK10		MAPK10
		TET3		TET3
		CDK13		CDK13
		JOSD1		JOSD1
		ARRDC3		ARRDC3
		TMCC1		TMCC1
		CSRNP2		CSRNP2
		PMP22		PMP22
		GLYR1		GLYR1
		PIK3R3		PIK3R3
		SLC30A5		SLC30A5
		PCDHA7		PCDHA7
		IRAK1		IRAK1
		CREBZF		CREBZF
		TRPS1		TRPS1
		SERTAD3		SERTAD3
		IGF1R		IGF1R
		KCNQ3		KCNQ3
		GOLGA3		GOLGA3
		CD4		CD4
		USP37		USP37
		ZC3H12C		ZC3H12C
		MATN1		MATN1
		LIN54		LIN54
		ZFYVE16		ZFYVE16
		NUFIP2		NUFIP2
		PCDHA3		PCDHA3
		SLC38A2		SLC38A2
		PCDH17		PCDH17
		PPP1R12C		PPP1R12C
		RASGRF1		RASGRF1
		ATP2B2		ATP2B2
		ZNF423		ZNF423
		PCGF3		PCGF3
		PAFAH1B1		PAFAH1B1
		KBTBD8		KBTBD8
		PDZD2		PDZD2
		NOVA1		NOVA1
		PHACTR4		PHACTR4
		ETS1		ETS1
		PHTF2		PHTF2
		ANP32E		ANP32E
		KCNK10		KCNK10
		LRP8		LRP8
		FUT8		FUT8
		ZNF532		ZNF532
		VAPB		VAPB
		C18orf25		C18orf25
		MTSS1L		MTSS1L
		UHMK1		UHMK1
		PCDHA13		PCDHA13
		PDE4A		PDE4A
		PLEKHA1		PLEKHA1
		EGR2		EGR2
		PCDHA11		PCDHA11
		FAM192A		FAM192A
		LMBR1L		LMBR1L
		CBL		CBL
		SP1		SP1
		UBFD1		UBFD1
		LRCH1		LRCH1
		DAB2IP		DAB2IP
		MAP2		MAP2
		CLVS2		CLVS2
		FOXN2		FOXN2
		PLEKHA6		PLEKHA6
		GLRA1		GLRA1
		TLE3		TLE3
		FAR1		FAR1
		PIK3R1		PIK3R1
		CCNE2		CCNE2
		ZNRF3		ZNRF3
		RS1		RS1
		KDM2B		KDM2B
		PCDHA10		PCDHA10
		PAIP2		PAIP2
		ELOVL5		ELOVL5
		HECTD2		HECTD2
		TNPO1		TNPO1
		DNM3		DNM3
		NME7		NME7
		ARID1B		ARID1B
		TANC2		TANC2
		GSG1L		GSG1L
		TCF21		TCF21
		VEZF1		VEZF1
		ADCY3		ADCY3
		TNFRSF19		TNFRSF19
		ZZZ3		ZZZ3
		SLC9A7		SLC9A7
		CALU		CALU
		ANK2		ANK2
		ELOVL1		ELOVL1
		PTAR1		PTAR1
		DMRT3		DMRT3
		MECP2		MECP2
		KANSL1		KANSL1
		POGZ		POGZ
		AFF3		AFF3
		TCF12		TCF12
		COL19A1		COL19A1
		ITIH5		NSD1
		SMARCA5		SMARCA5
		FOSL2		FOSL2
		PDE4D		PDE4D
		TFDP2		TFDP2
		UBE2W		UBE2W
		NLN		NLN
		RAP2A		RAP2A
		IFFO2		IFFO2
		SKP1		SKP1
		ENSA		ENSA
		WWC2		WWC2
		DPP8		DPP8
		MARCH4		MARCH4
		BASP1		BASP1
		VASH1		VASH1
		LRRFIP2		LRRFIP2
		TRAF6		TRAF6
		PPP1R37		PPP1R37
		TGIF1		TGIF1
		SNCB		SNCB
		TBX18		TBX18
		DENND2C		DENND2C
		NETO2		NETO2
		HPCAL4		HPCAL4
		SLC41A2		SLC41A2
		MRFAP1		MRFAP1
		ACBD3		ACBD3
		PANK3		PANK3
		PPP3R1		PPP3R1
		PAPD4		PAPD4
		PHF2		PHF2
		CTDSPL2		CTDSPL2
		SPRYD4		SPRYD4
		MAN2A1		MAN2A1
		PHF6		PHF6
		TTC9		TTC9
		CACNA1C		CACNA1C
		AEBP2		AEBP2
		USP13		USP13
		PER2		PER2
		MCOLN2		MCOLN2
		PCDHA8		PCDHA8
		PCMTD1		PCMTD1
		MYO10		MYO10
		MOAP1		MOAP1
		SEPT7		SEPT7
		DENND4B		DENND4B
		GRAMD1B		GRAMD1B
		PIEZO1		PIEZO1
		DPYSL5		DPYSL5
		GNAI3		GNAI3
		BTG2		BTG2
		NDST3		NDST3
		PTPN4		PTPN4
		NRK		NRK
		GDF11		GDF11
		RAD23B		RAD23B
		FOS		FOS
		PCDHA2		PCDHA2
		RIMS3		RIMS3
		KIF2A		KIF2A
		SCN3B		SCN3B
		AP1S2		AP1S2
		ZBTB4		ZBTB4
		NPNT		NPNT
		G3BP2		G3BP2
		ATRX		ATRX
		CXCL5		CXCL5
		MYLK		MYLK
		GTDC1		GTDC1
		TMTC3		TMTC3
		CDK16		CDK16
		SOCS5		SOCS5
		GID4		GID4
		AGFG1		AGFG1
		TMEM248		TMEM248
		PDHX		PDHX
		CDS1		CDS1
		AP1AR		AP1AR
		PCDHA5		PCDHA5
		IGF2BP2		IGF2BP2
		RGL1		RGL1
		PCDHA4		PCDHA4
		PRICKLE2		PRICKLE2
		UBE2D2		UBE2D2
		METAP1		METAP1
		ATXN1		ATXN1
		CHST1		CHST1
		C11orf87		C11orf87
		PRRT2		PRRT2
		ZNF436		ZNF436
		TMPO		TMPO
		APLP2		APLP2
		PIK3CB		PIK3CB
		PCDHA6		PCDHA6
		FOSB		FOSB
		LUZP1		LUZP1
		PCDHA1		PCDHA1
		TSC1		TSC1
		KIF3A		KIF3A
		NR3C1		NR3C1
		YOD1		YOD1
		PTPA		PTPA
		DNAJC30		DNAJC30
		CUL3		CUL3
		YWHAZ		YWHAZ
		IKZF2		IKZF2
		NFATC3		NFATC3
		ASPH		ASPH
		ADIPOR2		ADIPOR2
		XKR7		XKR7
		WWP2		WWP2
		CTNNB1		CTNNB1
		MB
		KCNC4
		GFI1
		RBM19
		HEPHL1
		SNORD116-4///SNRPN
		ASRGL1///ASRGL1
		SMAD5-AS1
		PRKACA
		NAA38
		IGSF10
