# Supplementary material for: Comparison of microRNA Expression Profile in Chronic Myeloid Leukemia Patients Newly Diagnosed and Treated by Allogeneic Hematopoietic Stem Cell Transplantation
Source: Front Oncol. 2020 Sep 4;10:1544. doi: 10.3389/fonc.2020.01544 (PMC7500210; doi:10.3389/fonc.2020.01544)
Supplement: Supplementary file 7 [file Data_Sheet_2.ZIP › UPREGULATED/Upregulated only 2.xlsx]

## Sheet: Upregulated only 2
mirnaid	refseqid	genesymbol	start	end	bindingp	energy	seed	accessibility	au	phylopstem	phylopflank	me	number_of_pairings	binding_region_length	longest_consecutive_pairings	position	validated	TargetScan	miRDB	soma
hsa-miR-127-3p	NM_001011553	SEPT7	1568	1609	1.0	#VALUE!	1	0.0003686508	0.588	438941967857	349883897875	-379332483736	19	34	12	3UTR	MIRT438271	1	1	2
hsa-miR-127-3p	NM_001242956	SEPT7	1463	1504	1.0	#VALUE!	1	0.0003686508	0.588	438941967857	349883897875	-379332483736	19	34	12	3UTR	MIRT438271	1	1	2
hsa-miR-127-3p	NM_138383	MTSS1L	2688	2709	1.0	#VALUE!	0	10.9743	0.368	329897142857	210278152875	-112220084244	16	21	7	3UTR		1	1	2
hsa-miR-139-5p	NM_001145648	RASGRF1	4174	4207	0.974358974359	#VALUE!	1	91.978	0.544	520422705	53475726075	-495700071937	18	28	12	3UTR		1	1	2
hsa-miR-139-5p	NM_002891	RASGRF1	4222	4255	0.974358974359	#VALUE!	1	91.978	0.544	520422705	438530175375	-495700071937	18	28	12	3UTR		1	1	2
hsa-miR-139-5p	NM_153815	RASGRF1	2644	2701	0.974358974359	#VALUE!	1	91.978	0.544	507026761538	414400709125	-495700071937	18	28	12	3UTR		1	1	2
hsa-miR-139-5p	NM_001127493	ANK2	6951	6985	0.974358974359	#VALUE!	1	0.001945865	0.603	169419727273	200216842863	-75174268361	18	21	14	3UTR		1	1	2
hsa-miR-139-5p	NM_001148	ANK2	13255	13275	0.974358974359	#VALUE!	1	0.001945865	0.603	353778181818	178870102975	-75174268361	18	20	14	3UTR		1	1	2
hsa-miR-139-5p	NM_020977	ANK2	6986	7020	0.974358974359	#VALUE!	1	0.001945865	0.603	169419727273	200216842863	-75174268361	18	21	14	3UTR		1	1	2
hsa-miR-139-5p	NM_032458	PHF6	2488	2516	0.974358974359	#VALUE!	1	89.9674	0.588	118492109091	217251125	-814121767332	18	23	11	3UTR		1	1	2
hsa-miR-139-5p	NM_001015877	PHF6	2158	2186	0.974358974359	#VALUE!	1	89.9674	0.588	118492109091	217251125	-814121767332	18	23	11	3UTR		1	1	2
hsa-miR-139-5p	NM_001142864	PIEZO1	8024	8040	0.980769230769	#VALUE!	1	0.07386407	0.588	#VALUE!	#VALUE!	-417062352651	15	16	15	3UTR		1	1	2
hsa-miR-139-5p	NM_001032283	TMPO	2879	2895	1.0	#VALUE!	1	0.152081	0.485	#VALUE!	#VALUE!	-737317722726	14	16	13	3UTR		1	1	2
hsa-miR-139-5p	NM_001307975	TMPO	2759	2775	1.0	#VALUE!	1	0.152081	0.485	#VALUE!	#VALUE!	-737317722726	14	16	13	3UTR		1	1	2
hsa-miR-139-5p	NM_001032284	TMPO	2552	2568	1.0	#VALUE!	1	0.152081	0.485	#VALUE!	#VALUE!	-737317722726	14	16	13	3UTR		1	1	2
hsa-miR-139-5p	NM_001025252	TPD52	2765	2785	1.0	#VALUE!	1	11.7402	0.618	102660966667	0.57380048	-701854427736	15	20	7	3UTR	MIRT731901	1	1	2
hsa-miR-139-5p	NM_001287143	TPD52	2792	2812	1.0	#VALUE!	1	11.7402	0.618	123160741111	0.497887445	-701854427736	15	20	7	3UTR	MIRT731901	1	1	2
hsa-miR-139-5p	NM_002268	KPNA4	6564	6587	1.0	#VALUE!	1	0.0001275341	0.515	248246853333	34534492225	-610695976654	17	23	7	3UTR		1	1	2
hsa-miR-139-5p	NM_000304	PMP22	1286	1318	1.0	#VALUE!	1	0.0001201193	0.471	440290673913	31714504075	-893173424195	20	32	13	3UTR		1	1	2
hsa-miR-139-5p	NM_003916	AP1S2	1993	2012	1.0	#VALUE!	0	0.0006677401	0.588	127734578333	311933753925	-651454019368	15	19	7	3UTR		1	1	2
hsa-miR-139-5p	NM_001272071	AP1S2	2002	2021	1.0	#VALUE!	0	0.0006677401	0.588	127734578333	311933753925	-651454019368	15	19	7	3UTR		1	1	2
hsa-miR-139-5p	NM_001683	ATP2B2	6897	6914	1.0	#VALUE!	0	0.008212752	0.603	2344566	427132710875	-619385128975	14	17	6	3UTR		1	1	2
hsa-miR-139-5p	NM_001001331	ATP2B2	7032	7049	1.0	#VALUE!	0	0.008212752	0.603	720622666667	5508706415	-619385128975	14	17	6	3UTR		1	1	2
hsa-miR-139-5p	NM_001184763	UHMK1	5931	5951	1.0	#VALUE!	1	0.006010866	0.691	0.644771333333	0.99260901	-651614379742	17	20	9	3UTR	MIRT697773	1	1	2
hsa-miR-139-5p	NM_175866	UHMK1	6272	6292	1.0	#VALUE!	1	0.006010866	0.691	0.644771333333	0.99260901	-651614379742	17	20	9	3UTR	MIRT697773	1	1	2
hsa-miR-139-5p	NM_144624	UHMK1	6183	6203	1.0	#VALUE!	1	0.006010866	0.691	0.644771333333	0.99260901	-651614379742	17	20	9	3UTR	MIRT697773	1	1	2
hsa-miR-139-5p	NM_197972	NME7	1508	1533	1.0	#VALUE!	1	0.006711737	0.647	#VALUE!	#VALUE!	-39375744462	18	25	11	3UTR		1	1	2
hsa-miR-139-5p	NM_013330	NME7	1539	1564	1.0	#VALUE!	1	0.006711737	0.647	#VALUE!	#VALUE!	-39375744462	18	25	11	3UTR		1	1	2
hsa-miR-139-5p	NM_016396	CTDSPL2	4496	4526	1.0	#VALUE!	0	0.005693	0.588	0.928972781818	0.77696256625	-83270253068	18	30	7	3UTR		1	1	2
hsa-miR-139-5p	NM_001168412	TSPAN3	1859	1885	1.0	#VALUE!	0	12.036	0.5	0.2800108	0.1903920875	-651454019368	20	26	11	3UTR		1	1	2
hsa-miR-139-5p	NM_198902	TSPAN3	1976	2002	1.0	#VALUE!	0	12.036	0.5	0.66471676	1329207525	-651454019368	20	26	11	3UTR		1	1	2
hsa-miR-139-5p	NM_005724	TSPAN3	2051	2077	1.0	#VALUE!	0	12.036	0.5	296245692	22013523125	-651454019368	20	26	11	3UTR		1	1	2
hsa-miR-139-5p	NM_000875	IGF1R	7265	7287	1.0	#VALUE!	1	0.175606	0.353	#VALUE!	#VALUE!	-117567418409	18	22	10	3UTR	MIRT006942	1	1	2
hsa-miR-139-5p	NM_001291858	IGF1R	7262	7284	1.0	#VALUE!	1	0.175606	0.353	#VALUE!	#VALUE!	-117567418409	18	22	10	3UTR	MIRT006942	1	1	2
hsa-miR-139-5p	XM_017003567	TET3	5292	5317	1.0	#VALUE!	0	0.0001265965	0.559	0.0	0.0	-108588035269	18	25	9	3UTR		1	1	2
hsa-miR-139-5p	NM_002830	PTPN4	3566	3611	1.0	#VALUE!	1	0.001216048	0.574	1002094305	21690551375	-495700071937	19	45	12	3UTR		1	1	2
hsa-miR-139-5p	NM_001243121	PDE4A	4035	4056	1.0	#VALUE!	1	0.0002681675	0.397	198642444444	0.2121979275	-661809931277	19	21	14	3UTR		1	1	2
hsa-miR-139-5p	NM_001111307	PDE4A	4125	4146	1.0	#VALUE!	1	0.0002681675	0.397	198642444444	0.2121979275	-661809931277	19	21	14	3UTR		1	1	2
hsa-miR-139-5p	NM_001111308	PDE4A	3939	3960	1.0	#VALUE!	1	0.0002681675	0.397	198642444444	0.2121979275	-661809931277	19	21	14	3UTR		1	1	2
hsa-miR-139-5p	NM_001111309	PDE4A	3834	3855	1.0	#VALUE!	1	0.0002681675	0.397	198642444444	0.2121979275	-661809931277	19	21	14	3UTR		1	1	2
hsa-miR-139-5p	NM_006202	PDE4A	3607	3628	1.0	#VALUE!	1	0.0002681675	0.397	198642444444	0.2121979275	-661809931277	19	21	14	3UTR		1	1	2
hsa-miR-139-5p	NM_000859	HMGCR	2841	2860	1.0	#VALUE!	0	0.0004042613	0.574	0.692673833333	223599416625	-12371336944	17	19	11	3UTR		1	1	2
hsa-miR-139-5p	NM_001130996	HMGCR	2682	2701	1.0	#VALUE!	0	0.0004042613	0.574	0.692673833333	223599416625	-12371336944	17	19	11	3UTR		1	1	2
hsa-miR-139-5p	NM_173797	PAPD4	4639	4676	1.0	#VALUE!	1	88.273	0.559	0.319272491125	0.0449531848375	-810843327519	15	22	8	3UTR	MIRT314522	1	1	2
hsa-miR-139-5p	NM_173797	PAPD4	2563	2580	1.0	#VALUE!	1	0.004832126	0.691	172351244	0.80510794125	-714012814695	14	17	10	3UTR	MIRT314522	1	1	2
hsa-miR-139-5p	NM_001114393	PAPD4	4605	4642	1.0	#VALUE!	1	88.273	0.559	0.319272491125	0.0449531848375	-810843327519	15	22	8	3UTR	MIRT314522	1	1	2
hsa-miR-139-5p	NM_001114393	PAPD4	2529	2546	1.0	#VALUE!	1	0.004832126	0.691	172351244	0.80510794125	-714012814695	14	17	10	3UTR	MIRT314522	1	1	2
hsa-miR-139-5p	NM_001297744	PAPD4	4593	4630	1.0	#VALUE!	1	88.273	0.559	0.319272491125	0.0449531848375	-810843327519	15	22	8	3UTR	MIRT314522	1	1	2
hsa-miR-139-5p	NM_001297744	PAPD4	2517	2534	1.0	#VALUE!	1	0.004832126	0.691	172351244	0.80510794125	-714012814695	14	17	10	3UTR	MIRT314522	1	1	2
hsa-miR-139-5p	NM_020801	ARRDC3	1586	1627	1.0	#VALUE!	0	0.001971658	0.588	226967075	125144842	-862472621059	19	29	12	3UTR		1	1	2
hsa-miR-139-5p	NM_007054	KIF3A	3435	3482	1.0	#VALUE!	0	0.0002343665	0.426	0.753876166667	0.410873927375	-952014760033	17	21	9	3UTR		1	1	2
hsa-miR-139-5p	NM_001300791	KIF3A	3516	3563	1.0	#VALUE!	0	0.0002343665	0.426	0.4845617	0.433316714875	-952014760033	17	21	9	3UTR		1	1	2
hsa-miR-139-5p	NM_153207	AEBP2	1765	1783	1.0	#VALUE!	1	0.002544441	0.603	3641844	2947162025	-773084756217	17	18	17	3UTR		1	1	2
hsa-miR-139-5p	NM_030809	CSRNP2	2835	2854	1.0	#VALUE!	1	0.00100052	0.426	157691223636	1951182765	-101091522312	15	19	7	3UTR		1	1	2
hsa-miR-139-5p	NM_030809	CSRNP2	2668	2690	1.0	#VALUE!	0	0.0005827011	0.559	0.942016777778	10677252775	-125306685339	17	22	9	3UTR		1	1	2
hsa-miR-139-5p	NM_020134	DPYSL5	2647	2662	1.0	#VALUE!	0	0.01269813	0.426	243372635	174878743	-17012402953	14	15	14	3UTR		1	1	2
hsa-miR-139-5p	NM_001253723	DPYSL5	2564	2579	1.0	#VALUE!	0	0.01269813	0.426	243372635	174878743	-17012402953	14	15	14	3UTR		1	1	2
hsa-miR-139-5p	NM_001253724	DPYSL5	2567	2582	1.0	#VALUE!	0	0.01269813	0.426	243372635	174878743	-17012402953	14	15	14	3UTR		1	1	2
hsa-miR-139-5p	NM_001271594	SESN3	3084	3101	1.0	#VALUE!	0	0.01437521	0.618	0.288005671429	0.88354320375	-128933657782	13	17	7	3UTR		1	1	2
hsa-miR-139-5p	NM_001143820	ETS1	2004	2023	1.0	#VALUE!	0	0.003784645	0.559	#VALUE!	0.07079777425	-149179459512	15	19	7	3UTR		1	1	2
hsa-miR-139-5p	NM_001162422	ETS1	1455	1474	1.0	#VALUE!	0	0.003784645	0.559	123332985714	172887145325	-149179459512	15	19	7	3UTR		1	1	2
hsa-miR-139-5p	NM_001642	APLP2	3481	3505	1.0	#VALUE!	1	0.926357	0.529	0.62787062	0.59892964125	-502746344403	20	24	9	3UTR		1	1	2
hsa-miR-139-5p	NM_001142276	APLP2	3445	3469	1.0	#VALUE!	1	0.926357	0.529	0.62787062	0.59892964125	-502746344403	20	24	9	3UTR		1	1	2
hsa-miR-139-5p	NM_001142277	APLP2	3277	3301	1.0	#VALUE!	1	0.926357	0.529	0.62787062	0.59892964125	-502746344403	20	24	9	3UTR		1	1	2
hsa-miR-139-5p	NM_001142278	APLP2	2758	2782	1.0	#VALUE!	1	0.926357	0.529	0.62787062	0.59892964125	-502746344403	20	24	9	3UTR		1	1	2
hsa-miR-139-5p	NM_001243299	APLP2	3363	3387	1.0	#VALUE!	1	0.926357	0.529	0.62787062	0.59892964125	-502746344403	20	24	9	3UTR		1	1	2
hsa-miR-139-5p	NM_001128164	ATXN1	3522	3540	1.0	#VALUE!	0	0.008153296	0.5	509819666667	25534121295	-177125289348	14	18	6	3UTR		1	1	2
hsa-miR-139-5p	NM_000332	ATXN1	3788	3828	1.0	#VALUE!	1	8.31747	0.368	0.619466509091	0.39092967	-996490262236	18	24	9	3UTR		1	1	2
hsa-miR-139-5p	NM_000332	ATXN1	3571	3589	1.0	#VALUE!	0	0.008153296	0.5	339705233333	289458553	-177125289348	14	18	6	3UTR		1	1	2
hsa-miR-139-5p	NM_001039538	MAP2	4771	4798	1.0	#VALUE!	1	0.03996869	0.544	197839391111	16182893325	-113516586995	18	27	9	3UTR		1	1	2
hsa-miR-139-5p	NM_002374	MAP2	8372	8399	1.0	#VALUE!	1	0.03996869	0.544	197839391111	16182893325	-113516586995	18	27	9	3UTR		1	1	2
hsa-miR-139-5p	NM_031845	MAP2	4304	4331	1.0	#VALUE!	1	0.03996869	0.544	197839391111	16182893325	-113516586995	18	27	9	3UTR		1	1	2
hsa-miR-139-5p	NM_006224	PITPNA	1284	1314	1.0	#VALUE!	0	0.0725625	0.412	0.7868673	0.1829027475	-88512855685	16	21	10	3UTR		1	1	2
hsa-miR-139-5p	NM_001242831	ELOVL5	703	749	1.0	#VALUE!	0	0.001016766	0.456	194626114605	0.994146613125	-548126098107	22	46	7	3UTR		1	1	2
hsa-miR-139-5p	NM_198465	NRK	5808	5838	1.0	#VALUE!	1	0.02009036	0.632	1149072	0.7778038775	-39375744462	16	18	16	3UTR		1	1	2
hsa-miR-139-5p	NM_001197219	PDE4D	4833	4882	1.0	#VALUE!	1	0.007782457	0.544	20609285625	218337659375	-624613133204	16	25	9	3UTR	MIRT734286	1	1	2
hsa-miR-139-5p	NM_001197220	PDE4D	5471	5520	1.0	#VALUE!	1	0.007782457	0.544	2758599375	28226707625	-624613133204	16	25	9	3UTR	MIRT734286	1	1	2
hsa-miR-139-5p	NM_001197223	PDE4D	4667	4716	1.0	#VALUE!	1	0.007782457	0.544	0.9642244375	0.8329759775	-624613133204	16	25	9	3UTR	MIRT734286	1	1	2
hsa-miR-139-5p	NM_005252	FOS	1840	1881	1.0	#VALUE!	1	0.02842237	0.721	4699531	2802427475	-842925875962	19	41	10	3UTR	MIRT006976	1	1	2
hsa-miR-146a-5p	NM_024949	WWC2	8104	8122	0.961538461538	#VALUE!	1	0.01713702	0.559	3316	21144	-124965397034	15	18	8	3UTR		1	1	2
hsa-miR-146a-5p	NM_001025243	IRAK1	2024	2045	0.974358974359	#VALUE!	1	0.02355591	0.471	2517117875	200657746375	-136971789704	15	21	8	3UTR	MIRT000712	1	1	2
hsa-miR-146a-5p	NM_001025242	IRAK1	2171	2192	0.974358974359	#VALUE!	1	0.02355591	0.471	2517117875	200657746375	-136971789704	15	21	8	3UTR	MIRT000712	1	1	2
hsa-miR-146a-5p	NM_001569	IRAK1	2261	2282	0.974358974359	#VALUE!	1	0.02355591	0.471	2517117875	200657746375	-136971789704	15	21	8	3UTR	MIRT000712	1	1	2
hsa-miR-146a-5p	NM_172349	NSD1	11044	11078	1.0	#VALUE!	1	0.000168574	0.426	0.6574452	103015092125	-113982828439	17	24	10	3UTR		1	1	2
hsa-miR-146a-5p	NM_022455	NSD1	11829	11863	1.0	#VALUE!	1	0.000168574	0.426	0.6574452	103015092125	-113982828439	17	24	10	3UTR		1	1	2
hsa-miR-146a-5p	NM_001005366	KDM2B	4981	5000	1.0	#VALUE!	1	0.0011852	0.618	401966888889	2706267975	-499396410445	16	19	8	3UTR	MIRT732872	1	1	2
hsa-miR-146a-5p	NM_001206998	ZNRF3	3089	3106	1.0	#VALUE!	1	0.0008856607	0.603	258462925	177834540375	-48497144956	15	17	8	3UTR		1	1	2
hsa-miR-146a-5p	NM_032173	ZNRF3	2882	2899	1.0	#VALUE!	1	0.0008856607	0.603	258462925	177834540375	-48497144956	15	17	8	3UTR		1	1	2
hsa-miR-146a-5p	XM_006721811	TANC2	8604	8625	1.0	#VALUE!	1	0.001968393	0.471	0.0	0.0	-114870823153	15	21	9	3UTR		1	1	2
hsa-miR-146a-5p	NM_013272	SLCO3A1	3626	3645	1.0	#VALUE!	0	0.002398839	0.574	218936557143	0.99421522725	-132346044262	16	19	13	3UTR		1	1	2
hsa-miR-146a-5p	NM_018181	ZNF532	6531	6550	1.0	#VALUE!	1	0.002640525	0.515	0.493163075	0.77761267125	-561866339543	18	19	18	3UTR		1	1	2
hsa-miR-146a-5p	NM_001318726	ZNF532	6449	6468	1.0	#VALUE!	1	0.002640525	0.515	0.493163075	0.77761267125	-561866339543	18	19	18	3UTR		1	1	2
hsa-miR-146a-5p	NM_001318727	ZNF532	6007	6026	1.0	#VALUE!	1	0.002640525	0.515	0.493163075	0.77761267125	-561866339543	18	19	18	3UTR		1	1	2
hsa-miR-146a-5p	NM_001318728	ZNF532	6109	6128	1.0	#VALUE!	1	0.002640525	0.515	0.493163075	0.77761267125	-561866339543	18	19	18	3UTR		1	1	2
hsa-miR-146a-5p	NM_006489	NOVA1	3761	3781	1.0	#VALUE!	0	0.01844113	0.662	107016648	128099514875	-123311403643	17	20	14	3UTR		1	1	2
hsa-miR-146a-5p	NM_002515	NOVA1	3833	3853	1.0	#VALUE!	0	0.01844113	0.662	107016648	128099514875	-123311403643	17	20	14	3UTR		1	1	2
hsa-miR-146a-5p	NM_001263	CDS1	2306	2330	1.0	#VALUE!	1	0.0006676971	0.574	0.986396222222	0.59527999	-685114839307	13	16	9	3UTR		1	1	2
hsa-miR-146a-5p	NM_018400	SCN3B	4338	4358	1.0	#VALUE!	1	0.1092478	0.559	0.471964	0.4964105175	-102545973177	15	20	10	3UTR		1	1	2
hsa-miR-146a-5p	NM_004620	TRAF6	3094	3137	1.0	#VALUE!	1	0.001804737	0.676	#VALUE!	#VALUE!	-518008091453	18	21	9	3UTR	MIRT000711	1	1	2
hsa-miR-146a-5p	NM_145803	TRAF6	3187	3230	1.0	#VALUE!	1	0.001804737	0.676	#VALUE!	#VALUE!	-518008091453	18	21	9	3UTR	MIRT000711	1	1	2
hsa-miR-150-5p	NM_021131	PTPA	1301	1323	0.961538461538	#VALUE!	0	0.004139485	0.426	0.344164916667	0.37792106875	-859573015181	17	22	7	3UTR		1	1	2
hsa-miR-150-5p	NM_178001	PTPA	1480	1502	0.961538461538	#VALUE!	0	0.004139485	0.426	0.344164916667	0.37792106875	-859573015181	17	22	7	3UTR		1	1	2
hsa-miR-150-5p	NM_178000	PTPA	1375	1397	0.961538461538	#VALUE!	0	0.004139485	0.426	0.344164916667	0.37792106875	-859573015181	17	22	7	3UTR		1	1	2
hsa-miR-150-5p	NM_178003	PTPA	1249	1271	0.961538461538	#VALUE!	0	0.004139485	0.426	0.344164916667	0.37792106875	-859573015181	17	22	7	3UTR		1	1	2
hsa-miR-150-5p	NM_001271832	PTPA	1288	1310	0.961538461538	#VALUE!	0	0.004139485	0.426	0.344164916667	0.37792106875	-859573015181	17	22	7	3UTR		1	1	2
hsa-miR-150-5p	NM_001193397	PTPA	1161	1183	0.961538461538	#VALUE!	0	0.004139485	0.426	0.344164916667	0.37792106875	-859573015181	17	22	7	3UTR		1	1	2
hsa-miR-150-5p	NM_003164	STX5	1294	1324	0.974358974359	#VALUE!	1	0.002718899	0.441	572538911111	5174556025	-499396410445	21	30	8	3UTR		1	1	2
hsa-miR-150-5p	NM_001244666	STX5	1332	1362	0.974358974359	#VALUE!	1	0.002718899	0.441	572538911111	5174556025	-499396410445	21	30	8	3UTR		1	1	2
hsa-miR-150-5p	NM_015143	METAP1	2640	2660	0.984615384615	#VALUE!	1	0.01483391	0.676	129406863333	187227338375	-891699543934	16	20	9	3UTR		1	1	2
hsa-miR-150-5p	NM_138473	SP1	2912	2932	1.0	#VALUE!	1	0.0002539562	0.544	198060921053	264497373573	-417062352651	15	20	8	3UTR	MIRT437824	1	1	2
hsa-miR-150-5p	NM_003109	SP1	2849	2869	1.0	#VALUE!	1	0.0002539562	0.544	198060921053	264497373573	-417062352651	15	20	8	3UTR	MIRT437824	1	1	2
hsa-miR-150-5p	NM_019069	WDR5B	3968	3998	1.0	#VALUE!	1	0.002702238	0.544	#VALUE!	#VALUE!	-490607308676	18	22	11	3UTR		1	1	2
hsa-miR-150-5p	NM_001017395	TMCC1	3315	3361	1.0	#VALUE!	1	0.008632509	0.691	1074338	143417114875	-75174268361	18	20	18	3UTR		1	1	2
hsa-miR-150-5p	NM_001904	CTNNB1	2693	2713	1.0	#VALUE!	0	0.646696	0.574	3022396	1532565555	-821843146267	15	20	10	3UTR		1	1	2
hsa-miR-150-5p	NM_198859	PRICKLE2	3125	3148	1.0	#VALUE!	1	0.04945134	0.632	0.720865825714	17203253885	-827609767418	17	23	7	3UTR		1	1	2
hsa-miR-150-5p	XM_011533435	PRICKLE2	2744	2767	1.0	#VALUE!	1	0.04945134	0.632	0.0	0.0	-827609767418	17	23	7	3UTR		1	1	2
hsa-miR-150-5p	XM_017005798	PRICKLE2	2849	2872	1.0	#VALUE!	1	0.04945134	0.632	0.0	0.0	-827609767418	17	23	7	3UTR		1	1	2
hsa-miR-150-5p	NM_000430	PAFAH1B1	5131	5179	1.0	#VALUE!	0	0.006982116	0.485	103403852857	122800487375	-633810089859	19	48	7	3UTR		1	1	2
hsa-miR-150-5p	XM_011524440	RETREG3	3180	3199	1.0	#VALUE!	0	0.001505433	0.515	0.0	0.0	-870703595965	14	19	6	3UTR		1	1	2
hsa-miR-150-5p	NM_005126	NR1D2	4974	4996	1.0	#VALUE!	1	0.001151143	0.618	220178401429	170609803125	-490607308676	14	16	14	3UTR		1	1	2
hsa-miR-150-5p	XM_006713451	NR1D2	4498	4520	1.0	#VALUE!	1	0.001151143	0.618	0.0	0.0	-490607308676	14	16	14	3UTR		1	1	2
hsa-miR-150-5p	NM_001198956	DCAF6	3360	3384	1.0	#VALUE!	1	0.02412472	0.676	40137425	243221181125	-124080483578	17	24	8	3UTR		1	1	2
hsa-miR-150-5p	NM_018442	DCAF6	3147	3171	1.0	#VALUE!	1	0.02412472	0.676	40137425	243221181125	-124080483578	17	24	8	3UTR		1	1	2
hsa-miR-150-5p	NM_001017977	DCAF6	3087	3111	1.0	#VALUE!	1	0.02412472	0.676	40137425	243221181125	-124080483578	17	24	8	3UTR		1	1	2
hsa-miR-150-5p	NM_001198957	DCAF6	3267	3291	1.0	#VALUE!	1	0.02412472	0.676	40137425	243221181125	-124080483578	17	24	8	3UTR		1	1	2
hsa-miR-150-5p	NM_024551	ADIPOR2	1776	1791	1.0	#VALUE!	1	11.3374	0.647	186397714286	2080435224	-634000884684	13	15	7	3UTR	MIRT133589	1	1	2
hsa-miR-150-5p	NM_022735	ACBD3	1660	1674	1.0	#VALUE!	1	0.0002771771	0.662	1008979	0.927011786625	-705204361694	12	14	9	3UTR		1	1	2
hsa-miR-150-5p	NM_207046	ENSA	660	675	1.0	#VALUE!	0	0.3307071	0.426	197504716667	23778975875	-836268107151	14	15	14	3UTR		1	1	2
hsa-miR-150-5p	NM_003718	CDK13	5484	5505	1.0	#VALUE!	0	0.0499303	0.559	264942663167	256512344	-859573015181	14	19	6	3UTR		1	1	2
hsa-miR-150-5p	NM_031267	CDK13	5304	5325	1.0	#VALUE!	0	0.0499303	0.559	264942663167	256512344	-859573015181	14	19	6	3UTR		1	1	2
hsa-miR-150-5p	NM_001136178	EGR2	2023	2049	1.0	#VALUE!	1	0.007929164	0.559	2538609	224576781	-676234892161	15	19	10	3UTR	MIRT003222	1	1	2
hsa-miR-150-5p	NM_001136179	EGR2	2065	2091	1.0	#VALUE!	1	0.007929164	0.559	2296256	248609907	-676234892161	15	19	10	3UTR	MIRT003222	1	1	2
hsa-miR-150-5p	NM_000399	EGR2	2173	2191	1.0	#VALUE!	1	0.007929164	0.559	3766518	2395217625	-676234892161	15	18	10	3UTR	MIRT003222	1	1	2
hsa-miR-150-5p	NM_005188	CBL	6090	6111	1.0	#VALUE!	1	95.7587	0.632	-10863715	#VALUE!	-684240932679	17	21	11	3UTR	MIRT054868	1	1	2
hsa-miR-150-5p	NM_002874	RAD23B	2769	2787	1.0	#VALUE!	1	0.0134833	0.574	119612670909	114770872625	-880655744877	17	18	17	3UTR		1	1	2
hsa-miR-150-5p	NM_002874	RAD23B	1716	1748	1.0	#VALUE!	1	0.007480107	0.5	232220645161	29502254125	-379332483736	21	32	9	3UTR		1	1	2
hsa-miR-150-5p	NM_001244724	RAD23B	2444	2462	1.0	#VALUE!	1	0.0134833	0.574	119612670909	114770872625	-880655744877	17	18	17	3UTR		1	1	2
hsa-miR-150-5p	NM_001244724	RAD23B	1391	1423	1.0	#VALUE!	1	0.007480107	0.5	232220645161	29502254125	-379332483736	21	32	9	3UTR		1	1	2
hsa-miR-150-5p	NM_001256401	ELOVL1	1334	1387	1.0	#VALUE!	0	50.4422	0.382	0.222818785714	0.55392358675	-750368472886	16	21	10	3UTR		1	1	2
hsa-miR-150-5p	NM_022821	ELOVL1	1415	1468	1.0	#VALUE!	0	50.4422	0.382	0.222818785714	0.55392358675	-750368472886	16	21	10	3UTR		1	1	2
hsa-miR-150-5p	NM_001256399	ELOVL1	1508	1561	1.0	#VALUE!	0	50.4422	0.382	0.728790714286	0.26432433725	-750368472886	16	21	10	3UTR		1	1	2
hsa-miR-150-5p	XM_017012659	CALU	1727	1749	1.0	#VALUE!	1	0.0003020553	0.632	0.0	0.0	-130793717931	9	11	9	3UTR		1	1	2
hsa-miR-150-5p	NM_019116	UBFD1	4595	4612	1.0	#VALUE!	1	53.0479	0.456	0.90868739375	0.3030332325	-379332483736	15	17	9	3UTR		1	1	2
hsa-miR-150-5p	NM_001256443	PRRT2	2856	2882	1.0	#VALUE!	0	0.00271262	0.426	0.500411428571	0.75438172	-944123485602	17	26	7	3UTR		1	1	2
hsa-miR-150-5p	NM_001256442	PRRT2	2429	2455	1.0	#VALUE!	0	0.00271262	0.426	0.500411428571	0.75438172	-944123485602	17	26	7	3UTR		1	1	2
hsa-miR-150-5p	NM_145239	PRRT2	2267	2293	1.0	#VALUE!	0	0.00271262	0.426	0.500411428571	0.75438172	-944123485602	17	26	7	3UTR		1	1	2
hsa-miR-150-5p	XM_017022888	PRRT2	2142	2168	1.0	#VALUE!	0	0.00271262	0.426	0.0	0.0	-944123485602	17	26	7	3UTR		1	1	2
hsa-miR-150-5p	NM_001742	CALCR	1865	1888	1.0	#VALUE!	1	0.0002756298	0.544	1168263	0.5286065625	-10872404495	16	23	8	3UTR		1	1	2
hsa-miR-150-5p	NM_001164737	CALCR	1984	2007	1.0	#VALUE!	1	0.0002756298	0.544	0.6300000625	0.74641444875	-10872404495	16	23	8	3UTR		1	1	2
hsa-miR-150-5p	NM_001164738	CALCR	1898	1921	1.0	#VALUE!	1	0.0002756298	0.544	0.85531825	1055602105	-10872404495	16	23	8	3UTR		1	1	2
hsa-miR-150-5p	NM_001271606	BASP1	1156	1175	1.0	#VALUE!	1	0.001123869	0.5	162873194444	174395090138	-379332483736	15	19	8	3UTR		1	1	2
hsa-miR-193a-5p	XM_017023740	NETO2	2252	2269	0.961538461538	#VALUE!	1	0.009183837	0.603	0.0	0.0	-124080483578	12	17	8	3UTR		1	1	2
hsa-miR-193a-5p	NM_181783	TMTC3	4509	4543	1.0	#VALUE!	1	0.001857945	0.574	0.469552952632	0.4812638825	-417062352651	15	21	8	3UTR		1	1	2
hsa-miR-193a-5p	NM_148957	TNFRSF19	3036	3062	1.0	#VALUE!	1	0.0002510568	0.632	#VALUE!	#VALUE!	-800485538994	18	26	9	3UTR		1	1	2
hsa-miR-193a-5p	NM_001204459	TNFRSF19	2822	2848	1.0	#VALUE!	1	0.0002510568	0.632	#VALUE!	#VALUE!	-800485538994	18	26	9	3UTR		1	1	2
hsa-miR-193a-5p	NM_001136265	IFFO2	5568	5584	1.0	#VALUE!	0	0.06529975	0.544	164946471429	187614850663	-607246093248	15	16	15	3UTR		1	1	2
hsa-miR-193a-5p	NM_001257198	CUL3	2573	2591	1.0	#VALUE!	1	0.0001372388	0.588	246280233333	1554701318	-592549935993	17	18	17	3UTR		1	1	2
hsa-miR-193a-5p	NM_020726	NLN	6250	6274	1.0	#VALUE!	1	4.56908	0.588	0.0489743052632	#VALUE!	-402637391766	16	24	9	3UTR	MIRT732269	1	1	2
hsa-miR-193a-5p	NM_024055	SLC30A5	997	1018	1.0	#VALUE!	0	0.0001860553	0.441	#VALUE!	#VALUE!	-894008503996	16	21	10	3UTR		1	1	2
hsa-miR-193a-5p	NM_001251969	SLC30A5	874	895	1.0	#VALUE!	0	0.0001860553	0.441	#VALUE!	#VALUE!	-894008503996	16	21	10	3UTR		1	1	2
hsa-miR-193a-5p	NM_018900	PCDHA1	5163	5187	1.0	#VALUE!	0	0.03502539	0.559	287345363636	251301255	-108813860964	20	24	11	3UTR		1	1	2
hsa-miR-193a-5p	NM_031411	PCDHA1	4371	4395	1.0	#VALUE!	0	0.03502539	0.559	287345363636	251301255	-108813860964	20	24	11	3UTR		1	1	2
hsa-miR-193a-5p	NM_018905	PCDHA2	5108	5132	1.0	#VALUE!	0	0.03502539	0.559	287345363636	251301255	-108813860964	20	24	11	3UTR		1	1	2
hsa-miR-193a-5p	NM_018906	PCDHA3	5008	5032	1.0	#VALUE!	0	0.03502539	0.559	287345363636	251301255	-108813860964	20	24	11	3UTR		1	1	2
hsa-miR-193a-5p	NM_018907	PCDHA4	5113	5137	1.0	#VALUE!	0	0.03502539	0.559	287345363636	251301255	-108813860964	20	24	11	3UTR		1	1	2
hsa-miR-193a-5p	NM_018908	PCDHA5	4966	4990	1.0	#VALUE!	0	0.03502539	0.559	287345363636	251301255	-108813860964	20	24	11	3UTR		1	1	2
hsa-miR-193a-5p	NM_018909	PCDHA6	5178	5202	1.0	#VALUE!	0	0.03502539	0.559	287345363636	251301255	-108813860964	20	24	11	3UTR		1	1	2
hsa-miR-193a-5p	NM_031849	PCDHA6	4386	4410	1.0	#VALUE!	0	0.03502539	0.559	287345363636	251301255	-108813860964	20	24	11	3UTR		1	1	2
hsa-miR-193a-5p	NM_018910	PCDHA7	4969	4993	1.0	#VALUE!	0	0.03502539	0.559	287345363636	251301255	-108813860964	20	24	11	3UTR		1	1	2
hsa-miR-193a-5p	NM_018911	PCDHA8	5008	5032	1.0	#VALUE!	0	0.03502539	0.559	287345363636	251301255	-108813860964	20	24	11	3UTR		1	1	2
hsa-miR-193a-5p	NM_031857	PCDHA9	5732	5756	1.0	#VALUE!	0	0.03502539	0.559	287345363636	251301255	-108813860964	20	24	11	3UTR		1	1	2
hsa-miR-193a-5p	NM_018901	PCDHA10	5168	5192	1.0	#VALUE!	0	0.03502539	0.559	287345363636	251301255	-108813860964	20	24	11	3UTR		1	1	2
hsa-miR-193a-5p	NM_031860	PCDHA10	4379	4403	1.0	#VALUE!	0	0.03502539	0.559	287345363636	251301255	-108813860964	20	24	11	3UTR		1	1	2
hsa-miR-193a-5p	NM_018902	PCDHA11	6596	6620	1.0	#VALUE!	0	0.03502539	0.559	287345363636	251301255	-108813860964	20	24	11	3UTR		1	1	2
hsa-miR-193a-5p	NM_018903	PCDHA12	5152	5176	1.0	#VALUE!	0	0.03502539	0.559	287345363636	251301255	-108813860964	20	24	11	3UTR		1	1	2
hsa-miR-193a-5p	NM_018904	PCDHA13	5008	5032	1.0	#VALUE!	0	0.03502539	0.559	287345363636	251301255	-108813860964	20	24	11	3UTR		1	1	2
hsa-miR-193a-5p	NM_018898	PCDHAC1	5223	5247	1.0	#VALUE!	0	0.03502539	0.559	287345363636	251301255	-108813860964	20	24	11	3UTR		1	1	2
hsa-miR-193a-5p	NM_018899	PCDHAC2	5784	5808	1.0	#VALUE!	0	0.03502539	0.559	287345363636	251301255	-108813860964	20	24	11	3UTR		1	1	2
hsa-miR-193a-5p	NM_021033	RAP2A	1777	1799	1.0	#VALUE!	1	5.67167	0.529	218839575	17678960775	-778177519478	18	22	8	3UTR		1	1	2
hsa-miR-193a-5p	NM_145055	C18orf25	3740	3759	1.0	#VALUE!	1	1.67458	0.559	0.883485027273	0.7077607225	-72843777558	15	19	11	3UTR		1	1	2
hsa-miR-193a-5p	NM_001008239	C18orf25	3557	3576	1.0	#VALUE!	1	1.67458	0.559	0.883485027273	0.7077607225	-72843777558	15	19	11	3UTR		1	1	2
hsa-miR-222-3p	NM_003085	SNCB	932	976	0.961538461538	#VALUE!	1	0.0001302767	0.5	333348826923	301830186125	-538561431513	18	26	10	3UTR		1	1	2
hsa-miR-222-3p	NM_014112	TRPS1	5854	5887	0.974358974359	#VALUE!	1	0.0006472053	0.588	546305215	42310436975	-495700071937	17	33	9	3UTR	MIRT006842	1	1	2
hsa-miR-222-3p	NM_181524	PIK3R1	2022	2047	0.980769230769	#VALUE!	0	0.001636899	0.426	1040266185	142858464375	-696959672116	20	25	7	3UTR		1	1	2
hsa-miR-222-3p	NM_024594	PANK3	3271	3313	1.0	#VALUE!	1	0.001511128	0.574	115475643333	0.76544090875	-499396410445	18	29	9	3UTR	MIRT046819	1	1	2
hsa-miR-222-3p	XM_006714916	SNCB	1371	1415	1.0	#VALUE!	1	0.0001302767	0.5	0.0	0.0	-538561431513	18	26	10	3UTR		1	1	2
hsa-miR-222-3p	NM_001286782	PCMTD1	1862	1888	1.0	#VALUE!	1	0.001208559	0.544	#VALUE!	0.6116083675	-661809931277	19	26	8	3UTR		1	1	2
hsa-miR-222-3p	NM_052937	PCMTD1	2367	2393	1.0	#VALUE!	1	0.001208559	0.544	0.765818718182	11847718275	-661809931277	19	26	8	3UTR		1	1	2
hsa-miR-222-3p	NM_014729	TOX	2171	2196	1.0	#VALUE!	1	0.0003484707	0.691	476030375	37019819625	-526888038599	13	16	8	3UTR		1	1	2
hsa-miR-222-3p	NM_004519	KCNQ3	7995	8016	1.0	#VALUE!	1	0.0001570829	0.544	128688655385	0.6348213675	-610695976654	18	21	10	3UTR		1	1	2
hsa-miR-222-3p	XM_017013400	KCNQ3	19723	19771	1.0	#VALUE!	1	1.26693	0.471	0.0	0.0	-591553047478	18	21	9	3UTR		1	1	2
hsa-miR-222-3p	NM_032294	CAMKK1	2855	2875	1.0	#VALUE!	0	1.18694	0.441	146515609091	39326323875	-657951784056	17	20	7	3UTR		1	1	2
hsa-miR-222-3p	NM_001048183	PHACTR4	3274	3289	1.0	#VALUE!	1	23.8816	0.544	#VALUE!	0.0799678125	-402637391766	14	15	14	3UTR	MIRT437677	1	1	2
hsa-miR-222-3p	NM_001048183	PHACTR4	3575	3598	1.0	#VALUE!	1	0.0004165154	0.574	0.0714599444444	0.04210311	-417062352651	19	23	13	3UTR	MIRT437677	1	1	2
hsa-miR-222-3p	NM_001048183	PHACTR4	5044	5061	1.0	#VALUE!	0	2.56454	0.471	0.2017995	#VALUE!	-996132312496	16	17	16	3UTR	MIRT437677	1	1	2
hsa-miR-222-3p	NM_023923	PHACTR4	3229	3244	1.0	#VALUE!	1	23.8816	0.544	#VALUE!	0.0799678125	-402637391766	14	15	14	3UTR	MIRT437677	1	1	2
hsa-miR-222-3p	NM_023923	PHACTR4	3530	3553	1.0	#VALUE!	1	0.0004165154	0.574	0.0714599444444	0.04210311	-417062352651	19	23	13	3UTR	MIRT437677	1	1	2
hsa-miR-222-3p	NM_023923	PHACTR4	4999	5016	1.0	#VALUE!	0	2.56454	0.471	0.2017995	#VALUE!	-996132312496	16	17	16	3UTR	MIRT437677	1	1	2
hsa-miR-222-3p	XM_017025018	VEZF1	3999	4022	1.0	#VALUE!	1	0.00584445	0.529	0.0	0.0	-490607308676	18	23	7	3UTR		1	1	2
hsa-miR-222-3p	NM_001135187	AGFG1	5022	5047	1.0	#VALUE!	1	0.01161271	0.662	0.104171522222	0.1158566775	-614857955508	17	25	9	3UTR		1	1	2
hsa-miR-222-3p	NM_004504	AGFG1	4956	4981	1.0	#VALUE!	1	0.01161271	0.662	0.104171522222	0.1158566775	-614857955508	17	25	9	3UTR		1	1	2
hsa-miR-222-3p	NM_001135188	AGFG1	4950	4975	1.0	#VALUE!	1	0.01161271	0.662	0.104171522222	0.1158566775	-614857955508	17	25	9	3UTR		1	1	2
hsa-miR-222-3p	NM_001135189	AGFG1	4836	4861	1.0	#VALUE!	1	0.01161271	0.662	0.104171522222	0.1158566775	-614857955508	17	25	9	3UTR		1	1	2
hsa-miR-222-3p	NM_207037	TCF12	3507	3527	1.0	#VALUE!	0	0.007113173	0.588	137741333333	23011237	-147270318957	15	20	12	3UTR		1	1	2
hsa-miR-222-3p	NM_003205	TCF12	3435	3455	1.0	#VALUE!	0	0.007113173	0.588	137741333333	23011237	-147270318957	15	20	12	3UTR		1	1	2
hsa-miR-222-3p	NM_207036	TCF12	3497	3517	1.0	#VALUE!	0	0.007113173	0.588	137741333333	23011237	-147270318957	15	20	12	3UTR		1	1	2
hsa-miR-222-3p	NM_207038	TCF12	3425	3445	1.0	#VALUE!	0	0.007113173	0.588	137741333333	23011237	-147270318957	15	20	12	3UTR		1	1	2
hsa-miR-222-3p	NM_001306219	TCF12	2795	2815	1.0	#VALUE!	0	0.007113173	0.588	137741333333	23011237	-147270318957	15	20	12	3UTR		1	1	2
hsa-miR-222-3p	NM_001306220	TCF12	2583	2603	1.0	#VALUE!	0	0.007113173	0.588	137741333333	23011237	-147270318957	15	20	12	3UTR		1	1	2
hsa-miR-222-3p	NM_207040	TCF12	2696	2716	1.0	#VALUE!	0	0.007113173	0.588	137741333333	23011237	-147270318957	15	20	12	3UTR		1	1	2
hsa-miR-222-3p	NM_197961	DPP8	5532	5554	1.0	#VALUE!	0	36.7308	0.5	349353036667	323206061625	-707355045884	17	22	11	3UTR	MIRT046773	1	1	2
hsa-miR-222-3p	XM_017022378	DPP8	5495	5517	1.0	#VALUE!	0	36.7308	0.5	0.0	0.0	-707355045884	17	22	11	3UTR	MIRT046773	1	1	2
hsa-miR-222-3p	NM_020908	TLE3	4905	4935	1.0	#VALUE!	1	0.0006225622	0.574	118893044828	0.49741218375	-379332483736	19	30	10	3UTR	MIRT046791	1	1	2
hsa-miR-222-3p	NM_001282979	TLE3	4917	4947	1.0	#VALUE!	1	0.0006225622	0.574	118893044828	0.49741218375	-379332483736	19	30	10	3UTR	MIRT046791	1	1	2
hsa-miR-222-3p	NM_001105192	TLE3	4932	4962	1.0	#VALUE!	1	0.0006225622	0.574	118893044828	0.49741218375	-379332483736	19	30	10	3UTR	MIRT046791	1	1	2
hsa-miR-222-3p	NM_001282980	TLE3	4926	4956	1.0	#VALUE!	1	0.0006225622	0.574	118893044828	0.49741218375	-379332483736	19	30	10	3UTR	MIRT046791	1	1	2
hsa-miR-222-3p	NM_005078	TLE3	4941	4971	1.0	#VALUE!	1	0.0006225622	0.574	118893044828	0.49741218375	-379332483736	19	30	10	3UTR	MIRT046791	1	1	2
hsa-miR-222-3p	NM_001282981	TLE3	3865	3895	1.0	#VALUE!	1	0.0006225622	0.574	516204817241	437071894737	-379332483736	19	30	10	3UTR	MIRT046791	1	1	2
hsa-miR-222-3p	NM_001282982	TLE3	3672	3702	1.0	#VALUE!	1	0.0006225622	0.574	482614924138	3387246175	-379332483736	19	30	10	3UTR	MIRT046791	1	1	2
hsa-miR-222-3p	NM_000945	PPP3R1	1401	1417	1.0	#VALUE!	1	12.1542	0.559	155643673333	209015331125	-476182347791	13	16	10	3UTR		1	1	2
hsa-miR-222-3p	NM_001284274	HECTD2	2839	2887	1.0	#VALUE!	1	0.0003405009	0.603	20569918	0.6036216975	-661809931277	19	48	14	3UTR		1	1	2
hsa-miR-222-3p	NM_182765	HECTD2	2827	2875	1.0	#VALUE!	1	0.0003405009	0.603	20569918	0.6036216975	-661809931277	19	48	14	3UTR		1	1	2
hsa-miR-222-3p	XM_017015752	HECTD2	2029	2077	1.0	#VALUE!	1	0.0003405009	0.603	0.0	0.0	-661809931277	19	48	14	3UTR		1	1	2
hsa-miR-222-3p	XM_005248542	PIK3R1	3187	3238	1.0	#VALUE!	0	0.001636899	0.426	0.0	0.0	-696959672116	20	26	7	3UTR		1	1	2
hsa-miR-222-3p	NM_001105251	ZFYVE16	5791	5817	1.0	#VALUE!	1	0.05255834	0.603	12975625	0.57922142875	-48497144956	19	26	8	3UTR	MIRT046581	1	1	2
hsa-miR-222-3p	NM_001105251	ZFYVE16	9100	9132	1.0	#VALUE!	1	0.0001699976	0.559	0.164165494737	0.04013829395	-39375744462	17	21	9	3UTR	MIRT046581	1	1	2
hsa-miR-222-3p	NM_001284236	ZFYVE16	5717	5743	1.0	#VALUE!	1	0.05255834	0.603	12975625	0.57922142875	-48497144956	19	26	8	3UTR	MIRT046581	1	1	2
hsa-miR-222-3p	NM_001284236	ZFYVE16	9026	9058	1.0	#VALUE!	1	0.0001699976	0.559	0.164165494737	0.04013829395	-39375744462	17	21	9	3UTR	MIRT046581	1	1	2
hsa-miR-222-3p	NM_014733	ZFYVE16	5663	5689	1.0	#VALUE!	1	0.05255834	0.603	12975625	0.57922142875	-48497144956	19	26	8	3UTR	MIRT046581	1	1	2
hsa-miR-222-3p	NM_014733	ZFYVE16	8972	9004	1.0	#VALUE!	1	0.0001699976	0.559	0.164165494737	0.04013829395	-39375744462	17	21	9	3UTR	MIRT046581	1	1	2
hsa-miR-222-3p	NM_170679	SKP1	1177	1199	1.0	#VALUE!	1	0.0005901727	0.529	249685555556	20779308975	-526888038599	13	17	7	3UTR		1	1	2
hsa-miR-222-3p	XM_017009522	PAIP2	1976	1999	1.0	#VALUE!	1	0.006665275	0.544	0.0	0.0	-896546670503	15	23	10	3UTR	MIRT046752	1	1	2
hsa-miR-222-3p	NM_018900	PCDHA1	3438	3458	1.0	#VALUE!	0	44.4473	0.471	121765148571	1133003785	-669537312492	16	20	10	3UTR		1	1	2
hsa-miR-222-3p	NM_031411	PCDHA1	2646	2666	1.0	#VALUE!	0	44.4473	0.471	121765148571	1133003785	-669537312492	16	20	10	3UTR		1	1	2
hsa-miR-222-3p	NM_018905	PCDHA2	3383	3403	1.0	#VALUE!	0	44.4473	0.471	121765148571	1133003785	-669537312492	16	20	10	3UTR		1	1	2
hsa-miR-222-3p	NM_018906	PCDHA3	3283	3303	1.0	#VALUE!	0	44.4473	0.471	121765148571	1133003785	-669537312492	16	20	10	3UTR		1	1	2
hsa-miR-222-3p	NM_018907	PCDHA4	3388	3408	1.0	#VALUE!	0	44.4473	0.471	121765148571	1133003785	-669537312492	16	20	10	3UTR		1	1	2
hsa-miR-222-3p	NM_018908	PCDHA5	3241	3261	1.0	#VALUE!	0	44.4473	0.471	121765148571	1133003785	-669537312492	16	20	10	3UTR		1	1	2
hsa-miR-222-3p	NM_018909	PCDHA6	3453	3473	1.0	#VALUE!	0	44.4473	0.471	121765148571	1133003785	-669537312492	16	20	10	3UTR		1	1	2
hsa-miR-222-3p	NM_031849	PCDHA6	2661	2681	1.0	#VALUE!	0	44.4473	0.471	121765148571	1133003785	-669537312492	16	20	10	3UTR		1	1	2
hsa-miR-222-3p	NM_018910	PCDHA7	3244	3264	1.0	#VALUE!	0	44.4473	0.471	121765148571	1133003785	-669537312492	16	20	10	3UTR		1	1	2
hsa-miR-222-3p	NM_031857	PCDHA9	4007	4027	1.0	#VALUE!	0	44.4473	0.471	121765148571	1133003785	-669537312492	16	20	10	3UTR		1	1	2
hsa-miR-222-3p	NM_018902	PCDHA11	4871	4891	1.0	#VALUE!	0	44.4473	0.471	121765148571	1133003785	-669537312492	16	20	10	3UTR		1	1	2
hsa-miR-222-3p	NM_018903	PCDHA12	3427	3447	1.0	#VALUE!	0	44.4473	0.471	121765148571	1133003785	-669537312492	16	20	10	3UTR		1	1	2
hsa-miR-222-3p	NM_018904	PCDHA13	3283	3303	1.0	#VALUE!	0	44.4473	0.471	121765148571	1133003785	-669537312492	16	20	10	3UTR		1	1	2
hsa-miR-222-3p	NM_018898	PCDHAC1	3498	3518	1.0	#VALUE!	0	44.4473	0.471	121765148571	1133003785	-669537312492	16	20	10	3UTR		1	1	2
hsa-miR-222-3p	NM_018899	PCDHAC2	4059	4079	1.0	#VALUE!	0	44.4473	0.471	121765148571	1133003785	-669537312492	16	20	10	3UTR		1	1	2
hsa-miR-222-3p	NM_000616	CD4	2462	2482	1.0	#VALUE!	0	0.0007018742	0.5	0.214992454545	#VALUE!	-895857179227	16	20	11	3UTR		1	1	2
hsa-miR-222-3p	NM_001276320	YOD1	4043	4057	1.0	#VALUE!	1	0.001284255	0.662	0.738116846154	0.3794611275	-476182347791	13	14	13	3UTR		1	1	2
hsa-miR-222-3p	NM_018566	YOD1	2378	2399	1.0	#VALUE!	1	0.02113725	0.559	0.331936723077	0.4111038075	-508245545002	18	21	12	3UTR		1	1	2
hsa-miR-222-3p	NM_018566	YOD1	4017	4031	1.0	#VALUE!	1	0.001284255	0.662	0.235269161538	0.4644421375	-476182347791	13	14	13	3UTR		1	1	2
hsa-miR-222-3p	NM_004857	AKAP5	2375	2395	1.0	#VALUE!	1	0.0001317852	0.544	0.36046025	0.0230669775	-48497144956	17	20	13	3UTR		1	1	2
hsa-miR-222-3p	NM_004857	AKAP5	3175	3198	1.0	#VALUE!	0	0.675549	0.368	0.0427246666667	#VALUE!	-692930085	17	23	12	3UTR		1	1	2
hsa-miR-222-3p	NM_006496	GNAI3	3591	3614	1.0	#VALUE!	0	0.447444	0.368	#VALUE!	0.05273581625	-692930085	17	23	12	3UTR	MIRT731118	1	1	2
hsa-miR-222-3p	NM_001194938	POGZ	5884	5904	1.0	#VALUE!	0	0.0003006483	0.485	427306353684	313932339037	-651454019368	18	20	10	3UTR		1	1	2
hsa-miR-222-3p	NM_145796	POGZ	5785	5805	1.0	#VALUE!	0	0.0003006483	0.485	298622347368	315143541125	-651454019368	18	20	10	3UTR		1	1	2
hsa-miR-222-3p	NM_001194937	POGZ	6043	6063	1.0	#VALUE!	0	0.0003006483	0.485	298622347368	295414329875	-651454019368	18	20	10	3UTR		1	1	2
hsa-miR-222-3p	NM_015100	POGZ	6070	6090	1.0	#VALUE!	0	0.0003006483	0.485	298622347368	295414329875	-651454019368	18	20	10	3UTR		1	1	2
hsa-miR-222-3p	NM_207171	POGZ	5597	5617	1.0	#VALUE!	0	0.0003006483	0.485	427933711579	321994718	-651454019368	18	20	10	3UTR		1	1	2
hsa-miR-222-3p	NM_002158	FOXN2	4908	4933	1.0	#VALUE!	1	0.09770735	0.75	152363886364	200260128125	-379332483736	19	24	8	3UTR		1	1	2
hsa-miR-222-3p	NM_173091	NFATC2	3893	3912	1.0	#VALUE!	0	9.51933	0.485	#VALUE!	#VALUE!	-924873281628	17	19	12	3UTR		1	1	2
hsa-miR-222-3p	NM_012340	NFATC2	3981	4000	1.0	#VALUE!	0	9.51933	0.485	0.5078571	0.0712044825	-924873281628	17	19	12	3UTR		1	1	2
hsa-miR-222-3p	NM_004738	VAPB	4251	4272	1.0	#VALUE!	0	4.63642	0.618	2021021	15397321775	-969585467145	16	21	11	3UTR		1	1	2
hsa-miR-222-3p	NM_001195677	VAPB	3889	3910	1.0	#VALUE!	0	4.63642	0.618	2021021	15397321775	-969585467145	16	21	11	3UTR		1	1	2
hsa-miR-222-3p	NM_002753	MAPK10	2316	2335	1.0	#VALUE!	1	0.002333886	0.529	#VALUE!	#VALUE!	-132236214019	14	19	10	3UTR		1	1	2
hsa-miR-222-3p	NM_001318068	MAPK10	2305	2324	1.0	#VALUE!	1	0.002333886	0.529	#VALUE!	#VALUE!	-132236214019	14	19	10	3UTR		1	1	2
hsa-miR-222-3p	NM_138982	MAPK10	2775	2794	1.0	#VALUE!	1	0.002333886	0.529	0.165566961	0.04551305025	-132236214019	14	19	10	3UTR		1	1	2
hsa-miR-222-3p	NM_138980	MAPK10	2802	2821	1.0	#VALUE!	1	0.002333886	0.529	0.12521319	0.20995675525	-132236214019	14	19	10	3UTR		1	1	2
hsa-miR-222-3p	NM_001318067	MAPK10	2210	2229	1.0	#VALUE!	1	0.002333886	0.529	0.3313341	#VALUE!	-132236214019	14	19	10	3UTR		1	1	2
hsa-miR-222-3p	XM_011532120	MAPK10	2438	2457	1.0	#VALUE!	1	0.002333886	0.529	0.0	0.0	-132236214019	14	19	10	3UTR		1	1	2
hsa-miR-222-3p	XM_011532117	MAPK10	2375	2394	1.0	#VALUE!	1	0.002333886	0.529	0.0	0.0	-132236214019	14	19	10	3UTR		1	1	2
hsa-miR-222-3p	XM_005263131	MAPK10	2613	2632	1.0	#VALUE!	1	0.002333886	0.529	0.0	0.0	-132236214019	14	19	10	3UTR		1	1	2
hsa-miR-222-3p	XM_006714269	MAPK10	2618	2637	1.0	#VALUE!	1	0.002333886	0.529	0.0	0.0	-132236214019	14	19	10	3UTR		1	1	2
hsa-miR-222-3p	XM_005263135	MAPK10	2618	2637	1.0	#VALUE!	1	0.002333886	0.529	0.0	0.0	-132236214019	14	19	10	3UTR		1	1	2
hsa-miR-222-3p	XM_017008434	MAPK10	2645	2664	1.0	#VALUE!	1	0.002333886	0.529	0.0	0.0	-132236214019	14	19	10	3UTR		1	1	2
hsa-miR-222-3p	XM_017008450	MAPK10	2548	2567	1.0	#VALUE!	1	0.002333886	0.529	0.0	0.0	-132236214019	14	19	10	3UTR		1	1	2
hsa-miR-222-3p	XM_017008433	MAPK10	2562	2581	1.0	#VALUE!	1	0.002333886	0.529	0.0	0.0	-132236214019	14	19	10	3UTR		1	1	2
hsa-miR-222-3p	XM_017008441	MAPK10	2567	2586	1.0	#VALUE!	1	0.002333886	0.529	0.0	0.0	-132236214019	14	19	10	3UTR		1	1	2
hsa-miR-222-3p	XM_017008427	MAPK10	2634	2653	1.0	#VALUE!	1	0.002333886	0.529	0.0	0.0	-132236214019	14	19	10	3UTR		1	1	2
hsa-miR-222-3p	XM_017008440	MAPK10	2639	2658	1.0	#VALUE!	1	0.002333886	0.529	0.0	0.0	-132236214019	14	19	10	3UTR		1	1	2
hsa-miR-222-3p	XM_017008445	MAPK10	2436	2455	1.0	#VALUE!	1	0.002333886	0.529	0.0	0.0	-132236214019	14	19	10	3UTR		1	1	2
hsa-miR-222-3p	XM_017008451	MAPK10	2441	2460	1.0	#VALUE!	1	0.002333886	0.529	0.0	0.0	-132236214019	14	19	10	3UTR		1	1	2
hsa-miR-222-3p	XM_017008452	MAPK10	2579	2598	1.0	#VALUE!	1	0.002333886	0.529	0.0	0.0	-132236214019	14	19	10	3UTR		1	1	2
hsa-miR-222-3p	XM_017008420	MAPK10	2999	3018	1.0	#VALUE!	1	0.002333886	0.529	0.0	0.0	-132236214019	14	19	10	3UTR		1	1	2
hsa-miR-222-3p	XM_006714268	MAPK10	2542	2561	1.0	#VALUE!	1	0.002333886	0.529	0.0	0.0	-132236214019	14	19	10	3UTR		1	1	2
hsa-miR-222-3p	XM_017008435	MAPK10	2547	2566	1.0	#VALUE!	1	0.002333886	0.529	0.0	0.0	-132236214019	14	19	10	3UTR		1	1	2
hsa-miR-222-3p	XM_017008429	MAPK10	2647	2666	1.0	#VALUE!	1	0.002333886	0.529	0.0	0.0	-132236214019	14	19	10	3UTR		1	1	2
hsa-miR-222-3p	XM_005263129	MAPK10	2377	2396	1.0	#VALUE!	1	0.002333886	0.529	0.0	0.0	-132236214019	14	19	10	3UTR		1	1	2
hsa-miR-222-3p	XM_017008430	MAPK10	2382	2401	1.0	#VALUE!	1	0.002333886	0.529	0.0	0.0	-132236214019	14	19	10	3UTR		1	1	2
hsa-miR-222-3p	XM_017008423	MAPK10	2287	2306	1.0	#VALUE!	1	0.002333886	0.529	0.0	0.0	-132236214019	14	19	10	3UTR		1	1	2
hsa-miR-222-3p	XM_017008436	MAPK10	2292	2311	1.0	#VALUE!	1	0.002333886	0.529	0.0	0.0	-132236214019	14	19	10	3UTR		1	1	2
hsa-miR-222-3p	XM_011532118	MAPK10	2468	2487	1.0	#VALUE!	1	0.002333886	0.529	0.0	0.0	-132236214019	14	19	10	3UTR		1	1	2
hsa-miR-222-3p	XM_011532121	MAPK10	2304	2323	1.0	#VALUE!	1	0.002333886	0.529	0.0	0.0	-132236214019	14	19	10	3UTR		1	1	2
hsa-miR-222-3p	XM_017008437	MAPK10	2309	2328	1.0	#VALUE!	1	0.002333886	0.529	0.0	0.0	-132236214019	14	19	10	3UTR		1	1	2
hsa-miR-222-3p	XM_005263130	MAPK10	2372	2391	1.0	#VALUE!	1	0.002333886	0.529	0.0	0.0	-132236214019	14	19	10	3UTR		1	1	2
hsa-miR-222-3p	XM_017008432	MAPK10	2376	2395	1.0	#VALUE!	1	0.002333886	0.529	0.0	0.0	-132236214019	14	19	10	3UTR		1	1	2
hsa-miR-222-3p	NM_004784	NDST3	4490	4507	1.0	#VALUE!	0	56.3227	0.441	0.115443716667	0.08421866375	-996132312496	16	17	16	3UTR		1	1	2
hsa-miR-222-3p	NM_001039618	CREBZF	5353	5370	1.0	#VALUE!	1	0.0006360383	0.676	135062328571	104557785125	-840585589311	13	17	7	3UTR		1	1	2
hsa-miR-222-3p	NM_207645	C11orf87	2276	2299	1.0	#VALUE!	0	24.6349	0.544	219407013133	19683077025	-738221974227	19	23	10	3UTR		1	1	2
hsa-miR-222-3p	NM_014747	RIMS3	2144	2176	1.0	#VALUE!	1	0.0001267594	0.471	0.353432548387	0.7120293225	-379332483736	19	32	10	3UTR		1	1	2
hsa-miR-222-3p	NM_004555	NFATC3	5524	5587	1.0	#VALUE!	1	0.001012486	0.441	0.599134901111	0.627253069625	-70054194726	16	25	9	3UTR		1	1	2
hsa-miR-222-3p	NM_173163	NFATC3	5509	5572	1.0	#VALUE!	1	0.001012486	0.441	0.599134901111	0.627253069625	-70054194726	16	25	9	3UTR		1	1	2
hsa-miR-222-3p	NM_173165	NFATC3	5420	5483	1.0	#VALUE!	1	0.001012486	0.441	0.599134901111	0.627253069625	-70054194726	16	25	9	3UTR		1	1	2
hsa-miR-222-3p	NM_014028	OSTM1	4038	4053	1.0	#VALUE!	0	43.3681	0.529	310623624444	213184426625	-144010492037	14	15	14	3UTR		1	1	2
hsa-miR-222-3p	NM_001010852	CLVS2	10160	10204	1.0	#VALUE!	1	0.01661633	0.647	#VALUE!	#VALUE!	-39375744462	20	44	8	3UTR		1	1	2
hsa-miR-222-3p	NM_001007225	IGF2BP2	1836	1860	1.0	#VALUE!	0	0.001762475	0.5	28310095	1408518405	-864781157242	17	24	8	3UTR		1	1	2
hsa-miR-222-3p	NM_006548	IGF2BP2	1965	1989	1.0	#VALUE!	0	0.001762475	0.5	0.9252287	15262608475	-864781157242	17	24	8	3UTR		1	1	2
hsa-miR-222-3p	NM_001291869	IGF2BP2	1983	2007	1.0	#VALUE!	0	0.001762475	0.5	118809422	10566610925	-864781157242	17	24	8	3UTR		1	1	2
hsa-miR-222-3p	NM_003601	SMARCA5	6894	6913	1.0	#VALUE!	0	0.0001130422	0.662	#VALUE!	0.04833186625	-650068725424	16	19	9	3UTR		1	1	2
hsa-miR-222-3p	NM_003601	SMARCA5	6208	6245	1.0	#VALUE!	0	0.005197799	0.574	0.281928085714	#VALUE!	-115012569171	17	37	9	3UTR		1	1	2
hsa-miR-222-3p	NM_003601	SMARCA5	6125	6142	1.0	#VALUE!	0	0.0007055992	0.426	#VALUE!	#VALUE!	-996132312496	16	17	16	3UTR		1	1	2
hsa-miR-222-3p	NM_012334	MYO10	10844	10862	1.0	#VALUE!	1	27.7401	0.471	376105122143	34318216625	-402637391766	16	18	14	3UTR		1	1	2
hsa-miR-222-3p	NM_014909	VASH1	4172	4192	1.0	#VALUE!	0	0.0004487528	0.353	0.5373606875	0.27425827425	-105487703336	17	20	14	3UTR		1	1	2
hsa-miR-222-3p	NM_021240	DMRT3	1470	1483	1.0	#VALUE!	0	2.18201	0.485	0.836908966667	18530798225	-136655996435	12	13	12	3UTR		1	1	2
hsa-miR-222-3p	NM_005392	PHF2	3819	3838	1.0	#VALUE!	0	56.2112	0.382	159234642857	118300058375	-797341969367	16	19	12	3UTR		1	1	2
hsa-miR-222-3p	NM_005392	PHF2	4163	4185	1.0	#VALUE!	1	15.4918	0.353	0.657189666667	0.2772064775	-789879898503	17	22	11	3UTR		1	1	2
hsa-miR-328-3p	NM_001271620	ZNF423	4044	4081	0.961538461538	#VALUE!	1	33.5963	0.456	466320246154	605122216	-476182347791	18	25	13	3UTR		1	1	2
hsa-miR-328-3p	NM_015069	ZNF423	3934	3971	0.961538461538	#VALUE!	1	33.5963	0.456	667376761538	599286855	-476182347791	18	25	13	3UTR		1	1	2
hsa-miR-328-3p	NM_017994	TMEM248	3632	3654	0.961538461538	#VALUE!	1	0.0006301213	0.397	#VALUE!	#VALUE!	-624613133204	18	22	13	3UTR		1	1	2
hsa-miR-328-3p	XM_005268422	NR3C1	2765	2782	1.0	#VALUE!	1	0.007292795	0.559	0.0	0.0	-101979517027	12	17	9	3UTR		1	1	2
hsa-miR-328-3p	NM_003406	YWHAZ	1443	1465	1.0	#VALUE!	0	0.0006277048	0.603	348953492857	362658613125	-987071184167	16	22	8	3UTR		1	1	2
hsa-miR-328-3p	NM_001135699	YWHAZ	2853	2888	1.0	#VALUE!	0	0.01093787	0.559	361656725	34572461525	-759446030636	19	35	11	3UTR		1	1	2
hsa-miR-328-3p	NM_145690	YWHAZ	2910	2945	1.0	#VALUE!	0	0.01093787	0.559	0.852477	148211825625	-759446030636	19	35	11	3UTR		1	1	2
hsa-miR-328-3p	XM_005251061	YWHAZ	3233	3268	1.0	#VALUE!	0	0.01093787	0.559	0.0	0.0	-759446030636	19	35	11	3UTR		1	1	2
hsa-miR-328-3p	XM_005251063	YWHAZ	3005	3040	1.0	#VALUE!	0	0.01093787	0.559	0.0	0.0	-759446030636	19	35	11	3UTR		1	1	2
hsa-miR-328-3p	NM_001077195	ZNF436	3486	3521	1.0	#VALUE!	1	0.000325429	0.529	224175127273	16113152575	-730759903363	19	35	8	3UTR		1	1	2
hsa-miR-328-3p	NM_000330	RS1	1892	1912	1.0	#VALUE!	0	0.1472069	0.397	0.194779847059	0.2156181475	-954656246864	17	20	10	3UTR		1	1	2
hsa-miR-328-3p	NM_001011718	XKR7	2475	2502	1.0	#VALUE!	0	0.02298383	0.368	0.54178235	0.2158176575	-549511392051	19	27	9	3UTR		1	1	2
hsa-miR-328-3p	NM_001243953	KIF2A	3807	3843	1.0	#VALUE!	1	0.0120294	0.574	266315878947	118714896125	-508245545002	18	31	9	3UTR		1	1	2
hsa-miR-328-3p	NM_001987	ETV6	1837	1864	1.0	#VALUE!	1	3.13605	0.471	0.974296033333	121683834625	-610695976654	19	27	10	3UTR		1	1	2
hsa-miR-328-3p	NM_001282397	HPCAL4	4269	4303	1.0	#VALUE!	1	9.59379	0.368	0.822973090909	251788263112	-39375744462	21	34	7	3UTR		1	1	2
hsa-miR-328-3p	NM_001284233	GTDC1	1305	1333	1.0	#VALUE!	1	0.0005633333	0.529	376283235294	35757329775	-48497144956	19	28	7	3UTR		1	1	2
hsa-miR-328-3p	NM_020935	USP37	6869	6887	1.0	#VALUE!	1	0.490772	0.559	3057849	287403892875	-495700071937	15	18	8	3UTR		1	1	2
hsa-miR-328-3p	XM_017023077	ZNF423	4010	4047	1.0	#VALUE!	1	33.5963	0.456	0.0	0.0	-476182347791	18	25	13	3UTR		1	1	2
hsa-miR-328-3p	XM_017023078	ZNF423	3983	4020	1.0	#VALUE!	1	33.5963	0.456	0.0	0.0	-476182347791	18	25	13	3UTR		1	1	2
hsa-miR-328-3p	NM_001109763	GSG1L	3951	3974	1.0	#VALUE!	1	0.036748	0.456	143772245864	224355040875	-39375744462	18	23	8	3UTR		1	1	2
hsa-miR-328-3p	NM_004992	MECP2	4257	4277	1.0	#VALUE!	1	0.002015545	0.426	#VALUE!	#VALUE!	-754033998805	18	20	11	3UTR		1	1	2
hsa-miR-328-3p	NM_004992	MECP2	8231	8256	1.0	#VALUE!	0	11.2012	0.353	157381305882	211319922375	-703880045538	19	25	10	3UTR		1	1	2
hsa-miR-328-3p	NM_001243952	KIF2A	4067	4103	1.0	#VALUE!	1	0.0120294	0.574	266315878947	118714896125	-508245545002	18	31	9	3UTR		1	1	2
hsa-miR-328-3p	NM_001098511	KIF2A	3978	4014	1.0	#VALUE!	1	0.0120294	0.574	266315878947	118714896125	-508245545002	18	31	9	3UTR		1	1	2
hsa-miR-328-3p	NM_004520	KIF2A	3864	3900	1.0	#VALUE!	1	0.0120294	0.574	266315878947	118714896125	-508245545002	18	31	9	3UTR		1	1	2
hsa-miR-342-3p	NM_032148	SLC41A2	3065	3090	1.0	#VALUE!	1	0.07771871	0.588	537300577778	52415437675	-106728547543	18	25	9	3UTR	MIRT614774	1	1	2
hsa-miR-342-3p	NM_020899	ZBTB4	3510	3528	1.0	#VALUE!	1	0.001871042	0.426	0.864581054545	0.0166981375	-101657978462	16	18	14	3UTR		1	1	2
hsa-miR-342-3p	NM_002379	MATN1	2562	2586	1.0	#VALUE!	1	0.09312255	0.353	518179888889	485217416875	-981601483679	19	24	9	3UTR		1	1	2
hsa-miR-342-3p	XM_006721811	TANC2	11954	11971	1.0	#VALUE!	1	0.0004987679	0.647	0.0	0.0	-113982828439	15	17	10	3UTR		1	1	2
hsa-miR-342-3p	NM_025185	TANC2	8739	8762	1.0	#VALUE!	0	0.06875831	0.676	409997	237363652125	-845024895834	18	23	8	3UTR		1	1	2
hsa-miR-342-3p	NM_025185	TANC2	6062	6107	1.0	#VALUE!	1	0.02195521	0.544	230573733333	29306397625	-569245027962	15	18	12	3UTR		1	1	2
hsa-miR-342-3p	NM_015569	DNM3	6979	7025	1.0	#VALUE!	1	0.03001478	0.618	#VALUE!	0.5495885225	-134976292297	14	18	9	3UTR		1	1	2
hsa-miR-342-3p	NM_001136127	DNM3	6967	7013	1.0	#VALUE!	1	0.03001478	0.618	#VALUE!	0.5495885225	-134976292297	14	18	9	3UTR		1	1	2
hsa-miR-342-3p	NM_006732	FOSB	3564	3589	1.0	#VALUE!	1	0.0006553706	0.485	0.936749322222	0.42784184875	-136971789704	17	19	17	3UTR		1	1	2
hsa-miR-342-3p	NM_001114171	FOSB	3456	3481	1.0	#VALUE!	1	0.0006553706	0.485	0.936749322222	0.42784184875	-136971789704	17	19	17	3UTR		1	1	2
hsa-miR-342-3p	XM_005258691	FOSB	3423	3448	1.0	#VALUE!	1	0.0006553706	0.485	0.0	0.0	-136971789704	17	19	17	3UTR		1	1	2
hsa-miR-342-3p	NM_181838	UBE2D2	1535	1560	1.0	#VALUE!	1	0.1435981	0.515	105048657143	204943013125	-135529293616	16	25	7	3UTR		1	1	2
hsa-miR-342-3p	NM_003339	UBE2D2	1371	1396	1.0	#VALUE!	1	0.1435981	0.515	105048657143	204943013125	-135529293616	16	25	7	3UTR		1	1	2
hsa-miR-342-3p	NM_001167623	CACNA1C	13342	13368	1.0	#VALUE!	1	0.0005313211	0.574	434035272727	38131688	-801982731605	18	21	11	3UTR		1	1	2
hsa-miR-342-3p	NM_001129840	CACNA1C	13342	13368	1.0	#VALUE!	1	0.0005313211	0.574	434035272727	38131688	-801982731605	18	21	11	3UTR		1	1	2
hsa-miR-342-3p	NM_001129827	CACNA1C	13486	13512	1.0	#VALUE!	1	0.0005313211	0.574	434035272727	38131688	-801982731605	18	21	11	3UTR		1	1	2
hsa-miR-342-3p	NM_001129832	CACNA1C	13402	13428	1.0	#VALUE!	1	0.0005313211	0.574	434035272727	38131688	-801982731605	18	21	11	3UTR		1	1	2
hsa-miR-342-3p	NM_001129831	CACNA1C	13426	13452	1.0	#VALUE!	1	0.0005313211	0.574	434035272727	38131688	-801982731605	18	21	11	3UTR		1	1	2
hsa-miR-342-3p	NM_001129833	CACNA1C	13399	13425	1.0	#VALUE!	1	0.0005313211	0.574	434035272727	38131688	-801982731605	18	21	11	3UTR		1	1	2
hsa-miR-342-3p	NM_001129842	CACNA1C	13342	13368	1.0	#VALUE!	1	0.0005313211	0.574	434035272727	38131688	-801982731605	18	21	11	3UTR		1	1	2
hsa-miR-342-3p	NM_001129829	CACNA1C	13465	13491	1.0	#VALUE!	1	0.0005313211	0.574	434035272727	38131688	-801982731605	18	21	11	3UTR		1	1	2
hsa-miR-342-3p	NM_001129834	CACNA1C	13399	13425	1.0	#VALUE!	1	0.0005313211	0.574	434035272727	38131688	-801982731605	18	21	11	3UTR		1	1	2
hsa-miR-342-3p	NM_000719	CACNA1C	13342	13368	1.0	#VALUE!	1	0.0005313211	0.574	434035272727	38131688	-801982731605	18	21	11	3UTR		1	1	2
hsa-miR-342-3p	NM_001129837	CACNA1C	13366	13392	1.0	#VALUE!	1	0.0005313211	0.574	434035272727	38131688	-801982731605	18	21	11	3UTR		1	1	2
hsa-miR-342-3p	NM_001129839	CACNA1C	13360	13386	1.0	#VALUE!	1	0.0005313211	0.574	434035272727	38131688	-801982731605	18	21	11	3UTR		1	1	2
hsa-miR-342-3p	NM_001129836	CACNA1C	13393	13419	1.0	#VALUE!	1	0.0005313211	0.574	434035272727	38131688	-801982731605	18	21	11	3UTR		1	1	2
hsa-miR-342-3p	NM_001129841	CACNA1C	13342	13368	1.0	#VALUE!	1	0.0005313211	0.574	434035272727	38131688	-801982731605	18	21	11	3UTR		1	1	2
hsa-miR-342-3p	NM_001129835	CACNA1C	13399	13425	1.0	#VALUE!	1	0.0005313211	0.574	434035272727	38131688	-801982731605	18	21	11	3UTR		1	1	2
hsa-miR-342-3p	NM_001129843	CACNA1C	13342	13368	1.0	#VALUE!	1	0.0005313211	0.574	434035272727	38131688	-801982731605	18	21	11	3UTR		1	1	2
hsa-miR-342-3p	NM_001129838	CACNA1C	13366	13392	1.0	#VALUE!	1	0.0005313211	0.574	434035272727	38131688	-801982731605	18	21	11	3UTR		1	1	2
hsa-miR-342-3p	NM_001167624	CACNA1C	13412	13438	1.0	#VALUE!	1	0.0005313211	0.574	434035272727	38131688	-801982731605	18	21	11	3UTR		1	1	2
hsa-miR-342-3p	NM_001129830	CACNA1C	13412	13438	1.0	#VALUE!	1	0.0005313211	0.574	434035272727	38131688	-801982731605	18	21	11	3UTR		1	1	2
hsa-miR-342-3p	XM_011521023	CACNA1C	13382	13408	1.0	#VALUE!	1	0.0005313211	0.574	0.0	0.0	-801982731605	18	21	11	3UTR		1	1	2
hsa-miR-342-3p	XM_011521023	CACNA1C	9222	9250	1.0	#VALUE!	0	0.0001173389	0.5	0.0	0.0	-828966070132	20	28	12	3UTR		1	1	2
hsa-miR-342-3p	NM_001040429	PCDH17	7065	7087	1.0	#VALUE!	1	33.7219	0.574	163089944444	205839832504	-134976292297	16	22	9	3UTR		1	1	2
hsa-miR-342-3p	NM_033300	LRP8	2709	2725	1.0	#VALUE!	1	0.01014331	0.662	0.4161041	0.40742453875	-102545973177	15	16	15	3UTR		1	1	2
hsa-miR-342-3p	NM_017522	LRP8	2430	2446	1.0	#VALUE!	1	0.01014331	0.662	0.31581046	0.5144698275	-102545973177	15	16	15	3UTR		1	1	2
hsa-miR-342-3p	NM_004631	LRP8	3219	3235	1.0	#VALUE!	1	0.01014331	0.662	0.7339073	0.926962102	-102545973177	15	16	15	3UTR		1	1	2
hsa-miR-342-3p	XM_017002267	LRP8	2613	2629	1.0	#VALUE!	1	0.01014331	0.662	0.0	0.0	-102545973177	15	16	15	3UTR		1	1	2
hsa-miR-342-3p	XM_017023704	FAM192A	2048	2092	1.0	#VALUE!	0	0.0004222428	0.603	0.0	0.0	-129419693787	18	23	9	3UTR		1	1	2
hsa-miR-342-3p	NM_001080508	TBX18	2315	2350	1.0	#VALUE!	1	0.0009849402	0.647	0.695402697059	0.06949775375	-39375744462	18	35	12	3UTR		1	1	2
hsa-miR-342-3p	NM_003940	USP13	5373	5390	1.0	#VALUE!	1	52.236	0.632	0.5807524	0.863522355	-140099985948	16	17	16	3UTR		1	1	2
hsa-miR-342-3p	NM_033296	MRFAP1	1722	1748	1.0	#VALUE!	1	0.003514839	0.647	0.666512964286	0.69968590075	-490607308676	14	16	14	3UTR		1	1	2
hsa-miR-342-3p	NM_001272053	MRFAP1	1603	1629	1.0	#VALUE!	1	0.003514839	0.647	0.666512964286	0.69968590075	-490607308676	14	16	14	3UTR		1	1	2
hsa-miR-342-3p	NM_178156	FUT8	3687	3700	1.0	#VALUE!	1	0.001790575	0.647	300595991667	3008299335	-705204361694	12	13	12	3UTR		1	1	2
hsa-miR-409-3p	NM_053031	MYLK	1008	1027	1.0	#VALUE!	0	0.000831899	0.632	0.740755383333	0.5453081025	-12371336944	15	19	11	3UTR		1	1	2
hsa-miR-409-3p	NM_053032	MYLK	1011	1030	1.0	#VALUE!	0	0.000831899	0.632	0.75312555	0.52582528625	-12371336944	15	19	11	3UTR		1	1	2
hsa-miR-409-3p	NM_001008537	NEXMIF	10007	10026	1.0	#VALUE!	0	5.38648	0.603	41730869875	241753562375	-108160254073	16	19	14	3UTR		1	1	2
hsa-miR-409-3p	NM_015443	KANSL1	4324	4352	1.0	#VALUE!	0	0.003753038	0.515	3347137625	25092569875	-114085562859	17	28	8	3UTR		1	1	2
hsa-miR-409-3p	NM_015534	ZZZ3	5052	5072	1.0	#VALUE!	1	0.04152172	0.662	15189775	249860416825	-124080483578	17	20	12	3UTR		1	1	2
hsa-miR-409-3p	NM_198459	DENND2C	3715	3744	1.0	#VALUE!	1	0.004239126	0.559	0.38053915	0.810243235	-495700071937	19	29	9	3UTR		1	1	2
hsa-miR-409-3p	XM_011543055	ZC3H12C	3122	3141	1.0	#VALUE!	0	0.002233246	0.691	0.0	0.0	-13928624447	16	19	10	3UTR		1	1	2
hsa-miR-409-3p	XM_017018477	ZC3H12C	7770	7789	1.0	#VALUE!	0	0.002233246	0.691	0.0	0.0	-13928624447	16	19	10	3UTR		1	1	2
hsa-miR-409-3p	NM_003477	PDHX	2567	2586	1.0	#VALUE!	1	0.006780418	0.706	203349688889	0.92540276375	-128463227128	16	19	9	3UTR		1	1	2
hsa-miR-409-3p	NM_001166158	PDHX	1886	1905	1.0	#VALUE!	1	0.006780418	0.706	203349688889	0.92540276375	-128463227128	16	19	9	3UTR		1	1	2
hsa-miR-409-3p	NM_001135024	PDHX	2238	2257	1.0	#VALUE!	1	0.006780418	0.706	203349688889	0.92540276375	-128463227128	16	19	9	3UTR		1	1	2
hsa-miR-92a-3p	NM_000171	GLRA1	1655	1675	0.961538461538	#VALUE!	0	0.04191045	0.441	0.719489133333	0.461187985	-134444989045	16	20	9	3UTR		1	1	2
hsa-miR-92a-3p	NM_001146040	GLRA1	1679	1699	0.961538461538	#VALUE!	0	0.04191045	0.441	0.719489133333	0.461187985	-134444989045	16	20	9	3UTR		1	1	2
hsa-miR-92a-3p	NM_001282691	LRRFIP2	2459	2479	0.961538461538	#VALUE!	0	0.0003554492	0.471	1746864	1783870065	-723613681449	16	20	11	3UTR		1	1	2
hsa-miR-92a-3p	NM_006309	LRRFIP2	3060	3080	0.961538461538	#VALUE!	0	0.0003554492	0.471	198829428571	170966472125	-723613681449	16	20	11	3UTR		1	1	2
hsa-miR-92a-3p	XM_005249033	MYLIP	2543	2579	0.961538461538	#VALUE!	1	0.0004516457	0.544	0.0	0.0	-39375744462	18	36	11	3UTR	MIRT004091	1	1	2
hsa-miR-92a-3p	NM_001303429	PIK3R3	2109	2132	0.961538461538	#VALUE!	0	0.005775768	0.353	175412366667	0.95490068725	-703880045538	19	23	12	3UTR		1	1	2
hsa-miR-92a-3p	NM_001099666	PTAR1	6778	6798	0.961538461538	#VALUE!	0	0.006141254	0.662	0.132799028571	0.5466751665	-906122420316	16	20	7	3UTR	MIRT534962	1	1	2
hsa-miR-92a-3p	NM_006219	PIK3CB	4313	4351	0.974358974359	#VALUE!	1	0.03224012	0.603	332839932571	4689290984	-39375744462	21	38	9	3UTR		1	1	2
hsa-miR-92a-3p	NM_001256045	PIK3CB	3179	3217	0.974358974359	#VALUE!	1	0.03224012	0.603	605164495231	527460288087	-39375744462	21	38	9	3UTR		1	1	2
hsa-miR-92a-3p	XM_006723179	SERTAD3	1323	1345	0.974358974359	#VALUE!	1	0.001369309	0.441	0.0	0.0	-962989802671	18	22	8	3UTR	MIRT049827	1	1	2
hsa-miR-92a-3p	NM_003206	TCF21	1064	1083	0.974358974359	#VALUE!	1	0.00595574	0.676	443488363636	2452719575	-857350836846	16	19	11	3UTR		1	1	2
hsa-miR-92a-3p	NM_001271618	PPP1R12C	2809	2839	0.980769230769	#VALUE!	1	0.000569113	0.471	0.4675832125	0.309547995	-834076741404	18	30	8	3UTR	MIRT726891	1	1	2
hsa-miR-92a-3p	NM_017607	PPP1R12C	2815	2845	0.980769230769	#VALUE!	1	0.000569113	0.471	0.4675832125	0.309547995	-834076741404	18	30	8	3UTR	MIRT726891	1	1	2
hsa-miR-92a-3p	NM_005811	GDF11	3618	3641	1.0	#VALUE!	0	0.002231875	0.529	0.884257857143	0.9509837325	-69568165297	19	23	8	3UTR		1	1	2
hsa-miR-92a-3p	NM_207344	SPRYD4	1135	1156	1.0	#VALUE!	1	0.0001674944	0.544	1786363	0.51039284375	-78606057811	16	21	8	3UTR	MIRT135560	1	1	2
hsa-miR-92a-3p	NM_171825	CAMK2A	4785	4805	1.0	#VALUE!	0	0.005919871	0.471	20701578	2527093755	-828966070132	17	20	10	3UTR		1	1	2
hsa-miR-92a-3p	NM_015981	CAMK2A	4818	4838	1.0	#VALUE!	0	0.005919871	0.471	20701578	2527093755	-828966070132	17	20	10	3UTR		1	1	2
hsa-miR-92a-3p	NM_005895	GOLGA3	5641	5659	1.0	#VALUE!	1	0.204513	0.382	416024644444	378352174875	-126407893122	17	18	17	3UTR	MIRT049310	1	1	2
hsa-miR-92a-3p	NM_001164213	LRCH1	3735	3768	1.0	#VALUE!	1	0.0138225	0.485	0.250116428261	0.093469196875	-495700071937	17	25	9	3UTR		1	1	2
hsa-miR-92a-3p	NM_032467	ASPH	2820	2844	1.0	#VALUE!	0	0.01231798	0.574	26781831875	285337553037	-650068725424	17	24	8	3UTR		1	1	2
hsa-miR-92a-3p	NM_020164	ASPH	2865	2889	1.0	#VALUE!	0	0.01231798	0.574	279079964562	364877067125	-650068725424	17	24	8	3UTR		1	1	2
hsa-miR-92a-3p	NM_018299	UBE2W	5408	5442	1.0	#VALUE!	1	0.0001574842	0.471	0.679236425263	0.596642386	-495700071937	16	21	9	3UTR		1	1	2
hsa-miR-92a-3p	NM_018299	UBE2W	4832	4851	1.0	#VALUE!	1	0.0008804047	0.471	0.502594955556	0.29562622375	-113516586995	14	19	9	3UTR		1	1	2
hsa-miR-92a-3p	NM_001001481	UBE2W	4865	4884	1.0	#VALUE!	1	0.0008804047	0.471	0.135518244444	0.3448300125	-113516586995	14	19	9	3UTR		1	1	2
hsa-miR-92a-3p	NM_057749	CCNE2	1667	1683	1.0	#VALUE!	0	0.0007211279	0.618	3878890875	345831898	-108356930813	14	16	12	3UTR		1	1	2
hsa-miR-92a-3p	XM_017013958	CCNE2	1809	1825	1.0	#VALUE!	0	0.0007211279	0.618	0.0	0.0	-108356930813	14	16	12	3UTR		1	1	2
hsa-miR-92a-3p	XM_017006621	PIK3CB	4196	4234	1.0	#VALUE!	1	0.03224012	0.603	0.0	0.0	-39375744462	21	38	9	3UTR		1	1	2
hsa-miR-92a-3p	NM_001178139	TFDP2	7305	7323	1.0	#VALUE!	1	1.35585	0.426	0.996265666667	0.8577125025	-126407893122	17	18	17	3UTR		1	1	2
hsa-miR-92a-3p	NM_001178138	TFDP2	7343	7361	1.0	#VALUE!	1	1.35585	0.426	1466558	141415727	-126407893122	17	18	17	3UTR		1	1	2
hsa-miR-92a-3p	XM_017007097	TFDP2	4210	4229	1.0	#VALUE!	0	2.08959	0.441	0.0	0.0	-106029521269	17	19	10	3UTR		1	1	2
hsa-miR-92a-3p	NM_032505	KBTBD8	4574	4592	1.0	#VALUE!	0	0.002172852	0.647	364920207143	41774626425	-674758927398	14	18	7	3UTR		1	1	2
hsa-miR-92a-3p	NM_024052	GID4	1216	1259	1.0	#VALUE!	0	0.70161	0.382	119153923529	10679125275	-907603789418	18	25	10	3UTR	MIRT076197	1	1	2
hsa-miR-92a-3p	NM_020772	NUFIP2	2839	2857	1.0	#VALUE!	0	0.0002751633	0.574	11056270625	0.8514549475	-108527735094	15	18	9	3UTR	MIRT547277	1	1	2
hsa-miR-92a-3p	NM_014876	JOSD1	1912	1930	1.0	#VALUE!	1	0.557947	0.426	0.267618888889	0.92051978625	-126407893122	17	18	17	3UTR	MIRT727389	1	1	2
hsa-miR-92a-3p	NM_001142546	LUZP1	6022	6076	1.0	#VALUE!	1	0.001172166	0.603	114085464706	151102937562	-39375744462	18	36	10	3UTR		1	1	2
hsa-miR-92a-3p	NM_032591	SLC9A7	4106	4124	1.0	#VALUE!	1	0.00193459	0.368	0.343712655556	0.19907246625	-126407893122	17	18	17	3UTR		1	1	2
hsa-miR-92a-3p	NM_001257291	SLC9A7	3145	3163	1.0	#VALUE!	1	0.814306	0.412	#VALUE!	0.17709578125	-126407893122	17	18	17	3UTR		1	1	2
hsa-miR-92a-3p	NM_001257291	SLC9A7	4109	4127	1.0	#VALUE!	1	0.00193459	0.368	0.178681644444	0.23406208875	-126407893122	17	18	17	3UTR		1	1	2
hsa-miR-92a-3p	NM_033018	CDK16	2399	2439	1.0	#VALUE!	1	0.003882418	0.456	109535105	0.9642289925	-800485538994	19	40	10	3UTR	MIRT109926	1	1	2
hsa-miR-92a-3p	NM_006201	CDK16	2292	2332	1.0	#VALUE!	1	0.003882418	0.456	109535105	0.9642289925	-800485538994	19	40	10	3UTR	MIRT109926	1	1	2
hsa-miR-92a-3p	NM_001170460	CDK16	2157	2197	1.0	#VALUE!	1	0.003882418	0.456	109535105	0.9642289925	-800485538994	19	40	10	3UTR	MIRT109926	1	1	2
hsa-miR-92a-3p	NM_138270	ATRX	9348	9379	1.0	#VALUE!	0	0.0001859801	0.691	419387308333	325745947875	-954656246864	16	20	12	3UTR		1	1	2
hsa-miR-92a-3p	NM_000489	ATRX	9462	9493	1.0	#VALUE!	0	0.0001859801	0.691	194963941667	170585691375	-954656246864	16	20	12	3UTR		1	1	2
hsa-miR-92a-3p	NM_022817	PER2	5357	5375	1.0	#VALUE!	1	24.7503	0.441	267577832222	350355029625	-126407893122	17	18	17	3UTR	MIRT712322	1	1	2
hsa-miR-92a-3p	XM_005245678	DENND4B	5145	5164	1.0	#VALUE!	0	5.01622	0.441	0.0	0.0	-12371336944	17	19	14	3UTR	MIRT049787	1	1	2
hsa-miR-92a-3p	XM_005245678	DENND4B	5761	5783	1.0	#VALUE!	1	0.0007634339	0.485	0.0	0.0	-782876005055	17	22	8	3UTR	MIRT049787	1	1	2
hsa-miR-92a-3p	NM_019121	PPP1R37	2681	2702	1.0	#VALUE!	0	17.7917	0.368	#VALUE!	0.06675316625	-152476156792	17	21	10	3UTR	MIRT082470	1	1	2
hsa-miR-92a-3p	NM_019121	PPP1R37	2754	2776	1.0	#VALUE!	0	3.54478	0.353	0.936585264286	0.5509236475	-650068725424	18	22	11	3UTR	MIRT082470	1	1	2
hsa-miR-92a-3p	NM_002285	AFF3	5830	5848	1.0	#VALUE!	1	0.145384	0.382	143770103333	113157244625	-126407893122	17	18	17	3UTR		1	1	2
hsa-miR-92a-3p	NM_001025108	AFF3	5813	5831	1.0	#VALUE!	1	0.145384	0.382	0.426564344444	0.97934423875	-126407893122	17	18	17	3UTR		1	1	2
hsa-miR-92a-3p	NM_021622	PLEKHA1	2508	2547	1.0	#VALUE!	1	0.141938	0.382	#VALUE!	0.35270608	-126407893122	17	19	17	3UTR	MIRT055787	1	1	2
hsa-miR-92a-3p	XM_005248500	TNPO1	2952	2972	1.0	#VALUE!	0	0.0006831812	0.426	0.0	0.0	-126043860244	15	20	6	3UTR	MIRT049301	1	1	2
hsa-miR-92a-3p	NM_020801	ARRDC3	2671	2688	1.0	#VALUE!	0	0.005904363	0.662	279855785714	195506841588	-957236374939	14	17	7	3UTR		1	1	2
hsa-miR-92a-3p	NM_002372	MAN2A1	5149	5174	1.0	#VALUE!	1	18.6497	0.676	3893983	174621906	-379332483736	18	23	15	3UTR	MIRT727258	1	1	2
hsa-miR-92a-3p	NM_001307936	SLC38A2	4268	4296	1.0	#VALUE!	0	0.007879304	0.662	3834914	310425456	-986134350328	16	22	8	3UTR		1	1	2
hsa-miR-92a-3p	NM_018976	SLC38A2	4384	4412	1.0	#VALUE!	0	0.007879304	0.662	3834914	310425456	-986134350328	16	22	8	3UTR		1	1	2
hsa-miR-92a-3p	NM_001300751	LMBR1L	2082	2103	1.0	#VALUE!	0	0.02743017	0.412	0.585677911111	0.9525510325	-650068725424	18	21	9	3UTR	MIRT049211	1	1	2
hsa-miR-92a-3p	NM_018113	LMBR1L	2142	2163	1.0	#VALUE!	0	0.02743017	0.412	0.585677911111	0.9525510325	-650068725424	18	21	9	3UTR	MIRT049211	1	1	2
hsa-miR-92a-3p	NM_015149	RGL1	2950	2972	1.0	#VALUE!	1	0.0004633818	0.471	#VALUE!	0.2536541375	-945376307613	19	22	8	3UTR		1	1	2
hsa-miR-92a-3p	NM_006763	BTG2	919	936	1.0	#VALUE!	0	0.00039608	0.456	0.50959776	0.19149125125	-141590935244	14	17	10	3UTR	MIRT061604	1	1	2
hsa-miR-92a-3p	XM_005244966	PLEKHA6	4420	4441	1.0	#VALUE!	0	0.05488787	0.471	0.0	0.0	-933931466909	18	21	11	3UTR		1	1	2
hsa-miR-92a-3p	NM_153259	MCOLN2	2162	2181	1.0	#VALUE!	1	0.001540685	0.632	392606988889	22545216525	-518008091453	16	19	9	3UTR	MIRT049683	1	1	2
hsa-miR-92a-3p	XM_005270719	MCOLN2	1939	1958	1.0	#VALUE!	1	0.001540685	0.632	0.0	0.0	-518008091453	16	19	9	3UTR	MIRT049683	1	1	2
hsa-miR-92a-3p	NM_001400	S1PR1	2186	2208	1.0	#VALUE!	0	0.0001545087	0.588	0.536326881818	0.00318579625	-13180282223	17	22	7	3UTR		1	1	2
hsa-miR-92a-3p	NM_001280560	ANP32E	2282	2299	1.0	#VALUE!	0	0.007829325	0.706	370413045	18128917025	-805661162101	16	17	16	3UTR	MIRT539229	1	1	2
hsa-miR-92a-3p	XM_017025959	TGIF1	1293	1310	1.0	#VALUE!	0	94.9639	0.662	0.0	0.0	-932546172965	14	17	7	3UTR		1	1	2
hsa-miR-92a-3p	XM_011525735	TGIF1	1399	1440	1.0	#VALUE!	0	94.9639	0.662	0.0	0.0	-932546172965	14	18	7	3UTR		1	1	2
hsa-miR-92a-3p	XM_017011109	ARID1B	5717	5740	1.0	#VALUE!	0	0.00139636	0.647	0.0	0.0	-969585467145	18	23	10	3UTR	MIRT049438	1	1	2
hsa-miR-92a-3p	NM_004036	ADCY3	4270	4292	1.0	#VALUE!	0	77.7247	0.368	0.032620152381	#VALUE!	-954656246864	18	22	10	3UTR		1	1	2
hsa-miR-92a-3p	NM_001320613	ADCY3	4273	4295	1.0	#VALUE!	0	77.7247	0.368	0.032620152381	#VALUE!	-954656246864	18	22	10	3UTR		1	1	2
hsa-miR-92a-3p	XM_011532496	ADCY3	3279	3301	1.0	#VALUE!	0	77.7247	0.368	0.0	0.0	-954656246864	18	22	10	3UTR		1	1	2
hsa-miR-92a-3p	XM_006711976	FOSL2	2462	2485	1.0	#VALUE!	1	0.001064402	0.412	0.0	0.0	-417062352651	18	23	8	3UTR		1	1	2
hsa-miR-92a-3p	NM_014011	SOCS5	2269	2302	1.0	#VALUE!	1	0.001008702	0.632	231652692857	1203648965	-452877439761	17	24	8	3UTR	MIRT054643	1	1	2
hsa-miR-92a-3p	NM_144949	SOCS5	2357	2390	1.0	#VALUE!	1	0.001008702	0.632	231652692857	1203648965	-452877439761	17	24	8	3UTR	MIRT054643	1	1	2
hsa-miR-92a-3p	NM_002994	CXCL5	1668	1684	1.0	#VALUE!	0	27.6072	0.515	0.575431333333	0.06875558	-155665584046	14	16	12	3UTR		1	1	2
hsa-miR-92a-3p	NM_203504	G3BP2	3267	3293	1.0	#VALUE!	1	0.01084021	0.544	510674694444	39152459925	-495700071937	19	26	10	3UTR	MIRT049526	1	1	2
hsa-miR-92a-3p	NM_203505	G3BP2	2112	2136	1.0	#VALUE!	1	0.0001063053	0.618	187919330435	3167802975	-379332483736	17	24	8	3UTR	MIRT049526	1	1	2
hsa-miR-92a-3p	NM_203505	G3BP2	3366	3392	1.0	#VALUE!	1	0.01084021	0.544	699166666667	521783325	-495700071937	19	26	10	3UTR	MIRT049526	1	1	2
hsa-miR-92a-3p	NM_012297	G3BP2	1977	2001	1.0	#VALUE!	1	0.0001063053	0.618	228498695652	273500798125	-379332483736	17	24	8	3UTR	MIRT049526	1	1	2
hsa-miR-92a-3p	NM_001115007	LIN54	2746	2764	1.0	#VALUE!	1	0.0670807	0.412	0.512407666667	0.59723305	-126407893122	17	18	17	3UTR		1	1	2
hsa-miR-92a-3p	NM_001288997	LIN54	2684	2702	1.0	#VALUE!	1	0.0670807	0.412	0.400140433333	0.511508565	-126407893122	17	18	17	3UTR		1	1	2
hsa-miR-92a-3p	NM_001115008	LIN54	2947	2965	1.0	#VALUE!	1	0.0670807	0.412	0.761891688889	0.630913375	-126407893122	17	18	17	3UTR		1	1	2
hsa-miR-92a-3p	NM_001288996	LIN54	3343	3361	1.0	#VALUE!	1	0.0670807	0.412	170993175556	19107651425	-126407893122	17	18	17	3UTR		1	1	2
hsa-miR-92a-3p	NM_001184690	NPNT	3114	3135	1.0	#VALUE!	0	0.009266988	0.485	#VALUE!	#VALUE!	-650068725424	17	21	9	3UTR		1	1	2
hsa-miR-92a-3p	NM_001184691	NPNT	3153	3174	1.0	#VALUE!	0	0.009266988	0.485	#VALUE!	#VALUE!	-650068725424	17	21	9	3UTR		1	1	2
hsa-miR-92a-3p	NM_001184693	NPNT	3066	3087	1.0	#VALUE!	0	0.009266988	0.485	#VALUE!	#VALUE!	-650068725424	17	21	9	3UTR		1	1	2
hsa-miR-92a-3p	NM_001033047	NPNT	3063	3084	1.0	#VALUE!	0	0.009266988	0.485	#VALUE!	#VALUE!	-650068725424	17	21	9	3UTR		1	1	2
hsa-miR-92a-3p	NM_001184692	NPNT	2976	2997	1.0	#VALUE!	0	0.009266988	0.485	#VALUE!	#VALUE!	-650068725424	17	21	9	3UTR		1	1	2
hsa-miR-92a-3p	XM_017007984	NPNT	2937	2958	1.0	#VALUE!	0	0.009266988	0.485	0.0	0.0	-650068725424	17	21	9	3UTR		1	1	2
hsa-miR-92a-3p	XM_005262888	NPNT	3191	3212	1.0	#VALUE!	0	0.009266988	0.485	0.0	0.0	-650068725424	17	21	9	3UTR		1	1	2
hsa-miR-92a-3p	NM_018569	AP1AR	5299	5316	1.0	#VALUE!	0	6.39626	0.485	#VALUE!	0.1714945125	-146702330706	14	17	12	3UTR		1	1	2
hsa-miR-92a-3p	NM_001128426	AP1AR	5200	5217	1.0	#VALUE!	0	6.39626	0.485	#VALUE!	0.1714945125	-146702330706	14	17	12	3UTR		1	1	2
hsa-miR-92a-3p	NM_001286563	GRAMD1B	7724	7740	1.0	#VALUE!	1	80.995	0.485	0.26497718	102459358125	-714012814695	14	16	10	3UTR	MIRT727528	1	1	2
hsa-miR-92a-3p	NM_001286563	GRAMD1B	2761	2792	1.0	#VALUE!	1	0.0002641891	0.588	622803375	28682128125	-623647057278	19	31	8	3UTR	MIRT727528	1	1	2
hsa-miR-92a-3p	NM_020716	GRAMD1B	7703	7719	1.0	#VALUE!	1	80.995	0.485	0.26497718	102459358125	-714012814695	14	16	10	3UTR	MIRT727528	1	1	2
hsa-miR-92a-3p	NM_020716	GRAMD1B	2740	2771	1.0	#VALUE!	1	0.0002641891	0.588	622803375	28682128125	-623647057278	19	31	8	3UTR	MIRT727528	1	1	2
hsa-miR-92a-3p	XM_017018050	GRAMD1B	7450	7466	1.0	#VALUE!	1	80.995	0.485	0.0	0.0	-714012814695	14	16	10	3UTR	MIRT727528	1	1	2
hsa-miR-92a-3p	NM_001286564	GRAMD1B	7433	7449	1.0	#VALUE!	1	80.995	0.485	0.26497718	102459358125	-714012814695	14	16	10	3UTR	MIRT727528	1	1	2
hsa-miR-92a-3p	NM_001286564	GRAMD1B	2470	2501	1.0	#VALUE!	1	0.0002641891	0.588	622803375	28682128125	-623647057278	19	31	8	3UTR	MIRT727528	1	1	2
hsa-miR-92a-3p	NM_013262	MYLIP	2743	2779	1.0	#VALUE!	1	0.0004516457	0.544	269634285714	3006874875	-39375744462	18	36	11	3UTR	MIRT004091	1	1	2
hsa-miR-92a-3p	NM_032552	DAB2IP	4624	4643	1.0	#VALUE!	0	7.4266	0.456	0.496464888889	1066430184	-141590935244	14	19	9	3UTR	MIRT173869	1	1	2
hsa-miR-92a-3p	XM_005251719	DAB2IP	5108	5129	1.0	#VALUE!	0	47.1068	0.309	0.0	0.0	-723613681449	18	21	11	3UTR	MIRT173869	1	1	2
hsa-miR-92a-3p	XM_006717271	TSC1	4478	4498	1.0	#VALUE!	0	0.0009894087	0.5	0.0	0.0	-17012402953	16	20	9	3UTR	MIRT726226	1	1	2
hsa-miR-92a-3p	NM_203344	SERTAD3	1263	1285	1.0	#VALUE!	1	0.001369309	0.441	0.1449365	0.91169542875	-962989802671	18	22	8	3UTR	MIRT049827	1	1	2
hsa-miR-92a-3p	NM_001079526	IKZF2	4407	4428	1.0	#VALUE!	0	0.001017868	0.544	#VALUE!	0.33439672875	-809481005094	16	21	6	3UTR	MIRT727461	1	1	2
hsa-miR-92a-3p	NM_020814	MARCH4	3891	3941	1.0	#VALUE!	1	0.0001935236	0.441	0.36197375	100414639625	-57294136647	19	24	8	3UTR		1	1	2
hsa-miR-92a-3p	NM_020814	MARCH4	3149	3169	1.0	#VALUE!	0	0.294743	0.471	0.797365542857	0.626820605	-662614198489	17	20	7	3UTR		1	1	2
hsa-miR-92a-3p	NM_032228	FAR1	4859	4884	1.0	#VALUE!	1	0.002226459	0.456	#VALUE!	0.1824983595	-495700071937	19	25	10	3UTR	MIRT129544	1	1	2
hsa-miR-92a-3p	NM_003654	CHST1	1951	1972	1.0	#VALUE!	0	92.7364	0.353	0.12936967125	26289898	-829127580885	17	21	8	3UTR	MIRT760617	1	1	2
hsa-miR-92a-3p	NM_002843	PTPRJ	6926	6948	1.0	#VALUE!	0	45.6297	0.441	0.0709770071429	0.51688543125	-738221974227	18	22	8	3UTR	MIRT130343	1	1	2
hsa-miR-92a-3p	NM_001270454	WWP2	3238	3258	1.0	#VALUE!	0	0.163003	0.309	#VALUE!	#VALUE!	-110902490035	17	20	10	3UTR		1	1	2
hsa-miR-92a-3p	NM_001270454	WWP2	4178	4196	1.0	#VALUE!	1	0.00592113	0.338	#VALUE!	#VALUE!	-902428166311	16	18	13	3UTR		1	1	2
hsa-miR-92a-3p	NM_001270453	WWP2	2928	2948	1.0	#VALUE!	0	0.163003	0.309	#VALUE!	#VALUE!	-110902490035	17	20	10	3UTR		1	1	2
hsa-miR-92a-3p	NM_001270453	WWP2	3868	3886	1.0	#VALUE!	1	0.00592113	0.338	#VALUE!	#VALUE!	-902428166311	16	18	13	3UTR		1	1	2
hsa-miR-92a-3p	NM_199424	WWP2	2383	2403	1.0	#VALUE!	0	0.163003	0.309	#VALUE!	#VALUE!	-110902490035	17	20	10	3UTR		1	1	2
hsa-miR-92a-3p	NM_199424	WWP2	3323	3341	1.0	#VALUE!	1	0.00592113	0.338	#VALUE!	#VALUE!	-902428166311	16	18	13	3UTR		1	1	2
hsa-miR-92a-3p	NM_001858	COL19A1	7784	7811	1.0	#VALUE!	0	0.0004334636	0.632	0.240055629412	#VALUE!	-933931466909	18	27	7	3UTR		1	1	2
hsa-miR-92a-3p	NM_001257160	CEP41	1675	1708	1.0	#VALUE!	0	46.4251	0.485	#VALUE!	#VALUE!	-651454019368	15	20	8	3UTR		1	1	2
hsa-miR-92a-3p	NM_006315	PCGF3	4864	4886	1.0	#VALUE!	1	0.0004089496	0.426	0.3302069	0.185980255	-902428166311	16	22	9	3UTR		1	1	2
hsa-miR-92a-3p	NM_001324098	GLYR1	1904	1930	1.0	#VALUE!	0	0.0009932493	0.368	338870464	18372176475	-954656246864	16	26	11	3UTR	MIRT727074	1	1	2
hsa-miR-92a-3p	NM_001324098	GLYR1	3384	3413	1.0	#VALUE!	1	0.02452245	0.485	515505618182	485220603	-676234892161	18	23	7	3UTR	MIRT727074	1	1	2
hsa-miR-92a-3p	NM_001308096	GLYR1	1851	1877	1.0	#VALUE!	0	0.0009932493	0.368	1009667052	207907937375	-954656246864	16	26	11	3UTR	MIRT727074	1	1	2
hsa-miR-92a-3p	NM_001308096	GLYR1	3331	3360	1.0	#VALUE!	1	0.02452245	0.485	291982127273	337099546875	-676234892161	18	23	7	3UTR	MIRT727074	1	1	2
hsa-miR-92a-3p	NM_032569	GLYR1	1869	1895	1.0	#VALUE!	0	0.0009932493	0.368	1554954372	1992504065	-954656246864	16	26	11	3UTR	MIRT727074	1	1	2
hsa-miR-92a-3p	NM_032569	GLYR1	3349	3378	1.0	#VALUE!	1	0.02452245	0.485	291982127273	337099546875	-676234892161	18	23	7	3UTR	MIRT727074	1	1	2
hsa-miR-92a-3p	NM_001324097	GLYR1	1712	1738	1.0	#VALUE!	0	0.0009932493	0.368	599473908	362485227125	-954656246864	16	26	11	3UTR	MIRT727074	1	1	2
hsa-miR-92a-3p	NM_032317	DNAJC30	2262	2300	1.0	#VALUE!	1	0.004613357	0.529	424124601081	348074658	-495700071937	19	38	8	3UTR	MIRT727868	1	1	2
hsa-miR-92a-3p	XM_005250508	PHTF2	3016	3033	1.0	#VALUE!	0	0.006470358	0.721	0.0	0.0	-124279825591	15	17	8	3UTR	MIRT171350	1	1	2
hsa-miR-92a-3p	NM_001278619	PCDH11Y	4820	4840	1.0	#VALUE!	0	8.37554	0.412	0.046783125	0.080393825	-11490417286	16	20	8	3UTR		1	1	2
hsa-miR-92a-3p	NM_032971	PCDH11Y	4651	4671	1.0	#VALUE!	0	8.37554	0.412	0.046783125	0.080393825	-11490417286	16	20	8	3UTR		1	1	2
hsa-miR-92a-3p	NM_032972	PCDH11Y	4905	4925	1.0	#VALUE!	0	8.37554	0.412	0.046783125	0.080393825	-11490417286	16	20	8	3UTR		1	1	2
hsa-miR-92a-3p	NM_178140	PDZD2	9114	9145	1.0	#VALUE!	0	0.05727384	0.441	0.47167653	0.09158875875	-12371336944	16	31	10	3UTR		1	1	2
hsa-miR-92a-3p	NM_015351	TTC9	1346	1366	1.0	#VALUE!	0	1.59144	0.368	#VALUE!	0.1715690325	-105967930635	17	20	10	3UTR		1	1	2
hsa-miR-92a-3p	NM_015351	TTC9	1294	1336	1.0	#VALUE!	0	52.5432	0.426	0.0274612243902	0.04976562	-954656246864	18	42	13	3UTR		1	1	2
hsa-miR-92a-3p	NM_138317	KCNK10	5580	5598	1.0	#VALUE!	0	0.01152037	0.456	257075632727	301626987	-136138434124	16	18	11	3UTR		1	1	2
hsa-miR-92a-3p	NM_138318	KCNK10	5251	5269	1.0	#VALUE!	0	0.01152037	0.456	143561732727	156152953125	-136138434124	16	18	11	3UTR		1	1	2
hsa-miR-92a-3p	NM_022151	MOAP1	1707	1725	1.0	#VALUE!	1	6.64963	0.382	105338848889	0.698568125	-126407893122	17	18	17	3UTR	MIRT513176	1	1	2
hsa-miR-92a-3p	NM_001282472	GOLGA8J	3513	3536	1.0	#VALUE!	1	0.003429238	0.618	338097225	26630942125	-499396410445	16	23	8	3UTR	MIRT511856	1	1	2
hsa-miR-92a-3p	NM_005159	ACTC1	1564	1609	1.0	#VALUE!	0	0.0001637805	0.471	#VALUE!	0.08063643875	-954656246864	15	18	12	3UTR	MIRT789958	1	1	2
