# Supplementary material for: Comparison of microRNA Expression Profile in Chronic Myeloid Leukemia Patients Newly Diagnosed and Treated by Allogeneic Hematopoietic Stem Cell Transplantation
Source: Front Oncol. 2020 Sep 4;10:1544. doi: 10.3389/fonc.2020.01544 (PMC7500210; doi:10.3389/fonc.2020.01544)
Supplement: Supplementary file 7 [file Data_Sheet_2.ZIP › UPREGULATED/Upregulated Total.csv]

mirnaid	refseqid	genesymbol	start	end	bindingp	energy	seed	accessibility	au	phylopstem	phylopflank	me	number_of_pairings	binding_region_length	longest_consecutive_pairings	position	validated	TargetScan	miRDB	soma
hsa-miR-127-3p	NM_001011553	SEPT7	1568	1609	1.0	#CAMPO!	1	0.0003686508	0.588	438.941.967.857	349.883.897.875	-379.332.483.736	19	34	12	3UTR	MIRT438271	1	1	2
hsa-miR-127-3p	NM_001242956	SEPT7	1463	1504	1.0	#CAMPO!	1	0.0003686508	0.588	438.941.967.857	349.883.897.875	-379.332.483.736	19	34	12	3UTR	MIRT438271	1	1	2
hsa-miR-127-3p	NM_138383	MTSS1L	2688	2709	1.0	#CAMPO!	0	1,10E+01	0.368	329.897.142.857	210.278.152.875	-112.220.084.244	16	21	7	3UTR		1	1	2
hsa-miR-139-5p	NM_001145648	RASGRF1	4174	4207	0.974358974359	#CAMPO!	1	9,20E+01	0.544	520.422.705	53.475.726.075	-495.700.071.937	18	28	12	3UTR		1	1	2
hsa-miR-139-5p	NM_002891	RASGRF1	4222	4255	0.974358974359	#CAMPO!	1	9,20E+01	0.544	520.422.705	438.530.175.375	-495.700.071.937	18	28	12	3UTR		1	1	2
hsa-miR-139-5p	NM_153815	RASGRF1	2644	2701	0.974358974359	#CAMPO!	1	9,20E+01	0.544	507.026.761.538	414.400.709.125	-495.700.071.937	18	28	12	3UTR		1	1	2
hsa-miR-139-5p	NM_001127493	ANK2	6951	6985	0.974358974359	#CAMPO!	1	0.001945865	0.603	169.419.727.273	200.216.842.863	-75.174.268.361	18	21	14	3UTR		1	1	2
hsa-miR-139-5p	NM_001148	ANK2	13255	13275	0.974358974359	#CAMPO!	1	0.001945865	0.603	353.778.181.818	178.870.102.975	-75.174.268.361	18	20	14	3UTR		1	1	2
hsa-miR-139-5p	NM_020977	ANK2	6986	7020	0.974358974359	#CAMPO!	1	0.001945865	0.603	169.419.727.273	200.216.842.863	-75.174.268.361	18	21	14	3UTR		1	1	2
hsa-miR-139-5p	NM_032458	PHF6	2488	2516	0.974358974359	#CAMPO!	1	9,00E+01	0.588	118.492.109.091	217.251.125	-814.121.767.332	18	23	11	3UTR		1	1	2
hsa-miR-139-5p	NM_001015877	PHF6	2158	2186	0.974358974359	#CAMPO!	1	9,00E+01	0.588	118.492.109.091	217.251.125	-814.121.767.332	18	23	11	3UTR		1	1	2
hsa-miR-139-5p	NM_001142864	PIEZO1	8024	8040	0.980769230769	#CAMPO!	1	0.07386407	0.588	#CAMPO!	#CAMPO!	-417.062.352.651	15	16	15	3UTR		1	1	2
hsa-miR-139-5p	NM_001032283	TMPO	2879	2895	1.0	#CAMPO!	1	1,52E-01	0.485	#CAMPO!	#CAMPO!	-737.317.722.726	14	16	13	3UTR		1	1	2
hsa-miR-139-5p	NM_001307975	TMPO	2759	2775	1.0	#CAMPO!	1	1,52E-01	0.485	#CAMPO!	#CAMPO!	-737.317.722.726	14	16	13	3UTR		1	1	2
hsa-miR-139-5p	NM_001032284	TMPO	2552	2568	1.0	#CAMPO!	1	1,52E-01	0.485	#CAMPO!	#CAMPO!	-737.317.722.726	14	16	13	3UTR		1	1	2
hsa-miR-139-5p	NM_001025252	TPD52	2765	2785	1.0	#CAMPO!	1	1,17E+01	0.618	102.660.966.667	0.57380048	-701.854.427.736	15	20	7	3UTR	MIRT731901	1	1	2
hsa-miR-139-5p	NM_001287143	TPD52	2792	2812	1.0	#CAMPO!	1	1,17E+01	0.618	123.160.741.111	0.497887445	-701.854.427.736	15	20	7	3UTR	MIRT731901	1	1	2
hsa-miR-139-5p	NM_002268	KPNA4	6564	6587	1.0	#CAMPO!	1	0.0001275341	0.515	248.246.853.333	34.534.492.225	-610.695.976.654	17	23	7	3UTR		1	1	2
hsa-miR-139-5p	NM_000304	PMP22	1286	1318	1.0	#CAMPO!	1	0.0001201193	0.471	440.290.673.913	31.714.504.075	-893.173.424.195	20	32	13	3UTR		1	1	2
hsa-miR-139-5p	NM_003916	AP1S2	1993	2012	1.0	#CAMPO!	0	0.0006677401	0.588	127.734.578.333	311.933.753.925	-651.454.019.368	15	19	7	3UTR		1	1	2
hsa-miR-139-5p	NM_001272071	AP1S2	2002	2021	1.0	#CAMPO!	0	0.0006677401	0.588	127.734.578.333	311.933.753.925	-651.454.019.368	15	19	7	3UTR		1	1	2
hsa-miR-139-5p	NM_001683	ATP2B2	6897	6914	1.0	#CAMPO!	0	0.008212752	0.603	2.344.566	427.132.710.875	-619.385.128.975	14	17	6	3UTR		1	1	2
hsa-miR-139-5p	NM_001001331	ATP2B2	7032	7049	1.0	#CAMPO!	0	0.008212752	0.603	720.622.666.667	5.508.706.415	-619.385.128.975	14	17	6	3UTR		1	1	2
hsa-miR-139-5p	NM_001184763	UHMK1	5931	5951	1.0	#CAMPO!	1	0.006010866	0.691	0.644771333333	0.99260901	-651.614.379.742	17	20	9	3UTR	MIRT697773	1	1	2
hsa-miR-139-5p	NM_175866	UHMK1	6272	6292	1.0	#CAMPO!	1	0.006010866	0.691	0.644771333333	0.99260901	-651.614.379.742	17	20	9	3UTR	MIRT697773	1	1	2
hsa-miR-139-5p	NM_144624	UHMK1	6183	6203	1.0	#CAMPO!	1	0.006010866	0.691	0.644771333333	0.99260901	-651.614.379.742	17	20	9	3UTR	MIRT697773	1	1	2
hsa-miR-139-5p	NM_197972	NME7	1508	1533	1.0	#CAMPO!	1	0.006711737	0.647	#CAMPO!	#CAMPO!	-39.375.744.462	18	25	11	3UTR		1	1	2
hsa-miR-139-5p	NM_013330	NME7	1539	1564	1.0	#CAMPO!	1	0.006711737	0.647	#CAMPO!	#CAMPO!	-39.375.744.462	18	25	11	3UTR		1	1	2
hsa-miR-139-5p	NM_016396	CTDSPL2	4496	4526	1.0	#CAMPO!	0	0.005693	0.588	0.928972781818	0.77696256625	-83.270.253.068	18	30	7	3UTR		1	1	2
hsa-miR-139-5p	NM_001168412	TSPAN3	1859	1885	1.0	#CAMPO!	0	1,20E+01	0.5	0.2800108	0.1903920875	-651.454.019.368	20	26	11	3UTR		1	1	2
hsa-miR-139-5p	NM_198902	TSPAN3	1976	2002	1.0	#CAMPO!	0	1,20E+01	0.5	0.66471676	1.329.207.525	-651.454.019.368	20	26	11	3UTR		1	1	2
hsa-miR-139-5p	NM_005724	TSPAN3	2051	2077	1.0	#CAMPO!	0	1,20E+01	0.5	296.245.692	22.013.523.125	-651.454.019.368	20	26	11	3UTR		1	1	2
hsa-miR-139-5p	NM_000875	IGF1R	7265	7287	1.0	#CAMPO!	1	1,76E-01	0.353	#CAMPO!	#CAMPO!	-117.567.418.409	18	22	10	3UTR	MIRT006942	1	1	2
hsa-miR-139-5p	NM_001291858	IGF1R	7262	7284	1.0	#CAMPO!	1	1,76E-01	0.353	#CAMPO!	#CAMPO!	-117.567.418.409	18	22	10	3UTR	MIRT006942	1	1	2
hsa-miR-139-5p	XM_017003567	TET3	5292	5317	1.0	#CAMPO!	0	0.0001265965	0.559	0.0	0.0	-108.588.035.269	18	25	9	3UTR		1	1	2
hsa-miR-139-5p	NM_002830	PTPN4	3566	3611	1.0	#CAMPO!	1	0.001216048	0.574	1.002.094.305	21.690.551.375	-495.700.071.937	19	45	12	3UTR		1	1	2
hsa-miR-139-5p	NM_001243121	PDE4A	4035	4056	1.0	#CAMPO!	1	0.0002681675	0.397	198.642.444.444	0.2121979275	-661.809.931.277	19	21	14	3UTR		1	1	2
hsa-miR-139-5p	NM_001111307	PDE4A	4125	4146	1.0	#CAMPO!	1	0.0002681675	0.397	198.642.444.444	0.2121979275	-661.809.931.277	19	21	14	3UTR		1	1	2
hsa-miR-139-5p	NM_001111308	PDE4A	3939	3960	1.0	#CAMPO!	1	0.0002681675	0.397	198.642.444.444	0.2121979275	-661.809.931.277	19	21	14	3UTR		1	1	2
hsa-miR-139-5p	NM_001111309	PDE4A	3834	3855	1.0	#CAMPO!	1	0.0002681675	0.397	198.642.444.444	0.2121979275	-661.809.931.277	19	21	14	3UTR		1	1	2
hsa-miR-139-5p	NM_006202	PDE4A	3607	3628	1.0	#CAMPO!	1	0.0002681675	0.397	198.642.444.444	0.2121979275	-661.809.931.277	19	21	14	3UTR		1	1	2
hsa-miR-139-5p	NM_000859	HMGCR	2841	2860	1.0	#CAMPO!	0	0.0004042613	0.574	0.692673833333	223.599.416.625	-12.371.336.944	17	19	11	3UTR		1	1	2
hsa-miR-139-5p	NM_001130996	HMGCR	2682	2701	1.0	#CAMPO!	0	0.0004042613	0.574	0.692673833333	223.599.416.625	-12.371.336.944	17	19	11	3UTR		1	1	2
hsa-miR-139-5p	NM_173797	PAPD4	4639	4676	1.0	#CAMPO!	1	8,83E+01	0.559	0.319272491125	0.0449531848375	-810.843.327.519	15	22	8	3UTR	MIRT314522	1	1	2
hsa-miR-139-5p	NM_173797	PAPD4	2563	2580	1.0	#CAMPO!	1	0.004832126	0.691	172.351.244	0.80510794125	-714.012.814.695	14	17	10	3UTR	MIRT314522	1	1	2
hsa-miR-139-5p	NM_001114393	PAPD4	4605	4642	1.0	#CAMPO!	1	8,83E+01	0.559	0.319272491125	0.0449531848375	-810.843.327.519	15	22	8	3UTR	MIRT314522	1	1	2
hsa-miR-139-5p	NM_001114393	PAPD4	2529	2546	1.0	#CAMPO!	1	0.004832126	0.691	172.351.244	0.80510794125	-714.012.814.695	14	17	10	3UTR	MIRT314522	1	1	2
hsa-miR-139-5p	NM_001297744	PAPD4	4593	4630	1.0	#CAMPO!	1	8,83E+01	0.559	0.319272491125	0.0449531848375	-810.843.327.519	15	22	8	3UTR	MIRT314522	1	1	2
hsa-miR-139-5p	NM_001297744	PAPD4	2517	2534	1.0	#CAMPO!	1	0.004832126	0.691	172.351.244	0.80510794125	-714.012.814.695	14	17	10	3UTR	MIRT314522	1	1	2
hsa-miR-139-5p	NM_020801	ARRDC3	1586	1627	1.0	#CAMPO!	0	0.001971658	0.588	226.967.075	125.144.842	-862.472.621.059	19	29	12	3UTR		1	1	2
hsa-miR-139-5p	NM_007054	KIF3A	3435	3482	1.0	#CAMPO!	0	0.0002343665	0.426	0.753876166667	0.410873927375	-952.014.760.033	17	21	9	3UTR		1	1	2
hsa-miR-139-5p	NM_001300791	KIF3A	3516	3563	1.0	#CAMPO!	0	0.0002343665	0.426	0.4845617	0.433316714875	-952.014.760.033	17	21	9	3UTR		1	1	2
hsa-miR-139-5p	NM_153207	AEBP2	1765	1783	1.0	#CAMPO!	1	0.002544441	0.603	3.641.844	2.947.162.025	-773.084.756.217	17	18	17	3UTR		1	1	2
hsa-miR-139-5p	NM_030809	CSRNP2	2835	2854	1.0	#CAMPO!	1	0.00100052	0.426	157.691.223.636	1.951.182.765	-101.091.522.312	15	19	7	3UTR		1	1	2
hsa-miR-139-5p	NM_030809	CSRNP2	2668	2690	1.0	#CAMPO!	0	0.0005827011	0.559	0.942016777778	10.677.252.775	-125.306.685.339	17	22	9	3UTR		1	1	2
hsa-miR-139-5p	NM_020134	DPYSL5	2647	2662	1.0	#CAMPO!	0	0.01269813	0.426	243.372.635	174.878.743	-17.012.402.953	14	15	14	3UTR		1	1	2
hsa-miR-139-5p	NM_001253723	DPYSL5	2564	2579	1.0	#CAMPO!	0	0.01269813	0.426	243.372.635	174.878.743	-17.012.402.953	14	15	14	3UTR		1	1	2
hsa-miR-139-5p	NM_001253724	DPYSL5	2567	2582	1.0	#CAMPO!	0	0.01269813	0.426	243.372.635	174.878.743	-17.012.402.953	14	15	14	3UTR		1	1	2
hsa-miR-139-5p	NM_001271594	SESN3	3084	3101	1.0	#CAMPO!	0	0.01437521	0.618	0.288005671429	0.88354320375	-128.933.657.782	13	17	7	3UTR		1	1	2
hsa-miR-139-5p	NM_001143820	ETS1	2004	2023	1.0	#CAMPO!	0	0.003784645	0.559	#CAMPO!	0.07079777425	-149.179.459.512	15	19	7	3UTR		1	1	2
hsa-miR-139-5p	NM_001162422	ETS1	1455	1474	1.0	#CAMPO!	0	0.003784645	0.559	123.332.985.714	172.887.145.325	-149.179.459.512	15	19	7	3UTR		1	1	2
hsa-miR-139-5p	NM_001642	APLP2	3481	3505	1.0	#CAMPO!	1	9,26E-01	0.529	0.62787062	0.59892964125	-502.746.344.403	20	24	9	3UTR		1	1	2
hsa-miR-139-5p	NM_001142276	APLP2	3445	3469	1.0	#CAMPO!	1	9,26E-01	0.529	0.62787062	0.59892964125	-502.746.344.403	20	24	9	3UTR		1	1	2
hsa-miR-139-5p	NM_001142277	APLP2	3277	3301	1.0	#CAMPO!	1	9,26E-01	0.529	0.62787062	0.59892964125	-502.746.344.403	20	24	9	3UTR		1	1	2
hsa-miR-139-5p	NM_001142278	APLP2	2758	2782	1.0	#CAMPO!	1	9,26E-01	0.529	0.62787062	0.59892964125	-502.746.344.403	20	24	9	3UTR		1	1	2
hsa-miR-139-5p	NM_001243299	APLP2	3363	3387	1.0	#CAMPO!	1	9,26E-01	0.529	0.62787062	0.59892964125	-502.746.344.403	20	24	9	3UTR		1	1	2
hsa-miR-139-5p	NM_001128164	ATXN1	3522	3540	1.0	#CAMPO!	0	0.008153296	0.5	509.819.666.667	25.534.121.295	-177.125.289.348	14	18	6	3UTR		1	1	2
hsa-miR-139-5p	NM_000332	ATXN1	3788	3828	1.0	#CAMPO!	1	8,32E+00	0.368	0.619466509091	0.39092967	-996.490.262.236	18	24	9	3UTR		1	1	2
hsa-miR-139-5p	NM_000332	ATXN1	3571	3589	1.0	#CAMPO!	0	0.008153296	0.5	339.705.233.333	289.458.553	-177.125.289.348	14	18	6	3UTR		1	1	2
hsa-miR-139-5p	NM_001039538	MAP2	4771	4798	1.0	#CAMPO!	1	0.03996869	0.544	197.839.391.111	16.182.893.325	-113.516.586.995	18	27	9	3UTR		1	1	2
hsa-miR-139-5p	NM_002374	MAP2	8372	8399	1.0	#CAMPO!	1	0.03996869	0.544	197.839.391.111	16.182.893.325	-113.516.586.995	18	27	9	3UTR		1	1	2
hsa-miR-139-5p	NM_031845	MAP2	4304	4331	1.0	#CAMPO!	1	0.03996869	0.544	197.839.391.111	16.182.893.325	-113.516.586.995	18	27	9	3UTR		1	1	2
hsa-miR-139-5p	NM_006224	PITPNA	1284	1314	1.0	#CAMPO!	0	7,26E-02	0.412	0.7868673	0.1829027475	-88.512.855.685	16	21	10	3UTR		1	1	2
hsa-miR-139-5p	NM_001242831	ELOVL5	703	749	1.0	#CAMPO!	0	0.001016766	0.456	194.626.114.605	0.994146613125	-548.126.098.107	22	46	7	3UTR		1	1	2
hsa-miR-139-5p	NM_198465	NRK	5808	5838	1.0	#CAMPO!	1	0.02009036	0.632	1.149.072	0.7778038775	-39.375.744.462	16	18	16	3UTR		1	1	2
hsa-miR-139-5p	NM_001197219	PDE4D	4833	4882	1.0	#CAMPO!	1	0.007782457	0.544	20.609.285.625	218.337.659.375	-624.613.133.204	16	25	9	3UTR	MIRT734286	1	1	2
hsa-miR-139-5p	NM_001197220	PDE4D	5471	5520	1.0	#CAMPO!	1	0.007782457	0.544	2.758.599.375	28.226.707.625	-624.613.133.204	16	25	9	3UTR	MIRT734286	1	1	2
hsa-miR-139-5p	NM_001197223	PDE4D	4667	4716	1.0	#CAMPO!	1	0.007782457	0.544	0.9642244375	0.8329759775	-624.613.133.204	16	25	9	3UTR	MIRT734286	1	1	2
hsa-miR-139-5p	NM_005252	FOS	1840	1881	1.0	#CAMPO!	1	0.02842237	0.721	4.699.531	2.802.427.475	-842.925.875.962	19	41	10	3UTR	MIRT006976	1	1	2
hsa-miR-146a-5p	NM_024949	WWC2	8104	8122	0.961538461538	#CAMPO!	1	0.01713702	0.559	3.316	21.144	-124.965.397.034	15	18	8	3UTR		1	1	2
hsa-miR-146a-5p	NM_001025243	IRAK1	2024	2045	0.974358974359	#CAMPO!	1	0.02355591	0.471	2.517.117.875	200.657.746.375	-136.971.789.704	15	21	8	3UTR	MIRT000712	1	1	2
hsa-miR-146a-5p	NM_001025242	IRAK1	2171	2192	0.974358974359	#CAMPO!	1	0.02355591	0.471	2.517.117.875	200.657.746.375	-136.971.789.704	15	21	8	3UTR	MIRT000712	1	1	2
hsa-miR-146a-5p	NM_001569	IRAK1	2261	2282	0.974358974359	#CAMPO!	1	0.02355591	0.471	2.517.117.875	200.657.746.375	-136.971.789.704	15	21	8	3UTR	MIRT000712	1	1	2
hsa-miR-146a-5p	NM_172349	NSD1	11044	11078	1.0	#CAMPO!	1	0.000168574	0.426	0.6574452	103.015.092.125	-113.982.828.439	17	24	10	3UTR		1	1	2
hsa-miR-146a-5p	NM_022455	NSD1	11829	11863	1.0	#CAMPO!	1	0.000168574	0.426	0.6574452	103.015.092.125	-113.982.828.439	17	24	10	3UTR		1	1	2
hsa-miR-146a-5p	NM_001005366	KDM2B	4981	5000	1.0	#CAMPO!	1	0.0011852	0.618	401.966.888.889	2.706.267.975	-499.396.410.445	16	19	8	3UTR	MIRT732872	1	1	2
hsa-miR-146a-5p	NM_001206998	ZNRF3	3089	3106	1.0	#CAMPO!	1	0.0008856607	0.603	258.462.925	177.834.540.375	-48.497.144.956	15	17	8	3UTR		1	1	2
hsa-miR-146a-5p	NM_032173	ZNRF3	2882	2899	1.0	#CAMPO!	1	0.0008856607	0.603	258.462.925	177.834.540.375	-48.497.144.956	15	17	8	3UTR		1	1	2
hsa-miR-146a-5p	XM_006721811	TANC2	8604	8625	1.0	#CAMPO!	1	0.001968393	0.471	0.0	0.0	-114.870.823.153	15	21	9	3UTR		1	1	2
hsa-miR-146a-5p	NM_013272	SLCO3A1	3626	3645	1.0	#CAMPO!	0	0.002398839	0.574	218.936.557.143	0.99421522725	-132.346.044.262	16	19	13	3UTR		1	1	2
hsa-miR-146a-5p	NM_018181	ZNF532	6531	6550	1.0	#CAMPO!	1	0.002640525	0.515	0.493163075	0.77761267125	-561.866.339.543	18	19	18	3UTR		1	1	2
hsa-miR-146a-5p	NM_001318726	ZNF532	6449	6468	1.0	#CAMPO!	1	0.002640525	0.515	0.493163075	0.77761267125	-561.866.339.543	18	19	18	3UTR		1	1	2
hsa-miR-146a-5p	NM_001318727	ZNF532	6007	6026	1.0	#CAMPO!	1	0.002640525	0.515	0.493163075	0.77761267125	-561.866.339.543	18	19	18	3UTR		1	1	2
hsa-miR-146a-5p	NM_001318728	ZNF532	6109	6128	1.0	#CAMPO!	1	0.002640525	0.515	0.493163075	0.77761267125	-561.866.339.543	18	19	18	3UTR		1	1	2
hsa-miR-146a-5p	NM_006489	NOVA1	3761	3781	1.0	#CAMPO!	0	0.01844113	0.662	107.016.648	128.099.514.875	-123.311.403.643	17	20	14	3UTR		1	1	2
hsa-miR-146a-5p	NM_002515	NOVA1	3833	3853	1.0	#CAMPO!	0	0.01844113	0.662	107.016.648	128.099.514.875	-123.311.403.643	17	20	14	3UTR		1	1	2
hsa-miR-146a-5p	NM_001263	CDS1	2306	2330	1.0	#CAMPO!	1	0.0006676971	0.574	0.986396222222	0.59527999	-685.114.839.307	13	16	9	3UTR		1	1	2
hsa-miR-146a-5p	NM_018400	SCN3B	4338	4358	1.0	#CAMPO!	1	0.1092478	0.559	0.471964	0.4964105175	-102.545.973.177	15	20	10	3UTR		1	1	2
hsa-miR-146a-5p	NM_004620	TRAF6	3094	3137	1.0	#CAMPO!	1	0.001804737	0.676	#CAMPO!	#CAMPO!	-518.008.091.453	18	21	9	3UTR	MIRT000711	1	1	2
hsa-miR-146a-5p	NM_145803	TRAF6	3187	3230	1.0	#CAMPO!	1	0.001804737	0.676	#CAMPO!	#CAMPO!	-518.008.091.453	18	21	9	3UTR	MIRT000711	1	1	2
hsa-miR-150-5p	NM_021131	PTPA	1301	1323	0.961538461538	#CAMPO!	0	0.004139485	0.426	0.344164916667	0.37792106875	-859.573.015.181	17	22	7	3UTR		1	1	2
hsa-miR-150-5p	NM_178001	PTPA	1480	1502	0.961538461538	#CAMPO!	0	0.004139485	0.426	0.344164916667	0.37792106875	-859.573.015.181	17	22	7	3UTR		1	1	2
hsa-miR-150-5p	NM_178000	PTPA	1375	1397	0.961538461538	#CAMPO!	0	0.004139485	0.426	0.344164916667	0.37792106875	-859.573.015.181	17	22	7	3UTR		1	1	2
hsa-miR-150-5p	NM_178003	PTPA	1249	1271	0.961538461538	#CAMPO!	0	0.004139485	0.426	0.344164916667	0.37792106875	-859.573.015.181	17	22	7	3UTR		1	1	2
hsa-miR-150-5p	NM_001271832	PTPA	1288	1310	0.961538461538	#CAMPO!	0	0.004139485	0.426	0.344164916667	0.37792106875	-859.573.015.181	17	22	7	3UTR		1	1	2
hsa-miR-150-5p	NM_001193397	PTPA	1161	1183	0.961538461538	#CAMPO!	0	0.004139485	0.426	0.344164916667	0.37792106875	-859.573.015.181	17	22	7	3UTR		1	1	2
hsa-miR-150-5p	NM_003164	STX5	1294	1324	0.974358974359	#CAMPO!	1	0.002718899	0.441	572.538.911.111	5.174.556.025	-499.396.410.445	21	30	8	3UTR		1	1	2
hsa-miR-150-5p	NM_001244666	STX5	1332	1362	0.974358974359	#CAMPO!	1	0.002718899	0.441	572.538.911.111	5.174.556.025	-499.396.410.445	21	30	8	3UTR		1	1	2
hsa-miR-150-5p	NM_015143	METAP1	2640	2660	0.984615384615	#CAMPO!	1	0.01483391	0.676	129.406.863.333	187.227.338.375	-891.699.543.934	16	20	9	3UTR		1	1	2
hsa-miR-150-5p	NM_138473	SP1	2912	2932	1.0	#CAMPO!	1	0.0002539562	0.544	198.060.921.053	264.497.373.573	-417.062.352.651	15	20	8	3UTR	MIRT437824	1	1	2
hsa-miR-150-5p	NM_003109	SP1	2849	2869	1.0	#CAMPO!	1	0.0002539562	0.544	198.060.921.053	264.497.373.573	-417.062.352.651	15	20	8	3UTR	MIRT437824	1	1	2
hsa-miR-150-5p	NM_019069	WDR5B	3968	3998	1.0	#CAMPO!	1	0.002702238	0.544	#CAMPO!	#CAMPO!	-490.607.308.676	18	22	11	3UTR		1	1	2
hsa-miR-150-5p	NM_001017395	TMCC1	3315	3361	1.0	#CAMPO!	1	0.008632509	0.691	1.074.338	143.417.114.875	-75.174.268.361	18	20	18	3UTR		1	1	2
hsa-miR-150-5p	NM_001904	CTNNB1	2693	2713	1.0	#CAMPO!	0	6,47E-01	0.574	3.022.396	1.532.565.555	-821.843.146.267	15	20	10	3UTR		1	1	2
hsa-miR-150-5p	NM_198859	PRICKLE2	3125	3148	1.0	#CAMPO!	1	0.04945134	0.632	0.720865825714	17.203.253.885	-827.609.767.418	17	23	7	3UTR		1	1	2
hsa-miR-150-5p	XM_011533435	PRICKLE2	2744	2767	1.0	#CAMPO!	1	0.04945134	0.632	0.0	0.0	-827.609.767.418	17	23	7	3UTR		1	1	2
hsa-miR-150-5p	XM_017005798	PRICKLE2	2849	2872	1.0	#CAMPO!	1	0.04945134	0.632	0.0	0.0	-827.609.767.418	17	23	7	3UTR		1	1	2
hsa-miR-150-5p	NM_000430	PAFAH1B1	5131	5179	1.0	#CAMPO!	0	0.006982116	0.485	103.403.852.857	122.800.487.375	-633.810.089.859	19	48	7	3UTR		1	1	2
hsa-miR-150-5p	XM_011524440	RETREG3	3180	3199	1.0	#CAMPO!	0	0.001505433	0.515	0.0	0.0	-870.703.595.965	14	19	6	3UTR		1	1	2
hsa-miR-150-5p	NM_005126	NR1D2	4974	4996	1.0	#CAMPO!	1	0.001151143	0.618	220.178.401.429	170.609.803.125	-490.607.308.676	14	16	14	3UTR		1	1	2
hsa-miR-150-5p	XM_006713451	NR1D2	4498	4520	1.0	#CAMPO!	1	0.001151143	0.618	0.0	0.0	-490.607.308.676	14	16	14	3UTR		1	1	2
hsa-miR-150-5p	NM_001198956	DCAF6	3360	3384	1.0	#CAMPO!	1	0.02412472	0.676	40.137.425	243.221.181.125	-124.080.483.578	17	24	8	3UTR		1	1	2
hsa-miR-150-5p	NM_018442	DCAF6	3147	3171	1.0	#CAMPO!	1	0.02412472	0.676	40.137.425	243.221.181.125	-124.080.483.578	17	24	8	3UTR		1	1	2
hsa-miR-150-5p	NM_001017977	DCAF6	3087	3111	1.0	#CAMPO!	1	0.02412472	0.676	40.137.425	243.221.181.125	-124.080.483.578	17	24	8	3UTR		1	1	2
hsa-miR-150-5p	NM_001198957	DCAF6	3267	3291	1.0	#CAMPO!	1	0.02412472	0.676	40.137.425	243.221.181.125	-124.080.483.578	17	24	8	3UTR		1	1	2
hsa-miR-150-5p	NM_024551	ADIPOR2	1776	1791	1.0	#CAMPO!	1	1,13E+01	0.647	186.397.714.286	2.080.435.224	-634.000.884.684	13	15	7	3UTR	MIRT133589	1	1	2
hsa-miR-150-5p	NM_022735	ACBD3	1660	1674	1.0	#CAMPO!	1	0.0002771771	0.662	1.008.979	0.927011786625	-705.204.361.694	12	14	9	3UTR		1	1	2
hsa-miR-150-5p	NM_207046	ENSA	660	675	1.0	#CAMPO!	0	0.3307071	0.426	197.504.716.667	23.778.975.875	-836.268.107.151	14	15	14	3UTR		1	1	2
hsa-miR-150-5p	NM_003718	CDK13	5484	5505	1.0	#CAMPO!	0	0.0499303	0.559	264.942.663.167	256.512.344	-859.573.015.181	14	19	6	3UTR		1	1	2
hsa-miR-150-5p	NM_031267	CDK13	5304	5325	1.0	#CAMPO!	0	0.0499303	0.559	264.942.663.167	256.512.344	-859.573.015.181	14	19	6	3UTR		1	1	2
hsa-miR-150-5p	NM_001136178	EGR2	2023	2049	1.0	#CAMPO!	1	0.007929164	0.559	2.538.609	224.576.781	-676.234.892.161	15	19	10	3UTR	MIRT003222	1	1	2
hsa-miR-150-5p	NM_001136179	EGR2	2065	2091	1.0	#CAMPO!	1	0.007929164	0.559	2.296.256	248.609.907	-676.234.892.161	15	19	10	3UTR	MIRT003222	1	1	2
hsa-miR-150-5p	NM_000399	EGR2	2173	2191	1.0	#CAMPO!	1	0.007929164	0.559	3.766.518	2.395.217.625	-676.234.892.161	15	18	10	3UTR	MIRT003222	1	1	2
hsa-miR-150-5p	NM_005188	CBL	6090	6111	1.0	#CAMPO!	1	9,58E+01	0.632	-10.863.715	#CAMPO!	-684.240.932.679	17	21	11	3UTR	MIRT054868	1	1	2
hsa-miR-150-5p	NM_002874	RAD23B	2769	2787	1.0	#CAMPO!	1	0.0134833	0.574	119.612.670.909	114.770.872.625	-880.655.744.877	17	18	17	3UTR		1	1	2
hsa-miR-150-5p	NM_002874	RAD23B	1716	1748	1.0	#CAMPO!	1	0.007480107	0.5	232.220.645.161	29.502.254.125	-379.332.483.736	21	32	9	3UTR		1	1	2
hsa-miR-150-5p	NM_001244724	RAD23B	2444	2462	1.0	#CAMPO!	1	0.0134833	0.574	119.612.670.909	114.770.872.625	-880.655.744.877	17	18	17	3UTR		1	1	2
hsa-miR-150-5p	NM_001244724	RAD23B	1391	1423	1.0	#CAMPO!	1	0.007480107	0.5	232.220.645.161	29.502.254.125	-379.332.483.736	21	32	9	3UTR		1	1	2
hsa-miR-150-5p	NM_001256401	ELOVL1	1334	1387	1.0	#CAMPO!	0	5,04E+01	0.382	0.222818785714	0.55392358675	-750.368.472.886	16	21	10	3UTR		1	1	2
hsa-miR-150-5p	NM_022821	ELOVL1	1415	1468	1.0	#CAMPO!	0	5,04E+01	0.382	0.222818785714	0.55392358675	-750.368.472.886	16	21	10	3UTR		1	1	2
hsa-miR-150-5p	NM_001256399	ELOVL1	1508	1561	1.0	#CAMPO!	0	5,04E+01	0.382	0.728790714286	0.26432433725	-750.368.472.886	16	21	10	3UTR		1	1	2
hsa-miR-150-5p	XM_017012659	CALU	1727	1749	1.0	#CAMPO!	1	0.0003020553	0.632	0.0	0.0	-130.793.717.931	9	11	9	3UTR		1	1	2
hsa-miR-150-5p	NM_019116	UBFD1	4595	4612	1.0	#CAMPO!	1	5,30E+01	0.456	0.90868739375	0.3030332325	-379.332.483.736	15	17	9	3UTR		1	1	2
hsa-miR-150-5p	NM_001256443	PRRT2	2856	2882	1.0	#CAMPO!	0	2,71E-03	0.426	0.500411428571	0.75438172	-944.123.485.602	17	26	7	3UTR		1	1	2
hsa-miR-150-5p	NM_001256442	PRRT2	2429	2455	1.0	#CAMPO!	0	2,71E-03	0.426	0.500411428571	0.75438172	-944.123.485.602	17	26	7	3UTR		1	1	2
hsa-miR-150-5p	NM_145239	PRRT2	2267	2293	1.0	#CAMPO!	0	2,71E-03	0.426	0.500411428571	0.75438172	-944.123.485.602	17	26	7	3UTR		1	1	2
hsa-miR-150-5p	XM_017022888	PRRT2	2142	2168	1.0	#CAMPO!	0	2,71E-03	0.426	0.0	0.0	-944.123.485.602	17	26	7	3UTR		1	1	2
hsa-miR-150-5p	NM_001742	CALCR	1865	1888	1.0	#CAMPO!	1	0.0002756298	0.544	1.168.263	0.5286065625	-10.872.404.495	16	23	8	3UTR		1	1	2
hsa-miR-150-5p	NM_001164737	CALCR	1984	2007	1.0	#CAMPO!	1	0.0002756298	0.544	0.6300000625	0.74641444875	-10.872.404.495	16	23	8	3UTR		1	1	2
hsa-miR-150-5p	NM_001164738	CALCR	1898	1921	1.0	#CAMPO!	1	0.0002756298	0.544	0.85531825	1.055.602.105	-10.872.404.495	16	23	8	3UTR		1	1	2
hsa-miR-150-5p	NM_001271606	BASP1	1156	1175	1.0	#CAMPO!	1	0.001123869	0.5	162.873.194.444	174.395.090.138	-379.332.483.736	15	19	8	3UTR		1	1	2
hsa-miR-193a-5p	XM_017023740	NETO2	2252	2269	0.961538461538	#CAMPO!	1	0.009183837	0.603	0.0	0.0	-124.080.483.578	12	17	8	3UTR		1	1	2
hsa-miR-193a-5p	NM_181783	TMTC3	4509	4543	1.0	#CAMPO!	1	0.001857945	0.574	0.469552952632	0.4812638825	-417.062.352.651	15	21	8	3UTR		1	1	2
hsa-miR-193a-5p	NM_148957	TNFRSF19	3036	3062	1.0	#CAMPO!	1	0.0002510568	0.632	#CAMPO!	#CAMPO!	-800.485.538.994	18	26	9	3UTR		1	1	2
hsa-miR-193a-5p	NM_001204459	TNFRSF19	2822	2848	1.0	#CAMPO!	1	0.0002510568	0.632	#CAMPO!	#CAMPO!	-800.485.538.994	18	26	9	3UTR		1	1	2
hsa-miR-193a-5p	NM_001136265	IFFO2	5568	5584	1.0	#CAMPO!	0	0.06529975	0.544	164.946.471.429	187.614.850.663	-607.246.093.248	15	16	15	3UTR		1	1	2
hsa-miR-193a-5p	NM_001257198	CUL3	2573	2591	1.0	#CAMPO!	1	0.0001372388	0.588	246.280.233.333	1.554.701.318	-592.549.935.993	17	18	17	3UTR		1	1	2
hsa-miR-193a-5p	NM_020726	NLN	6250	6274	1.0	#CAMPO!	1	4,57E+00	0.588	0.0489743052632	#CAMPO!	-402.637.391.766	16	24	9	3UTR	MIRT732269	1	1	2
hsa-miR-193a-5p	NM_024055	SLC30A5	997	1018	1.0	#CAMPO!	0	0.0001860553	0.441	#CAMPO!	#CAMPO!	-894.008.503.996	16	21	10	3UTR		1	1	2
hsa-miR-193a-5p	NM_001251969	SLC30A5	874	895	1.0	#CAMPO!	0	0.0001860553	0.441	#CAMPO!	#CAMPO!	-894.008.503.996	16	21	10	3UTR		1	1	2
hsa-miR-193a-5p	NM_018900	PCDHA1	5163	5187	1.0	#CAMPO!	0	0.03502539	0.559	287.345.363.636	251.301.255	-108.813.860.964	20	24	11	3UTR		1	1	2
hsa-miR-193a-5p	NM_031411	PCDHA1	4371	4395	1.0	#CAMPO!	0	0.03502539	0.559	287.345.363.636	251.301.255	-108.813.860.964	20	24	11	3UTR		1	1	2
hsa-miR-193a-5p	NM_018905	PCDHA2	5108	5132	1.0	#CAMPO!	0	0.03502539	0.559	287.345.363.636	251.301.255	-108.813.860.964	20	24	11	3UTR		1	1	2
hsa-miR-193a-5p	NM_018906	PCDHA3	5008	5032	1.0	#CAMPO!	0	0.03502539	0.559	287.345.363.636	251.301.255	-108.813.860.964	20	24	11	3UTR		1	1	2
hsa-miR-193a-5p	NM_018907	PCDHA4	5113	5137	1.0	#CAMPO!	0	0.03502539	0.559	287.345.363.636	251.301.255	-108.813.860.964	20	24	11	3UTR		1	1	2
hsa-miR-193a-5p	NM_018908	PCDHA5	4966	4990	1.0	#CAMPO!	0	0.03502539	0.559	287.345.363.636	251.301.255	-108.813.860.964	20	24	11	3UTR		1	1	2
hsa-miR-193a-5p	NM_018909	PCDHA6	5178	5202	1.0	#CAMPO!	0	0.03502539	0.559	287.345.363.636	251.301.255	-108.813.860.964	20	24	11	3UTR		1	1	2
hsa-miR-193a-5p	NM_031849	PCDHA6	4386	4410	1.0	#CAMPO!	0	0.03502539	0.559	287.345.363.636	251.301.255	-108.813.860.964	20	24	11	3UTR		1	1	2
hsa-miR-193a-5p	NM_018910	PCDHA7	4969	4993	1.0	#CAMPO!	0	0.03502539	0.559	287.345.363.636	251.301.255	-108.813.860.964	20	24	11	3UTR		1	1	2
hsa-miR-193a-5p	NM_018911	PCDHA8	5008	5032	1.0	#CAMPO!	0	0.03502539	0.559	287.345.363.636	251.301.255	-108.813.860.964	20	24	11	3UTR		1	1	2
hsa-miR-193a-5p	NM_031857	PCDHA9	5732	5756	1.0	#CAMPO!	0	0.03502539	0.559	287.345.363.636	251.301.255	-108.813.860.964	20	24	11	3UTR		1	1	2
hsa-miR-193a-5p	NM_018901	PCDHA10	5168	5192	1.0	#CAMPO!	0	0.03502539	0.559	287.345.363.636	251.301.255	-108.813.860.964	20	24	11	3UTR		1	1	2
hsa-miR-193a-5p	NM_031860	PCDHA10	4379	4403	1.0	#CAMPO!	0	0.03502539	0.559	287.345.363.636	251.301.255	-108.813.860.964	20	24	11	3UTR		1	1	2
hsa-miR-193a-5p	NM_018902	PCDHA11	6596	6620	1.0	#CAMPO!	0	0.03502539	0.559	287.345.363.636	251.301.255	-108.813.860.964	20	24	11	3UTR		1	1	2
hsa-miR-193a-5p	NM_018903	PCDHA12	5152	5176	1.0	#CAMPO!	0	0.03502539	0.559	287.345.363.636	251.301.255	-108.813.860.964	20	24	11	3UTR		1	1	2
hsa-miR-193a-5p	NM_018904	PCDHA13	5008	5032	1.0	#CAMPO!	0	0.03502539	0.559	287.345.363.636	251.301.255	-108.813.860.964	20	24	11	3UTR		1	1	2
hsa-miR-193a-5p	NM_018898	PCDHAC1	5223	5247	1.0	#CAMPO!	0	0.03502539	0.559	287.345.363.636	251.301.255	-108.813.860.964	20	24	11	3UTR		1	1	2
hsa-miR-193a-5p	NM_018899	PCDHAC2	5784	5808	1.0	#CAMPO!	0	0.03502539	0.559	287.345.363.636	251.301.255	-108.813.860.964	20	24	11	3UTR		1	1	2
hsa-miR-193a-5p	NM_021033	RAP2A	1777	1799	1.0	#CAMPO!	1	5,67E+00	0.529	218.839.575	17.678.960.775	-778.177.519.478	18	22	8	3UTR		1	1	2
hsa-miR-193a-5p	NM_145055	C18orf25	3740	3759	1.0	#CAMPO!	1	1,67E+00	0.559	0.883485027273	0.7077607225	-72.843.777.558	15	19	11	3UTR		1	1	2
hsa-miR-193a-5p	NM_001008239	C18orf25	3557	3576	1.0	#CAMPO!	1	1,67E+00	0.559	0.883485027273	0.7077607225	-72.843.777.558	15	19	11	3UTR		1	1	2
hsa-miR-222-3p	NM_003085	SNCB	932	976	0.961538461538	#CAMPO!	1	0.0001302767	0.5	333.348.826.923	301.830.186.125	-538.561.431.513	18	26	10	3UTR		1	1	2
hsa-miR-222-3p	NM_014112	TRPS1	5854	5887	0.974358974359	#CAMPO!	1	0.0006472053	0.588	546.305.215	42.310.436.975	-495.700.071.937	17	33	9	3UTR	MIRT006842	1	1	2
hsa-miR-222-3p	NM_181524	PIK3R1	2022	2047	0.980769230769	#CAMPO!	0	0.001636899	0.426	1.040.266.185	142.858.464.375	-696.959.672.116	20	25	7	3UTR		1	1	2
hsa-miR-222-3p	NM_024594	PANK3	3271	3313	1.0	#CAMPO!	1	0.001511128	0.574	115.475.643.333	0.76544090875	-499.396.410.445	18	29	9	3UTR	MIRT046819	1	1	2
hsa-miR-222-3p	XM_006714916	SNCB	1371	1415	1.0	#CAMPO!	1	0.0001302767	0.5	0.0	0.0	-538.561.431.513	18	26	10	3UTR		1	1	2
hsa-miR-222-3p	NM_001286782	PCMTD1	1862	1888	1.0	#CAMPO!	1	0.001208559	0.544	#CAMPO!	0.6116083675	-661.809.931.277	19	26	8	3UTR		1	1	2
hsa-miR-222-3p	NM_052937	PCMTD1	2367	2393	1.0	#CAMPO!	1	0.001208559	0.544	0.765818718182	11.847.718.275	-661.809.931.277	19	26	8	3UTR		1	1	2
hsa-miR-222-3p	NM_014729	TOX	2171	2196	1.0	#CAMPO!	1	0.0003484707	0.691	476.030.375	37.019.819.625	-526.888.038.599	13	16	8	3UTR		1	1	2
hsa-miR-222-3p	NM_004519	KCNQ3	7995	8016	1.0	#CAMPO!	1	0.0001570829	0.544	128.688.655.385	0.6348213675	-610.695.976.654	18	21	10	3UTR		1	1	2
hsa-miR-222-3p	XM_017013400	KCNQ3	19723	19771	1.0	#CAMPO!	1	1,27E+00	0.471	0.0	0.0	-591.553.047.478	18	21	9	3UTR		1	1	2
hsa-miR-222-3p	NM_032294	CAMKK1	2855	2875	1.0	#CAMPO!	0	1,19E+00	0.441	146.515.609.091	39.326.323.875	-657.951.784.056	17	20	7	3UTR		1	1	2
hsa-miR-222-3p	NM_001048183	PHACTR4	3274	3289	1.0	#CAMPO!	1	2,39E+01	0.544	#CAMPO!	0.0799678125	-402.637.391.766	14	15	14	3UTR	MIRT437677	1	1	2
hsa-miR-222-3p	NM_001048183	PHACTR4	3575	3598	1.0	#CAMPO!	1	0.0004165154	0.574	0.0714599444444	0.04210311	-417.062.352.651	19	23	13	3UTR	MIRT437677	1	1	2
hsa-miR-222-3p	NM_001048183	PHACTR4	5044	5061	1.0	#CAMPO!	0	2,56E+00	0.471	0.2017995	#CAMPO!	-996.132.312.496	16	17	16	3UTR	MIRT437677	1	1	2
hsa-miR-222-3p	NM_023923	PHACTR4	3229	3244	1.0	#CAMPO!	1	2,39E+01	0.544	#CAMPO!	0.0799678125	-402.637.391.766	14	15	14	3UTR	MIRT437677	1	1	2
hsa-miR-222-3p	NM_023923	PHACTR4	3530	3553	1.0	#CAMPO!	1	0.0004165154	0.574	0.0714599444444	0.04210311	-417.062.352.651	19	23	13	3UTR	MIRT437677	1	1	2
hsa-miR-222-3p	NM_023923	PHACTR4	4999	5016	1.0	#CAMPO!	0	2,56E+00	0.471	0.2017995	#CAMPO!	-996.132.312.496	16	17	16	3UTR	MIRT437677	1	1	2
hsa-miR-222-3p	XM_017025018	VEZF1	3999	4022	1.0	#CAMPO!	1	0.00584445	0.529	0.0	0.0	-490.607.308.676	18	23	7	3UTR		1	1	2
hsa-miR-222-3p	NM_001135187	AGFG1	5022	5047	1.0	#CAMPO!	1	0.01161271	0.662	0.104171522222	0.1158566775	-614.857.955.508	17	25	9	3UTR		1	1	2
hsa-miR-222-3p	NM_004504	AGFG1	4956	4981	1.0	#CAMPO!	1	0.01161271	0.662	0.104171522222	0.1158566775	-614.857.955.508	17	25	9	3UTR		1	1	2
hsa-miR-222-3p	NM_001135188	AGFG1	4950	4975	1.0	#CAMPO!	1	0.01161271	0.662	0.104171522222	0.1158566775	-614.857.955.508	17	25	9	3UTR		1	1	2
hsa-miR-222-3p	NM_001135189	AGFG1	4836	4861	1.0	#CAMPO!	1	0.01161271	0.662	0.104171522222	0.1158566775	-614.857.955.508	17	25	9	3UTR		1	1	2
hsa-miR-222-3p	NM_207037	TCF12	3507	3527	1.0	#CAMPO!	0	0.007113173	0.588	137.741.333.333	23.011.237	-147.270.318.957	15	20	12	3UTR		1	1	2
hsa-miR-222-3p	NM_003205	TCF12	3435	3455	1.0	#CAMPO!	0	0.007113173	0.588	137.741.333.333	23.011.237	-147.270.318.957	15	20	12	3UTR		1	1	2
hsa-miR-222-3p	NM_207036	TCF12	3497	3517	1.0	#CAMPO!	0	0.007113173	0.588	137.741.333.333	23.011.237	-147.270.318.957	15	20	12	3UTR		1	1	2
hsa-miR-222-3p	NM_207038	TCF12	3425	3445	1.0	#CAMPO!	0	0.007113173	0.588	137.741.333.333	23.011.237	-147.270.318.957	15	20	12	3UTR		1	1	2
hsa-miR-222-3p	NM_001306219	TCF12	2795	2815	1.0	#CAMPO!	0	0.007113173	0.588	137.741.333.333	23.011.237	-147.270.318.957	15	20	12	3UTR		1	1	2
hsa-miR-222-3p	NM_001306220	TCF12	2583	2603	1.0	#CAMPO!	0	0.007113173	0.588	137.741.333.333	23.011.237	-147.270.318.957	15	20	12	3UTR		1	1	2
hsa-miR-222-3p	NM_207040	TCF12	2696	2716	1.0	#CAMPO!	0	0.007113173	0.588	137.741.333.333	23.011.237	-147.270.318.957	15	20	12	3UTR		1	1	2
hsa-miR-222-3p	NM_197961	DPP8	5532	5554	1.0	#CAMPO!	0	3,67E+01	0.5	349.353.036.667	323.206.061.625	-707.355.045.884	17	22	11	3UTR	MIRT046773	1	1	2
hsa-miR-222-3p	XM_017022378	DPP8	5495	5517	1.0	#CAMPO!	0	3,67E+01	0.5	0.0	0.0	-707.355.045.884	17	22	11	3UTR	MIRT046773	1	1	2
hsa-miR-222-3p	NM_020908	TLE3	4905	4935	1.0	#CAMPO!	1	0.0006225622	0.574	118.893.044.828	0.49741218375	-379.332.483.736	19	30	10	3UTR	MIRT046791	1	1	2
hsa-miR-222-3p	NM_001282979	TLE3	4917	4947	1.0	#CAMPO!	1	0.0006225622	0.574	118.893.044.828	0.49741218375	-379.332.483.736	19	30	10	3UTR	MIRT046791	1	1	2
hsa-miR-222-3p	NM_001105192	TLE3	4932	4962	1.0	#CAMPO!	1	0.0006225622	0.574	118.893.044.828	0.49741218375	-379.332.483.736	19	30	10	3UTR	MIRT046791	1	1	2
hsa-miR-222-3p	NM_001282980	TLE3	4926	4956	1.0	#CAMPO!	1	0.0006225622	0.574	118.893.044.828	0.49741218375	-379.332.483.736	19	30	10	3UTR	MIRT046791	1	1	2
hsa-miR-222-3p	NM_005078	TLE3	4941	4971	1.0	#CAMPO!	1	0.0006225622	0.574	118.893.044.828	0.49741218375	-379.332.483.736	19	30	10	3UTR	MIRT046791	1	1	2
hsa-miR-222-3p	NM_001282981	TLE3	3865	3895	1.0	#CAMPO!	1	0.0006225622	0.574	516.204.817.241	437.071.894.737	-379.332.483.736	19	30	10	3UTR	MIRT046791	1	1	2
hsa-miR-222-3p	NM_001282982	TLE3	3672	3702	1.0	#CAMPO!	1	0.0006225622	0.574	482.614.924.138	3.387.246.175	-379.332.483.736	19	30	10	3UTR	MIRT046791	1	1	2
hsa-miR-222-3p	NM_000945	PPP3R1	1401	1417	1.0	#CAMPO!	1	1,22E+01	0.559	155.643.673.333	209.015.331.125	-476.182.347.791	13	16	10	3UTR		1	1	2
hsa-miR-222-3p	NM_001284274	HECTD2	2839	2887	1.0	#CAMPO!	1	0.0003405009	0.603	20.569.918	0.6036216975	-661.809.931.277	19	48	14	3UTR		1	1	2
hsa-miR-222-3p	NM_182765	HECTD2	2827	2875	1.0	#CAMPO!	1	0.0003405009	0.603	20.569.918	0.6036216975	-661.809.931.277	19	48	14	3UTR		1	1	2
hsa-miR-222-3p	XM_017015752	HECTD2	2029	2077	1.0	#CAMPO!	1	0.0003405009	0.603	0.0	0.0	-661.809.931.277	19	48	14	3UTR		1	1	2
hsa-miR-222-3p	XM_005248542	PIK3R1	3187	3238	1.0	#CAMPO!	0	0.001636899	0.426	0.0	0.0	-696.959.672.116	20	26	7	3UTR		1	1	2
hsa-miR-222-3p	NM_001105251	ZFYVE16	5791	5817	1.0	#CAMPO!	1	0.05255834	0.603	12.975.625	0.57922142875	-48.497.144.956	19	26	8	3UTR	MIRT046581	1	1	2
hsa-miR-222-3p	NM_001105251	ZFYVE16	9100	9132	1.0	#CAMPO!	1	0.0001699976	0.559	0.164165494737	0.04013829395	-39.375.744.462	17	21	9	3UTR	MIRT046581	1	1	2
hsa-miR-222-3p	NM_001284236	ZFYVE16	5717	5743	1.0	#CAMPO!	1	0.05255834	0.603	12.975.625	0.57922142875	-48.497.144.956	19	26	8	3UTR	MIRT046581	1	1	2
hsa-miR-222-3p	NM_001284236	ZFYVE16	9026	9058	1.0	#CAMPO!	1	0.0001699976	0.559	0.164165494737	0.04013829395	-39.375.744.462	17	21	9	3UTR	MIRT046581	1	1	2
hsa-miR-222-3p	NM_014733	ZFYVE16	5663	5689	1.0	#CAMPO!	1	0.05255834	0.603	12.975.625	0.57922142875	-48.497.144.956	19	26	8	3UTR	MIRT046581	1	1	2
hsa-miR-222-3p	NM_014733	ZFYVE16	8972	9004	1.0	#CAMPO!	1	0.0001699976	0.559	0.164165494737	0.04013829395	-39.375.744.462	17	21	9	3UTR	MIRT046581	1	1	2
hsa-miR-222-3p	NM_170679	SKP1	1177	1199	1.0	#CAMPO!	1	0.0005901727	0.529	249.685.555.556	20.779.308.975	-526.888.038.599	13	17	7	3UTR		1	1	2
hsa-miR-222-3p	XM_017009522	PAIP2	1976	1999	1.0	#CAMPO!	1	0.006665275	0.544	0.0	0.0	-896.546.670.503	15	23	10	3UTR	MIRT046752	1	1	2
hsa-miR-222-3p	NM_018900	PCDHA1	3438	3458	1.0	#CAMPO!	0	4,44E+01	0.471	121.765.148.571	1.133.003.785	-669.537.312.492	16	20	10	3UTR		1	1	2
hsa-miR-222-3p	NM_031411	PCDHA1	2646	2666	1.0	#CAMPO!	0	4,44E+01	0.471	121.765.148.571	1.133.003.785	-669.537.312.492	16	20	10	3UTR		1	1	2
hsa-miR-222-3p	NM_018905	PCDHA2	3383	3403	1.0	#CAMPO!	0	4,44E+01	0.471	121.765.148.571	1.133.003.785	-669.537.312.492	16	20	10	3UTR		1	1	2
hsa-miR-222-3p	NM_018906	PCDHA3	3283	3303	1.0	#CAMPO!	0	4,44E+01	0.471	121.765.148.571	1.133.003.785	-669.537.312.492	16	20	10	3UTR		1	1	2
hsa-miR-222-3p	NM_018907	PCDHA4	3388	3408	1.0	#CAMPO!	0	4,44E+01	0.471	121.765.148.571	1.133.003.785	-669.537.312.492	16	20	10	3UTR		1	1	2
hsa-miR-222-3p	NM_018908	PCDHA5	3241	3261	1.0	#CAMPO!	0	4,44E+01	0.471	121.765.148.571	1.133.003.785	-669.537.312.492	16	20	10	3UTR		1	1	2
hsa-miR-222-3p	NM_018909	PCDHA6	3453	3473	1.0	#CAMPO!	0	4,44E+01	0.471	121.765.148.571	1.133.003.785	-669.537.312.492	16	20	10	3UTR		1	1	2
hsa-miR-222-3p	NM_031849	PCDHA6	2661	2681	1.0	#CAMPO!	0	4,44E+01	0.471	121.765.148.571	1.133.003.785	-669.537.312.492	16	20	10	3UTR		1	1	2
hsa-miR-222-3p	NM_018910	PCDHA7	3244	3264	1.0	#CAMPO!	0	4,44E+01	0.471	121.765.148.571	1.133.003.785	-669.537.312.492	16	20	10	3UTR		1	1	2
hsa-miR-222-3p	NM_031857	PCDHA9	4007	4027	1.0	#CAMPO!	0	4,44E+01	0.471	121.765.148.571	1.133.003.785	-669.537.312.492	16	20	10	3UTR		1	1	2
hsa-miR-222-3p	NM_018902	PCDHA11	4871	4891	1.0	#CAMPO!	0	4,44E+01	0.471	121.765.148.571	1.133.003.785	-669.537.312.492	16	20	10	3UTR		1	1	2
hsa-miR-222-3p	NM_018903	PCDHA12	3427	3447	1.0	#CAMPO!	0	4,44E+01	0.471	121.765.148.571	1.133.003.785	-669.537.312.492	16	20	10	3UTR		1	1	2
hsa-miR-222-3p	NM_018904	PCDHA13	3283	3303	1.0	#CAMPO!	0	4,44E+01	0.471	121.765.148.571	1.133.003.785	-669.537.312.492	16	20	10	3UTR		1	1	2
hsa-miR-222-3p	NM_018898	PCDHAC1	3498	3518	1.0	#CAMPO!	0	4,44E+01	0.471	121.765.148.571	1.133.003.785	-669.537.312.492	16	20	10	3UTR		1	1	2
hsa-miR-222-3p	NM_018899	PCDHAC2	4059	4079	1.0	#CAMPO!	0	4,44E+01	0.471	121.765.148.571	1.133.003.785	-669.537.312.492	16	20	10	3UTR		1	1	2
hsa-miR-222-3p	NM_000616	CD4	2462	2482	1.0	#CAMPO!	0	0.0007018742	0.5	0.214992454545	#CAMPO!	-895.857.179.227	16	20	11	3UTR		1	1	2
hsa-miR-222-3p	NM_001276320	YOD1	4043	4057	1.0	#CAMPO!	1	0.001284255	0.662	0.738116846154	0.3794611275	-476.182.347.791	13	14	13	3UTR		1	1	2
hsa-miR-222-3p	NM_018566	YOD1	2378	2399	1.0	#CAMPO!	1	0.02113725	0.559	0.331936723077	0.4111038075	-508.245.545.002	18	21	12	3UTR		1	1	2
hsa-miR-222-3p	NM_018566	YOD1	4017	4031	1.0	#CAMPO!	1	0.001284255	0.662	0.235269161538	0.4644421375	-476.182.347.791	13	14	13	3UTR		1	1	2
hsa-miR-222-3p	NM_004857	AKAP5	2375	2395	1.0	#CAMPO!	1	0.0001317852	0.544	0.36046025	0.0230669775	-48.497.144.956	17	20	13	3UTR		1	1	2
hsa-miR-222-3p	NM_004857	AKAP5	3175	3198	1.0	#CAMPO!	0	6,76E-01	0.368	0.0427246666667	#CAMPO!	-692.930.085	17	23	12	3UTR		1	1	2
hsa-miR-222-3p	NM_006496	GNAI3	3591	3614	1.0	#CAMPO!	0	4,47E-01	0.368	#CAMPO!	0.05273581625	-692.930.085	17	23	12	3UTR	MIRT731118	1	1	2
hsa-miR-222-3p	NM_001194938	POGZ	5884	5904	1.0	#CAMPO!	0	0.0003006483	0.485	427.306.353.684	313.932.339.037	-651.454.019.368	18	20	10	3UTR		1	1	2
hsa-miR-222-3p	NM_145796	POGZ	5785	5805	1.0	#CAMPO!	0	0.0003006483	0.485	298.622.347.368	315.143.541.125	-651.454.019.368	18	20	10	3UTR		1	1	2
hsa-miR-222-3p	NM_001194937	POGZ	6043	6063	1.0	#CAMPO!	0	0.0003006483	0.485	298.622.347.368	295.414.329.875	-651.454.019.368	18	20	10	3UTR		1	1	2
hsa-miR-222-3p	NM_015100	POGZ	6070	6090	1.0	#CAMPO!	0	0.0003006483	0.485	298.622.347.368	295.414.329.875	-651.454.019.368	18	20	10	3UTR		1	1	2
hsa-miR-222-3p	NM_207171	POGZ	5597	5617	1.0	#CAMPO!	0	0.0003006483	0.485	427.933.711.579	321.994.718	-651.454.019.368	18	20	10	3UTR		1	1	2
hsa-miR-222-3p	NM_002158	FOXN2	4908	4933	1.0	#CAMPO!	1	0.09770735	0.75	152.363.886.364	200.260.128.125	-379.332.483.736	19	24	8	3UTR		1	1	2
hsa-miR-222-3p	NM_173091	NFATC2	3893	3912	1.0	#CAMPO!	0	9,52E+00	0.485	#CAMPO!	#CAMPO!	-924.873.281.628	17	19	12	3UTR		1	1	2
hsa-miR-222-3p	NM_012340	NFATC2	3981	4000	1.0	#CAMPO!	0	9,52E+00	0.485	0.5078571	0.0712044825	-924.873.281.628	17	19	12	3UTR		1	1	2
hsa-miR-222-3p	NM_004738	VAPB	4251	4272	1.0	#CAMPO!	0	4,64E+00	0.618	2.021.021	15.397.321.775	-969.585.467.145	16	21	11	3UTR		1	1	2
hsa-miR-222-3p	NM_001195677	VAPB	3889	3910	1.0	#CAMPO!	0	4,64E+00	0.618	2.021.021	15.397.321.775	-969.585.467.145	16	21	11	3UTR		1	1	2
hsa-miR-222-3p	NM_002753	MAPK10	2316	2335	1.0	#CAMPO!	1	0.002333886	0.529	#CAMPO!	#CAMPO!	-132.236.214.019	14	19	10	3UTR		1	1	2
hsa-miR-222-3p	NM_001318068	MAPK10	2305	2324	1.0	#CAMPO!	1	0.002333886	0.529	#CAMPO!	#CAMPO!	-132.236.214.019	14	19	10	3UTR		1	1	2
hsa-miR-222-3p	NM_138982	MAPK10	2775	2794	1.0	#CAMPO!	1	0.002333886	0.529	0.165566961	0.04551305025	-132.236.214.019	14	19	10	3UTR		1	1	2
hsa-miR-222-3p	NM_138980	MAPK10	2802	2821	1.0	#CAMPO!	1	0.002333886	0.529	0.12521319	0.20995675525	-132.236.214.019	14	19	10	3UTR		1	1	2
hsa-miR-222-3p	NM_001318067	MAPK10	2210	2229	1.0	#CAMPO!	1	0.002333886	0.529	0.3313341	#CAMPO!	-132.236.214.019	14	19	10	3UTR		1	1	2
hsa-miR-222-3p	XM_011532120	MAPK10	2438	2457	1.0	#CAMPO!	1	0.002333886	0.529	0.0	0.0	-132.236.214.019	14	19	10	3UTR		1	1	2
hsa-miR-222-3p	XM_011532117	MAPK10	2375	2394	1.0	#CAMPO!	1	0.002333886	0.529	0.0	0.0	-132.236.214.019	14	19	10	3UTR		1	1	2
hsa-miR-222-3p	XM_005263131	MAPK10	2613	2632	1.0	#CAMPO!	1	0.002333886	0.529	0.0	0.0	-132.236.214.019	14	19	10	3UTR		1	1	2
hsa-miR-222-3p	XM_006714269	MAPK10	2618	2637	1.0	#CAMPO!	1	0.002333886	0.529	0.0	0.0	-132.236.214.019	14	19	10	3UTR		1	1	2
hsa-miR-222-3p	XM_005263135	MAPK10	2618	2637	1.0	#CAMPO!	1	0.002333886	0.529	0.0	0.0	-132.236.214.019	14	19	10	3UTR		1	1	2
hsa-miR-222-3p	XM_017008434	MAPK10	2645	2664	1.0	#CAMPO!	1	0.002333886	0.529	0.0	0.0	-132.236.214.019	14	19	10	3UTR		1	1	2
hsa-miR-222-3p	XM_017008450	MAPK10	2548	2567	1.0	#CAMPO!	1	0.002333886	0.529	0.0	0.0	-132.236.214.019	14	19	10	3UTR		1	1	2
hsa-miR-222-3p	XM_017008433	MAPK10	2562	2581	1.0	#CAMPO!	1	0.002333886	0.529	0.0	0.0	-132.236.214.019	14	19	10	3UTR		1	1	2
hsa-miR-222-3p	XM_017008441	MAPK10	2567	2586	1.0	#CAMPO!	1	0.002333886	0.529	0.0	0.0	-132.236.214.019	14	19	10	3UTR		1	1	2
hsa-miR-222-3p	XM_017008427	MAPK10	2634	2653	1.0	#CAMPO!	1	0.002333886	0.529	0.0	0.0	-132.236.214.019	14	19	10	3UTR		1	1	2
hsa-miR-222-3p	XM_017008440	MAPK10	2639	2658	1.0	#CAMPO!	1	0.002333886	0.529	0.0	0.0	-132.236.214.019	14	19	10	3UTR		1	1	2
hsa-miR-222-3p	XM_017008445	MAPK10	2436	2455	1.0	#CAMPO!	1	0.002333886	0.529	0.0	0.0	-132.236.214.019	14	19	10	3UTR		1	1	2
hsa-miR-222-3p	XM_017008451	MAPK10	2441	2460	1.0	#CAMPO!	1	0.002333886	0.529	0.0	0.0	-132.236.214.019	14	19	10	3UTR		1	1	2
hsa-miR-222-3p	XM_017008452	MAPK10	2579	2598	1.0	#CAMPO!	1	0.002333886	0.529	0.0	0.0	-132.236.214.019	14	19	10	3UTR		1	1	2
hsa-miR-222-3p	XM_017008420	MAPK10	2999	3018	1.0	#CAMPO!	1	0.002333886	0.529	0.0	0.0	-132.236.214.019	14	19	10	3UTR		1	1	2
hsa-miR-222-3p	XM_006714268	MAPK10	2542	2561	1.0	#CAMPO!	1	0.002333886	0.529	0.0	0.0	-132.236.214.019	14	19	10	3UTR		1	1	2
hsa-miR-222-3p	XM_017008435	MAPK10	2547	2566	1.0	#CAMPO!	1	0.002333886	0.529	0.0	0.0	-132.236.214.019	14	19	10	3UTR		1	1	2
hsa-miR-222-3p	XM_017008429	MAPK10	2647	2666	1.0	#CAMPO!	1	0.002333886	0.529	0.0	0.0	-132.236.214.019	14	19	10	3UTR		1	1	2
hsa-miR-222-3p	XM_005263129	MAPK10	2377	2396	1.0	#CAMPO!	1	0.002333886	0.529	0.0	0.0	-132.236.214.019	14	19	10	3UTR		1	1	2
hsa-miR-222-3p	XM_017008430	MAPK10	2382	2401	1.0	#CAMPO!	1	0.002333886	0.529	0.0	0.0	-132.236.214.019	14	19	10	3UTR		1	1	2
hsa-miR-222-3p	XM_017008423	MAPK10	2287	2306	1.0	#CAMPO!	1	0.002333886	0.529	0.0	0.0	-132.236.214.019	14	19	10	3UTR		1	1	2
hsa-miR-222-3p	XM_017008436	MAPK10	2292	2311	1.0	#CAMPO!	1	0.002333886	0.529	0.0	0.0	-132.236.214.019	14	19	10	3UTR		1	1	2
hsa-miR-222-3p	XM_011532118	MAPK10	2468	2487	1.0	#CAMPO!	1	0.002333886	0.529	0.0	0.0	-132.236.214.019	14	19	10	3UTR		1	1	2
hsa-miR-222-3p	XM_011532121	MAPK10	2304	2323	1.0	#CAMPO!	1	0.002333886	0.529	0.0	0.0	-132.236.214.019	14	19	10	3UTR		1	1	2
hsa-miR-222-3p	XM_017008437	MAPK10	2309	2328	1.0	#CAMPO!	1	0.002333886	0.529	0.0	0.0	-132.236.214.019	14	19	10	3UTR		1	1	2
hsa-miR-222-3p	XM_005263130	MAPK10	2372	2391	1.0	#CAMPO!	1	0.002333886	0.529	0.0	0.0	-132.236.214.019	14	19	10	3UTR		1	1	2
hsa-miR-222-3p	XM_017008432	MAPK10	2376	2395	1.0	#CAMPO!	1	0.002333886	0.529	0.0	0.0	-132.236.214.019	14	19	10	3UTR		1	1	2
hsa-miR-222-3p	NM_004784	NDST3	4490	4507	1.0	#CAMPO!	0	5,63E+01	0.441	0.115443716667	0.08421866375	-996.132.312.496	16	17	16	3UTR		1	1	2
hsa-miR-222-3p	NM_001039618	CREBZF	5353	5370	1.0	#CAMPO!	1	0.0006360383	0.676	135.062.328.571	104.557.785.125	-840.585.589.311	13	17	7	3UTR		1	1	2
hsa-miR-222-3p	NM_207645	C11orf87	2276	2299	1.0	#CAMPO!	0	2,46E+01	0.544	219.407.013.133	19.683.077.025	-738.221.974.227	19	23	10	3UTR		1	1	2
hsa-miR-222-3p	NM_014747	RIMS3	2144	2176	1.0	#CAMPO!	1	0.0001267594	0.471	0.353432548387	0.7120293225	-379.332.483.736	19	32	10	3UTR		1	1	2
hsa-miR-222-3p	NM_004555	NFATC3	5524	5587	1.0	#CAMPO!	1	0.001012486	0.441	0.599134901111	0.627253069625	-70.054.194.726	16	25	9	3UTR		1	1	2
hsa-miR-222-3p	NM_173163	NFATC3	5509	5572	1.0	#CAMPO!	1	0.001012486	0.441	0.599134901111	0.627253069625	-70.054.194.726	16	25	9	3UTR		1	1	2
hsa-miR-222-3p	NM_173165	NFATC3	5420	5483	1.0	#CAMPO!	1	0.001012486	0.441	0.599134901111	0.627253069625	-70.054.194.726	16	25	9	3UTR		1	1	2
hsa-miR-222-3p	NM_014028	OSTM1	4038	4053	1.0	#CAMPO!	0	4,34E+01	0.529	310.623.624.444	213.184.426.625	-144.010.492.037	14	15	14	3UTR		1	1	2
hsa-miR-222-3p	NM_001010852	CLVS2	10160	10204	1.0	#CAMPO!	1	0.01661633	0.647	#CAMPO!	#CAMPO!	-39.375.744.462	20	44	8	3UTR		1	1	2
hsa-miR-222-3p	NM_001007225	IGF2BP2	1836	1860	1.0	#CAMPO!	0	0.001762475	0.5	28.310.095	1.408.518.405	-864.781.157.242	17	24	8	3UTR		1	1	2
hsa-miR-222-3p	NM_006548	IGF2BP2	1965	1989	1.0	#CAMPO!	0	0.001762475	0.5	0.9252287	15.262.608.475	-864.781.157.242	17	24	8	3UTR		1	1	2
hsa-miR-222-3p	NM_001291869	IGF2BP2	1983	2007	1.0	#CAMPO!	0	0.001762475	0.5	118.809.422	10.566.610.925	-864.781.157.242	17	24	8	3UTR		1	1	2
hsa-miR-222-3p	NM_003601	SMARCA5	6894	6913	1.0	#CAMPO!	0	0.0001130422	0.662	#CAMPO!	0.04833186625	-650.068.725.424	16	19	9	3UTR		1	1	2
hsa-miR-222-3p	NM_003601	SMARCA5	6208	6245	1.0	#CAMPO!	0	0.005197799	0.574	0.281928085714	#CAMPO!	-115.012.569.171	17	37	9	3UTR		1	1	2
hsa-miR-222-3p	NM_003601	SMARCA5	6125	6142	1.0	#CAMPO!	0	0.0007055992	0.426	#CAMPO!	#CAMPO!	-996.132.312.496	16	17	16	3UTR		1	1	2
hsa-miR-222-3p	NM_012334	MYO10	10844	10862	1.0	#CAMPO!	1	2,77E+01	0.471	376.105.122.143	34.318.216.625	-402.637.391.766	16	18	14	3UTR		1	1	2
hsa-miR-222-3p	NM_014909	VASH1	4172	4192	1.0	#CAMPO!	0	0.0004487528	0.353	0.5373606875	0.27425827425	-105.487.703.336	17	20	14	3UTR		1	1	2
hsa-miR-222-3p	NM_021240	DMRT3	1470	1483	1.0	#CAMPO!	0	2,18E+00	0.485	0.836908966667	18.530.798.225	-136.655.996.435	12	13	12	3UTR		1	1	2
hsa-miR-222-3p	NM_005392	PHF2	3819	3838	1.0	#CAMPO!	0	5,62E+01	0.382	159.234.642.857	118.300.058.375	-797.341.969.367	16	19	12	3UTR		1	1	2
hsa-miR-222-3p	NM_005392	PHF2	4163	4185	1.0	#CAMPO!	1	1,55E+01	0.353	0.657189666667	0.2772064775	-789.879.898.503	17	22	11	3UTR		1	1	2
hsa-miR-328-3p	NM_001271620	ZNF423	4044	4081	0.961538461538	#CAMPO!	1	3,36E+01	0.456	466.320.246.154	605.122.216	-476.182.347.791	18	25	13	3UTR		1	1	2
hsa-miR-328-3p	NM_015069	ZNF423	3934	3971	0.961538461538	#CAMPO!	1	3,36E+01	0.456	667.376.761.538	599.286.855	-476.182.347.791	18	25	13	3UTR		1	1	2
hsa-miR-328-3p	NM_017994	TMEM248	3632	3654	0.961538461538	#CAMPO!	1	0.0006301213	0.397	#CAMPO!	#CAMPO!	-624.613.133.204	18	22	13	3UTR		1	1	2
hsa-miR-328-3p	XM_005268422	NR3C1	2765	2782	1.0	#CAMPO!	1	0.007292795	0.559	0.0	0.0	-101.979.517.027	12	17	9	3UTR		1	1	2
hsa-miR-328-3p	NM_003406	YWHAZ	1443	1465	1.0	#CAMPO!	0	0.0006277048	0.603	348.953.492.857	362.658.613.125	-987.071.184.167	16	22	8	3UTR		1	1	2
hsa-miR-328-3p	NM_001135699	YWHAZ	2853	2888	1.0	#CAMPO!	0	0.01093787	0.559	361.656.725	34.572.461.525	-759.446.030.636	19	35	11	3UTR		1	1	2
hsa-miR-328-3p	NM_145690	YWHAZ	2910	2945	1.0	#CAMPO!	0	0.01093787	0.559	0.852477	148.211.825.625	-759.446.030.636	19	35	11	3UTR		1	1	2
hsa-miR-328-3p	XM_005251061	YWHAZ	3233	3268	1.0	#CAMPO!	0	0.01093787	0.559	0.0	0.0	-759.446.030.636	19	35	11	3UTR		1	1	2
hsa-miR-328-3p	XM_005251063	YWHAZ	3005	3040	1.0	#CAMPO!	0	0.01093787	0.559	0.0	0.0	-759.446.030.636	19	35	11	3UTR		1	1	2
hsa-miR-328-3p	NM_001077195	ZNF436	3486	3521	1.0	#CAMPO!	1	0.000325429	0.529	224.175.127.273	16.113.152.575	-730.759.903.363	19	35	8	3UTR		1	1	2
hsa-miR-328-3p	NM_000330	RS1	1892	1912	1.0	#CAMPO!	0	0.1472069	0.397	0.194779847059	0.2156181475	-954.656.246.864	17	20	10	3UTR		1	1	2
hsa-miR-328-3p	NM_001011718	XKR7	2475	2502	1.0	#CAMPO!	0	0.02298383	0.368	0.54178235	0.2158176575	-549.511.392.051	19	27	9	3UTR		1	1	2
hsa-miR-328-3p	NM_001243953	KIF2A	3807	3843	1.0	#CAMPO!	1	0.0120294	0.574	266.315.878.947	118.714.896.125	-508.245.545.002	18	31	9	3UTR		1	1	2
hsa-miR-328-3p	NM_001987	ETV6	1837	1864	1.0	#CAMPO!	1	3,14E+00	0.471	0.974296033333	121.683.834.625	-610.695.976.654	19	27	10	3UTR		1	1	2
hsa-miR-328-3p	NM_001282397	HPCAL4	4269	4303	1.0	#CAMPO!	1	9,59E+00	0.368	0.822973090909	251.788.263.112	-39.375.744.462	21	34	7	3UTR		1	1	2
hsa-miR-328-3p	NM_001284233	GTDC1	1305	1333	1.0	#CAMPO!	1	0.0005633333	0.529	376.283.235.294	35.757.329.775	-48.497.144.956	19	28	7	3UTR		1	1	2
hsa-miR-328-3p	NM_020935	USP37	6869	6887	1.0	#CAMPO!	1	4,91E-01	0.559	3.057.849	287.403.892.875	-495.700.071.937	15	18	8	3UTR		1	1	2
hsa-miR-328-3p	XM_017023077	ZNF423	4010	4047	1.0	#CAMPO!	1	3,36E+01	0.456	0.0	0.0	-476.182.347.791	18	25	13	3UTR		1	1	2
hsa-miR-328-3p	XM_017023078	ZNF423	3983	4020	1.0	#CAMPO!	1	3,36E+01	0.456	0.0	0.0	-476.182.347.791	18	25	13	3UTR		1	1	2
hsa-miR-328-3p	NM_001109763	GSG1L	3951	3974	1.0	#CAMPO!	1	3,67E-02	0.456	143.772.245.864	224.355.040.875	-39.375.744.462	18	23	8	3UTR		1	1	2
hsa-miR-328-3p	NM_004992	MECP2	4257	4277	1.0	#CAMPO!	1	0.002015545	0.426	#CAMPO!	#CAMPO!	-754.033.998.805	18	20	11	3UTR		1	1	2
hsa-miR-328-3p	NM_004992	MECP2	8231	8256	1.0	#CAMPO!	0	1,12E+01	0.353	157.381.305.882	211.319.922.375	-703.880.045.538	19	25	10	3UTR		1	1	2
hsa-miR-328-3p	NM_001243952	KIF2A	4067	4103	1.0	#CAMPO!	1	0.0120294	0.574	266.315.878.947	118.714.896.125	-508.245.545.002	18	31	9	3UTR		1	1	2
hsa-miR-328-3p	NM_001098511	KIF2A	3978	4014	1.0	#CAMPO!	1	0.0120294	0.574	266.315.878.947	118.714.896.125	-508.245.545.002	18	31	9	3UTR		1	1	2
hsa-miR-328-3p	NM_004520	KIF2A	3864	3900	1.0	#CAMPO!	1	0.0120294	0.574	266.315.878.947	118.714.896.125	-508.245.545.002	18	31	9	3UTR		1	1	2
hsa-miR-342-3p	NM_032148	SLC41A2	3065	3090	1.0	#CAMPO!	1	0.07771871	0.588	537.300.577.778	52.415.437.675	-106.728.547.543	18	25	9	3UTR	MIRT614774	1	1	2
hsa-miR-342-3p	NM_020899	ZBTB4	3510	3528	1.0	#CAMPO!	1	0.001871042	0.426	0.864581054545	0.0166981375	-101.657.978.462	16	18	14	3UTR		1	1	2
hsa-miR-342-3p	NM_002379	MATN1	2562	2586	1.0	#CAMPO!	1	0.09312255	0.353	518.179.888.889	485.217.416.875	-981.601.483.679	19	24	9	3UTR		1	1	2
hsa-miR-342-3p	XM_006721811	TANC2	11954	11971	1.0	#CAMPO!	1	0.0004987679	0.647	0.0	0.0	-113.982.828.439	15	17	10	3UTR		1	1	2
hsa-miR-342-3p	NM_025185	TANC2	8739	8762	1.0	#CAMPO!	0	0.06875831	0.676	409.997	237.363.652.125	-845.024.895.834	18	23	8	3UTR		1	1	2
hsa-miR-342-3p	NM_025185	TANC2	6062	6107	1.0	#CAMPO!	1	0.02195521	0.544	230.573.733.333	29.306.397.625	-569.245.027.962	15	18	12	3UTR		1	1	2
hsa-miR-342-3p	NM_015569	DNM3	6979	7025	1.0	#CAMPO!	1	0.03001478	0.618	#CAMPO!	0.5495885225	-134.976.292.297	14	18	9	3UTR		1	1	2
hsa-miR-342-3p	NM_001136127	DNM3	6967	7013	1.0	#CAMPO!	1	0.03001478	0.618	#CAMPO!	0.5495885225	-134.976.292.297	14	18	9	3UTR		1	1	2
hsa-miR-342-3p	NM_006732	FOSB	3564	3589	1.0	#CAMPO!	1	0.0006553706	0.485	0.936749322222	0.42784184875	-136.971.789.704	17	19	17	3UTR		1	1	2
hsa-miR-342-3p	NM_001114171	FOSB	3456	3481	1.0	#CAMPO!	1	0.0006553706	0.485	0.936749322222	0.42784184875	-136.971.789.704	17	19	17	3UTR		1	1	2
hsa-miR-342-3p	XM_005258691	FOSB	3423	3448	1.0	#CAMPO!	1	0.0006553706	0.485	0.0	0.0	-136.971.789.704	17	19	17	3UTR		1	1	2
hsa-miR-342-3p	NM_181838	UBE2D2	1535	1560	1.0	#CAMPO!	1	0.1435981	0.515	105.048.657.143	204.943.013.125	-135.529.293.616	16	25	7	3UTR		1	1	2
hsa-miR-342-3p	NM_003339	UBE2D2	1371	1396	1.0	#CAMPO!	1	0.1435981	0.515	105.048.657.143	204.943.013.125	-135.529.293.616	16	25	7	3UTR		1	1	2
hsa-miR-342-3p	NM_001167623	CACNA1C	13342	13368	1.0	#CAMPO!	1	0.0005313211	0.574	434.035.272.727	38.131.688	-801.982.731.605	18	21	11	3UTR		1	1	2
hsa-miR-342-3p	NM_001129840	CACNA1C	13342	13368	1.0	#CAMPO!	1	0.0005313211	0.574	434.035.272.727	38.131.688	-801.982.731.605	18	21	11	3UTR		1	1	2
hsa-miR-342-3p	NM_001129827	CACNA1C	13486	13512	1.0	#CAMPO!	1	0.0005313211	0.574	434.035.272.727	38.131.688	-801.982.731.605	18	21	11	3UTR		1	1	2
hsa-miR-342-3p	NM_001129832	CACNA1C	13402	13428	1.0	#CAMPO!	1	0.0005313211	0.574	434.035.272.727	38.131.688	-801.982.731.605	18	21	11	3UTR		1	1	2
hsa-miR-342-3p	NM_001129831	CACNA1C	13426	13452	1.0	#CAMPO!	1	0.0005313211	0.574	434.035.272.727	38.131.688	-801.982.731.605	18	21	11	3UTR		1	1	2
hsa-miR-342-3p	NM_001129833	CACNA1C	13399	13425	1.0	#CAMPO!	1	0.0005313211	0.574	434.035.272.727	38.131.688	-801.982.731.605	18	21	11	3UTR		1	1	2
hsa-miR-342-3p	NM_001129842	CACNA1C	13342	13368	1.0	#CAMPO!	1	0.0005313211	0.574	434.035.272.727	38.131.688	-801.982.731.605	18	21	11	3UTR		1	1	2
hsa-miR-342-3p	NM_001129829	CACNA1C	13465	13491	1.0	#CAMPO!	1	0.0005313211	0.574	434.035.272.727	38.131.688	-801.982.731.605	18	21	11	3UTR		1	1	2
hsa-miR-342-3p	NM_001129834	CACNA1C	13399	13425	1.0	#CAMPO!	1	0.0005313211	0.574	434.035.272.727	38.131.688	-801.982.731.605	18	21	11	3UTR		1	1	2
hsa-miR-342-3p	NM_000719	CACNA1C	13342	13368	1.0	#CAMPO!	1	0.0005313211	0.574	434.035.272.727	38.131.688	-801.982.731.605	18	21	11	3UTR		1	1	2
hsa-miR-342-3p	NM_001129837	CACNA1C	13366	13392	1.0	#CAMPO!	1	0.0005313211	0.574	434.035.272.727	38.131.688	-801.982.731.605	18	21	11	3UTR		1	1	2
hsa-miR-342-3p	NM_001129839	CACNA1C	13360	13386	1.0	#CAMPO!	1	0.0005313211	0.574	434.035.272.727	38.131.688	-801.982.731.605	18	21	11	3UTR		1	1	2
hsa-miR-342-3p	NM_001129836	CACNA1C	13393	13419	1.0	#CAMPO!	1	0.0005313211	0.574	434.035.272.727	38.131.688	-801.982.731.605	18	21	11	3UTR		1	1	2
hsa-miR-342-3p	NM_001129841	CACNA1C	13342	13368	1.0	#CAMPO!	1	0.0005313211	0.574	434.035.272.727	38.131.688	-801.982.731.605	18	21	11	3UTR		1	1	2
hsa-miR-342-3p	NM_001129835	CACNA1C	13399	13425	1.0	#CAMPO!	1	0.0005313211	0.574	434.035.272.727	38.131.688	-801.982.731.605	18	21	11	3UTR		1	1	2
hsa-miR-342-3p	NM_001129843	CACNA1C	13342	13368	1.0	#CAMPO!	1	0.0005313211	0.574	434.035.272.727	38.131.688	-801.982.731.605	18	21	11	3UTR		1	1	2
hsa-miR-342-3p	NM_001129838	CACNA1C	13366	13392	1.0	#CAMPO!	1	0.0005313211	0.574	434.035.272.727	38.131.688	-801.982.731.605	18	21	11	3UTR		1	1	2
hsa-miR-342-3p	NM_001167624	CACNA1C	13412	13438	1.0	#CAMPO!	1	0.0005313211	0.574	434.035.272.727	38.131.688	-801.982.731.605	18	21	11	3UTR		1	1	2
hsa-miR-342-3p	NM_001129830	CACNA1C	13412	13438	1.0	#CAMPO!	1	0.0005313211	0.574	434.035.272.727	38.131.688	-801.982.731.605	18	21	11	3UTR		1	1	2
hsa-miR-342-3p	XM_011521023	CACNA1C	13382	13408	1.0	#CAMPO!	1	0.0005313211	0.574	0.0	0.0	-801.982.731.605	18	21	11	3UTR		1	1	2
hsa-miR-342-3p	XM_011521023	CACNA1C	9222	9250	1.0	#CAMPO!	0	0.0001173389	0.5	0.0	0.0	-828.966.070.132	20	28	12	3UTR		1	1	2
hsa-miR-342-3p	NM_001040429	PCDH17	7065	7087	1.0	#CAMPO!	1	3,37E+01	0.574	163.089.944.444	205.839.832.504	-134.976.292.297	16	22	9	3UTR		1	1	2
hsa-miR-342-3p	NM_033300	LRP8	2709	2725	1.0	#CAMPO!	1	0.01014331	0.662	0.4161041	0.40742453875	-102.545.973.177	15	16	15	3UTR		1	1	2
hsa-miR-342-3p	NM_017522	LRP8	2430	2446	1.0	#CAMPO!	1	0.01014331	0.662	0.31581046	0.5144698275	-102.545.973.177	15	16	15	3UTR		1	1	2
hsa-miR-342-3p	NM_004631	LRP8	3219	3235	1.0	#CAMPO!	1	0.01014331	0.662	0.7339073	0.926962102	-102.545.973.177	15	16	15	3UTR		1	1	2
hsa-miR-342-3p	XM_017002267	LRP8	2613	2629	1.0	#CAMPO!	1	0.01014331	0.662	0.0	0.0	-102.545.973.177	15	16	15	3UTR		1	1	2
hsa-miR-342-3p	XM_017023704	FAM192A	2048	2092	1.0	#CAMPO!	0	0.0004222428	0.603	0.0	0.0	-129.419.693.787	18	23	9	3UTR		1	1	2
hsa-miR-342-3p	NM_001080508	TBX18	2315	2350	1.0	#CAMPO!	1	0.0009849402	0.647	0.695402697059	0.06949775375	-39.375.744.462	18	35	12	3UTR		1	1	2
hsa-miR-342-3p	NM_003940	USP13	5373	5390	1.0	#CAMPO!	1	5,22E+01	0.632	0.5807524	0.863522355	-140.099.985.948	16	17	16	3UTR		1	1	2
hsa-miR-342-3p	NM_033296	MRFAP1	1722	1748	1.0	#CAMPO!	1	0.003514839	0.647	0.666512964286	0.69968590075	-490.607.308.676	14	16	14	3UTR		1	1	2
hsa-miR-342-3p	NM_001272053	MRFAP1	1603	1629	1.0	#CAMPO!	1	0.003514839	0.647	0.666512964286	0.69968590075	-490.607.308.676	14	16	14	3UTR		1	1	2
hsa-miR-342-3p	NM_178156	FUT8	3687	3700	1.0	#CAMPO!	1	0.001790575	0.647	300.595.991.667	3.008.299.335	-705.204.361.694	12	13	12	3UTR		1	1	2
hsa-miR-409-3p	NM_053031	MYLK	1008	1027	1.0	#CAMPO!	0	0.000831899	0.632	0.740755383333	0.5453081025	-12.371.336.944	15	19	11	3UTR		1	1	2
hsa-miR-409-3p	NM_053032	MYLK	1011	1030	1.0	#CAMPO!	0	0.000831899	0.632	0.75312555	0.52582528625	-12.371.336.944	15	19	11	3UTR		1	1	2
hsa-miR-409-3p	NM_001008537	NEXMIF	10007	10026	1.0	#CAMPO!	0	5,39E+00	0.603	41.730.869.875	241.753.562.375	-108.160.254.073	16	19	14	3UTR		1	1	2
hsa-miR-409-3p	NM_015443	KANSL1	4324	4352	1.0	#CAMPO!	0	0.003753038	0.515	3.347.137.625	25.092.569.875	-114.085.562.859	17	28	8	3UTR		1	1	2
hsa-miR-409-3p	NM_015534	ZZZ3	5052	5072	1.0	#CAMPO!	1	0.04152172	0.662	15.189.775	249.860.416.825	-124.080.483.578	17	20	12	3UTR		1	1	2
hsa-miR-409-3p	NM_198459	DENND2C	3715	3744	1.0	#CAMPO!	1	0.004239126	0.559	0.38053915	0.810243235	-495.700.071.937	19	29	9	3UTR		1	1	2
hsa-miR-409-3p	XM_011543055	ZC3H12C	3122	3141	1.0	#CAMPO!	0	0.002233246	0.691	0.0	0.0	-13.928.624.447	16	19	10	3UTR		1	1	2
hsa-miR-409-3p	XM_017018477	ZC3H12C	7770	7789	1.0	#CAMPO!	0	0.002233246	0.691	0.0	0.0	-13.928.624.447	16	19	10	3UTR		1	1	2
hsa-miR-409-3p	NM_003477	PDHX	2567	2586	1.0	#CAMPO!	1	0.006780418	0.706	203.349.688.889	0.92540276375	-128.463.227.128	16	19	9	3UTR		1	1	2
hsa-miR-409-3p	NM_001166158	PDHX	1886	1905	1.0	#CAMPO!	1	0.006780418	0.706	203.349.688.889	0.92540276375	-128.463.227.128	16	19	9	3UTR		1	1	2
hsa-miR-409-3p	NM_001135024	PDHX	2238	2257	1.0	#CAMPO!	1	0.006780418	0.706	203.349.688.889	0.92540276375	-128.463.227.128	16	19	9	3UTR		1	1	2
hsa-miR-92a-3p	NM_000171	GLRA1	1655	1675	0.961538461538	#CAMPO!	0	0.04191045	0.441	0.719489133333	0.461187985	-134.444.989.045	16	20	9	3UTR		1	1	2
hsa-miR-92a-3p	NM_001146040	GLRA1	1679	1699	0.961538461538	#CAMPO!	0	0.04191045	0.441	0.719489133333	0.461187985	-134.444.989.045	16	20	9	3UTR		1	1	2
hsa-miR-92a-3p	NM_001282691	LRRFIP2	2459	2479	0.961538461538	#CAMPO!	0	0.0003554492	0.471	1.746.864	1.783.870.065	-723.613.681.449	16	20	11	3UTR		1	1	2
hsa-miR-92a-3p	NM_006309	LRRFIP2	3060	3080	0.961538461538	#CAMPO!	0	0.0003554492	0.471	198.829.428.571	170.966.472.125	-723.613.681.449	16	20	11	3UTR		1	1	2
hsa-miR-92a-3p	XM_005249033	MYLIP	2543	2579	0.961538461538	#CAMPO!	1	0.0004516457	0.544	0.0	0.0	-39.375.744.462	18	36	11	3UTR	MIRT004091	1	1	2
hsa-miR-92a-3p	NM_001303429	PIK3R3	2109	2132	0.961538461538	#CAMPO!	0	0.005775768	0.353	175.412.366.667	0.95490068725	-703.880.045.538	19	23	12	3UTR		1	1	2
hsa-miR-92a-3p	NM_001099666	PTAR1	6778	6798	0.961538461538	#CAMPO!	0	0.006141254	0.662	0.132799028571	0.5466751665	-906.122.420.316	16	20	7	3UTR	MIRT534962	1	1	2
hsa-miR-92a-3p	NM_006219	PIK3CB	4313	4351	0.974358974359	#CAMPO!	1	0.03224012	0.603	332.839.932.571	4.689.290.984	-39.375.744.462	21	38	9	3UTR		1	1	2
hsa-miR-92a-3p	NM_001256045	PIK3CB	3179	3217	0.974358974359	#CAMPO!	1	0.03224012	0.603	605.164.495.231	527.460.288.087	-39.375.744.462	21	38	9	3UTR		1	1	2
hsa-miR-92a-3p	XM_006723179	SERTAD3	1323	1345	0.974358974359	#CAMPO!	1	0.001369309	0.441	0.0	0.0	-962.989.802.671	18	22	8	3UTR	MIRT049827	1	1	2
hsa-miR-92a-3p	NM_003206	TCF21	1064	1083	0.974358974359	#CAMPO!	1	0.00595574	0.676	443.488.363.636	2.452.719.575	-857.350.836.846	16	19	11	3UTR		1	1	2
hsa-miR-92a-3p	NM_001271618	PPP1R12C	2809	2839	0.980769230769	#CAMPO!	1	0.000569113	0.471	0.4675832125	0.309547995	-834.076.741.404	18	30	8	3UTR	MIRT726891	1	1	2
hsa-miR-92a-3p	NM_017607	PPP1R12C	2815	2845	0.980769230769	#CAMPO!	1	0.000569113	0.471	0.4675832125	0.309547995	-834.076.741.404	18	30	8	3UTR	MIRT726891	1	1	2
hsa-miR-92a-3p	NM_005811	GDF11	3618	3641	1.0	#CAMPO!	0	0.002231875	0.529	0.884257857143	0.9509837325	-69.568.165.297	19	23	8	3UTR		1	1	2
hsa-miR-92a-3p	NM_207344	SPRYD4	1135	1156	1.0	#CAMPO!	1	0.0001674944	0.544	1.786.363	0.51039284375	-78.606.057.811	16	21	8	3UTR	MIRT135560	1	1	2
hsa-miR-92a-3p	NM_171825	CAMK2A	4785	4805	1.0	#CAMPO!	0	0.005919871	0.471	20.701.578	2.527.093.755	-828.966.070.132	17	20	10	3UTR		1	1	2
hsa-miR-92a-3p	NM_015981	CAMK2A	4818	4838	1.0	#CAMPO!	0	0.005919871	0.471	20.701.578	2.527.093.755	-828.966.070.132	17	20	10	3UTR		1	1	2
hsa-miR-92a-3p	NM_005895	GOLGA3	5641	5659	1.0	#CAMPO!	1	2,05E-01	0.382	416.024.644.444	378.352.174.875	-126.407.893.122	17	18	17	3UTR	MIRT049310	1	1	2
hsa-miR-92a-3p	NM_001164213	LRCH1	3735	3768	1.0	#CAMPO!	1	0.0138225	0.485	0.250116428261	0.093469196875	-495.700.071.937	17	25	9	3UTR		1	1	2
hsa-miR-92a-3p	NM_032467	ASPH	2820	2844	1.0	#CAMPO!	0	0.01231798	0.574	26.781.831.875	285.337.553.037	-650.068.725.424	17	24	8	3UTR		1	1	2
hsa-miR-92a-3p	NM_020164	ASPH	2865	2889	1.0	#CAMPO!	0	0.01231798	0.574	279.079.964.562	364.877.067.125	-650.068.725.424	17	24	8	3UTR		1	1	2
hsa-miR-92a-3p	NM_018299	UBE2W	5408	5442	1.0	#CAMPO!	1	0.0001574842	0.471	0.679236425263	0.596642386	-495.700.071.937	16	21	9	3UTR		1	1	2
hsa-miR-92a-3p	NM_018299	UBE2W	4832	4851	1.0	#CAMPO!	1	0.0008804047	0.471	0.502594955556	0.29562622375	-113.516.586.995	14	19	9	3UTR		1	1	2
hsa-miR-92a-3p	NM_001001481	UBE2W	4865	4884	1.0	#CAMPO!	1	0.0008804047	0.471	0.135518244444	0.3448300125	-113.516.586.995	14	19	9	3UTR		1	1	2
hsa-miR-92a-3p	NM_057749	CCNE2	1667	1683	1.0	#CAMPO!	0	0.0007211279	0.618	3.878.890.875	345.831.898	-108.356.930.813	14	16	12	3UTR		1	1	2
hsa-miR-92a-3p	XM_017013958	CCNE2	1809	1825	1.0	#CAMPO!	0	0.0007211279	0.618	0.0	0.0	-108.356.930.813	14	16	12	3UTR		1	1	2
hsa-miR-92a-3p	XM_017006621	PIK3CB	4196	4234	1.0	#CAMPO!	1	0.03224012	0.603	0.0	0.0	-39.375.744.462	21	38	9	3UTR		1	1	2
hsa-miR-92a-3p	NM_001178139	TFDP2	7305	7323	1.0	#CAMPO!	1	1,36E+00	0.426	0.996265666667	0.8577125025	-126.407.893.122	17	18	17	3UTR		1	1	2
hsa-miR-92a-3p	NM_001178138	TFDP2	7343	7361	1.0	#CAMPO!	1	1,36E+00	0.426	1.466.558	141.415.727	-126.407.893.122	17	18	17	3UTR		1	1	2
hsa-miR-92a-3p	XM_017007097	TFDP2	4210	4229	1.0	#CAMPO!	0	2,09E+00	0.441	0.0	0.0	-106.029.521.269	17	19	10	3UTR		1	1	2
hsa-miR-92a-3p	NM_032505	KBTBD8	4574	4592	1.0	#CAMPO!	0	0.002172852	0.647	364.920.207.143	41.774.626.425	-674.758.927.398	14	18	7	3UTR		1	1	2
hsa-miR-92a-3p	NM_024052	GID4	1216	1259	1.0	#CAMPO!	0	7,02E-01	0.382	119.153.923.529	10.679.125.275	-907.603.789.418	18	25	10	3UTR	MIRT076197	1	1	2
hsa-miR-92a-3p	NM_020772	NUFIP2	2839	2857	1.0	#CAMPO!	0	0.0002751633	0.574	11.056.270.625	0.8514549475	-108.527.735.094	15	18	9	3UTR	MIRT547277	1	1	2
hsa-miR-92a-3p	NM_014876	JOSD1	1912	1930	1.0	#CAMPO!	1	5,58E-01	0.426	0.267618888889	0.92051978625	-126.407.893.122	17	18	17	3UTR	MIRT727389	1	1	2
hsa-miR-92a-3p	NM_001142546	LUZP1	6022	6076	1.0	#CAMPO!	1	0.001172166	0.603	114.085.464.706	151.102.937.562	-39.375.744.462	18	36	10	3UTR		1	1	2
hsa-miR-92a-3p	NM_032591	SLC9A7	4106	4124	1.0	#CAMPO!	1	1,93E-03	0.368	0.343712655556	0.19907246625	-126.407.893.122	17	18	17	3UTR		1	1	2
hsa-miR-92a-3p	NM_001257291	SLC9A7	3145	3163	1.0	#CAMPO!	1	8,14E-01	0.412	#CAMPO!	0.17709578125	-126.407.893.122	17	18	17	3UTR		1	1	2
hsa-miR-92a-3p	NM_001257291	SLC9A7	4109	4127	1.0	#CAMPO!	1	1,93E-03	0.368	0.178681644444	0.23406208875	-126.407.893.122	17	18	17	3UTR		1	1	2
hsa-miR-92a-3p	NM_033018	CDK16	2399	2439	1.0	#CAMPO!	1	0.003882418	0.456	109.535.105	0.9642289925	-800.485.538.994	19	40	10	3UTR	MIRT109926	1	1	2
hsa-miR-92a-3p	NM_006201	CDK16	2292	2332	1.0	#CAMPO!	1	0.003882418	0.456	109.535.105	0.9642289925	-800.485.538.994	19	40	10	3UTR	MIRT109926	1	1	2
hsa-miR-92a-3p	NM_001170460	CDK16	2157	2197	1.0	#CAMPO!	1	0.003882418	0.456	109.535.105	0.9642289925	-800.485.538.994	19	40	10	3UTR	MIRT109926	1	1	2
hsa-miR-92a-3p	NM_138270	ATRX	9348	9379	1.0	#CAMPO!	0	0.0001859801	0.691	419.387.308.333	325.745.947.875	-954.656.246.864	16	20	12	3UTR		1	1	2
hsa-miR-92a-3p	NM_000489	ATRX	9462	9493	1.0	#CAMPO!	0	0.0001859801	0.691	194.963.941.667	170.585.691.375	-954.656.246.864	16	20	12	3UTR		1	1	2
hsa-miR-92a-3p	NM_022817	PER2	5357	5375	1.0	#CAMPO!	1	2,48E+01	0.441	267.577.832.222	350.355.029.625	-126.407.893.122	17	18	17	3UTR	MIRT712322	1	1	2
hsa-miR-92a-3p	XM_005245678	DENND4B	5145	5164	1.0	#CAMPO!	0	5,02E+00	0.441	0.0	0.0	-12.371.336.944	17	19	14	3UTR	MIRT049787	1	1	2
hsa-miR-92a-3p	XM_005245678	DENND4B	5761	5783	1.0	#CAMPO!	1	0.0007634339	0.485	0.0	0.0	-782.876.005.055	17	22	8	3UTR	MIRT049787	1	1	2
hsa-miR-92a-3p	NM_019121	PPP1R37	2681	2702	1.0	#CAMPO!	0	1,78E+01	0.368	#CAMPO!	0.06675316625	-152.476.156.792	17	21	10	3UTR	MIRT082470	1	1	2
hsa-miR-92a-3p	NM_019121	PPP1R37	2754	2776	1.0	#CAMPO!	0	3,54E+00	0.353	0.936585264286	0.5509236475	-650.068.725.424	18	22	11	3UTR	MIRT082470	1	1	2
hsa-miR-92a-3p	NM_002285	AFF3	5830	5848	1.0	#CAMPO!	1	1,45E-01	0.382	143.770.103.333	113.157.244.625	-126.407.893.122	17	18	17	3UTR		1	1	2
hsa-miR-92a-3p	NM_001025108	AFF3	5813	5831	1.0	#CAMPO!	1	1,45E-01	0.382	0.426564344444	0.97934423875	-126.407.893.122	17	18	17	3UTR		1	1	2
hsa-miR-92a-3p	NM_021622	PLEKHA1	2508	2547	1.0	#CAMPO!	1	1,42E-01	0.382	#CAMPO!	0.35270608	-126.407.893.122	17	19	17	3UTR	MIRT055787	1	1	2
hsa-miR-92a-3p	XM_005248500	TNPO1	2952	2972	1.0	#CAMPO!	0	0.0006831812	0.426	0.0	0.0	-126.043.860.244	15	20	6	3UTR	MIRT049301	1	1	2
hsa-miR-92a-3p	NM_020801	ARRDC3	2671	2688	1.0	#CAMPO!	0	0.005904363	0.662	279.855.785.714	195.506.841.588	-957.236.374.939	14	17	7	3UTR		1	1	2
hsa-miR-92a-3p	NM_002372	MAN2A1	5149	5174	1.0	#CAMPO!	1	1,86E+01	0.676	3.893.983	174.621.906	-379.332.483.736	18	23	15	3UTR	MIRT727258	1	1	2
hsa-miR-92a-3p	NM_001307936	SLC38A2	4268	4296	1.0	#CAMPO!	0	0.007879304	0.662	3.834.914	310.425.456	-986.134.350.328	16	22	8	3UTR		1	1	2
hsa-miR-92a-3p	NM_018976	SLC38A2	4384	4412	1.0	#CAMPO!	0	0.007879304	0.662	3.834.914	310.425.456	-986.134.350.328	16	22	8	3UTR		1	1	2
hsa-miR-92a-3p	NM_001300751	LMBR1L	2082	2103	1.0	#CAMPO!	0	0.02743017	0.412	0.585677911111	0.9525510325	-650.068.725.424	18	21	9	3UTR	MIRT049211	1	1	2
hsa-miR-92a-3p	NM_018113	LMBR1L	2142	2163	1.0	#CAMPO!	0	0.02743017	0.412	0.585677911111	0.9525510325	-650.068.725.424	18	21	9	3UTR	MIRT049211	1	1	2
hsa-miR-92a-3p	NM_015149	RGL1	2950	2972	1.0	#CAMPO!	1	0.0004633818	0.471	#CAMPO!	0.2536541375	-945.376.307.613	19	22	8	3UTR		1	1	2
hsa-miR-92a-3p	NM_006763	BTG2	919	936	1.0	#CAMPO!	0	0.00039608	0.456	0.50959776	0.19149125125	-141.590.935.244	14	17	10	3UTR	MIRT061604	1	1	2
hsa-miR-92a-3p	XM_005244966	PLEKHA6	4420	4441	1.0	#CAMPO!	0	0.05488787	0.471	0.0	0.0	-933.931.466.909	18	21	11	3UTR		1	1	2
hsa-miR-92a-3p	NM_153259	MCOLN2	2162	2181	1.0	#CAMPO!	1	0.001540685	0.632	392.606.988.889	22.545.216.525	-518.008.091.453	16	19	9	3UTR	MIRT049683	1	1	2
hsa-miR-92a-3p	XM_005270719	MCOLN2	1939	1958	1.0	#CAMPO!	1	0.001540685	0.632	0.0	0.0	-518.008.091.453	16	19	9	3UTR	MIRT049683	1	1	2
hsa-miR-92a-3p	NM_001400	S1PR1	2186	2208	1.0	#CAMPO!	0	0.0001545087	0.588	0.536326881818	0.00318579625	-13.180.282.223	17	22	7	3UTR		1	1	2
hsa-miR-92a-3p	NM_001280560	ANP32E	2282	2299	1.0	#CAMPO!	0	0.007829325	0.706	370.413.045	18.128.917.025	-805.661.162.101	16	17	16	3UTR	MIRT539229	1	1	2
hsa-miR-92a-3p	XM_017025959	TGIF1	1293	1310	1.0	#CAMPO!	0	9,50E+01	0.662	0.0	0.0	-932.546.172.965	14	17	7	3UTR		1	1	2
hsa-miR-92a-3p	XM_011525735	TGIF1	1399	1440	1.0	#CAMPO!	0	9,50E+01	0.662	0.0	0.0	-932.546.172.965	14	18	7	3UTR		1	1	2
hsa-miR-92a-3p	XM_017011109	ARID1B	5717	5740	1.0	#CAMPO!	0	0.00139636	0.647	0.0	0.0	-969.585.467.145	18	23	10	3UTR	MIRT049438	1	1	2
hsa-miR-92a-3p	NM_004036	ADCY3	4270	4292	1.0	#CAMPO!	0	7,77E+01	0.368	0.032620152381	#CAMPO!	-954.656.246.864	18	22	10	3UTR		1	1	2
hsa-miR-92a-3p	NM_001320613	ADCY3	4273	4295	1.0	#CAMPO!	0	7,77E+01	0.368	0.032620152381	#CAMPO!	-954.656.246.864	18	22	10	3UTR		1	1	2
hsa-miR-92a-3p	XM_011532496	ADCY3	3279	3301	1.0	#CAMPO!	0	7,77E+01	0.368	0.0	0.0	-954.656.246.864	18	22	10	3UTR		1	1	2
hsa-miR-92a-3p	XM_006711976	FOSL2	2462	2485	1.0	#CAMPO!	1	0.001064402	0.412	0.0	0.0	-417.062.352.651	18	23	8	3UTR		1	1	2
hsa-miR-92a-3p	NM_014011	SOCS5	2269	2302	1.0	#CAMPO!	1	0.001008702	0.632	231.652.692.857	1.203.648.965	-452.877.439.761	17	24	8	3UTR	MIRT054643	1	1	2
hsa-miR-92a-3p	NM_144949	SOCS5	2357	2390	1.0	#CAMPO!	1	0.001008702	0.632	231.652.692.857	1.203.648.965	-452.877.439.761	17	24	8	3UTR	MIRT054643	1	1	2
hsa-miR-92a-3p	NM_002994	CXCL5	1668	1684	1.0	#CAMPO!	0	2,76E+01	0.515	0.575431333333	0.06875558	-155.665.584.046	14	16	12	3UTR		1	1	2
hsa-miR-92a-3p	NM_203504	G3BP2	3267	3293	1.0	#CAMPO!	1	0.01084021	0.544	510.674.694.444	39.152.459.925	-495.700.071.937	19	26	10	3UTR	MIRT049526	1	1	2
hsa-miR-92a-3p	NM_203505	G3BP2	2112	2136	1.0	#CAMPO!	1	0.0001063053	0.618	187.919.330.435	3.167.802.975	-379.332.483.736	17	24	8	3UTR	MIRT049526	1	1	2
hsa-miR-92a-3p	NM_203505	G3BP2	3366	3392	1.0	#CAMPO!	1	0.01084021	0.544	699.166.666.667	521.783.325	-495.700.071.937	19	26	10	3UTR	MIRT049526	1	1	2
hsa-miR-92a-3p	NM_012297	G3BP2	1977	2001	1.0	#CAMPO!	1	0.0001063053	0.618	228.498.695.652	273.500.798.125	-379.332.483.736	17	24	8	3UTR	MIRT049526	1	1	2
hsa-miR-92a-3p	NM_001115007	LIN54	2746	2764	1.0	#CAMPO!	1	6,71E-02	0.412	0.512407666667	0.59723305	-126.407.893.122	17	18	17	3UTR		1	1	2
hsa-miR-92a-3p	NM_001288997	LIN54	2684	2702	1.0	#CAMPO!	1	6,71E-02	0.412	0.400140433333	0.511508565	-126.407.893.122	17	18	17	3UTR		1	1	2
hsa-miR-92a-3p	NM_001115008	LIN54	2947	2965	1.0	#CAMPO!	1	6,71E-02	0.412	0.761891688889	0.630913375	-126.407.893.122	17	18	17	3UTR		1	1	2
hsa-miR-92a-3p	NM_001288996	LIN54	3343	3361	1.0	#CAMPO!	1	6,71E-02	0.412	170.993.175.556	19.107.651.425	-126.407.893.122	17	18	17	3UTR		1	1	2
hsa-miR-92a-3p	NM_001184690	NPNT	3114	3135	1.0	#CAMPO!	0	0.009266988	0.485	#CAMPO!	#CAMPO!	-650.068.725.424	17	21	9	3UTR		1	1	2
hsa-miR-92a-3p	NM_001184691	NPNT	3153	3174	1.0	#CAMPO!	0	0.009266988	0.485	#CAMPO!	#CAMPO!	-650.068.725.424	17	21	9	3UTR		1	1	2
hsa-miR-92a-3p	NM_001184693	NPNT	3066	3087	1.0	#CAMPO!	0	0.009266988	0.485	#CAMPO!	#CAMPO!	-650.068.725.424	17	21	9	3UTR		1	1	2
hsa-miR-92a-3p	NM_001033047	NPNT	3063	3084	1.0	#CAMPO!	0	0.009266988	0.485	#CAMPO!	#CAMPO!	-650.068.725.424	17	21	9	3UTR		1	1	2
hsa-miR-92a-3p	NM_001184692	NPNT	2976	2997	1.0	#CAMPO!	0	0.009266988	0.485	#CAMPO!	#CAMPO!	-650.068.725.424	17	21	9	3UTR		1	1	2
hsa-miR-92a-3p	XM_017007984	NPNT	2937	2958	1.0	#CAMPO!	0	0.009266988	0.485	0.0	0.0	-650.068.725.424	17	21	9	3UTR		1	1	2
hsa-miR-92a-3p	XM_005262888	NPNT	3191	3212	1.0	#CAMPO!	0	0.009266988	0.485	0.0	0.0	-650.068.725.424	17	21	9	3UTR		1	1	2
hsa-miR-92a-3p	NM_018569	AP1AR	5299	5316	1.0	#CAMPO!	0	6,40E+00	0.485	#CAMPO!	0.1714945125	-146.702.330.706	14	17	12	3UTR		1	1	2
hsa-miR-92a-3p	NM_001128426	AP1AR	5200	5217	1.0	#CAMPO!	0	6,40E+00	0.485	#CAMPO!	0.1714945125	-146.702.330.706	14	17	12	3UTR		1	1	2
hsa-miR-92a-3p	NM_001286563	GRAMD1B	7724	7740	1.0	#CAMPO!	1	8,10E+01	0.485	0.26497718	102.459.358.125	-714.012.814.695	14	16	10	3UTR	MIRT727528	1	1	2
hsa-miR-92a-3p	NM_001286563	GRAMD1B	2761	2792	1.0	#CAMPO!	1	0.0002641891	0.588	622.803.375	28.682.128.125	-623.647.057.278	19	31	8	3UTR	MIRT727528	1	1	2
hsa-miR-92a-3p	NM_020716	GRAMD1B	7703	7719	1.0	#CAMPO!	1	8,10E+01	0.485	0.26497718	102.459.358.125	-714.012.814.695	14	16	10	3UTR	MIRT727528	1	1	2
hsa-miR-92a-3p	NM_020716	GRAMD1B	2740	2771	1.0	#CAMPO!	1	0.0002641891	0.588	622.803.375	28.682.128.125	-623.647.057.278	19	31	8	3UTR	MIRT727528	1	1	2
hsa-miR-92a-3p	XM_017018050	GRAMD1B	7450	7466	1.0	#CAMPO!	1	8,10E+01	0.485	0.0	0.0	-714.012.814.695	14	16	10	3UTR	MIRT727528	1	1	2
hsa-miR-92a-3p	NM_001286564	GRAMD1B	7433	7449	1.0	#CAMPO!	1	8,10E+01	0.485	0.26497718	102.459.358.125	-714.012.814.695	14	16	10	3UTR	MIRT727528	1	1	2
hsa-miR-92a-3p	NM_001286564	GRAMD1B	2470	2501	1.0	#CAMPO!	1	0.0002641891	0.588	622.803.375	28.682.128.125	-623.647.057.278	19	31	8	3UTR	MIRT727528	1	1	2
hsa-miR-92a-3p	NM_013262	MYLIP	2743	2779	1.0	#CAMPO!	1	0.0004516457	0.544	269.634.285.714	3.006.874.875	-39.375.744.462	18	36	11	3UTR	MIRT004091	1	1	2
hsa-miR-92a-3p	NM_032552	DAB2IP	4624	4643	1.0	#CAMPO!	0	7,43E+00	0.456	0.496464888889	1.066.430.184	-141.590.935.244	14	19	9	3UTR	MIRT173869	1	1	2
hsa-miR-92a-3p	XM_005251719	DAB2IP	5108	5129	1.0	#CAMPO!	0	4,71E+01	0.309	0.0	0.0	-723.613.681.449	18	21	11	3UTR	MIRT173869	1	1	2
hsa-miR-92a-3p	XM_006717271	TSC1	4478	4498	1.0	#CAMPO!	0	0.0009894087	0.5	0.0	0.0	-17.012.402.953	16	20	9	3UTR	MIRT726226	1	1	2
hsa-miR-92a-3p	NM_203344	SERTAD3	1263	1285	1.0	#CAMPO!	1	0.001369309	0.441	0.1449365	0.91169542875	-962.989.802.671	18	22	8	3UTR	MIRT049827	1	1	2
hsa-miR-92a-3p	NM_001079526	IKZF2	4407	4428	1.0	#CAMPO!	0	0.001017868	0.544	#CAMPO!	0.33439672875	-809.481.005.094	16	21	6	3UTR	MIRT727461	1	1	2
hsa-miR-92a-3p	NM_020814	MARCH4	3891	3941	1.0	#CAMPO!	1	0.0001935236	0.441	0.36197375	100.414.639.625	-57.294.136.647	19	24	8	3UTR		1	1	2
hsa-miR-92a-3p	NM_020814	MARCH4	3149	3169	1.0	#CAMPO!	0	2,95E-01	0.471	0.797365542857	0.626820605	-662.614.198.489	17	20	7	3UTR		1	1	2
hsa-miR-92a-3p	NM_032228	FAR1	4859	4884	1.0	#CAMPO!	1	0.002226459	0.456	#CAMPO!	0.1824983595	-495.700.071.937	19	25	10	3UTR	MIRT129544	1	1	2
hsa-miR-92a-3p	NM_003654	CHST1	1951	1972	1.0	#CAMPO!	0	9,27E+01	0.353	0.12936967125	26.289.898	-829.127.580.885	17	21	8	3UTR	MIRT760617	1	1	2
hsa-miR-92a-3p	NM_002843	PTPRJ	6926	6948	1.0	#CAMPO!	0	4,56E+01	0.441	0.0709770071429	0.51688543125	-738.221.974.227	18	22	8	3UTR	MIRT130343	1	1	2
hsa-miR-92a-3p	NM_001270454	WWP2	3238	3258	1.0	#CAMPO!	0	1,63E-01	0.309	#CAMPO!	#CAMPO!	-110.902.490.035	17	20	10	3UTR		1	1	2
hsa-miR-92a-3p	NM_001270454	WWP2	4178	4196	1.0	#CAMPO!	1	5,92E-03	0.338	#CAMPO!	#CAMPO!	-902.428.166.311	16	18	13	3UTR		1	1	2
hsa-miR-92a-3p	NM_001270453	WWP2	2928	2948	1.0	#CAMPO!	0	1,63E-01	0.309	#CAMPO!	#CAMPO!	-110.902.490.035	17	20	10	3UTR		1	1	2
hsa-miR-92a-3p	NM_001270453	WWP2	3868	3886	1.0	#CAMPO!	1	5,92E-03	0.338	#CAMPO!	#CAMPO!	-902.428.166.311	16	18	13	3UTR		1	1	2
hsa-miR-92a-3p	NM_199424	WWP2	2383	2403	1.0	#CAMPO!	0	1,63E-01	0.309	#CAMPO!	#CAMPO!	-110.902.490.035	17	20	10	3UTR		1	1	2
hsa-miR-92a-3p	NM_199424	WWP2	3323	3341	1.0	#CAMPO!	1	5,92E-03	0.338	#CAMPO!	#CAMPO!	-902.428.166.311	16	18	13	3UTR		1	1	2
hsa-miR-92a-3p	NM_001858	COL19A1	7784	7811	1.0	#CAMPO!	0	0.0004334636	0.632	0.240055629412	#CAMPO!	-933.931.466.909	18	27	7	3UTR		1	1	2
hsa-miR-92a-3p	NM_001257160	CEP41	1675	1708	1.0	#CAMPO!	0	4,64E+01	0.485	#CAMPO!	#CAMPO!	-651.454.019.368	15	20	8	3UTR		1	1	2
hsa-miR-92a-3p	NM_006315	PCGF3	4864	4886	1.0	#CAMPO!	1	0.0004089496	0.426	0.3302069	0.185980255	-902.428.166.311	16	22	9	3UTR		1	1	2
hsa-miR-92a-3p	NM_001324098	GLYR1	1904	1930	1.0	#CAMPO!	0	0.0009932493	0.368	338.870.464	18.372.176.475	-954.656.246.864	16	26	11	3UTR	MIRT727074	1	1	2
hsa-miR-92a-3p	NM_001324098	GLYR1	3384	3413	1.0	#CAMPO!	1	0.02452245	0.485	515.505.618.182	485.220.603	-676.234.892.161	18	23	7	3UTR	MIRT727074	1	1	2
hsa-miR-92a-3p	NM_001308096	GLYR1	1851	1877	1.0	#CAMPO!	0	0.0009932493	0.368	1.009.667.052	207.907.937.375	-954.656.246.864	16	26	11	3UTR	MIRT727074	1	1	2
hsa-miR-92a-3p	NM_001308096	GLYR1	3331	3360	1.0	#CAMPO!	1	0.02452245	0.485	291.982.127.273	337.099.546.875	-676.234.892.161	18	23	7	3UTR	MIRT727074	1	1	2
hsa-miR-92a-3p	NM_032569	GLYR1	1869	1895	1.0	#CAMPO!	0	0.0009932493	0.368	1.554.954.372	1.992.504.065	-954.656.246.864	16	26	11	3UTR	MIRT727074	1	1	2
hsa-miR-92a-3p	NM_032569	GLYR1	3349	3378	1.0	#CAMPO!	1	0.02452245	0.485	291.982.127.273	337.099.546.875	-676.234.892.161	18	23	7	3UTR	MIRT727074	1	1	2
hsa-miR-92a-3p	NM_001324097	GLYR1	1712	1738	1.0	#CAMPO!	0	0.0009932493	0.368	599.473.908	362.485.227.125	-954.656.246.864	16	26	11	3UTR	MIRT727074	1	1	2
hsa-miR-92a-3p	NM_032317	DNAJC30	2262	2300	1.0	#CAMPO!	1	0.004613357	0.529	424.124.601.081	348.074.658	-495.700.071.937	19	38	8	3UTR	MIRT727868	1	1	2
hsa-miR-92a-3p	XM_005250508	PHTF2	3016	3033	1.0	#CAMPO!	0	0.006470358	0.721	0.0	0.0	-124.279.825.591	15	17	8	3UTR	MIRT171350	1	1	2
hsa-miR-92a-3p	NM_001278619	PCDH11Y	4820	4840	1.0	#CAMPO!	0	8,38E+00	0.412	0.046783125	0.080393825	-11.490.417.286	16	20	8	3UTR		1	1	2
hsa-miR-92a-3p	NM_032971	PCDH11Y	4651	4671	1.0	#CAMPO!	0	8,38E+00	0.412	0.046783125	0.080393825	-11.490.417.286	16	20	8	3UTR		1	1	2
hsa-miR-92a-3p	NM_032972	PCDH11Y	4905	4925	1.0	#CAMPO!	0	8,38E+00	0.412	0.046783125	0.080393825	-11.490.417.286	16	20	8	3UTR		1	1	2
hsa-miR-92a-3p	NM_178140	PDZD2	9114	9145	1.0	#CAMPO!	0	0.05727384	0.441	0.47167653	0.09158875875	-12.371.336.944	16	31	10	3UTR		1	1	2
hsa-miR-92a-3p	NM_015351	TTC9	1346	1366	1.0	#CAMPO!	0	1,59E+00	0.368	#CAMPO!	0.1715690325	-105.967.930.635	17	20	10	3UTR		1	1	2
hsa-miR-92a-3p	NM_015351	TTC9	1294	1336	1.0	#CAMPO!	0	5,25E+01	0.426	0.0274612243902	0.04976562	-954.656.246.864	18	42	13	3UTR		1	1	2
hsa-miR-92a-3p	NM_138317	KCNK10	5580	5598	1.0	#CAMPO!	0	0.01152037	0.456	257.075.632.727	301.626.987	-136.138.434.124	16	18	11	3UTR		1	1	2
hsa-miR-92a-3p	NM_138318	KCNK10	5251	5269	1.0	#CAMPO!	0	0.01152037	0.456	143.561.732.727	156.152.953.125	-136.138.434.124	16	18	11	3UTR		1	1	2
hsa-miR-92a-3p	NM_022151	MOAP1	1707	1725	1.0	#CAMPO!	1	6,65E+00	0.382	105.338.848.889	0.698568125	-126.407.893.122	17	18	17	3UTR	MIRT513176	1	1	2
hsa-miR-92a-3p	NM_001282472	GOLGA8J	3513	3536	1.0	#CAMPO!	1	0.003429238	0.618	338.097.225	26.630.942.125	-499.396.410.445	16	23	8	3UTR	MIRT511856	1	1	2
hsa-miR-92a-3p	NM_005159	ACTC1	1564	1609	1.0	#CAMPO!	0	0.0001637805	0.471	#CAMPO!	0.08063643875	-954.656.246.864	15	18	12	3UTR	MIRT789958	1	1	2
hsa-miR-127-3p	NM_000702	ATP1A2	4440	4463	0.961538461538	#CAMPO!	1	0.0002048351	0.368	#CAMPO!	#CAMPO!	-552.986.392.397	20	23	10	3UTR		0	1	1
hsa-miR-127-3p	NM_014344	FJX1	2020	2044	0.961538461538	#CAMPO!	1	0.000636513	0.441	0.79304168375	0.59101584875	-479.441.436.372	19	24	9	3UTR		0	1	1
hsa-miR-127-3p	XM_005273659	GINS4	933	956	1.0	#CAMPO!	1	9,66E+00	0.382	0.0	0.0	-552.986.392.397	20	23	10	3UTR		1	0	1
hsa-miR-127-3p	NM_032336	GINS4	940	963	1.0	#CAMPO!	1	9,66E+00	0.382	#CAMPO!	#CAMPO!	-552.986.392.397	20	23	10	3UTR		1	0	1
hsa-miR-127-3p	NM_144607	CYB5D1	1356	1379	1.0	#CAMPO!	0	5,43E+01	0.603	0.213835856733	0.234708540687	-102.259.969.414	19	23	9	3UTR		1	0	1
hsa-miR-127-3p	NM_001098	ACO2	2415	2433	1.0	#CAMPO!	1	0.0001081715	0.456	0.531744755556	0.14029295125	-614.857.955.508	17	18	17	3UTR		0	1	1
hsa-miR-127-3p	NM_015168	ZC3H4	4164	4183	1.0	#CAMPO!	0	2,11E+00	0.412	24.218.677	23.440.363.375	-791.434.913.881	16	19	12	3UTR		1	0	1
hsa-miR-127-3p	XM_017026531	ZC3H4	3945	3964	1.0	#CAMPO!	0	2,11E+00	0.412	0.0	0.0	-791.434.913.881	16	19	12	3UTR		1	0	1
hsa-miR-127-3p	NM_025179	PLXNA2	8865	8894	1.0	#CAMPO!	1	0.0003105438	0.485	38.263.819.375	359.035.563.125	-495.700.071.937	18	22	12	3UTR		0	1	1
hsa-miR-139-5p	NM_020910	KIAA1549	11404	11427	0.961538461538	#CAMPO!	0	7,35E-01	0.529	0.305250822222	#CAMPO!	-800.791.852.773	19	23	10	3UTR		1	0	1
hsa-miR-139-5p	NM_001164665	KIAA1549	11452	11475	0.961538461538	#CAMPO!	0	7,35E-01	0.529	0.305250822222	#CAMPO!	-800.791.852.773	19	23	10	3UTR		1	0	1
hsa-miR-139-5p	NM_145725	TRAF3	4901	4919	0.961538461538	#CAMPO!	1	2,74E+00	0.382	#CAMPO!	#CAMPO!	-123.710.849.727	16	18	9	3UTR		1	0	1
hsa-miR-139-5p	NM_145726	TRAF3	4826	4844	0.961538461538	#CAMPO!	1	2,74E+00	0.382	#CAMPO!	#CAMPO!	-123.710.849.727	16	18	9	3UTR		1	0	1
hsa-miR-139-5p	NM_003300	TRAF3	4762	4780	0.961538461538	#CAMPO!	1	2,74E+00	0.382	#CAMPO!	#CAMPO!	-123.710.849.727	16	18	9	3UTR		1	0	1
hsa-miR-139-5p	NM_001199427	TRAF3	4513	4531	0.961538461538	#CAMPO!	1	2,74E+00	0.382	#CAMPO!	#CAMPO!	-123.710.849.727	16	18	9	3UTR		1	0	1
hsa-miR-139-5p	NM_001137664	ANAPC7	1641	1674	0.974358974359	#CAMPO!	1	8,50E+01	0.471	538.334.142.857	52.728.016.925	-730.252.099.028	16	19	10	3UTR		0	1	1
hsa-miR-139-5p	NM_001077498	FAM222B	3256	3278	0.974358974359	#CAMPO!	1	0.0007512944	0.603	510.792.842.857	50.073.577	-682.767.052.418	18	22	11	3UTR		0	1	1
hsa-miR-139-5p	NM_022159	ADGRL4	3340	3355	0.974358974359	#CAMPO!	1	0.01540584	0.647	130.047.225	2.106.076.075	-152.894.684.482	14	15	14	3UTR	MIRT731784	0	1	1
hsa-miR-139-5p	NM_006806	BTG3	1272	1312	0.974358974359	#CAMPO!	1	0.001368287	0.574	0.348314926667	0.044618336	-800.485.538.994	19	27	9	3UTR		0	1	1
hsa-miR-139-5p	NM_001130914	BTG3	1404	1444	0.974358974359	#CAMPO!	1	0.001368287	0.574	0.348314926667	0.044618336	-800.485.538.994	19	27	9	3UTR		0	1	1
hsa-miR-139-5p	NM_001172173	CSRNP3	4357	4375	0.974358974359	#CAMPO!	1	0.006315679	0.588	#CAMPO!	0.36763810375	-519.004.979.968	16	18	13	3UTR		1	0	1
hsa-miR-139-5p	NM_024969	CSRNP3	4256	4274	0.974358974359	#CAMPO!	1	0.006315679	0.588	#CAMPO!	0.36763810375	-519.004.979.968	16	18	13	3UTR		1	0	1
hsa-miR-139-5p	XM_005246865	CSRNP3	4079	4097	0.974358974359	#CAMPO!	1	0.006315679	0.588	0.0	0.0	-519.004.979.968	16	18	13	3UTR		1	0	1
hsa-miR-139-5p	NM_003940	USP13	7377	7399	0.974358974359	#CAMPO!	1	0.0004965705	0.559	#CAMPO!	0.00873255375	-930.395.488.775	18	22	8	3UTR		1	0	1
hsa-miR-139-5p	NM_013449	BAZ2A	7624	7645	1.0	#CAMPO!	0	0.0001219709	0.426	303.922.771.429	230.903.916.125	-959.516.606.915	17	21	7	3UTR		1	0	1
hsa-miR-139-5p	NM_003877	SOCS2	2120	2141	1.0	#CAMPO!	0	0.0004307455	0.632	237.943.875	2.211.535.245	-121.749.784.325	17	21	8	3UTR		1	0	1
hsa-miR-139-5p	NM_001270467	SOCS2	2010	2031	1.0	#CAMPO!	0	0.0004307455	0.632	237.943.875	2.211.535.245	-121.749.784.325	17	21	8	3UTR		1	0	1
hsa-miR-139-5p	NM_001270468	SOCS2	1979	2000	1.0	#CAMPO!	0	0.0004307455	0.632	237.943.875	2.211.535.245	-121.749.784.325	17	21	8	3UTR		1	0	1
hsa-miR-139-5p	NM_001270470	SOCS2	2249	2270	1.0	#CAMPO!	0	0.0004307455	0.632	237.943.875	2.211.535.245	-121.749.784.325	17	21	8	3UTR		1	0	1
hsa-miR-139-5p	NM_001270469	SOCS2	1977	1998	1.0	#CAMPO!	0	0.0004307455	0.632	237.943.875	2.211.535.245	-121.749.784.325	17	21	8	3UTR		1	0	1
hsa-miR-139-5p	NM_001270471	SOCS2	1902	1923	1.0	#CAMPO!	0	0.0004307455	0.632	237.943.875	2.211.535.245	-121.749.784.325	17	21	8	3UTR		1	0	1
hsa-miR-139-5p	NM_001168344	RREB1	7106	7133	1.0	#CAMPO!	0	0.000291903	0.353	0.101864075556	0.00851745225	-768.218.702.984	20	27	9	3UTR	MIRT565944	0	1	1
hsa-miR-139-5p	NM_001003699	RREB1	7307	7334	1.0	#CAMPO!	0	0.000291903	0.353	0.101864075556	0.00851745225	-768.218.702.984	20	27	9	3UTR	MIRT565944	0	1	1
hsa-miR-139-5p	NM_001003700	RREB1	6509	6536	1.0	#CAMPO!	0	0.000291903	0.353	0.101864075556	0.00851745225	-768.218.702.984	20	27	9	3UTR	MIRT565944	0	1	1
hsa-miR-139-5p	NM_001003698	RREB1	7142	7169	1.0	#CAMPO!	0	0.000291903	0.353	0.101864075556	0.00851745225	-768.218.702.984	20	27	9	3UTR	MIRT565944	0	1	1
hsa-miR-139-5p	NM_003677	DENR	1790	1807	1.0	#CAMPO!	0	0.00960787	0.603	0.412993925	0.36298306125	-572.816.300.081	14	17	12	3UTR		1	0	1
hsa-miR-139-5p	NM_002015	FOXO1	2558	2581	1.0	#CAMPO!	1	0.000861559	0.574	3.057.295.625	194.131.504	-417.062.352.651	19	23	8	3UTR		1	0	1
hsa-miR-139-5p	NM_024593	EFCAB1	1943	1977	1.0	#CAMPO!	0	0.002090527	0.559	263.336.045.455	159.026.361	-759.340.904.082	18	26	6	3UTR		0	1	1
hsa-miR-139-5p	XM_017013826	EFCAB1	1720	1754	1.0	#CAMPO!	0	0.002090527	0.559	0.0	0.0	-759.340.904.082	18	26	6	3UTR		0	1	1
hsa-miR-139-5p	NM_001256141	FSBP	2969	2989	1.0	#CAMPO!	1	0.0005040486	0.574	0.3099926	0.3104132515	-103.134.122.758	14	20	7	3UTR		0	1	1
hsa-miR-139-5p	NM_001142568	BBX	6157	6185	1.0	#CAMPO!	0	0.0001883397	0.632	195.762.255.556	226.830.945	-126.861.179.787	16	19	9	3UTR		1	0	1
hsa-miR-139-5p	NM_020235	BBX	6067	6095	1.0	#CAMPO!	0	0.0001883397	0.632	195.762.255.556	226.830.945	-126.861.179.787	16	19	9	3UTR		1	0	1
hsa-miR-139-5p	NM_001276286	BBX	5148	5176	1.0	#CAMPO!	0	0.0001883397	0.632	195.762.255.556	226.830.945	-126.861.179.787	16	19	9	3UTR		1	0	1
hsa-miR-139-5p	XM_017006882	BBX	6158	6186	1.0	#CAMPO!	0	0.0001883397	0.632	0.0	0.0	-126.861.179.787	16	19	9	3UTR		1	0	1
hsa-miR-139-5p	XM_011513004	BBX	6195	6223	1.0	#CAMPO!	0	0.0001883397	0.632	0.0	0.0	-126.861.179.787	16	19	9	3UTR		1	0	1
hsa-miR-139-5p	NM_014980	STXBP5L	8746	8783	1.0	#CAMPO!	1	0.00138379	0.544	0.622000876154	0.561364316	-676.234.892.161	19	37	9	3UTR		1	0	1
hsa-miR-139-5p	NM_014980	STXBP5L	5985	6012	1.0	#CAMPO!	1	0.0001096685	0.529	0.0919568538462	0.0925209385	-479.441.436.372	20	27	13	3UTR		1	0	1
hsa-miR-139-5p	NM_001308330	STXBP5L	8674	8711	1.0	#CAMPO!	1	0.00138379	0.544	0.622000876154	0.561364316	-676.234.892.161	19	37	9	3UTR		1	0	1
hsa-miR-139-5p	NM_001308330	STXBP5L	5913	5940	1.0	#CAMPO!	1	0.0001096685	0.529	0.0919568538462	0.0925209385	-479.441.436.372	20	27	13	3UTR		1	0	1
hsa-miR-139-5p	NM_020733	HEG1	4368	4388	1.0	#CAMPO!	0	0.0005036311	0.426	0.345990342857	0.181718505	-782.678.125.198	17	20	7	3UTR		1	0	1
hsa-miR-139-5p	NM_001080415	U2SURP	6539	6573	1.0	#CAMPO!	1	0.01181055	0.676	#CAMPO!	0.39627701875	-601.339.037.762	16	18	16	3UTR		1	0	1
hsa-miR-139-5p	NM_001320219	U2SURP	6536	6570	1.0	#CAMPO!	1	0.01181055	0.676	#CAMPO!	0.39627701875	-601.339.037.762	16	18	16	3UTR		1	0	1
hsa-miR-139-5p	NM_021038	MBNL1	4021	4041	1.0	#CAMPO!	1	4,80E+00	0.588	307.116.777.778	2.754.545.605	-655.801.099.866	16	20	7	3UTR		1	0	1
hsa-miR-139-5p	NM_207292	MBNL1	3985	4005	1.0	#CAMPO!	1	4,80E+00	0.588	307.116.777.778	2.754.545.605	-655.801.099.866	16	20	7	3UTR		1	0	1
hsa-miR-139-5p	NM_001288634	FAM222B	3325	3347	1.0	#CAMPO!	1	0.0007512944	0.603	349.016	31.153.313.875	-682.767.052.418	18	22	11	3UTR		0	1	1
hsa-miR-139-5p	NM_020791	TAOK1	3690	3711	1.0	#CAMPO!	0	0.01300094	0.691	0.764008	104.457.197.875	-128.933.657.782	16	21	7	3UTR		1	0	1
hsa-miR-139-5p	NM_025142	TAOK1	3246	3267	1.0	#CAMPO!	0	0.01300094	0.691	0.764008	104.457.197.875	-128.933.657.782	16	21	7	3UTR		1	0	1
hsa-miR-139-5p	NM_022344	C17orf75	3024	3045	1.0	#CAMPO!	1	4,23E-01	0.471	0.224916477778	0.33723336625	-610.695.976.654	19	21	15	3UTR		0	1	1
hsa-miR-139-5p	NM_004421	DVL1	2789	2826	1.0	#CAMPO!	1	0.0002224513	0.471	155.749.094.737	17.680.115	-417.062.352.651	19	29	8	3UTR		1	0	1
hsa-miR-139-5p	NM_001397	ECE1	4967	4999	1.0	#CAMPO!	0	0.002183733	0.471	2.529.818	2.318.252.922	-712.797.194.594	19	23	9	3UTR		1	0	1
hsa-miR-139-5p	NM_001113349	ECE1	4958	4990	1.0	#CAMPO!	0	0.002183733	0.471	377.631.314.286	341.681.940.725	-712.797.194.594	19	23	9	3UTR		1	0	1
hsa-miR-139-5p	NM_001286051	FAM168A	1323	1343	1.0	#CAMPO!	1	0.1833843	0.353	0.38068418	0.5120494925	-878.692.909.453	17	20	11	3UTR		1	0	1
hsa-miR-139-5p	NM_001286051	FAM168A	695	714	1.0	#CAMPO!	1	0.001622841	0.5	242.472.614.286	219.117.540.875	-12.604.134.053	16	19	7	3UTR		1	0	1
hsa-miR-139-5p	NM_015159	FAM168A	1641	1661	1.0	#CAMPO!	1	0.1833843	0.353	#CAMPO!	#CAMPO!	-878.692.909.453	17	20	11	3UTR		1	0	1
hsa-miR-139-5p	NM_001286050	FAM168A	1668	1688	1.0	#CAMPO!	1	0.1833843	0.353	#CAMPO!	#CAMPO!	-878.692.909.453	17	20	11	3UTR		1	0	1
hsa-miR-139-5p	NM_000216	ANOS1	5272	5318	1.0	#CAMPO!	1	0.0009273339	0.544	364.593.269.231	349.576.153.625	-479.441.436.372	20	28	13	3UTR		1	0	1
hsa-miR-139-5p	NM_001172436	PHKA1	5127	5145	1.0	#CAMPO!	1	3,79E+01	0.544	486.270.025	41.699.220.875	-57.294.136.647	16	18	13	3UTR		0	1	1
hsa-miR-139-5p	NM_001122670	PHKA1	5304	5322	1.0	#CAMPO!	1	3,79E+01	0.544	486.270.025	41.699.220.875	-57.294.136.647	16	18	13	3UTR		0	1	1
hsa-miR-139-5p	NM_002637	PHKA1	5343	5361	1.0	#CAMPO!	1	3,79E+01	0.544	486.270.025	41.699.220.875	-57.294.136.647	16	18	13	3UTR		0	1	1
hsa-miR-139-5p	NM_016120	RLIM	4532	4548	1.0	#CAMPO!	0	1,91E+00	0.559	0.661679927273	0.519050589	-650.068.725.424	15	16	15	3UTR		1	0	1
hsa-miR-139-5p	NM_183353	RLIM	4594	4610	1.0	#CAMPO!	0	1,91E+00	0.559	0.880846064545	0.521875651625	-650.068.725.424	15	16	15	3UTR		1	0	1
hsa-miR-139-5p	NM_144657	HDX	5820	5839	1.0	#CAMPO!	1	0.0007339221	0.574	13.743.693	254.107.259.375	-12.417.709.117	17	19	13	3UTR		1	0	1
hsa-miR-139-5p	NM_144657	HDX	4902	4934	1.0	#CAMPO!	0	0.02564119	0.618	257.508.071.429	2.861.658.145	-152.556.043.079	15	23	7	3UTR		1	0	1
hsa-miR-139-5p	NM_001177478	HDX	4864	4896	1.0	#CAMPO!	0	0.02564119	0.618	216.615.208.571	3.647.460.815	-152.556.043.079	15	23	7	3UTR		1	0	1
hsa-miR-139-5p	NM_001177479	HDX	5011	5043	1.0	#CAMPO!	0	0.02564119	0.618	323.464	224.876.208	-152.556.043.079	15	23	7	3UTR		1	0	1
hsa-miR-139-5p	NM_024921	POF1B	3771	3807	1.0	#CAMPO!	1	0.02235018	0.676	161.392.582.171	1.165.586.825	-379.332.483.736	22	36	11	3UTR		0	1	1
hsa-miR-139-5p	NM_005801	EIF1	1155	1188	1.0	#CAMPO!	1	0.00206587	0.544	0.428534908889	1.618.428.237	-417.062.352.651	17	23	8	3UTR		1	0	1
hsa-miR-139-5p	NM_001127228	CBX1	1148	1172	1.0	#CAMPO!	1	0.2932253	0.559	171.965.188.889	145.981.655.375	-126.407.893.122	16	24	9	3UTR		0	1	1
hsa-miR-139-5p	NM_001242903	AKAP1	4096	4115	1.0	#CAMPO!	1	6,40E-01	0.471	0.668333333333	0.512	-753.557.007.059	17	19	9	3UTR		0	1	1
hsa-miR-139-5p	NM_001242902	AKAP1	3823	3842	1.0	#CAMPO!	1	6,40E-01	0.471	0.668333333333	0.512	-753.557.007.059	17	19	9	3UTR		0	1	1
hsa-miR-139-5p	NM_001005404	YPEL2	2935	2956	1.0	#CAMPO!	0	0.004135359	0.471	0.5473389	0.26713253875	-651.454.019.368	17	21	6	3UTR		0	1	1
hsa-miR-139-5p	NM_001005404	YPEL2	2215	2236	1.0	#CAMPO!	1	0.00192325	0.588	0.1370743	0.987209325	-39.375.744.462	18	21	12	3UTR		0	1	1
hsa-miR-139-5p	NM_001272043	RPS6KB1	2886	2908	1.0	#CAMPO!	1	0.01464884	0.544	22.616.165	113.466.173.375	-778.177.519.478	17	22	8	3UTR		0	1	1
hsa-miR-139-5p	NM_001257198	CUL3	3943	3959	1.0	#CAMPO!	1	0.03638259	0.647	321.074.181.818	37.656.889.875	-75.174.268.361	14	16	11	3UTR		1	0	1
hsa-miR-139-5p	XM_005246708	NYAP2	5323	5343	1.0	#CAMPO!	1	1,03E+01	0.412	0.0	0.0	-102.208.648.546	16	20	8	3UTR		1	0	1
hsa-miR-139-5p	XM_005246708	NYAP2	5569	5592	1.0	#CAMPO!	0	9,40E-01	0.529	0.0	0.0	-106.174.389.581	19	23	8	3UTR		1	0	1
hsa-miR-139-5p	NM_020864	NYAP2	4452	4472	1.0	#CAMPO!	1	1,03E+01	0.412	#CAMPO!	#CAMPO!	-102.208.648.546	16	20	8	3UTR		1	0	1
hsa-miR-139-5p	NM_001003793	RBMS3	4211	4245	1.0	#CAMPO!	1	0.004868439	0.618	#CAMPO!	#CAMPO!	-508.245.545.002	21	34	10	3UTR		1	0	1
hsa-miR-139-5p	NM_001177711	RBMS3	4163	4197	1.0	#CAMPO!	1	0.004868439	0.618	#CAMPO!	#CAMPO!	-508.245.545.002	21	34	10	3UTR		1	0	1
hsa-miR-139-5p	NM_001003792	RBMS3	4157	4191	1.0	#CAMPO!	1	0.004868439	0.618	#CAMPO!	#CAMPO!	-508.245.545.002	21	34	10	3UTR		1	0	1
hsa-miR-139-5p	NM_001039111	TRIM71	3706	3731	1.0	#CAMPO!	0	6,68E+01	0.471	#CAMPO!	0.14156646125	-696.959.672.116	20	25	12	3UTR		1	0	1
hsa-miR-139-5p	NM_001043353	TPM3	2680	2698	1.0	#CAMPO!	1	4,48E+01	0.471	0.339503633333	0.31636426375	-122.084.986.171	16	18	10	3UTR		1	0	1
hsa-miR-139-5p	NM_001278190	TPM3	1290	1308	1.0	#CAMPO!	1	4,48E+01	0.471	0.918709377778	0.65368828125	-122.084.986.171	16	18	10	3UTR		1	0	1
hsa-miR-139-5p	NM_001043352	TPM3	2680	2698	1.0	#CAMPO!	1	4,48E+01	0.471	0.339503633333	0.31636426375	-122.084.986.171	16	18	10	3UTR		1	0	1
hsa-miR-139-5p	NM_014911	AAK1	19071	19100	1.0	#CAMPO!	1	0.007486088	0.544	178.713.757.143	0.85609135	-495.700.071.937	21	29	8	3UTR		1	0	1
hsa-miR-139-5p	NM_014911	AAK1	12920	12941	1.0	#CAMPO!	0	6,10E+01	0.441	0.762488158333	118.440.830.625	-788.173.677.056	17	21	9	3UTR		1	0	1
hsa-miR-139-5p	NM_014911	AAK1	17669	17691	1.0	#CAMPO!	0	8,48E+01	0.662	168.602.660.833	186.493.794.625	-148.195.252.734	17	22	12	3UTR		1	0	1
hsa-miR-139-5p	NM_001243226	TCF4	7697	7750	1.0	#CAMPO!	1	0.0005579365	0.676	605.441.363.636	3.320.008	-72.843.777.558	21	32	11	3UTR		1	0	1
hsa-miR-139-5p	NM_001243227	TCF4	7741	7794	1.0	#CAMPO!	1	0.0005579365	0.676	177.784.972.727	30.672.067.925	-72.843.777.558	21	32	11	3UTR		1	0	1
hsa-miR-139-5p	NM_001243228	TCF4	7851	7904	1.0	#CAMPO!	1	0.0005579365	0.676	177.784.972.727	30.672.067.925	-72.843.777.558	21	32	11	3UTR		1	0	1
hsa-miR-139-5p	NM_003199	TCF4	7895	7948	1.0	#CAMPO!	1	0.0005579365	0.676	142.332.127.273	15.396.309.175	-72.843.777.558	21	32	11	3UTR		1	0	1
hsa-miR-139-5p	NM_001083962	TCF4	7907	7960	1.0	#CAMPO!	1	0.0005579365	0.676	142.332.127.273	15.396.309.175	-72.843.777.558	21	32	11	3UTR		1	0	1
hsa-miR-139-5p	NM_182734	PLCB1	6942	6959	1.0	#CAMPO!	1	0.0007661196	0.632	266.830.070.625	26.937.327.375	-495.700.071.937	14	17	10	3UTR		0	1	1
hsa-miR-139-5p	NM_015192	PLCB1	6824	6841	1.0	#CAMPO!	1	0.0007661196	0.632	266.830.070.625	26.937.327.375	-495.700.071.937	14	17	10	3UTR		0	1	1
hsa-miR-139-5p	NM_001032999	CBFA2T2	6887	6902	1.0	#CAMPO!	0	2,03E+01	0.456	0.798576628571	0.64008728375	-954.656.246.864	14	15	14	3UTR		1	0	1
hsa-miR-139-5p	NM_005093	CBFA2T2	7305	7320	1.0	#CAMPO!	0	2,03E+01	0.456	0.798576628571	0.64008728375	-954.656.246.864	14	15	14	3UTR		1	0	1
hsa-miR-139-5p	NM_001039709	CBFA2T2	7017	7032	1.0	#CAMPO!	0	2,03E+01	0.456	0.798576628571	0.64008728375	-954.656.246.864	14	15	14	3UTR		1	0	1
hsa-miR-139-5p	XM_011529101	CBFA2T2	6936	6951	1.0	#CAMPO!	0	2,03E+01	0.456	0.0	0.0	-954.656.246.864	14	15	14	3UTR		1	0	1
hsa-miR-139-5p	NM_030927	TSPAN14	4743	4766	1.0	#CAMPO!	1	1,21E+01	0.382	#CAMPO!	#CAMPO!	-73.960.903.792	19	23	10	3UTR		1	0	1
hsa-miR-139-5p	NM_001128309	TSPAN14	4374	4397	1.0	#CAMPO!	1	1,21E+01	0.382	#CAMPO!	#CAMPO!	-73.960.903.792	19	23	10	3UTR		1	0	1
hsa-miR-139-5p	XM_011520853	SSPN	4299	4320	1.0	#CAMPO!	0	0.01113226	0.735	0.0	0.0	-851.328.325.603	18	21	13	3UTR		1	0	1
hsa-miR-139-5p	XM_011520853	SSPN	1101	1124	1.0	#CAMPO!	0	4,77E+01	0.456	0.0	0.0	-114.961.248.303	18	23	13	3UTR		1	0	1
hsa-miR-139-5p	XM_011520855	SSPN	4142	4163	1.0	#CAMPO!	0	0.01113226	0.735	0.0	0.0	-851.328.325.603	18	21	13	3UTR		1	0	1
hsa-miR-139-5p	XM_011520855	SSPN	944	967	1.0	#CAMPO!	0	4,77E+01	0.456	0.0	0.0	-114.961.248.303	18	23	13	3UTR		1	0	1
hsa-miR-139-5p	NM_001135823	SSPN	4293	4314	1.0	#CAMPO!	0	0.008094003	0.735	0.0856102007692	0.632886612902	-851.328.325.603	18	21	13	3UTR		1	0	1
hsa-miR-139-5p	NM_001135823	SSPN	1095	1118	1.0	#CAMPO!	0	4,77E+01	0.456	#CAMPO!	#CAMPO!	-114.961.248.303	18	23	13	3UTR		1	0	1
hsa-miR-139-5p	NM_001135823	SSPN	1484	1509	1.0	#CAMPO!	0	0.0001101236	0.574	#CAMPO!	0.98892688895	-572.816.300.081	18	25	8	3UTR		1	0	1
hsa-miR-139-5p	NM_005086	SSPN	4476	4497	1.0	#CAMPO!	0	0.008094003	0.735	0.0856102007692	0.632886612902	-851.328.325.603	18	21	13	3UTR		1	0	1
hsa-miR-139-5p	NM_005086	SSPN	1278	1301	1.0	#CAMPO!	0	4,77E+01	0.456	#CAMPO!	#CAMPO!	-114.961.248.303	18	23	13	3UTR		1	0	1
hsa-miR-139-5p	NM_005086	SSPN	1667	1692	1.0	#CAMPO!	0	0.0001101236	0.574	#CAMPO!	0.98892688895	-572.816.300.081	18	25	8	3UTR		1	0	1
hsa-miR-139-5p	NM_001271783	FAR2	2652	2671	1.0	#CAMPO!	0	0.00318888	0.676	0.0348792444444	0.04552257	-14.522.439.561	17	19	9	3UTR		0	1	1
hsa-miR-139-5p	NM_018099	FAR2	2509	2538	1.0	#CAMPO!	0	0.00318888	0.676	0.587766333333	0.060450415	-14.522.439.561	17	20	9	3UTR		0	1	1
hsa-miR-139-5p	NM_001271784	FAR2	2282	2311	1.0	#CAMPO!	0	0.00318888	0.676	0.587766333333	0.060450415	-14.522.439.561	17	20	9	3UTR		0	1	1
hsa-miR-139-5p	NM_005748	YAF2	2670	2696	1.0	#CAMPO!	0	0.0001296322	0.559	121.402.224	1.712.439.225	-954.656.246.864	19	26	7	3UTR		1	0	1
hsa-miR-139-5p	NM_001190979	YAF2	2742	2768	1.0	#CAMPO!	0	0.0001296322	0.559	232.766.564	17.420.806.625	-954.656.246.864	19	26	7	3UTR		1	0	1
hsa-miR-139-5p	NM_001190980	YAF2	1838	1858	1.0	#CAMPO!	0	0.002019863	0.662	0.01141618125	0.042068235	-805.822.672.855	18	20	12	3UTR		1	0	1
hsa-miR-139-5p	XM_017002183	TROVE2	5751	5784	1.0	#CAMPO!	1	0.003968545	0.662	0.0	0.0	-610.695.976.654	17	20	9	3UTR		0	1	1
hsa-miR-139-5p	NM_001256006	SYT14	2692	2712	1.0	#CAMPO!	1	0.001072292	0.559	300.326.892.308	247.491.985.975	-522.670.505.887	17	20	10	3UTR		1	0	1
hsa-miR-139-5p	NM_001146261	SYT14	2665	2685	1.0	#CAMPO!	1	0.001072292	0.559	300.326.892.308	247.491.985.975	-522.670.505.887	17	20	10	3UTR		1	0	1
hsa-miR-139-5p	NM_001146262	SYT14	2544	2564	1.0	#CAMPO!	1	0.001072292	0.559	300.326.892.308	247.491.985.975	-522.670.505.887	17	20	10	3UTR		1	0	1
hsa-miR-139-5p	NM_153262	SYT14	2487	2507	1.0	#CAMPO!	1	0.001072292	0.559	300.326.892.308	247.491.985.975	-522.670.505.887	17	20	10	3UTR		1	0	1
hsa-miR-139-5p	XM_017000934	SYT14	2398	2418	1.0	#CAMPO!	1	0.001072292	0.559	0.0	0.0	-522.670.505.887	17	20	10	3UTR		1	0	1
hsa-miR-139-5p	XM_006711262	SYT14	3723	3743	1.0	#CAMPO!	1	0.001072292	0.559	0.0	0.0	-522.670.505.887	17	20	10	3UTR		1	0	1
hsa-miR-139-5p	NM_001243507	ESRRG	5498	5516	1.0	#CAMPO!	0	0.002224791	0.706	0.712063777778	0.0467544975	-123.943.062.505	14	18	9	3UTR		1	0	1
hsa-miR-139-5p	NM_001243509	ESRRG	5589	5607	1.0	#CAMPO!	0	0.002224791	0.706	0.712063777778	0.0467544975	-123.943.062.505	14	18	9	3UTR		1	0	1
hsa-miR-139-5p	NM_001243512	ESRRG	5154	5172	1.0	#CAMPO!	0	0.002224791	0.706	#CAMPO!	0.71544059625	-123.943.062.505	14	18	9	3UTR		1	0	1
hsa-miR-139-5p	NM_001286649	STK24	2097	2120	1.0	#CAMPO!	1	0.02051359	0.559	0.05	10.125	-777.338.906.835	18	23	7	3UTR		1	0	1
hsa-miR-139-5p	NM_001032296	STK24	2154	2177	1.0	#CAMPO!	1	0.02051359	0.559	1.744	1.530.675	-777.338.906.835	18	23	7	3UTR		1	0	1
hsa-miR-139-5p	NM_003576	STK24	2098	2121	1.0	#CAMPO!	1	0.02051359	0.559	#CAMPO!	0.98065	-777.338.906.835	18	23	7	3UTR		1	0	1
hsa-miR-139-5p	XM_005254079	STK24	1979	2002	1.0	#CAMPO!	1	0.02051359	0.559	0.0	0.0	-777.338.906.835	18	23	7	3UTR		1	0	1
hsa-miR-139-5p	XM_005268305	ATP11A	4066	4084	1.0	#CAMPO!	0	0.0001181742	0.382	0.0	0.0	-771.479.939.809	17	18	17	3UTR		1	0	1
hsa-miR-139-5p	NM_015205	ATP11A	3709	3727	1.0	#CAMPO!	0	0.0001181742	0.382	154.513.285.714	0.197009028375	-771.479.939.809	17	18	17	3UTR		1	0	1
hsa-miR-139-5p	NM_032189	ATP11A	3682	3700	1.0	#CAMPO!	0	0.0001181742	0.382	154.513.285.714	0.197009028375	-771.479.939.809	17	18	17	3UTR		1	0	1
hsa-miR-139-5p	NM_001199773	PSMA5	1844	1873	1.0	#CAMPO!	0	0.03217661	0.603	0.195351368421	0.351211623187	-986.134.350.328	18	29	8	3UTR		0	1	1
hsa-miR-139-5p	XM_006710630	KCND3	3645	3667	1.0	#CAMPO!	0	0.0005542586	0.456	0.0	0.0	-155.173.200.187	19	22	15	3UTR	MIRT474977	1	0	1
hsa-miR-139-5p	NM_018704	CTTNBP2NL	5055	5073	1.0	#CAMPO!	1	8,54E+01	0.5	#CAMPO!	0.158374619	-84.295.668.855	16	18	9	3UTR	MIRT624239	1	0	1
hsa-miR-139-5p	NM_005105	RBM8A	3428	3451	1.0	#CAMPO!	1	9,52E+01	0.426	251.177.599.667	25.639.782.785	-73.960.903.792	19	23	10	3UTR		0	1	1
hsa-miR-139-5p	NM_182978	GNAL	5124	5148	1.0	#CAMPO!	0	7,36E+00	0.574	#CAMPO!	0.27111507875	-108.308.596.842	18	24	10	3UTR		1	0	1
hsa-miR-139-5p	NM_001142339	GNAL	4681	4705	1.0	#CAMPO!	0	7,36E+00	0.574	#CAMPO!	0.27111507875	-108.308.596.842	18	24	10	3UTR		1	0	1
hsa-miR-139-5p	NM_001261443	GNAL	4483	4507	1.0	#CAMPO!	0	7,36E+00	0.574	#CAMPO!	0.27111507875	-108.308.596.842	18	24	10	3UTR		1	0	1
hsa-miR-139-5p	NM_001261444	GNAL	4201	4225	1.0	#CAMPO!	0	7,36E+00	0.574	#CAMPO!	0.27111507875	-108.308.596.842	18	24	10	3UTR		1	0	1
hsa-miR-139-5p	NM_024422	DSC2	4919	4970	1.0	#CAMPO!	0	0.007999227	0.721	0.731505091667	0.43791301375	-651.454.019.368	19	26	10	3UTR		0	1	1
hsa-miR-139-5p	NM_004949	DSC2	4965	5016	1.0	#CAMPO!	0	0.007999227	0.721	0.731505091667	0.43791301375	-651.454.019.368	19	26	10	3UTR		0	1	1
hsa-miR-139-5p	XM_006715726	ELFN1	3596	3633	1.0	#CAMPO!	1	3,43E+01	0.279	0.0	0.0	-71.080.492.929	20	23	19	3UTR		0	1	1
hsa-miR-139-5p	NM_138426	GLCCI1	3044	3070	1.0	#CAMPO!	1	1,93E+01	0.632	170.735.151.875	240.465.789.125	-379.332.483.736	19	26	10	3UTR		1	0	1
hsa-miR-139-5p	NM_198098	AQP1	1082	1110	1.0	#CAMPO!	1	0.01303343	0.426	0.397555081053	0.668169091375	-596.215.461.912	18	28	9	3UTR		0	1	1
hsa-miR-139-5p	NM_033224	PURB	5931	5961	1.0	#CAMPO!	1	0.2675757	0.588	2.277.598.375	373.522.541.125	-855.418.814.011	20	30	8	3UTR		1	0	1
hsa-miR-139-5p	NM_001171511	MCFD2	2093	2124	1.0	#CAMPO!	0	2,34E+00	0.529	0.0417104166667	0.13725335	-108.269.181.852	19	31	10	3UTR		1	0	1
hsa-miR-139-5p	NM_001171510	MCFD2	1941	1972	1.0	#CAMPO!	0	2,34E+00	0.529	0.12845	0.1073477525	-108.269.181.852	19	31	10	3UTR		1	0	1
hsa-miR-139-5p	NM_001171507	MCFD2	2096	2127	1.0	#CAMPO!	0	2,34E+00	0.529	0.0520674166667	0.1745383625	-108.269.181.852	19	31	10	3UTR		1	0	1
hsa-miR-139-5p	NM_001171509	MCFD2	1955	1986	1.0	#CAMPO!	0	2,34E+00	0.529	0.050772875	0.0774420525	-108.269.181.852	19	31	10	3UTR		1	0	1
hsa-miR-139-5p	NM_015155	LARP4B	2551	2571	1.0	#CAMPO!	1	0.0001306914	0.441	0.45523125	0.82568481125	-801.482.427.509	16	20	8	3UTR		1	0	1
hsa-miR-139-5p	NM_021132	PPP3CB	1852	1899	1.0	#CAMPO!	0	0.01278021	0.441	245.743.511.111	37.255.589.475	-928.323.165.034	19	27	13	3UTR		0	1	1
hsa-miR-139-5p	XM_006723784	KCNB1	10467	10490	1.0	#CAMPO!	0	9,80E+01	0.471	0.0	0.0	-134.868.748.775	19	23	9	3UTR		1	0	1
hsa-miR-139-5p	XM_011529766	RUNX1	5859	5874	1.0	#CAMPO!	0	0.0001054947	0.426	0.0	0.0	-986.134.350.328	14	15	14	3UTR		1	0	1
hsa-miR-139-5p	XM_017028425	PRDM15	4308	4336	1.0	#CAMPO!	1	6,80E-01	0.559	0.0	0.0	-417.062.352.651	17	20	15	3UTR		1	0	1
hsa-miR-139-5p	XM_005248116	TMEM33	1908	1927	1.0	#CAMPO!	1	0.001648463	0.691	0.0	0.0	-806.150.100.497	17	19	9	3UTR		0	1	1
hsa-miR-139-5p	XM_005248117	TMEM33	1851	1870	1.0	#CAMPO!	1	0.001648463	0.691	0.0	0.0	-806.150.100.497	17	19	9	3UTR		0	1	1
hsa-miR-139-5p	NM_001321571	CAMK2D	3512	3532	1.0	#CAMPO!	0	0.01252409	0.647	20.922.423	210.109.533.638	-986.134.350.328	18	20	10	3UTR		1	0	1
hsa-miR-139-5p	NM_001321567	CAMK2D	3460	3480	1.0	#CAMPO!	0	0.01252409	0.647	215.958.246	136.914.995.362	-986.134.350.328	18	20	10	3UTR		1	0	1
hsa-miR-139-5p	NM_001321574	CAMK2D	3407	3427	1.0	#CAMPO!	0	0.01252409	0.647	19.719.607	2.394.110.285	-986.134.350.328	18	20	10	3UTR		1	0	1
hsa-miR-139-5p	NM_172128	CAMK2D	3314	3334	1.0	#CAMPO!	0	0.01252409	0.647	171.907.854	15.171.814.175	-986.134.350.328	18	20	10	3UTR		1	0	1
hsa-miR-139-5p	NM_001221	CAMK2D	3410	3430	1.0	#CAMPO!	0	0.01252409	0.647	140.093.724	250.423.611	-986.134.350.328	18	20	10	3UTR		1	0	1
hsa-miR-139-5p	NM_172127	CAMK2D	3358	3378	1.0	#CAMPO!	0	0.01252409	0.647	14.335.667	27.438.619	-986.134.350.328	18	20	10	3UTR		1	0	1
hsa-miR-139-5p	XM_011532289	CAMK2D	2961	2981	1.0	#CAMPO!	0	0.01252409	0.647	0.0	0.0	-986.134.350.328	18	20	10	3UTR		1	0	1
hsa-miR-139-5p	XM_011542912	PRDM10	6128	6149	1.0	#CAMPO!	1	0.0001618284	0.588	0.0	0.0	-72.843.777.558	17	21	9	3UTR		1	0	1
hsa-miR-139-5p	NM_016167	NOL7	1467	1485	1.0	#CAMPO!	1	0.02834941	0.75	253.277.545.833	2.731.769.005	-72.843.777.558	16	18	9	3UTR		1	0	1
hsa-miR-139-5p	NM_001171137	STRBP	5793	5814	1.0	#CAMPO!	1	0.000391362	0.647	15.063.783	298.662.656.875	-601.339.037.762	19	21	10	3UTR		1	0	1
hsa-miR-139-5p	NM_018387	STRBP	5810	5831	1.0	#CAMPO!	1	0.000391362	0.647	0.88408981	35.591.347.575	-601.339.037.762	19	21	10	3UTR		1	0	1
hsa-miR-139-5p	NM_014774	EFCAB14	3123	3140	1.0	#CAMPO!	0	0.0002066197	0.515	0.7466393	152.292.567.875	-182.497.773.346	15	17	10	3UTR		0	1	1
hsa-miR-139-5p	NM_021080	DAB1	3813	3827	1.0	#CAMPO!	0	0.0001949631	0.441	23.359.965	3.793.209.745	-14.955.038.382	13	14	13	3UTR		1	0	1
hsa-miR-139-5p	NM_173808	NEGR1	2250	2287	1.0	#CAMPO!	1	9,75E+00	0.559	332.809.285.714	1.989.909.675	-754.033.998.805	17	21	10	3UTR		1	0	1
hsa-miR-139-5p	NM_024076	KCTD15	3415	3436	1.0	#CAMPO!	0	0.001356606	0.441	197.639.066.667	0.97852752625	-114.742.788.757	18	21	9	3UTR		1	0	1
hsa-miR-139-5p	NM_001129995	KCTD15	2413	2434	1.0	#CAMPO!	0	0.001356606	0.441	197.639.066.667	0.97852752625	-114.742.788.757	18	21	9	3UTR		1	0	1
hsa-miR-139-5p	NM_001278549	PDK1	3272	3292	1.0	#CAMPO!	0	0.0004221849	0.559	#CAMPO!	#CAMPO!	-891.345.153.853	18	20	10	3UTR		0	1	1
hsa-miR-139-5p	NM_002610	PDK1	3212	3232	1.0	#CAMPO!	0	0.0004221849	0.559	#CAMPO!	#CAMPO!	-891.345.153.853	18	20	10	3UTR		0	1	1
hsa-miR-139-5p	NM_003659	AGPS	7071	7090	1.0	#CAMPO!	0	0.0002182099	0.485	#CAMPO!	0.5334705575	-101.193.902.239	17	19	13	3UTR		1	0	1
hsa-miR-139-5p	XM_011512041	AGPS	6853	6872	1.0	#CAMPO!	0	0.0002182099	0.485	0.0	0.0	-101.193.902.239	17	19	13	3UTR		1	0	1
hsa-miR-139-5p	NM_001270943	KLF7	3232	3251	1.0	#CAMPO!	0	0.0005908351	0.588	0.838030444444	145.244.385.375	-131.264.148.585	16	19	12	3UTR		1	0	1
hsa-miR-139-5p	NM_001270942	KLF7	3263	3282	1.0	#CAMPO!	0	0.0005908351	0.588	2.508.518	138.643.965	-131.264.148.585	16	19	12	3UTR		1	0	1
hsa-miR-139-5p	NM_003709	KLF7	3675	3694	1.0	#CAMPO!	0	0.0005908351	0.588	0.9194892	0.883409505	-131.264.148.585	16	19	12	3UTR		1	0	1
hsa-miR-139-5p	NM_001270944	KLF7	3196	3215	1.0	#CAMPO!	0	0.0005908351	0.588	0.992856555556	115.267.279.875	-131.264.148.585	16	19	12	3UTR		1	0	1
hsa-miR-139-5p	NM_017583	TRIM44	5555	5577	1.0	#CAMPO!	0	0.0009524324	0.588	0.0945246	#CAMPO!	-134.868.748.775	18	22	15	3UTR		0	1	1
hsa-miR-139-5p	NM_002843	PTPRJ	7638	7675	1.0	#CAMPO!	0	0.003508136	0.618	100.533.888.889	1.809.075.745	-779.489.591.025	20	37	10	3UTR		1	0	1
hsa-miR-139-5p	NM_002843	PTPRJ	4532	4557	1.0	#CAMPO!	1	0.0002194511	0.471	100.761.275	0.5861555375	-964.407.713.793	18	25	8	3UTR		1	0	1
hsa-miR-139-5p	NM_138714	NFAT5	7894	7910	1.0	#CAMPO!	1	0.02359423	0.574	#CAMPO!	126.748.498.875	-72.843.777.558	15	16	15	3UTR		1	0	1
hsa-miR-139-5p	NM_138713	NFAT5	7832	7848	1.0	#CAMPO!	1	0.02359423	0.574	#CAMPO!	126.748.498.875	-72.843.777.558	15	16	15	3UTR		1	0	1
hsa-miR-139-5p	NM_001113178	NFAT5	7829	7845	1.0	#CAMPO!	1	0.02359423	0.574	#CAMPO!	126.748.498.875	-72.843.777.558	15	16	15	3UTR		1	0	1
hsa-miR-139-5p	NM_173214	NFAT5	7840	7856	1.0	#CAMPO!	1	0.02359423	0.574	#CAMPO!	126.748.498.875	-72.843.777.558	15	16	15	3UTR		1	0	1
hsa-miR-139-5p	NM_006599	NFAT5	7778	7794	1.0	#CAMPO!	1	0.02359423	0.574	#CAMPO!	126.748.498.875	-72.843.777.558	15	16	15	3UTR		1	0	1
hsa-miR-139-5p	NM_012201	GLG1	4164	4190	1.0	#CAMPO!	0	5,96E+01	0.397	245.649.218.182	139.764.991.875	-720.264.580.146	19	26	11	3UTR		1	0	1
hsa-miR-139-5p	NM_001145667	GLG1	5203	5229	1.0	#CAMPO!	0	5,96E+01	0.397	104.578.801.818	0.46718278	-720.264.580.146	19	26	11	3UTR		1	0	1
hsa-miR-139-5p	NM_016929	CLIC5	4944	4960	1.0	#CAMPO!	0	0.00103712	0.618	456.588.033.636	321.363.727.125	-650.068.725.424	15	16	15	3UTR		0	1	1
hsa-miR-139-5p	NM_001142401	CD164	2164	2188	1.0	#CAMPO!	1	0.002645354	0.647	167.815.777.778	20.951.649.675	-64.692.115.272	19	24	11	3UTR		0	1	1
hsa-miR-139-5p	NM_001142402	CD164	2146	2170	1.0	#CAMPO!	1	0.002645354	0.647	153.220.406.667	21.115.848.725	-64.692.115.272	19	24	11	3UTR		0	1	1
hsa-miR-139-5p	NM_001142404	CD164	1511	1535	1.0	#CAMPO!	1	0.002645354	0.647	0.776444033333	0.65074303125	-64.692.115.272	19	24	11	3UTR		0	1	1
hsa-miR-139-5p	NM_006016	CD164	2203	2227	1.0	#CAMPO!	1	0.002645354	0.647	266.855.233.333	145.948.938	-64.692.115.272	19	24	11	3UTR		0	1	1
hsa-miR-139-5p	NM_003569	STX7	2353	2396	1.0	#CAMPO!	1	7,05E+01	0.485	0.24820205	0.2966193675	-714.012.814.695	21	31	10	3UTR		1	0	1
hsa-miR-139-5p	NM_022740	HIPK2	6327	6350	1.0	#CAMPO!	0	4,92E-01	0.368	#CAMPO!	#CAMPO!	-161.600.675.039	18	23	15	3UTR		1	0	1
hsa-miR-139-5p	NM_002492	NDUFB5	921	946	1.0	#CAMPO!	1	0.0001634056	0.647	#CAMPO!	0.1622509	-72.843.777.558	15	18	11	3UTR		0	1	1
hsa-miR-139-5p	NM_001199958	NDUFB5	814	839	1.0	#CAMPO!	1	0.0001634056	0.647	#CAMPO!	0.1622509	-72.843.777.558	15	18	11	3UTR		0	1	1
hsa-miR-139-5p	NM_001199957	NDUFB5	765	790	1.0	#CAMPO!	1	0.0001634056	0.647	#CAMPO!	0.1622509	-72.843.777.558	15	18	11	3UTR		0	1	1
hsa-miR-139-5p	NM_018385	LSG1	2374	2393	1.0	#CAMPO!	1	0.01102901	0.397	#CAMPO!	0.34231484	-101.091.522.312	16	19	10	3UTR		0	1	1
hsa-miR-139-5p	NM_001018058	TFEC	4900	4922	1.0	#CAMPO!	0	0.01555309	0.632	#CAMPO!	0.267758446	-180.738.352.053	16	22	13	3UTR		1	0	1
hsa-miR-139-5p	NM_012252	TFEC	4987	5009	1.0	#CAMPO!	0	0.01555309	0.632	0.209070374545	0.1934421165	-180.738.352.053	16	22	13	3UTR		1	0	1
hsa-miR-139-5p	NM_012281	KCND2	5290	5327	1.0	#CAMPO!	0	0.07431118	0.644	404.180.333.333	39.783.834.125	-145.471.321.315	18	37	9	3UTR		0	1	1
hsa-miR-139-5p	NM_021647	MFAP3L	6079	6100	1.0	#CAMPO!	0	0.003392902	0.632	0.893961333333	103.015.051.375	-114.034.149.306	18	21	10	3UTR		0	1	1
hsa-miR-139-5p	NM_001009554	MFAP3L	5675	5697	1.0	#CAMPO!	1	0.0004005179	0.706	15.945.335	281.564.134	-687.023.029.514	17	22	6	3UTR		0	1	1
hsa-miR-139-5p	NM_012304	FBXL7	2781	2797	1.0	#CAMPO!	0	0.005580258	0.529	0.0894205	#CAMPO!	-11.947.088.921	14	16	12	3UTR		1	0	1
hsa-miR-139-5p	NM_001278317	FBXL7	2549	2565	1.0	#CAMPO!	0	0.005580258	0.529	0.0894205	#CAMPO!	-11.947.088.921	14	16	12	3UTR		1	0	1
hsa-miR-139-5p	XM_011513998	FBXL7	2340	2356	1.0	#CAMPO!	0	0.005580258	0.529	0.0	0.0	-11.947.088.921	14	16	12	3UTR		1	0	1
hsa-miR-139-5p	NM_152756	RICTOR	6776	6798	1.0	#CAMPO!	1	0.002217051	0.647	324.856.107.692	44.420.168.875	-519.004.979.968	17	22	13	3UTR		0	1	1
hsa-miR-139-5p	NM_001285439	RICTOR	6848	6870	1.0	#CAMPO!	1	0.002217051	0.647	324.856.107.692	44.420.168.875	-519.004.979.968	17	22	13	3UTR		0	1	1
hsa-miR-139-5p	NM_006914	RORB	2507	2558	1.0	#CAMPO!	1	0.0002262375	0.632	24.071.823	25.658.901.975	-714.012.814.695	14	17	10	3UTR		1	0	1
hsa-miR-146a-5p	NM_001077654	TNFAIP8	1391	1428	0.961538461538	#CAMPO!	1	0.01042073	0.691	#CAMPO!	0.07605832125	-48.497.144.956	18	22	7	3UTR		0	1	1
hsa-miR-146a-5p	NM_001286814	TNFAIP8	1632	1669	0.961538461538	#CAMPO!	1	0.01042073	0.691	#CAMPO!	0.07605832125	-48.497.144.956	18	22	7	3UTR		0	1	1
hsa-miR-146a-5p	NM_001286813	TNFAIP8	1894	1931	0.961538461538	#CAMPO!	1	0.01042073	0.691	#CAMPO!	0.07605832125	-48.497.144.956	18	22	7	3UTR		0	1	1
hsa-miR-146a-5p	NM_014350	TNFAIP8	1477	1514	0.961538461538	#CAMPO!	1	0.01042073	0.691	#CAMPO!	0.07605832125	-48.497.144.956	18	22	7	3UTR		0	1	1
hsa-miR-146a-5p	NM_003012	SFRP1	3254	3275	0.974358974359	#CAMPO!	0	0.0004427422	0.588	431.935.111.111	42.205.724.575	-902.511.026.157	18	21	9	3UTR	MIRT448043	0	1	1
hsa-miR-146a-5p	NM_002524	NRAS	3684	3705	0.974358974359	#CAMPO!	1	0.07168988	0.662	333.197.408.333	4.363.404.548	-943.034.828.598	19	21	14	3UTR		1	0	1
hsa-miR-146a-5p	XM_005258174	DLGAP1	2701	2722	0.974358974359	#CAMPO!	1	0.02072706	0.515	0.0	0.0	-130.793.717.931	14	21	9	3UTR		0	1	1
hsa-miR-146a-5p	NM_001242764	DLGAP1	2398	2419	0.974358974359	#CAMPO!	1	0.02072706	0.515	397.386	262.366.071.125	-130.793.717.931	14	21	9	3UTR		0	1	1
hsa-miR-146a-5p	NM_001003809	DLGAP1	2425	2446	0.974358974359	#CAMPO!	1	0.02072706	0.515	244.677.433.333	284.699.744	-130.793.717.931	14	21	9	3UTR		0	1	1
hsa-miR-146a-5p	NM_001135726	HMBOX1	1917	1948	0.974358974359	#CAMPO!	1	0.04102347	0.632	3.503.566	25.175.768.625	-132.236.214.019	15	17	15	3UTR		0	1	1
hsa-miR-146a-5p	NM_001324391	HMBOX1	2019	2050	0.974358974359	#CAMPO!	1	0.04102347	0.632	3.503.566	25.175.768.625	-132.236.214.019	15	17	15	3UTR		0	1	1
hsa-miR-146a-5p	NM_024567	HMBOX1	1951	1982	0.974358974359	#CAMPO!	1	0.04102347	0.632	3.503.566	25.175.768.625	-132.236.214.019	15	17	15	3UTR		0	1	1
hsa-miR-146a-5p	NM_001324382	HMBOX1	1777	1808	0.974358974359	#CAMPO!	1	0.04102347	0.632	3.503.566	25.175.768.625	-132.236.214.019	15	17	15	3UTR		0	1	1
hsa-miR-146a-5p	NM_138492	PRELID2	4001	4038	1.0	#CAMPO!	0	0.04078017	0.588	#CAMPO!	0.466154845	-696.959.672.116	21	26	13	3UTR		1	0	1
hsa-miR-146a-5p	NM_000620	NOS1	10598	10619	1.0	#CAMPO!	1	0.0001942203	0.544	3.102.409	350.211.168.625	-902.428.166.311	17	21	10	3UTR	MIRT735124	0	1	1
hsa-miR-146a-5p	NM_001204218	NOS1	10700	10721	1.0	#CAMPO!	1	0.0001942203	0.544	3.102.409	350.211.168.625	-902.428.166.311	17	21	10	3UTR	MIRT735124	0	1	1
hsa-miR-146a-5p	NM_022351	NECAB1	2585	2600	1.0	#CAMPO!	1	0.05252614	0.75	#CAMPO!	0.11059664	-132.236.214.019	10	12	10	3UTR		0	1	1
hsa-miR-146a-5p	NM_178812	MTDH	6615	6656	1.0	#CAMPO!	1	0.0008486977	0.515	#CAMPO!	#CAMPO!	-857.350.836.846	18	24	11	3UTR		1	0	1
hsa-miR-146a-5p	NM_001296	ACKR2	1432	1453	1.0	#CAMPO!	1	0.001565674	0.485	#CAMPO!	#CAMPO!	-113.982.828.439	19	21	13	3UTR		1	0	1
hsa-miR-146a-5p	NM_181832	NF2	2469	2508	1.0	#CAMPO!	1	0.01985292	0.603	0.564331416667	0.50685144	-508.245.545.002	18	22	7	3UTR		1	0	1
hsa-miR-146a-5p	NM_016418	NF2	2454	2493	1.0	#CAMPO!	1	0.01985292	0.603	0.564331416667	0.50685144	-508.245.545.002	18	22	7	3UTR		1	0	1
hsa-miR-146a-5p	NM_000268	NF2	2409	2448	1.0	#CAMPO!	1	0.01985292	0.603	0.564331416667	0.50685144	-508.245.545.002	18	22	7	3UTR		1	0	1
hsa-miR-146a-5p	NM_181833	NF2	1119	1158	1.0	#CAMPO!	1	0.01985292	0.603	0.564331416667	0.50685144	-508.245.545.002	18	22	7	3UTR		1	0	1
hsa-miR-146a-5p	NM_181829	NF2	2331	2370	1.0	#CAMPO!	1	0.01985292	0.603	0.564331416667	0.50685144	-508.245.545.002	18	22	7	3UTR		1	0	1
hsa-miR-146a-5p	NM_181828	NF2	2328	2367	1.0	#CAMPO!	1	0.01985292	0.603	0.564331416667	0.50685144	-508.245.545.002	18	22	7	3UTR		1	0	1
hsa-miR-146a-5p	NM_181830	NF2	2205	2244	1.0	#CAMPO!	1	0.01985292	0.603	0.564331416667	0.50685144	-508.245.545.002	18	22	7	3UTR		1	0	1
hsa-miR-146a-5p	NM_014550	CARD10	3396	3416	1.0	#CAMPO!	1	0.002226957	0.485	0.76238459	179.165.132.988	-749.371.584.371	18	20	11	3UTR	MIRT053495	1	0	1
hsa-miR-146a-5p	NM_005910	MAPT	3384	3406	1.0	#CAMPO!	1	0.0004088042	0.426	0.5318678425	0.3255472255	-78.606.057.811	16	20	8	3UTR		1	0	1
hsa-miR-146a-5p	NM_001203252	MAPT	3291	3313	1.0	#CAMPO!	1	0.0004088042	0.426	0.3773643725	0.33835561775	-78.606.057.811	16	20	8	3UTR		1	0	1
hsa-miR-146a-5p	NM_001123067	MAPT	3297	3319	1.0	#CAMPO!	1	0.0004088042	0.426	0.5318678425	0.3255472255	-78.606.057.811	16	20	8	3UTR		1	0	1
hsa-miR-146a-5p	NM_016834	MAPT	3210	3232	1.0	#CAMPO!	1	0.0004088042	0.426	0.3773643725	0.33835561775	-78.606.057.811	16	20	8	3UTR		1	0	1
hsa-miR-146a-5p	NM_016841	MAPT	3117	3139	1.0	#CAMPO!	1	0.0004088042	0.426	0.3773643725	0.33835561775	-78.606.057.811	16	20	8	3UTR		1	0	1
hsa-miR-146a-5p	NM_001290216	RARB	1886	1906	1.0	#CAMPO!	0	0.03609618	0.662	1.888.083.875	29.518.765.485	-119.563.864.008	14	20	10	3UTR	MIRT734533	1	0	1
hsa-miR-146a-5p	NM_000965	RARB	1843	1863	1.0	#CAMPO!	0	0.03609618	0.662	1.888.083.875	29.518.765.485	-119.563.864.008	14	20	10	3UTR	MIRT734533	1	0	1
hsa-miR-146a-5p	NM_016152	RARB	1486	1506	1.0	#CAMPO!	0	0.03609618	0.662	1.888.083.875	29.518.765.485	-119.563.864.008	14	20	10	3UTR	MIRT734533	1	0	1
hsa-miR-146a-5p	NM_001290217	RARB	1301	1321	1.0	#CAMPO!	0	0.03609618	0.662	1.888.083.875	29.518.765.485	-119.563.864.008	14	20	10	3UTR	MIRT734533	1	0	1
hsa-miR-146a-5p	NM_001717	BNC1	3634	3652	1.0	#CAMPO!	1	0.0008041684	0.485	2.267.897.875	147.453.063.375	-126.410.974.381	15	18	11	3UTR		1	0	1
hsa-miR-146a-5p	NM_001301206	BNC1	3770	3788	1.0	#CAMPO!	1	0.0008041684	0.485	5.961.445	399.873.130.875	-126.410.974.381	15	18	11	3UTR		1	0	1
hsa-miR-146a-5p	NM_018349	MCTP2	6247	6293	1.0	#CAMPO!	1	0.0126869	0.632	#CAMPO!	#CAMPO!	-518.008.091.453	16	21	9	3UTR		0	1	1
hsa-miR-146a-5p	NM_001159643	MCTP2	6082	6128	1.0	#CAMPO!	1	0.0126869	0.632	#CAMPO!	#CAMPO!	-518.008.091.453	16	21	9	3UTR		0	1	1
hsa-miR-146a-5p	NM_001321746	FAM168B	2199	2251	1.0	#CAMPO!	1	0.0002672052	0.412	0.0154444444444	0.19175	-39.375.744.462	21	29	10	3UTR		0	1	1
hsa-miR-146a-5p	NM_001278625	CRNKL1	3273	3288	1.0	#CAMPO!	1	0.001605615	0.632	436.648.192.822	571.751.716.147	-130.793.717.931	14	15	14	3UTR		1	0	1
hsa-miR-146a-5p	NM_016652	CRNKL1	3309	3324	1.0	#CAMPO!	1	0.001605615	0.632	568.431.455.556	55.644.329.284	-130.793.717.931	14	15	14	3UTR		1	0	1
hsa-miR-146a-5p	NM_001278628	CRNKL1	2944	2959	1.0	#CAMPO!	1	0.001605615	0.632	413.864.992.222	57.361.805.825	-130.793.717.931	14	15	14	3UTR		1	0	1
hsa-miR-146a-5p	NM_002895	RBL1	4521	4539	1.0	#CAMPO!	1	0.003610676	0.676	341.965.588.889	35.685.630.425	-134.976.292.297	17	18	17	3UTR		0	1	1
hsa-miR-146a-5p	NM_173791	PDZD8	6074	6093	1.0	#CAMPO!	1	0.001157045	0.618	0.72213205	104.843.328.375	-124.080.483.578	15	17	15	3UTR		1	0	1
hsa-miR-146a-5p	NM_015566	FAM169A	3129	3149	1.0	#CAMPO!	0	1,67E+01	0.544	0.396106633333	0.28836489375	-994.954.242.798	17	20	12	3UTR		1	0	1
hsa-miR-146a-5p	NM_014899	RHOBTB3	4743	4766	1.0	#CAMPO!	0	0.01902172	0.5	0.14228895625	0.21422912625	-757.092.985.192	18	23	8	3UTR	MIRT469229	0	1	1
hsa-miR-146a-5p	NM_001077654	TNFAIP8	896	914	1.0	#CAMPO!	0	0.02227566	0.691	0.0424737375	0.76049121375	-100.840.658.919	16	18	13	3UTR		0	1	1
hsa-miR-146a-5p	NM_001286814	TNFAIP8	1137	1155	1.0	#CAMPO!	0	0.02227566	0.691	0.0424737375	0.76049121375	-100.840.658.919	16	18	13	3UTR		0	1	1
hsa-miR-146a-5p	NM_001286813	TNFAIP8	1399	1417	1.0	#CAMPO!	0	0.02227566	0.691	0.0424737375	0.76049121375	-100.840.658.919	16	18	13	3UTR		0	1	1
hsa-miR-146a-5p	NM_014350	TNFAIP8	982	1000	1.0	#CAMPO!	0	0.02227566	0.691	0.0424737375	0.76049121375	-100.840.658.919	16	18	13	3UTR		0	1	1
hsa-miR-146a-5p	NM_001286237	SLC2A14	3211	3244	1.0	#CAMPO!	1	0.001453759	0.515	437.394.735	245.769.137.125	-113.982.828.439	13	18	10	3UTR		1	0	1
hsa-miR-146a-5p	NM_153449	SLC2A14	3354	3387	1.0	#CAMPO!	1	0.001453759	0.515	0.11916211	0.33885239	-113.982.828.439	13	18	10	3UTR		1	0	1
hsa-miR-146a-5p	NM_001286236	SLC2A14	3157	3190	1.0	#CAMPO!	1	0.001453759	0.515	0.72760347	0.57477213875	-113.982.828.439	13	18	10	3UTR		1	0	1
hsa-miR-146a-5p	NM_001286234	SLC2A14	3318	3351	1.0	#CAMPO!	1	0.001453759	0.515	0.72760347	0.57477213875	-113.982.828.439	13	18	10	3UTR		1	0	1
hsa-miR-146a-5p	NM_001286235	SLC2A14	3616	3649	1.0	#CAMPO!	1	0.001453759	0.515	#CAMPO!	0.268027229	-113.982.828.439	13	18	10	3UTR		1	0	1
hsa-miR-146a-5p	NM_001278388	SLC38A1	7566	7586	1.0	#CAMPO!	1	0.007111047	0.632	0.097848075	0.59852669875	-127.295.887.837	14	20	8	3UTR		0	1	1
hsa-miR-146a-5p	NM_030674	SLC38A1	7681	7701	1.0	#CAMPO!	1	0.007111047	0.632	0.097848075	0.59852669875	-127.295.887.837	14	20	8	3UTR		0	1	1
hsa-miR-146a-5p	NM_001278387	SLC38A1	7804	7824	1.0	#CAMPO!	1	0.007111047	0.632	0.097848075	0.59852669875	-127.295.887.837	14	20	8	3UTR		0	1	1
hsa-miR-146a-5p	NM_014184	CNIH4	712	734	1.0	#CAMPO!	1	0.02073148	0.632	221.206.525	201.486.125.125	-801.982.731.605	18	22	8	3UTR		0	1	1
hsa-miR-146a-5p	NM_001277197	CNIH4	571	593	1.0	#CAMPO!	1	0.02073148	0.632	221.206.525	201.486.125.125	-801.982.731.605	18	22	8	3UTR		0	1	1
hsa-miR-146a-5p	NM_032975	DTNA	5316	5333	1.0	#CAMPO!	0	0.001845272	0.485	191.151.824.375	135.035.757.875	-155.665.584.046	15	17	12	3UTR		0	1	1
hsa-miR-146a-5p	NM_032975	DTNA	3862	3881	1.0	#CAMPO!	0	0.01127655	0.662	143.254.350.125	0.102103323125	-95.516.050.626	15	19	11	3UTR		0	1	1
hsa-miR-146a-5p	NM_001198939	DTNA	5324	5341	1.0	#CAMPO!	0	0.001845272	0.485	191.151.824.375	135.035.757.875	-155.665.584.046	15	17	12	3UTR		0	1	1
hsa-miR-146a-5p	NM_001198939	DTNA	3870	3889	1.0	#CAMPO!	0	0.01127655	0.662	143.254.350.125	0.102103323125	-95.516.050.626	15	19	11	3UTR		0	1	1
hsa-miR-146a-5p	NM_001198940	DTNA	5303	5320	1.0	#CAMPO!	0	0.001845272	0.485	191.151.824.375	135.035.757.875	-155.665.584.046	15	17	12	3UTR		0	1	1
hsa-miR-146a-5p	NM_001198940	DTNA	3849	3868	1.0	#CAMPO!	0	0.01127655	0.662	143.254.350.125	0.102103323125	-95.516.050.626	15	19	11	3UTR		0	1	1
hsa-miR-146a-5p	NM_001198938	DTNA	2720	2737	1.0	#CAMPO!	0	0.001845272	0.485	191.151.824.375	135.035.757.875	-155.665.584.046	15	17	12	3UTR		0	1	1
hsa-miR-146a-5p	NM_001390	DTNA	5137	5154	1.0	#CAMPO!	0	0.001845272	0.485	191.151.824.375	135.035.757.875	-155.665.584.046	15	17	12	3UTR		0	1	1
hsa-miR-146a-5p	NM_001390	DTNA	3683	3702	1.0	#CAMPO!	0	0.01127655	0.662	143.254.350.125	0.102103323125	-95.516.050.626	15	19	11	3UTR		0	1	1
hsa-miR-146a-5p	NM_001198943	DTNA	4449	4466	1.0	#CAMPO!	0	0.001845272	0.485	191.151.824.375	135.035.757.875	-155.665.584.046	15	17	12	3UTR		0	1	1
hsa-miR-146a-5p	NM_001198943	DTNA	2995	3014	1.0	#CAMPO!	0	0.01127655	0.662	143.254.350.125	0.102103323125	-95.516.050.626	15	19	11	3UTR		0	1	1
hsa-miR-146a-5p	NM_001198942	DTNA	4706	4723	1.0	#CAMPO!	0	0.001845272	0.485	191.151.824.375	135.035.757.875	-155.665.584.046	15	17	12	3UTR		0	1	1
hsa-miR-146a-5p	NM_001198942	DTNA	3252	3271	1.0	#CAMPO!	0	0.01127655	0.662	143.254.350.125	0.102103323125	-95.516.050.626	15	19	11	3UTR		0	1	1
hsa-miR-146a-5p	NM_001198944	DTNA	4535	4552	1.0	#CAMPO!	0	0.001845272	0.485	191.151.824.375	135.035.757.875	-155.665.584.046	15	17	12	3UTR		0	1	1
hsa-miR-146a-5p	NM_001198944	DTNA	3081	3100	1.0	#CAMPO!	0	0.01127655	0.662	143.254.350.125	0.102103323125	-95.516.050.626	15	19	11	3UTR		0	1	1
hsa-miR-146a-5p	NM_032980	DTNA	4468	4485	1.0	#CAMPO!	0	0.001845272	0.485	191.151.824.375	135.035.757.875	-155.665.584.046	15	17	12	3UTR		0	1	1
hsa-miR-146a-5p	NM_032980	DTNA	3014	3033	1.0	#CAMPO!	0	0.01127655	0.662	143.254.350.125	0.102103323125	-95.516.050.626	15	19	11	3UTR		0	1	1
hsa-miR-146a-5p	NM_147128	ZNRF2	2710	2725	1.0	#CAMPO!	1	0.00584431	0.618	0.95342165	135.850.673	-127.295.887.837	14	15	14	3UTR		1	0	1
hsa-miR-146a-5p	NM_005400	PRKCE	3327	3367	1.0	#CAMPO!	1	0.02209797	0.529	0.744626576471	0.5426758425	-379.332.483.736	20	40	13	3UTR	MIRT438113	0	1	1
hsa-miR-146a-5p	NM_001159547	BEND4	7489	7506	1.0	#CAMPO!	1	0.0009670457	0.559	357.351.322.222	372.329.943.125	-800.485.538.994	14	17	9	3UTR		1	0	1
hsa-miR-146a-5p	NM_001159547	BEND4	2471	2488	1.0	#CAMPO!	0	3,36E+01	0.471	#CAMPO!	0.58258543	-187.892.702.454	13	17	10	3UTR		1	0	1
hsa-miR-146a-5p	NM_207406	BEND4	7560	7577	1.0	#CAMPO!	1	0.0009670457	0.559	357.351.322.222	372.329.943.125	-800.485.538.994	14	17	9	3UTR		1	0	1
hsa-miR-146a-5p	NM_207406	BEND4	2542	2559	1.0	#CAMPO!	0	3,36E+01	0.471	#CAMPO!	0.27139144375	-187.892.702.454	13	17	10	3UTR		1	0	1
hsa-miR-146a-5p	NM_015030	FRYL	10461	10490	1.0	#CAMPO!	1	0.001047322	0.662	475.885.333	52.004.227.775	-379.332.483.736	15	22	9	3UTR		1	0	1
hsa-miR-146a-5p	NM_004439	EPHA5	5794	5807	1.0	#CAMPO!	1	0.3713171	0.706	589.082.095	392.577.504.375	-705.204.361.694	12	13	12	3UTR		0	1	1
hsa-miR-146a-5p	NM_001281765	EPHA5	5797	5810	1.0	#CAMPO!	1	0.3713171	0.706	438.318.553.333	38.971.810.125	-705.204.361.694	12	13	12	3UTR		0	1	1
hsa-miR-146a-5p	XM_005265653	EPHA5	4745	4758	1.0	#CAMPO!	1	0.3713171	0.706	0.0	0.0	-705.204.361.694	12	13	12	3UTR		0	1	1
hsa-miR-146a-5p	NM_018367	ACER3	1392	1410	1.0	#CAMPO!	1	0.0281441	0.706	0.734811652222	0.152529391	-113.516.586.995	17	18	17	3UTR		1	0	1
hsa-miR-146a-5p	NM_018367	ACER3	5898	5922	1.0	#CAMPO!	0	5,16E+01	0.5	#CAMPO!	0.04898313125	-109.769.966.554	18	24	10	3UTR		1	0	1
hsa-miR-146a-5p	NM_001300954	ACER3	1463	1481	1.0	#CAMPO!	1	0.0281441	0.706	0.734811652222	0.152529391	-113.516.586.995	17	18	17	3UTR		1	0	1
hsa-miR-146a-5p	NM_001300954	ACER3	5969	5993	1.0	#CAMPO!	0	5,16E+01	0.5	#CAMPO!	0.04898313125	-109.769.966.554	18	24	10	3UTR		1	0	1
hsa-miR-146a-5p	NM_001300953	ACER3	1281	1299	1.0	#CAMPO!	1	0.0281441	0.706	0.734811652222	0.152529391	-113.516.586.995	17	18	17	3UTR		1	0	1
hsa-miR-146a-5p	NM_001300953	ACER3	5787	5811	1.0	#CAMPO!	0	5,16E+01	0.5	#CAMPO!	0.04898313125	-109.769.966.554	18	24	10	3UTR		1	0	1
hsa-miR-146a-5p	XM_011545152	ACER3	1328	1346	1.0	#CAMPO!	1	0.0281441	0.706	0.0	0.0	-113.516.586.995	17	18	17	3UTR		1	0	1
hsa-miR-146a-5p	XM_011545152	ACER3	5834	5858	1.0	#CAMPO!	0	5,16E+01	0.5	0.0	0.0	-109.769.966.554	18	24	10	3UTR		1	0	1
hsa-miR-146a-5p	NM_021959	PPP1R11	1494	1515	1.0	#CAMPO!	1	0.003351324	0.456	0.0831639363636	0.19934004	-69.077.940.081	17	21	11	3UTR	MIRT470477	1	0	1
hsa-miR-146a-5p	NM_009588	LTB	307	323	1.0	#CAMPO!	1	1,08E+01	0.309	#CAMPO!	132.713.589.525	-823.790.447.024	13	16	9	3UTR		1	0	1
hsa-miR-146a-5p	XM_005263396	CAMSAP1	7172	7191	1.0	#CAMPO!	0	1,13E+01	0.603	0.0	0.0	-136.655.996.435	15	19	10	3UTR		1	0	1
hsa-miR-146a-5p	XM_005263397	CAMSAP1	6273	6292	1.0	#CAMPO!	0	1,13E+01	0.603	0.0	0.0	-136.655.996.435	15	19	10	3UTR		1	0	1
hsa-miR-146a-5p	NM_014299	BRD4	2940	2986	1.0	#CAMPO!	1	0.02405943	0.397	258.281.815.625	3.205.224.185	-676.234.892.161	20	46	10	3UTR		1	0	1
hsa-miR-146a-5p	NM_024076	KCTD15	2604	2621	1.0	#CAMPO!	1	0.003146742	0.471	20.335.989	0.298916925	-113.982.828.439	13	17	10	3UTR	MIRT081894	1	0	1
hsa-miR-146a-5p	NM_001129995	KCTD15	1602	1619	1.0	#CAMPO!	1	0.003146742	0.471	20.335.989	0.298916925	-113.982.828.439	13	17	10	3UTR	MIRT081894	1	0	1
hsa-miR-146a-5p	NM_001136575	LANCL1	2124	2147	1.0	#CAMPO!	0	0.0002863016	0.647	#CAMPO!	0.0985099	-114.922.144.021	18	23	9	3UTR		0	1	1
hsa-miR-146a-5p	NM_006055	LANCL1	2218	2241	1.0	#CAMPO!	0	0.0002863016	0.647	0.343216333333	#CAMPO!	-114.922.144.021	18	23	9	3UTR		0	1	1
hsa-miR-146a-5p	NM_001136574	LANCL1	2129	2152	1.0	#CAMPO!	0	0.0002863016	0.647	#CAMPO!	0.0306593325	-114.922.144.021	18	23	9	3UTR		0	1	1
hsa-miR-146a-5p	NM_001206616	EHF	5079	5104	1.0	#CAMPO!	1	0.0001670381	0.691	0.70077144	0.0717606225	-510.125.032.822	20	25	12	3UTR		1	0	1
hsa-miR-146a-5p	NM_020826	SYT13	1876	1892	1.0	#CAMPO!	1	0.001792448	0.471	#CAMPO!	0.0262875125	-128.738.383.925	15	16	15	3UTR		1	0	1
hsa-miR-146a-5p	NM_001137675	ATXN1L	6048	6071	1.0	#CAMPO!	1	0.005501645	0.559	0.315250945455	0.5240667125	-495.700.071.937	19	23	15	3UTR		0	1	1
hsa-miR-146a-5p	NM_001270976	IST1	2026	2060	1.0	#CAMPO!	1	0.0004798319	0.529	102.001.413.125	13.543.800.275	-610.695.976.654	20	25	8	3UTR		1	0	1
hsa-miR-146a-5p	NM_001270975	IST1	1911	1945	1.0	#CAMPO!	1	0.0004798319	0.529	102.001.413.125	13.543.800.275	-610.695.976.654	20	25	8	3UTR		1	0	1
hsa-miR-146a-5p	NM_014761	IST1	1907	1941	1.0	#CAMPO!	1	0.0004798319	0.529	102.001.413.125	13.543.800.275	-610.695.976.654	20	25	8	3UTR		1	0	1
hsa-miR-146a-5p	NM_001270977	IST1	1818	1852	1.0	#CAMPO!	1	0.0004798319	0.529	102.001.413.125	13.543.800.275	-610.695.976.654	20	25	8	3UTR		1	0	1
hsa-miR-146a-5p	NM_001270978	IST1	1539	1573	1.0	#CAMPO!	1	0.0004798319	0.529	102.001.413.125	13.543.800.275	-610.695.976.654	20	25	8	3UTR		1	0	1
hsa-miR-146a-5p	NM_001270979	IST1	1455	1489	1.0	#CAMPO!	1	0.0004798319	0.529	102.001.413.125	13.543.800.275	-610.695.976.654	20	25	8	3UTR		1	0	1
hsa-miR-146a-5p	NM_004277	SLC25A27	1404	1418	1.0	#CAMPO!	1	0.0595434	0.603	0.608598985714	107.170.265.875	-153.782.679.197	13	14	13	3UTR		0	1	1
hsa-miR-146a-5p	NM_001145659	CTAGE9	2499	2540	1.0	#CAMPO!	1	0.01103477	0.75	139.119.182.222	0.878959490551	-518.008.091.453	16	20	9	3UTR		0	1	1
hsa-miR-146a-5p	NM_198495	CTAGE4	2548	2589	1.0	#CAMPO!	1	0.007477138	0.735	183.657.522.222	104.234.294.875	-518.008.091.453	16	20	9	3UTR		0	1	1
hsa-miR-146a-5p	NM_001278507	CTAGE8	3033	3074	1.0	#CAMPO!	1	0.007042726	0.735	183.657.522.222	104.234.294.875	-518.008.091.453	16	20	9	3UTR		0	1	1
hsa-miR-146a-5p	NM_017412	FZD3	8994	9018	1.0	#CAMPO!	1	0.09920177	0.632	0.459472208333	0.1629094375	-705.204.361.694	17	24	12	3UTR		0	1	1
hsa-miR-146a-5p	NM_145866	FZD3	8948	8972	1.0	#CAMPO!	1	0.09920177	0.632	0.459472208333	0.1629094375	-705.204.361.694	17	24	12	3UTR		0	1	1
hsa-miR-146a-5p	XM_005273641	HMBOX1	1960	1976	1.0	#CAMPO!	1	0.04102347	0.632	0.0	0.0	-132.236.214.019	15	16	15	3UTR		0	1	1
hsa-miR-146a-5p	NM_001204386	DLG1	4195	4216	1.0	#CAMPO!	1	0.1213108	0.574	395.409.090.909	45.079.163.625	-102.545.973.177	14	21	7	3UTR		0	1	1
hsa-miR-146a-5p	NM_001204388	DLG1	4016	4037	1.0	#CAMPO!	1	0.1213108	0.574	417.502.163.636	52.222.546.125	-102.545.973.177	14	21	7	3UTR		0	1	1
hsa-miR-146a-5p	NM_001204387	DLG1	4052	4073	1.0	#CAMPO!	1	0.1213108	0.574	417.502.163.636	52.222.546.125	-102.545.973.177	14	21	7	3UTR		0	1	1
hsa-miR-146a-5p	NM_001170704	MBNL3	7239	7280	1.0	#CAMPO!	1	0.03395689	0.618	231.368.451.351	2.531.711.035	-39.375.744.462	19	41	9	3UTR		0	1	1
hsa-miR-146a-5p	NM_133486	MBNL3	7171	7212	1.0	#CAMPO!	1	0.03395689	0.618	242.402.077.027	17.797.930.175	-39.375.744.462	19	41	9	3UTR		0	1	1
hsa-miR-146a-5p	NM_018388	MBNL3	7202	7243	1.0	#CAMPO!	1	0.03395689	0.618	238.348.909.189	204.952.525.875	-39.375.744.462	19	41	9	3UTR		0	1	1
hsa-miR-146a-5p	NM_001170703	MBNL3	6972	7013	1.0	#CAMPO!	1	0.03395689	0.618	191.287.239.459	16.766.906.475	-39.375.744.462	19	41	9	3UTR		0	1	1
hsa-miR-146a-5p	NM_001170701	MBNL3	7039	7080	1.0	#CAMPO!	1	0.03395689	0.618	122.158.240.541	18.099.946.475	-39.375.744.462	19	41	9	3UTR		0	1	1
hsa-miR-146a-5p	NM_001324274	CXorf40A	2132	2152	1.0	#CAMPO!	1	0.01565715	0.794	-134.567.483.333	#CAMPO!	-610.695.976.654	18	20	12	3UTR		0	1	1
hsa-miR-146a-5p	NM_001324277	CXorf40A	2814	2834	1.0	#CAMPO!	1	0.01565715	0.794	-134.567.483.333	#CAMPO!	-610.695.976.654	18	20	12	3UTR		0	1	1
hsa-miR-146a-5p	NM_001171907	CXorf40A	2351	2371	1.0	#CAMPO!	1	0.01565715	0.794	-134.567.483.333	#CAMPO!	-610.695.976.654	18	20	12	3UTR		0	1	1
hsa-miR-146a-5p	NM_178124	CXorf40A	2332	2352	1.0	#CAMPO!	1	0.01565715	0.794	-134.567.483.333	#CAMPO!	-610.695.976.654	18	20	12	3UTR		0	1	1
hsa-miR-146a-5p	NM_001171908	CXorf40A	2300	2320	1.0	#CAMPO!	1	0.01565715	0.794	-134.567.483.333	#CAMPO!	-610.695.976.654	18	20	12	3UTR		0	1	1
hsa-miR-146a-5p	NM_021161	KCNK10	6832	6867	1.0	#CAMPO!	1	0.2410346	0.515	417.571.033.333	41.410.831.575	-747.493.923.029	18	25	9	3UTR		1	0	1
hsa-miR-146a-5p	NM_138317	KCNK10	6841	6876	1.0	#CAMPO!	1	0.2410346	0.515	312.953.444.444	45.455.566.825	-747.493.923.029	18	25	9	3UTR		1	0	1
hsa-miR-146a-5p	NM_138318	KCNK10	6512	6547	1.0	#CAMPO!	1	0.2410346	0.515	588.902.866.667	601.481.342.875	-747.493.923.029	18	25	9	3UTR		1	0	1
hsa-miR-146a-5p	NM_145005	C9orf72	1143	1195	1.0	#CAMPO!	0	0.00159443	0.559	32.426	26.957.625	-805.661.162.101	20	27	11	3UTR		0	1	1
hsa-miR-146a-5p	NM_004323	BAG1	2695	2728	1.0	#CAMPO!	0	0.001348538	0.5	0.130143677778	0.4264048425	-113.542.953.445	16	21	13	3UTR		1	0	1
hsa-miR-146a-5p	NM_001172415	BAG1	2695	2728	1.0	#CAMPO!	0	0.001348538	0.5	0.130143677778	0.4264048425	-113.542.953.445	16	21	13	3UTR		1	0	1
hsa-miR-150-5p	NM_001001974	PLEKHA1	2170	2205	0.956043956044	#CAMPO!	1	0.0001424	0.721	0.662383475	0.8615872675	-991.808.496.571	16	24	8	3UTR		0	1	1
hsa-miR-150-5p	NM_021622	PLEKHA1	1998	2046	0.956043956044	#CAMPO!	1	0.0001424	0.721	1.680.147.225	0.739803365	-991.808.496.571	16	24	8	3UTR		0	1	1
hsa-miR-150-5p	XM_017028006	MANBAL	2131	2157	0.961538461538	#CAMPO!	0	5,80E+01	0.456	0.0	0.0	-852.713.619.547	19	26	10	3UTR		0	1	1
hsa-miR-150-5p	NM_001321708	DGKI	3843	3864	0.961538461538	#CAMPO!	1	0.0001623248	0.485	250.267.014.286	354.028.162.125	-71.080.492.929	17	21	8	3UTR		1	0	1
hsa-miR-150-5p	XM_017016497	HPSE2	3302	3321	0.969230769231	#CAMPO!	0	0.02581638	0.5	0.0	0.0	-112.304.986.913	14	19	6	3UTR		0	1	1
hsa-miR-150-5p	NM_148174	AZIN1	3019	3063	0.974358974359	#CAMPO!	1	0.002911478	0.588	48.475.806.875	417.429.705.625	-417.062.352.651	19	23	13	3UTR		1	0	1
hsa-miR-150-5p	NM_001321710	DGKI	3740	3761	0.974358974359	#CAMPO!	1	0.0001623248	0.485	338.525.828.571	371.459.583.625	-71.080.492.929	17	21	8	3UTR		1	0	1
hsa-miR-150-5p	NM_020328	ACVR1B	2037	2056	1.0	#CAMPO!	1	8,38E+00	0.309	0.703848166667	0.314160395	-417.062.352.651	15	19	8	3UTR		1	0	1
hsa-miR-150-5p	NM_004302	ACVR1B	1914	1933	1.0	#CAMPO!	1	8,38E+00	0.309	0.703848166667	0.314160395	-417.062.352.651	15	19	8	3UTR		1	0	1
hsa-miR-150-5p	NM_020327	ACVR1B	1866	1885	1.0	#CAMPO!	1	8,38E+00	0.309	0.703848166667	0.314160395	-417.062.352.651	15	19	8	3UTR		1	0	1
hsa-miR-150-5p	NM_032786	ZC3H10	1627	1675	1.0	#CAMPO!	1	0.003126063	0.515	140.208.739.091	0.7122877525	-60.468.897.172	15	19	11	3UTR		1	0	1
hsa-miR-150-5p	NM_002587	PCDH1	3529	3553	1.0	#CAMPO!	1	0.0001271383	0.353	138.540.693	131.025.077	-939.775.740.017	17	24	10	3UTR		1	0	1
hsa-miR-150-5p	NM_019086	VSIG10	4896	4939	1.0	#CAMPO!	1	0.01743888	0.618	0.7937465	0.33765798375	-479.441.436.372	18	23	9	3UTR		1	0	1
hsa-miR-150-5p	NM_014730	MLEC	5765	5797	1.0	#CAMPO!	0	8,14E+01	0.412	165.368.283.333	13.295.967.575	-865.173.582.777	17	32	6	3UTR		0	1	1
hsa-miR-150-5p	NM_001303628	MLEC	5530	5562	1.0	#CAMPO!	0	8,14E+01	0.412	165.368.283.333	13.295.967.575	-865.173.582.777	17	32	6	3UTR		0	1	1
hsa-miR-150-5p	NM_014938	MLXIP	7905	7919	1.0	#CAMPO!	1	0.004192188	0.559	0.494244292308	#CAMPO!	-576.291.300.428	13	14	13	3UTR		1	0	1
hsa-miR-150-5p	XM_006719294	MLXIP	7063	7077	1.0	#CAMPO!	1	0.004192188	0.559	0.0	0.0	-576.291.300.428	13	14	13	3UTR		1	0	1
hsa-miR-150-5p	NM_015878	AZIN1	3165	3209	1.0	#CAMPO!	1	0.002911478	0.588	3.472.925.375	33.779.463.425	-417.062.352.651	19	23	13	3UTR		1	0	1
hsa-miR-150-5p	NM_174911	FAM84B	1793	1812	1.0	#CAMPO!	1	0.0001265235	0.485	0.0294023833333	#CAMPO!	-417.062.352.651	15	19	12	3UTR		0	1	1
hsa-miR-150-5p	NM_020357	PCNP	2271	2287	1.0	#CAMPO!	1	0.0006924133	0.632	157.897.242.857	177.762.985.125	-928.555.506.221	14	16	7	3UTR		1	0	1
hsa-miR-150-5p	NM_015642	ZBTB20	24239	24262	1.0	#CAMPO!	1	0.03549588	0.471	468.268.591.667	53.618.568.425	-561.866.339.543	16	23	12	3UTR		1	0	1
hsa-miR-150-5p	NM_001164345	ZBTB20	24395	24418	1.0	#CAMPO!	1	0.03549588	0.471	422.547.208.333	38.842.221.625	-561.866.339.543	16	23	12	3UTR		1	0	1
hsa-miR-150-5p	NM_001164346	ZBTB20	24034	24057	1.0	#CAMPO!	1	0.03549588	0.471	351.055.416.667	36.360.796.125	-561.866.339.543	16	23	12	3UTR		1	0	1
hsa-miR-150-5p	NM_001164347	ZBTB20	24056	24079	1.0	#CAMPO!	1	0.03549588	0.471	353.549.258.333	350.764.405	-561.866.339.543	16	23	12	3UTR		1	0	1
hsa-miR-150-5p	NM_001164342	ZBTB20	24015	24038	1.0	#CAMPO!	1	0.03549588	0.471	383.475.916.667	34.303.326	-561.866.339.543	16	23	12	3UTR		1	0	1
hsa-miR-150-5p	NM_001278683	AMOTL2	3707	3722	1.0	#CAMPO!	1	0.001349319	0.559	254.648	229.261.644.125	-576.291.300.428	13	15	7	3UTR	MIRT711849	0	1	1
hsa-miR-150-5p	NM_001278685	AMOTL2	3715	3730	1.0	#CAMPO!	1	0.001349319	0.559	246.619.278.571	181.687.245.375	-576.291.300.428	13	15	7	3UTR	MIRT711849	0	1	1
hsa-miR-150-5p	NM_016201	AMOTL2	3724	3739	1.0	#CAMPO!	1	0.001349319	0.559	246.619.278.571	181.687.245.375	-576.291.300.428	13	15	7	3UTR	MIRT711849	0	1	1
hsa-miR-150-5p	XM_006713654	AMOTL2	3674	3689	1.0	#CAMPO!	1	0.001349319	0.559	0.0	0.0	-576.291.300.428	13	15	7	3UTR	MIRT711849	0	1	1
hsa-miR-150-5p	NM_002628	PFN2	884	930	1.0	#CAMPO!	1	8,20E-01	0.574	31.805.035	28.846.779.875	-103.422.013.115	13	16	10	3UTR		1	0	1
hsa-miR-150-5p	NM_053024	PFN2	1206	1252	1.0	#CAMPO!	1	8,20E-01	0.574	25.461.072	389.692	-103.422.013.115	13	16	10	3UTR		1	0	1
hsa-miR-150-5p	NM_003458	BSN	12476	12525	1.0	#CAMPO!	1	0.0001373952	0.485	0.8877706	188.624.860.375	-490.607.308.676	20	24	14	3UTR		1	0	1
hsa-miR-150-5p	NM_001126118	TP53	1734	1758	1.0	#CAMPO!	1	0.02271393	0.647	260.380.507.778	300.155.735.375	-490.607.308.676	19	24	11	3UTR	MIRT052652	1	0	1
hsa-miR-150-5p	NM_001126115	TP53	1297	1321	1.0	#CAMPO!	1	0.02271393	0.647	1.000.248	2.026.798.095	-490.607.308.676	19	24	11	3UTR	MIRT052652	1	0	1
hsa-miR-150-5p	NM_001276697	TP53	1297	1321	1.0	#CAMPO!	1	0.02271393	0.647	1.000.248	2.026.798.095	-490.607.308.676	19	24	11	3UTR	MIRT052652	1	0	1
hsa-miR-150-5p	NM_001126117	TP53	1357	1381	1.0	#CAMPO!	1	0.02271393	0.647	210.156.292.222	123.636.669	-490.607.308.676	19	24	11	3UTR	MIRT052652	1	0	1
hsa-miR-150-5p	NM_001276699	TP53	1357	1381	1.0	#CAMPO!	1	0.02271393	0.647	210.156.292.222	123.636.669	-490.607.308.676	19	24	11	3UTR	MIRT052652	1	0	1
hsa-miR-150-5p	NM_001270482	PSMD11	3504	3536	1.0	#CAMPO!	0	1,21E-02	0.382	#CAMPO!	#CAMPO!	-861.914.494.196	15	19	10	3UTR		1	0	1
hsa-miR-150-5p	NM_002815	PSMD11	3383	3415	1.0	#CAMPO!	0	1,21E-02	0.382	#CAMPO!	#CAMPO!	-861.914.494.196	15	19	10	3UTR		1	0	1
hsa-miR-150-5p	NM_001039570	KREMEN1	3212	3242	1.0	#CAMPO!	1	0.03647162	0.441	0.0477329413793	0.14986210875	-495.700.071.937	19	30	8	3UTR		0	1	1
hsa-miR-150-5p	NM_004147	DRG1	1335	1354	1.0	#CAMPO!	0	1,41E+00	0.485	105.736.057.333	0.37577151375	-100.525.251.635	13	19	6	3UTR		1	0	1
hsa-miR-150-5p	NM_001429	EP300	8017	8036	1.0	#CAMPO!	0	0.002614134	0.706	366.527.909.091	34.567.971.625	-164.903.741.189	16	19	11	3UTR	MIRT007087	1	0	1
hsa-miR-150-5p	NM_004930	CAPZB	1461	1486	1.0	#CAMPO!	1	0.001359667	0.397	574.849.363.636	58.726.644	-508.245.545.002	18	25	11	3UTR		1	0	1
hsa-miR-150-5p	NM_001206540	CAPZB	1574	1599	1.0	#CAMPO!	1	0.001359667	0.397	574.849.363.636	58.726.644	-508.245.545.002	18	25	11	3UTR		1	0	1
hsa-miR-150-5p	NM_004177	STX3	4077	4095	1.0	#CAMPO!	0	0.00128788	0.471	0.0184647166667	#CAMPO!	-888.478.490.808	15	18	11	3UTR		1	0	1
hsa-miR-150-5p	NM_001178040	STX3	3963	3981	1.0	#CAMPO!	0	0.00128788	0.471	0.0184647166667	#CAMPO!	-888.478.490.808	15	18	11	3UTR		1	0	1
hsa-miR-150-5p	NM_001040694	INCENP	3155	3179	1.0	#CAMPO!	0	0.1343352	0.353	#CAMPO!	0.02482457125	-968.490.420.819	18	24	5	3UTR		0	1	1
hsa-miR-150-5p	NM_020238	INCENP	3143	3167	1.0	#CAMPO!	0	0.1343352	0.353	#CAMPO!	0.02482457125	-968.490.420.819	18	24	5	3UTR		0	1	1
hsa-miR-150-5p	NM_002972	SBF1	7620	7640	1.0	#CAMPO!	0	9,99E-02	0.309	0.6990665	2.959.008.125	-891.686.376.213	18	20	12	3UTR		1	0	1
hsa-miR-150-5p	NM_004726	REPS2	3522	3539	1.0	#CAMPO!	0	0.001732948	0.559	#CAMPO!	0.2990988925	-748.298.190.242	14	17	10	3UTR		1	0	1
hsa-miR-150-5p	NM_001080975	REPS2	3519	3536	1.0	#CAMPO!	0	0.001732948	0.559	#CAMPO!	0.2990988925	-748.298.190.242	14	17	10	3UTR		1	0	1
hsa-miR-150-5p	XM_011545476	BCLAF3	4531	4549	1.0	#CAMPO!	1	0.001035907	0.485	0.0	0.0	-160.108.138.996	16	18	14	3UTR		1	0	1
hsa-miR-150-5p	NM_198279	BCLAF3	4310	4328	1.0	#CAMPO!	1	0.001035907	0.485	296.392.461.111	2.263.381.515	-160.108.138.996	16	18	14	3UTR		1	0	1
hsa-miR-150-5p	NM_001399	EDA	2396	2431	1.0	#CAMPO!	1	1,58E+01	0.529	0.401820165	0.51155194225	-417.062.352.651	19	26	9	3UTR		1	0	1
hsa-miR-150-5p	NM_001005609	EDA	2390	2425	1.0	#CAMPO!	1	1,58E+01	0.529	0.401820165	0.51155194225	-417.062.352.651	19	26	9	3UTR		1	0	1
hsa-miR-150-5p	NM_001005612	EDA	2381	2416	1.0	#CAMPO!	1	1,58E+01	0.529	0.401820165	0.51155194225	-417.062.352.651	19	26	9	3UTR		1	0	1
hsa-miR-150-5p	NM_181303	NLGN3	3562	3584	1.0	#CAMPO!	0	0.006850119	0.412	0.373447266667	0.56287134	-859.573.015.181	16	22	10	3UTR		1	0	1
hsa-miR-150-5p	NM_018977	NLGN3	3502	3524	1.0	#CAMPO!	0	0.006850119	0.412	0.373447266667	0.56287134	-859.573.015.181	16	22	10	3UTR		1	0	1
hsa-miR-150-5p	NM_001166660	NLGN3	3442	3464	1.0	#CAMPO!	0	0.006850119	0.412	0.373447266667	0.56287134	-859.573.015.181	16	22	10	3UTR		1	0	1
hsa-miR-150-5p	NM_001166418	HDAC8	1396	1421	1.0	#CAMPO!	0	0.0007462405	0.588	15.590.532	0.8891267875	-112.180.343.644	16	25	7	3UTR		0	1	1
hsa-miR-150-5p	NM_018486	HDAC8	1669	1694	1.0	#CAMPO!	0	0.0007462405	0.588	15.590.532	0.8891267875	-112.180.343.644	16	25	7	3UTR		0	1	1
hsa-miR-150-5p	NM_001277732	AOC3	852	875	1.0	#CAMPO!	0	0.05253452	0.279	#CAMPO!	#CAMPO!	-780.874.884.969	18	22	10	3UTR		0	1	1
hsa-miR-150-5p	NM_016504	MRPL27	536	556	1.0	#CAMPO!	1	0.0004434594	0.412	356.330.225	29.396.363.375	-569.245.027.962	16	20	14	3UTR		0	1	1
hsa-miR-150-5p	XM_005257376	MAP3K3	3421	3462	1.0	#CAMPO!	0	0.001270314	0.397	0.0	0.0	-572.816.300.081	17	21	14	3UTR		1	0	1
hsa-miR-150-5p	NM_203351	MAP3K3	3417	3458	1.0	#CAMPO!	0	0.001270314	0.397	0.0307957833333	0.46915781025	-572.816.300.081	17	21	14	3UTR		1	0	1
hsa-miR-150-5p	NM_002401	MAP3K3	3324	3365	1.0	#CAMPO!	0	0.001270314	0.397	0.0307957833333	0.46915781025	-572.816.300.081	17	21	14	3UTR		1	0	1
hsa-miR-150-5p	NM_000551	VHL	1436	1450	1.0	#CAMPO!	1	0.0003145994	0.544	#CAMPO!	0.35686992625	-807.654.793.346	12	14	7	3UTR		0	1	1
hsa-miR-150-5p	NM_198156	VHL	1313	1327	1.0	#CAMPO!	1	0.0003145994	0.544	#CAMPO!	0.35686992625	-807.654.793.346	12	14	7	3UTR		0	1	1
hsa-miR-150-5p	NM_001570	IRAK2	2074	2119	1.0	#CAMPO!	1	0.005656041	0.544	0.184070622222	0.2166202625	-823.790.447.024	19	22	13	3UTR		0	1	1
hsa-miR-150-5p	NM_016474	CCDC174	2298	2351	1.0	#CAMPO!	1	0.02094736	0.441	0.630376094167	#CAMPO!	-561.866.339.543	14	17	12	3UTR		1	0	1
hsa-miR-150-5p	XM_017006554	CCDC174	2043	2096	1.0	#CAMPO!	1	0.02094736	0.441	0.0	0.0	-561.866.339.543	14	17	12	3UTR		1	0	1
hsa-miR-150-5p	NM_053055	THEM4	3391	3406	1.0	#CAMPO!	1	0.0003395159	0.559	0.249194601429	#CAMPO!	-519.004.979.968	13	15	10	3UTR		0	1	1
hsa-miR-150-5p	NM_001043351	TPM3	2057	2074	1.0	#CAMPO!	1	0.000812158	0.588	22.404.095	188.297.829	-705.204.361.694	12	17	8	3UTR		1	0	1
hsa-miR-150-5p	NM_001278190	TPM3	1994	2011	1.0	#CAMPO!	1	0.000812158	0.588	20.783.743.375	1.474.077.295	-705.204.361.694	12	17	8	3UTR		1	0	1
hsa-miR-150-5p	NM_153649	TPM3	2057	2074	1.0	#CAMPO!	1	0.000812158	0.588	22.404.095	188.297.829	-705.204.361.694	12	17	8	3UTR		1	0	1
hsa-miR-150-5p	NM_001278189	TPM3	2136	2153	1.0	#CAMPO!	1	0.000812158	0.588	10.394.403.625	16.113.307.975	-705.204.361.694	12	17	8	3UTR		1	0	1
hsa-miR-150-5p	NM_001278191	TPM3	1903	1920	1.0	#CAMPO!	1	0.000812158	0.588	0.5295059625	0.70202596	-705.204.361.694	12	17	8	3UTR		1	0	1
hsa-miR-150-5p	NM_002241	KCNJ10	4548	4570	1.0	#CAMPO!	0	3,77E-02	0.5	4.531.330.625	3.233.562.445	-557.006.045.253	13	15	13	3UTR		0	1	1
hsa-miR-150-5p	NM_001102566	PCP4L1	795	826	1.0	#CAMPO!	0	1,37E+00	0.471	0.697692561538	0.06121002375	-650.068.725.424	15	19	10	3UTR	MIRT683619	1	0	1
hsa-miR-150-5p	NM_152455	ZSCAN29	4712	4737	1.0	#CAMPO!	1	0.05338903	0.544	0.4738711	129.521.922.625	-114.182.731.997	14	19	6	3UTR		1	0	1
hsa-miR-150-5p	NM_004663	RAB11A	2773	2799	1.0	#CAMPO!	1	8,75E+01	0.647	0.8723949	0.46082475425	-14.665.677.611	14	18	9	3UTR		1	0	1
hsa-miR-150-5p	NM_001206836	RAB11A	2678	2704	1.0	#CAMPO!	1	8,75E+01	0.647	0.8723949	0.46082475425	-14.665.677.611	14	18	9	3UTR		1	0	1
hsa-miR-150-5p	NM_001323031	SV2B	3878	3913	1.0	#CAMPO!	1	8,85E+00	0.485	#CAMPO!	0.10313193875	-943.034.828.598	17	22	11	3UTR		0	1	1
hsa-miR-150-5p	NM_014848	SV2B	4347	4382	1.0	#CAMPO!	1	8,85E+00	0.485	#CAMPO!	0.10313193875	-943.034.828.598	17	22	11	3UTR		0	1	1
hsa-miR-150-5p	NM_001323032	SV2B	4259	4294	1.0	#CAMPO!	1	8,85E+00	0.485	#CAMPO!	0.10313193875	-943.034.828.598	17	22	11	3UTR		0	1	1
hsa-miR-150-5p	NM_001167580	SV2B	3440	3452	1.0	#CAMPO!	1	8,85E+00	0.485	0.123391463636	0.13231551375	-103.988.469.265	11	12	11	3UTR		0	1	1
hsa-miR-150-5p	NM_001271	CHD2	6457	6482	1.0	#CAMPO!	0	0.0001980101	0.441	0.248127206667	0.17733044	-83.270.253.068	17	25	9	3UTR		1	0	1
hsa-miR-150-5p	NM_001145157	NR2F2	3550	3571	1.0	#CAMPO!	0	0.02433911	0.5	0.472692285714	102.792.642.875	-865.173.582.777	18	21	7	3UTR	MIRT655745	1	0	1
hsa-miR-150-5p	NM_001287491	TET3	5440	5479	1.0	#CAMPO!	1	3,36E+00	0.515	16.254.502	2.141.616.485	-102.545.973.177	14	20	10	3UTR		1	0	1
hsa-miR-150-5p	XM_017003567	TET3	5272	5311	1.0	#CAMPO!	1	3,36E+00	0.515	0.0	0.0	-102.545.973.177	14	20	10	3UTR		1	0	1
hsa-miR-150-5p	XM_017003319	FBLN7	1253	1271	1.0	#CAMPO!	0	0.1487438	0.544	0.0	0.0	-992.890.375.175	14	18	12	3UTR		1	0	1
hsa-miR-150-5p	NM_020909	EPB41L5	3395	3414	1.0	#CAMPO!	0	0.001120856	0.603	#CAMPO!	#CAMPO!	-673.373.633.455	14	19	8	3UTR		0	1	1
hsa-miR-150-5p	NM_020909	EPB41L5	4966	4986	1.0	#CAMPO!	1	0.03111922	0.559	#CAMPO!	#CAMPO!	-634.000.884.684	16	20	10	3UTR		0	1	1
hsa-miR-150-5p	NM_001184937	EPB41L5	3264	3283	1.0	#CAMPO!	0	0.001120856	0.603	#CAMPO!	#CAMPO!	-673.373.633.455	14	19	8	3UTR		0	1	1
hsa-miR-150-5p	NM_001184937	EPB41L5	4835	4855	1.0	#CAMPO!	1	0.03111922	0.559	#CAMPO!	#CAMPO!	-634.000.884.684	16	20	10	3UTR		0	1	1
hsa-miR-150-5p	NM_001321746	FAM168B	4388	4442	1.0	#CAMPO!	1	0.0003596594	0.456	295.886.516.275	36.005.578	-39.375.744.462	21	54	7	3UTR		0	1	1
hsa-miR-150-5p	NM_175907	ZADH2	3159	3181	1.0	#CAMPO!	0	7,88E+00	0.544	116.327.557.143	190.731.531.125	-107.152.809.446	17	22	14	3UTR		0	1	1
hsa-miR-150-5p	NM_001306093	ZADH2	2973	3003	1.0	#CAMPO!	0	7,88E+00	0.544	105.578.724.286	112.280.949.875	-107.152.809.446	17	23	14	3UTR		0	1	1
hsa-miR-150-5p	NM_000527	LDLR	2928	2948	1.0	#CAMPO!	1	0.03017757	0.485	#CAMPO!	#CAMPO!	-105.614.332.822	15	20	9	3UTR		0	1	1
hsa-miR-150-5p	NM_001195798	LDLR	2922	2942	1.0	#CAMPO!	1	0.03017757	0.485	#CAMPO!	#CAMPO!	-105.614.332.822	15	20	9	3UTR		0	1	1
hsa-miR-150-5p	NM_001195803	LDLR	2394	2414	1.0	#CAMPO!	1	0.03017757	0.485	#CAMPO!	#CAMPO!	-105.614.332.822	15	20	9	3UTR		0	1	1
hsa-miR-150-5p	NM_001195800	LDLR	2424	2444	1.0	#CAMPO!	1	0.03017757	0.485	#CAMPO!	#CAMPO!	-105.614.332.822	15	20	9	3UTR		0	1	1
hsa-miR-150-5p	NM_001195799	LDLR	2805	2825	1.0	#CAMPO!	1	0.03017757	0.485	#CAMPO!	#CAMPO!	-105.614.332.822	15	20	9	3UTR		0	1	1
hsa-miR-150-5p	NM_001195605	ZNF865	3602	3620	1.0	#CAMPO!	0	0.02031952	0.294	11.116.675	0.873057278125	-633.810.089.859	16	18	12	3UTR		1	0	1
hsa-miR-150-5p	NM_001023563	ZNF805	8692	8727	1.0	#CAMPO!	0	0.5414326	0.471	#CAMPO!	#CAMPO!	-865.173.582.777	14	20	6	3UTR		0	1	1
hsa-miR-150-5p	NM_001145078	ZNF805	8565	8600	1.0	#CAMPO!	0	0.5414326	0.471	#CAMPO!	#CAMPO!	-865.173.582.777	14	20	6	3UTR		0	1	1
hsa-miR-150-5p	NM_080627	SOGA1	7968	8000	1.0	#CAMPO!	0	0.0004979052	0.603	224.412.483.333	1.900.252.445	-836.268.107.151	17	32	6	3UTR		0	1	1
hsa-miR-150-5p	NM_022077	MANBAL	1073	1099	1.0	#CAMPO!	0	5,80E+01	0.456	0.21190835625	0.077102636625	-852.713.619.547	19	26	10	3UTR		0	1	1
hsa-miR-150-5p	NM_001003897	MANBAL	956	982	1.0	#CAMPO!	0	5,80E+01	0.456	0.21190835625	0.077102636625	-852.713.619.547	19	26	10	3UTR		0	1	1
hsa-miR-150-5p	NM_015490	SEC31B	4477	4491	1.0	#CAMPO!	1	6,19E-02	0.412	3.260.482	3.219.415.105	-476.182.347.791	13	14	13	3UTR		1	0	1
hsa-miR-150-5p	NM_152310	ELOVL3	1139	1161	1.0	#CAMPO!	1	0.003298246	0.485	10.985.963.875	0.05001285375	-935.093.974.352	15	22	8	3UTR		1	0	1
hsa-miR-150-5p	NM_153442	GPR26	7575	7594	1.0	#CAMPO!	0	0.983878	0.559	#CAMPO!	#CAMPO!	-888.478.490.808	14	19	6	3UTR		0	1	1
hsa-miR-150-5p	XM_005248542	PIK3R1	3319	3345	1.0	#CAMPO!	1	0.000314397	0.559	0.0	0.0	-417.062.352.651	19	26	8	3UTR		0	1	1
hsa-miR-150-5p	NM_001080479	ARHGEF28	5403	5423	1.0	#CAMPO!	1	5,95E+01	0.647	13.067.935.875	10.733.833.925	-139.302.280.508	16	20	8	3UTR		0	1	1
hsa-miR-150-5p	NM_001177693	ARHGEF28	5325	5345	1.0	#CAMPO!	1	5,95E+01	0.647	13.067.935.875	10.733.833.925	-139.302.280.508	16	20	8	3UTR		0	1	1
hsa-miR-150-5p	NM_001244364	ARHGEF28	4281	4301	1.0	#CAMPO!	1	5,95E+01	0.647	13.067.935.875	10.733.833.925	-139.302.280.508	16	20	8	3UTR		0	1	1
hsa-miR-150-5p	NM_152624	DCP2	3583	3618	1.0	#CAMPO!	1	0.01202006	0.618	0.757079238235	0.603900125	-495.700.071.937	20	35	9	3UTR		0	1	1
hsa-miR-150-5p	NM_001242377	DCP2	3478	3513	1.0	#CAMPO!	1	0.01202006	0.618	0.757079238235	0.603900125	-495.700.071.937	20	35	9	3UTR		0	1	1
hsa-miR-150-5p	NM_153207	AEBP2	1591	1613	1.0	#CAMPO!	1	0.002482269	0.559	42.700.659.375	222.236.893	-519.004.979.968	18	22	9	3UTR		1	0	1
hsa-miR-150-5p	NM_001277842	CCNT1	3286	3305	1.0	#CAMPO!	1	0.01931329	0.441	0.38791828	0.43558833	-488.321.383.518	15	19	9	3UTR		1	0	1
hsa-miR-150-5p	NM_001277842	CCNT1	2877	2914	1.0	#CAMPO!	1	0.02368522	0.471	0.38375401	0.565855895	-39.375.744.462	17	22	10	3UTR		1	0	1
hsa-miR-150-5p	NM_001240	CCNT1	3450	3469	1.0	#CAMPO!	1	0.01931329	0.441	0.531285864615	0.7982492695	-488.321.383.518	15	19	9	3UTR		1	0	1
hsa-miR-150-5p	NM_001240	CCNT1	3057	3078	1.0	#CAMPO!	1	0.02368522	0.471	0.605311628	0.612323467	-39.375.744.462	17	21	10	3UTR		1	0	1
hsa-miR-150-5p	NM_001319999	RACGAP1	2258	2285	1.0	#CAMPO!	1	0.0006124459	0.574	2.942.081.875	369.876.891.625	-119.428.586.509	16	20	8	3UTR		0	1	1
hsa-miR-150-5p	NM_001126103	RACGAP1	2448	2475	1.0	#CAMPO!	1	0.0006124459	0.574	34.061.785	35.933.511	-119.428.586.509	16	20	8	3UTR		0	1	1
hsa-miR-150-5p	NM_013277	RACGAP1	2437	2464	1.0	#CAMPO!	1	0.0006124459	0.574	2.761	34.812.128.625	-119.428.586.509	16	20	8	3UTR		0	1	1
hsa-miR-150-5p	NM_003076	SMARCD1	2948	2967	1.0	#CAMPO!	0	0.002003603	0.412	195.232.375	13.047.144.825	-571.431.006.138	14	16	14	3UTR		1	0	1
hsa-miR-150-5p	NM_139071	SMARCD1	2825	2844	1.0	#CAMPO!	0	0.002003603	0.412	195.232.375	13.047.144.825	-571.431.006.138	14	16	14	3UTR		1	0	1
hsa-miR-150-5p	NM_003268	TLR5	3490	3543	1.0	#CAMPO!	1	0.001582483	0.5	208.866.005.882	119.716.688.988	-576.291.300.428	16	23	8	3UTR		1	0	1
hsa-miR-150-5p	NM_001206651	SH3GLB1	5842	5866	1.0	#CAMPO!	0	0.04783796	0.603	0.0796770111111	#CAMPO!	-83.270.253.068	14	24	9	3UTR		0	1	1
hsa-miR-150-5p	NM_001206652	SH3GLB1	5818	5842	1.0	#CAMPO!	0	0.04783796	0.603	0.0796770111111	#CAMPO!	-83.270.253.068	14	24	9	3UTR		0	1	1
hsa-miR-150-5p	NM_016009	SH3GLB1	5755	5779	1.0	#CAMPO!	0	0.04783796	0.603	0.0796770111111	#CAMPO!	-83.270.253.068	14	24	9	3UTR		0	1	1
hsa-miR-150-5p	NM_001206653	SH3GLB1	5613	5637	1.0	#CAMPO!	0	0.04783796	0.603	0.0796770111111	#CAMPO!	-83.270.253.068	14	24	9	3UTR		0	1	1
hsa-miR-150-5p	XM_006711141	CELF3	2527	2549	1.0	#CAMPO!	0	0.2115851	0.471	0.0	0.0	-962.023.446.833	17	22	6	3UTR		1	0	1
hsa-miR-150-5p	XM_006711141	CELF3	2254	2280	1.0	#CAMPO!	0	0.0418303	0.471	0.0	0.0	-888.478.490.808	18	26	6	3UTR		1	0	1
hsa-miR-150-5p	NM_001172649	CELF3	2879	2905	1.0	#CAMPO!	0	0.0418303	0.471	232.029.666.667	122.120.792.125	-888.478.490.808	18	26	6	3UTR		1	0	1
hsa-miR-150-5p	NM_007185	CELF3	3302	3324	1.0	#CAMPO!	0	0.2115851	0.471	#CAMPO!	0.99206951	-962.023.446.833	17	22	6	3UTR		1	0	1
hsa-miR-150-5p	NM_007185	CELF3	3029	3055	1.0	#CAMPO!	0	0.0418303	0.471	0.441931833333	0.31517253125	-888.478.490.808	18	26	6	3UTR		1	0	1
hsa-miR-150-5p	NM_152470	RNF165	2625	2646	1.0	#CAMPO!	1	0.000189563	0.456	0.0927157764706	#CAMPO!	-417.062.352.651	17	21	8	3UTR	MIRT654233	0	1	1
hsa-miR-150-5p	NM_001256758	RNF165	2201	2222	1.0	#CAMPO!	1	0.000189563	0.456	0.0927157764706	#CAMPO!	-417.062.352.651	17	21	8	3UTR	MIRT654233	0	1	1
hsa-miR-150-5p	NM_031844	HNRNPU	3965	4010	1.0	#CAMPO!	1	0.01605291	0.632	433.908.428.571	39.170.648.375	-137.119.177.731	14	18	7	3UTR		1	0	1
hsa-miR-150-5p	NM_001193513	SLC30A6	3946	3966	1.0	#CAMPO!	0	0.000724754	0.588	0.00128650625	0.24576305	-651.454.019.368	15	20	8	3UTR		0	1	1
hsa-miR-150-5p	NM_017964	SLC30A6	3826	3846	1.0	#CAMPO!	0	0.000724754	0.588	0.00128650625	0.24576305	-651.454.019.368	15	20	8	3UTR		0	1	1
hsa-miR-150-5p	NM_001193514	SLC30A6	3757	3777	1.0	#CAMPO!	0	0.000724754	0.588	0.00128650625	0.24576305	-651.454.019.368	15	20	8	3UTR		0	1	1
hsa-miR-150-5p	NM_001193515	SLC30A6	3739	3759	1.0	#CAMPO!	0	0.000724754	0.588	0.00128650625	0.24576305	-651.454.019.368	15	20	8	3UTR		0	1	1
hsa-miR-150-5p	XM_017004462	SLC30A6	3673	3693	1.0	#CAMPO!	0	0.000724754	0.588	0.0	0.0	-651.454.019.368	15	20	8	3UTR		0	1	1
hsa-miR-150-5p	NM_001282862	RASGEF1A	2080	2097	1.0	#CAMPO!	1	1,45E+01	0.338	566.457.571.429	474.436.002.625	-153.042.072.508	15	17	8	3UTR		1	0	1
hsa-miR-150-5p	NM_000809	GABRA4	7766	7786	1.0	#CAMPO!	0	2,19E+01	0.515	#CAMPO!	0.372056955	-707.355.045.884	18	20	15	3UTR		1	0	1
hsa-miR-150-5p	NM_018367	ACER3	4919	4965	1.0	#CAMPO!	1	0.0001091037	0.471	#CAMPO!	0.031563985	-48.497.144.956	19	28	7	3UTR		0	1	1
hsa-miR-150-5p	NM_001300954	ACER3	4990	5036	1.0	#CAMPO!	1	0.0001091037	0.471	#CAMPO!	0.031563985	-48.497.144.956	19	28	7	3UTR		0	1	1
hsa-miR-150-5p	NM_001300953	ACER3	4827	4854	1.0	#CAMPO!	1	0.0001091037	0.471	#CAMPO!	0.147100308125	-48.497.144.956	19	27	7	3UTR		0	1	1
hsa-miR-150-5p	XM_011545152	ACER3	4855	4901	1.0	#CAMPO!	1	0.0001091037	0.471	0.0	0.0	-48.497.144.956	19	28	7	3UTR		0	1	1
hsa-miR-150-5p	NM_012193	FZD4	5302	5322	1.0	#CAMPO!	1	0.03549846	0.456	0.514623857143	0.77504901675	-634.000.884.684	15	20	9	3UTR		1	0	1
hsa-miR-150-5p	NM_006235	POU2AF1	1891	1928	1.0	#CAMPO!	1	0.03848052	0.456	#CAMPO!	0.05886986875	-502.746.344.403	18	24	7	3UTR		0	1	1
hsa-miR-150-5p	NM_001197104	KMT2A	14566	14587	1.0	#CAMPO!	1	0.0001696228	0.456	2.284.872	201.858.961.375	-698.665.893.563	17	21	8	3UTR		0	1	1
hsa-miR-150-5p	NM_005933	KMT2A	14557	14578	1.0	#CAMPO!	1	0.0001696228	0.456	2.284.872	201.858.961.375	-698.665.893.563	17	21	8	3UTR		0	1	1
hsa-miR-150-5p	XM_005271513	BCL9L	5397	5426	1.0	#CAMPO!	1	0.04365946	0.324	0.0	0.0	-71.080.492.929	16	20	7	3UTR		1	0	1
hsa-miR-150-5p	NM_025263	PRR3	2983	2998	1.0	#CAMPO!	0	0.03773653	0.5	0.0603201666667	#CAMPO!	-836.268.107.151	14	15	14	3UTR		1	0	1
hsa-miR-150-5p	NM_001077497	PRR3	2920	2935	1.0	#CAMPO!	0	0.03773653	0.5	0.223158166667	#CAMPO!	-836.268.107.151	14	15	14	3UTR		1	0	1
hsa-miR-150-5p	NM_001099272	BTBD9	5030	5056	1.0	#CAMPO!	1	0.002390202	0.353	0.269661378947	#CAMPO!	-417.062.352.651	18	26	10	3UTR		1	0	1
hsa-miR-150-5p	NM_001172418	BTBD9	4829	4850	1.0	#CAMPO!	1	7,83E+01	0.324	#CAMPO!	#CAMPO!	-126.558.362.407	17	21	7	3UTR		1	0	1
hsa-miR-150-5p	NM_018322	SAYSD1	1286	1311	1.0	#CAMPO!	0	9,75E+01	0.515	0.272027514286	#CAMPO!	-67.237.674.494	15	19	7	3UTR		0	1	1
hsa-miR-150-5p	NM_001304793	SAYSD1	5693	5718	1.0	#CAMPO!	0	9,75E+01	0.515	0.4577573	0.19671662875	-67.237.674.494	15	19	7	3UTR		0	1	1
hsa-miR-150-5p	NM_007203	PALM2-AKAP2	4308	4346	1.0	#CAMPO!	1	0.03879554	0.603	265.198.735.174	137.641.228.738	-648.425.845.569	19	38	7	3UTR		0	1	1
hsa-miR-150-5p	NM_147150	PALM2-AKAP2	4269	4307	1.0	#CAMPO!	1	0.03879554	0.603	265.198.735.174	137.641.228.738	-648.425.845.569	19	38	7	3UTR		0	1	1
hsa-miR-150-5p	NM_014010	ASTN2	4042	4060	1.0	#CAMPO!	1	3,08E+00	0.382	185.329.857.143	322.374.231	-127.124.818.557	14	18	7	3UTR		0	1	1
hsa-miR-150-5p	NM_018201	TBC1D13	3087	3134	1.0	#CAMPO!	0	0.04574285	0.515	13.401.989.625	0.421899984425	-100.937.920.368	17	22	8	3UTR		0	1	1
hsa-miR-150-5p	NM_001286772	TBC1D13	2712	2759	1.0	#CAMPO!	0	0.04574285	0.515	13.401.989.625	0.421899984425	-100.937.920.368	17	22	8	3UTR		0	1	1
hsa-miR-150-5p	NM_001316898	SPACA9	1378	1399	1.0	#CAMPO!	0	3,17E+01	0.441	0.387	#CAMPO!	-823.905.965.979	16	21	11	3UTR		1	0	1
hsa-miR-150-5p	NM_001316897	SPACA9	1385	1406	1.0	#CAMPO!	0	3,17E+01	0.441	0.387	#CAMPO!	-823.905.965.979	16	21	11	3UTR		1	0	1
hsa-miR-150-5p	XM_005272213	VAV2	4606	4631	1.0	#CAMPO!	1	0.0003070344	0.426	0.0	0.0	-488.321.383.518	19	25	9	3UTR		0	1	1
hsa-miR-150-5p	XM_005263396	CAMSAP1	5964	5987	1.0	#CAMPO!	0	0.000373435	0.471	0.0	0.0	-650.068.725.424	18	23	8	3UTR		0	1	1
hsa-miR-150-5p	NM_015447	CAMSAP1	5539	5562	1.0	#CAMPO!	0	0.000373435	0.471	17.762.123	14.510.969.225	-650.068.725.424	18	23	8	3UTR		0	1	1
hsa-miR-150-5p	XM_005263397	CAMSAP1	5065	5088	1.0	#CAMPO!	0	0.000373435	0.471	0.0	0.0	-650.068.725.424	18	23	8	3UTR		0	1	1
hsa-miR-150-5p	NM_005095	ZMYM4	5575	5595	1.0	#CAMPO!	1	1,88E+01	0.574	13.620.396	1.334.844.445	-840.585.589.311	15	20	7	3UTR		0	1	1
hsa-miR-150-5p	XM_005271331	ZMYM4	4820	4840	1.0	#CAMPO!	1	1,88E+01	0.574	0.0	0.0	-840.585.589.311	15	20	7	3UTR		0	1	1
hsa-miR-150-5p	XM_017002102	EXO5	2084	2106	1.0	#CAMPO!	1	1,81E+00	0.471	0.0	0.0	-827.609.767.418	14	22	7	3UTR	MIRT714609	1	0	1
hsa-miR-150-5p	NM_018087	NDC1	3960	3983	1.0	#CAMPO!	1	6,82E+01	0.515	3.365.666.875	3.841.910.725	-5.962.462.745	17	23	8	3UTR		1	0	1
hsa-miR-150-5p	NM_012183	FOXD3	1729	1756	1.0	#CAMPO!	1	3,03E+01	0.559	0.446732371429	1.903.605.905	-754.033.998.805	15	21	7	3UTR		1	0	1
hsa-miR-150-5p	NM_203464	AK4	2025	2043	1.0	#CAMPO!	0	0.04039634	0.588	0.06307224	0.3837187025	-104.084.449.801	14	18	10	3UTR		0	1	1
hsa-miR-150-5p	NM_001080475	PLEKHM3	6736	6758	1.0	#CAMPO!	0	6,40E+01	0.632	117.312.308.571	0.578532157625	-136.655.996.435	15	22	10	3UTR	MIRT676444	0	1	1
hsa-miR-150-5p	XM_005246384	IKZF2	7252	7304	1.0	#CAMPO!	0	0.006802228	0.706	0.0	0.0	-904.737.126.373	16	22	7	3UTR		0	1	1
hsa-miR-150-5p	NM_139131	NUP98	3895	3944	1.0	#CAMPO!	0	0.05976911	0.574	0.81803074	12.393.149.195	-779.489.591.025	17	23	9	3UTR		1	0	1
hsa-miR-150-5p	NM_005387	NUP98	3946	3995	1.0	#CAMPO!	0	0.05976911	0.574	0.81803074	12.393.149.195	-779.489.591.025	17	23	9	3UTR		1	0	1
hsa-miR-150-5p	NM_001206881	MRVI1	3201	3241	1.0	#CAMPO!	1	6,56E-02	0.382	0.732985222222	0.98545670125	-128.463.227.128	16	18	16	3UTR		1	0	1
hsa-miR-150-5p	NM_013253	DKK3	1467	1483	1.0	#CAMPO!	1	0.000687119	0.441	196.202.325	0.584301400875	-136.971.789.704	15	16	15	3UTR		1	0	1
hsa-miR-150-5p	NM_015881	DKK3	1481	1497	1.0	#CAMPO!	1	0.000687119	0.441	1.102.088.125	0.685697800125	-136.971.789.704	15	16	15	3UTR		1	0	1
hsa-miR-150-5p	XM_017017555	DKK3	1336	1352	1.0	#CAMPO!	1	0.000687119	0.441	0.0	0.0	-136.971.789.704	15	16	15	3UTR		1	0	1
hsa-miR-150-5p	NM_018222	PARVA	7986	8011	1.0	#CAMPO!	1	6,06E-01	0.471	126.512.528	0.96722859625	-647.918.041.234	15	19	10	3UTR		1	0	1
hsa-miR-150-5p	XM_011520444	NAV2	11096	11117	1.0	#CAMPO!	0	0.003464396	0.529	0.0	0.0	-845.148.054.297	16	21	10	3UTR		0	1	1
hsa-miR-150-5p	NM_001128	AP1G1	3198	3215	1.0	#CAMPO!	0	3,83E+00	0.529	0.514341083333	108.567.118.125	-85.600.743.871	16	17	16	3UTR		0	1	1
hsa-miR-150-5p	NM_001030007	AP1G1	3207	3224	1.0	#CAMPO!	0	3,83E+00	0.529	1.619.357	11.485.114.475	-85.600.743.871	16	17	16	3UTR		0	1	1
hsa-miR-150-5p	NM_001137675	ATXN1L	6171	6192	1.0	#CAMPO!	0	0.05472218	0.485	0.7600247	0.8765578475	-113.719.010.267	15	21	9	3UTR		0	1	1
hsa-miR-150-5p	NM_001114086	CLIC5	2067	2091	1.0	#CAMPO!	0	0.006446698	0.441	#CAMPO!	0.004605636	-850.748.621.893	17	24	5	3UTR		0	1	1
hsa-miR-150-5p	NM_016929	CLIC5	1831	1855	1.0	#CAMPO!	0	0.006446698	0.441	#CAMPO!	0.1571851905	-850.748.621.893	17	24	5	3UTR		0	1	1
hsa-miR-150-5p	NM_016929	CLIC5	2629	2648	1.0	#CAMPO!	0	1,19E+01	0.456	0.3179525	0.15002744875	-108.160.254.073	16	19	14	3UTR		0	1	1
hsa-miR-150-5p	NM_138694	PKHD1	13423	13449	1.0	#CAMPO!	0	0.01147088	0.515	2.356.286.875	22.857.113	-969.585.467.145	17	26	12	3UTR		1	0	1
hsa-miR-150-5p	NM_001242851	RNF146	1319	1339	1.0	#CAMPO!	1	0.09280557	0.574	13.013.285	21.733.500.385	-678.233.927.745	15	20	6	3UTR		0	1	1
hsa-miR-150-5p	NM_001242852	RNF146	1866	1886	1.0	#CAMPO!	1	0.09280557	0.574	13.013.285	21.733.500.385	-678.233.927.745	15	20	6	3UTR		0	1	1
hsa-miR-150-5p	NM_001242849	RNF146	1649	1669	1.0	#CAMPO!	1	0.09280557	0.574	13.013.285	21.733.500.385	-678.233.927.745	15	20	6	3UTR		0	1	1
hsa-miR-150-5p	NM_001242846	RNF146	1648	1668	1.0	#CAMPO!	1	0.09280557	0.574	13.013.285	21.733.500.385	-678.233.927.745	15	20	6	3UTR		0	1	1
hsa-miR-150-5p	NM_001242850	RNF146	1379	1399	1.0	#CAMPO!	1	0.09280557	0.574	13.013.285	21.733.500.385	-678.233.927.745	15	20	6	3UTR		0	1	1
hsa-miR-150-5p	NM_004717	DGKI	3867	3888	1.0	#CAMPO!	1	0.0001623248	0.485	297.497.514.286	33.803.257.075	-71.080.492.929	17	21	8	3UTR		1	0	1
hsa-miR-150-5p	NM_032487	ACTRT3	1615	1640	1.0	#CAMPO!	1	0.05859707	0.647	0.924248238889	134.194.854	-39.375.744.462	16	20	6	3UTR		1	0	1
hsa-miR-150-5p	NM_001166306	TMEM44	2192	2214	1.0	#CAMPO!	1	0.0006663505	0.529	#CAMPO!	#CAMPO!	-71.080.492.929	16	22	7	3UTR		0	1	1
hsa-miR-150-5p	NM_001011655	TMEM44	2196	2218	1.0	#CAMPO!	1	0.0006663505	0.529	#CAMPO!	#CAMPO!	-71.080.492.929	16	22	7	3UTR		0	1	1
hsa-miR-150-5p	NM_138399	TMEM44	2226	2248	1.0	#CAMPO!	1	0.0006663505	0.529	#CAMPO!	#CAMPO!	-71.080.492.929	16	22	7	3UTR		0	1	1
hsa-miR-150-5p	NM_001166305	TMEM44	2337	2359	1.0	#CAMPO!	1	0.0006663505	0.529	#CAMPO!	#CAMPO!	-71.080.492.929	16	22	7	3UTR		0	1	1
hsa-miR-150-5p	NM_138297	MUC4	3703	3724	1.0	#CAMPO!	0	0.0002317971	0.485	#CAMPO!	0.55975900225	-969.585.467.145	18	21	9	3UTR	MIRT006115	0	1	1
hsa-miR-150-5p	NM_004532	MUC4	3856	3877	1.0	#CAMPO!	0	0.0002317971	0.485	0.0	0.0	-969.585.467.145	18	21	9	3UTR	MIRT006115	0	1	1
hsa-miR-150-5p	NM_018406	MUC4	16564	16585	1.0	#CAMPO!	0	0.0002317971	0.485	0.0	0.0	-969.585.467.145	18	21	9	3UTR	MIRT006115	0	1	1
hsa-miR-150-5p	NM_001042540	NCBP2	1236	1288	1.0	#CAMPO!	0	0.04555979	0.618	0.0232024	0.19143537225	-644.975.962.163	13	17	7	3UTR		0	1	1
hsa-miR-150-5p	NM_007362	NCBP2	1395	1447	1.0	#CAMPO!	0	0.04555979	0.618	#CAMPO!	0.425382417	-644.975.962.163	13	17	7	3UTR		0	1	1
hsa-miR-150-5p	NM_144570	JPT2	3403	3425	1.0	#CAMPO!	0	1,07E+01	0.441	#CAMPO!	#CAMPO!	-700.344.067.404	17	22	11	3UTR		0	1	1
hsa-miR-150-5p	NM_001304500	FOPNL	1120	1145	1.0	#CAMPO!	1	0.01167653	0.588	0.4969128375	0.5014570875	-646.951.965.308	13	17	8	3UTR	MIRT437635	0	1	1
hsa-miR-150-5p	NM_001304497	FOPNL	1096	1121	1.0	#CAMPO!	1	0.01167653	0.588	0.5514335	0.5959576475	-646.951.965.308	13	17	8	3UTR	MIRT437635	0	1	1
hsa-miR-150-5p	NM_144600	FOPNL	1318	1343	1.0	#CAMPO!	1	0.01167653	0.588	#CAMPO!	#CAMPO!	-646.951.965.308	13	17	8	3UTR	MIRT437635	0	1	1
hsa-miR-150-5p	NM_001304502	FOPNL	1253	1278	1.0	#CAMPO!	1	0.01167653	0.588	#CAMPO!	0.02440943375	-646.951.965.308	13	17	8	3UTR	MIRT437635	0	1	1
hsa-miR-150-5p	NM_002764	PRPS1	1671	1693	1.0	#CAMPO!	0	0.02100573	0.338	#CAMPO!	#CAMPO!	-730.659.953.915	18	22	12	3UTR		1	0	1
hsa-miR-150-5p	NM_001204402	PRPS1	1263	1285	1.0	#CAMPO!	0	0.02100573	0.338	#CAMPO!	#CAMPO!	-730.659.953.915	18	22	12	3UTR		1	0	1
hsa-miR-150-5p	NM_001318509	ACSL4	3838	3863	1.0	#CAMPO!	1	0.05215155	0.574	502.589.708.182	545.489.929.625	-752.560.118.544	18	25	8	3UTR		0	1	1
hsa-miR-150-5p	NM_004458	ACSL4	3533	3558	1.0	#CAMPO!	1	0.05215155	0.574	442.406.254.545	47.045.596.275	-752.560.118.544	18	25	8	3UTR		0	1	1
hsa-miR-150-5p	NM_022977	ACSL4	3845	3870	1.0	#CAMPO!	1	0.05215155	0.574	536.321.899.091	52.733.473.925	-752.560.118.544	18	25	8	3UTR		0	1	1
hsa-miR-150-5p	NM_170710	WDR17	4355	4374	1.0	#CAMPO!	1	6,65E+01	0.515	0.192253830769	0.2525201575	-522.670.505.887	16	19	10	3UTR		0	1	1
hsa-miR-150-5p	NM_181265	WDR17	4187	4206	1.0	#CAMPO!	1	6,65E+01	0.515	0.192253830769	0.2525201575	-522.670.505.887	16	19	10	3UTR		0	1	1
hsa-miR-150-5p	XM_017007686	WDR17	4184	4203	1.0	#CAMPO!	1	6,65E+01	0.515	0.0	0.0	-522.670.505.887	16	19	10	3UTR		0	1	1
hsa-miR-150-5p	NM_138453	RAB3C	5303	5374	1.0	#CAMPO!	1	0.0002128536	0.632	#CAMPO!	#CAMPO!	-417.062.352.651	15	26	9	3UTR		0	1	1
hsa-miR-150-5p	NM_174976	ZDHHC22	3288	3319	1.0	#CAMPO!	0	0.01461726	0.456	120.668.033.333	0.77876086625	-85.303.454.705	18	31	9	3UTR		0	1	1
hsa-miR-150-5p	NM_183004	EIF5	2990	3009	1.0	#CAMPO!	1	0.0002522206	0.647	0.7458691	101.532.803.462	-725.589.684.595	16	19	10	3UTR		0	1	1
hsa-miR-150-5p	NM_001110503	TMEM87A	2276	2291	1.0	#CAMPO!	0	0.0004461594	0.441	1.365.291.028	18.592.706.405	-850.748.621.893	14	15	14	3UTR		0	1	1
hsa-miR-150-5p	NM_017738	CNTLN	5366	5388	1.0	#CAMPO!	0	0.0003280389	0.471	0.0411325272727	#CAMPO!	-720.264.580.146	14	17	11	3UTR		0	1	1
hsa-miR-150-5p	NM_017811	UBE2R2	2176	2223	1.0	#CAMPO!	1	0.004943506	0.603	0.546000444444	0.6925889775	-134.976.292.297	17	25	9	3UTR		1	0	1
hsa-miR-150-5p	NM_018449	UBAP2	3668	3688	1.0	#CAMPO!	1	0.005545887	0.441	322.887.402.857	3.050.630.405	-576.291.300.428	17	20	9	3UTR		0	1	1
hsa-miR-150-5p	NM_001282530	UBAP2	1897	1917	1.0	#CAMPO!	1	0.005545887	0.441	187.333.742.857	2.021.767.476	-576.291.300.428	17	20	9	3UTR		0	1	1
hsa-miR-150-5p	NM_001282530	UBAP2	2080	2096	1.0	#CAMPO!	0	0.0007675431	0.515	249.392.918.182	26.164.643.285	-995.918.548.974	13	16	11	3UTR		0	1	1
hsa-miR-150-5p	NM_001007563	IGFBPL1	2967	3035	1.0	#CAMPO!	1	0.000465379	0.559	14.648.493	21.105.098.825	-835.463.839.938	17	25	10	3UTR		1	0	1
hsa-miR-15b-3p	NM_006379	SEMA3C	4537	4560	0.974358974359	#CAMPO!	1	0.07105324	0.765	264.901.054.545	26.568.873.125	-857.350.836.846	17	23	11	3UTR		0	1	1
hsa-miR-15b-3p	NM_001136262	ATXN7L3B	2555	2575	1.0	#CAMPO!	0	0.001895789	0.5	0.686521754545	0.4877728575	-956.953.177.513	16	20	11	3UTR		0	1	1
hsa-miR-15b-3p	NM_001109903	RNFT2	2266	2286	1.0	#CAMPO!	1	0.009368968	0.529	0.2331140625	#CAMPO!	-133.533.796.209	15	20	8	3UTR		0	1	1
hsa-miR-15b-3p	NM_032814	RNFT2	1783	1803	1.0	#CAMPO!	1	0.009368968	0.529	0.2331140625	#CAMPO!	-133.533.796.209	15	20	8	3UTR		0	1	1
hsa-miR-15b-3p	NM_147189	FAM110B	3021	3036	1.0	#CAMPO!	1	0.001178984	0.559	196.721.467.143	0.98186948625	-135.529.293.616	14	15	14	3UTR		0	1	1
hsa-miR-15b-3p	NM_006823	PKIA	1035	1064	1.0	#CAMPO!	1	0.0271485	0.529	244.654.664.286	259.653.683.021	-379.332.483.736	20	29	12	3UTR		0	1	1
hsa-miR-15b-3p	NM_181839	PKIA	906	935	1.0	#CAMPO!	1	0.0271485	0.529	244.654.664.286	259.653.683.021	-379.332.483.736	20	29	12	3UTR		0	1	1
hsa-miR-15b-3p	NM_153827	MINK1	4916	4936	1.0	#CAMPO!	0	0.09796366	0.471	274.651.646.154	13.617.373.925	-113.570.073.082	16	20	13	3UTR	MIRT146636	0	1	1
hsa-miR-15b-3p	NM_170663	MINK1	4829	4849	1.0	#CAMPO!	0	0.09796366	0.471	274.651.646.154	13.617.373.925	-113.570.073.082	16	20	13	3UTR	MIRT146636	0	1	1
hsa-miR-15b-3p	NM_001024937	MINK1	4856	4876	1.0	#CAMPO!	0	0.09796366	0.471	274.651.646.154	13.617.373.925	-113.570.073.082	16	20	13	3UTR	MIRT146636	0	1	1
hsa-miR-15b-3p	NM_003001	SDHC	1616	1637	1.0	#CAMPO!	1	0.122661	0.574	0.315397525	0.0378797155	-48.497.144.956	17	21	8	3UTR		0	1	1
hsa-miR-15b-3p	NM_001035511	SDHC	1452	1473	1.0	#CAMPO!	1	0.122661	0.574	0.315397525	0.0378797155	-48.497.144.956	17	21	8	3UTR		0	1	1
hsa-miR-15b-3p	NM_001035512	SDHC	1514	1535	1.0	#CAMPO!	1	0.122661	0.574	0.315397525	0.0378797155	-48.497.144.956	17	21	8	3UTR		0	1	1
hsa-miR-15b-3p	NM_001278172	SDHC	1350	1371	1.0	#CAMPO!	1	0.122661	0.574	0.315397525	0.0378797155	-48.497.144.956	17	21	8	3UTR		0	1	1
hsa-miR-15b-3p	NM_001035513	SDHC	1457	1478	1.0	#CAMPO!	1	0.122661	0.574	0.315397525	0.0378797155	-48.497.144.956	17	21	8	3UTR		0	1	1
hsa-miR-15b-3p	NM_133494	NEK7	3590	3606	1.0	#CAMPO!	0	0.05809121	0.735	0.876718589091	0.6275905255	-118.454.585.952	15	16	15	3UTR		0	1	1
hsa-miR-15b-3p	NM_145251	STYX	4615	4655	1.0	#CAMPO!	1	0.08660727	0.706	3.183.265	22.665.150.125	-503.583.130.569	16	18	16	3UTR		0	1	1
hsa-miR-15b-3p	NM_001130701	STYX	4367	4407	1.0	#CAMPO!	1	0.08660727	0.706	3.183.265	22.665.150.125	-503.583.130.569	16	18	16	3UTR		0	1	1
hsa-miR-15b-3p	NM_001201326	PDZK1	1631	1650	1.0	#CAMPO!	1	0.02212686	0.603	31.987.415	281.717.693.588	-577.128.086.594	17	19	12	3UTR		0	1	1
hsa-miR-15b-3p	NM_001201325	PDZK1	1964	1983	1.0	#CAMPO!	1	0.02212686	0.603	31.987.415	281.717.693.588	-577.128.086.594	17	19	12	3UTR		0	1	1
hsa-miR-15b-3p	NM_002614	PDZK1	2035	2054	1.0	#CAMPO!	1	0.02212686	0.603	3.401.642.875	283.849.103.212	-577.128.086.594	17	19	12	3UTR		0	1	1
hsa-miR-15b-3p	NM_001160125	KLF6	3188	3203	1.0	#CAMPO!	0	0.02843695	0.618	104.266.902.222	24.926.781.525	-765.064.630.141	14	15	14	3UTR		0	1	1
hsa-miR-15b-3p	NM_001029955	DCAF4L1	2041	2059	1.0	#CAMPO!	0	0.0006022942	0.662	0.29454638	0.11243917625	-146.702.330.706	14	18	10	3UTR		0	1	1
hsa-miR-15b-3p	NM_001432	EREG	3967	4007	1.0	#CAMPO!	1	0.05103352	0.721	0.115703573667	0.231804833313	-379.332.483.736	17	20	10	3UTR		0	1	1
hsa-miR-15b-3p	NM_001291505	PPP1R2	2913	2938	1.0	#CAMPO!	1	0.01312957	0.603	172.451.146.667	3.045.454.584	-379.332.483.736	19	22	15	3UTR		0	1	1
hsa-miR-15b-3p	NM_006241	PPP1R2	2991	3016	1.0	#CAMPO!	1	0.01312957	0.603	172.451.146.667	3.045.454.584	-379.332.483.736	19	22	15	3UTR		0	1	1
hsa-miR-193a-5p	NM_054016	SRSF10	5029	5050	0.961538461538	#CAMPO!	1	0.0019214	0.603	478.133.666.667	3.925.491.525	-115.847.077.798	16	21	9	3UTR		1	0	1
hsa-miR-193a-5p	NM_012261	LAMP5	1793	1817	0.961538461538	#CAMPO!	1	0.001389088	0.5	238.504.626.667	202.474.228.313	-452.877.439.761	20	24	9	3UTR		1	0	1
hsa-miR-193a-5p	NM_001199897	LAMP5	1661	1685	0.961538461538	#CAMPO!	1	0.001389088	0.5	238.504.626.667	202.474.228.313	-452.877.439.761	20	24	9	3UTR		1	0	1
hsa-miR-193a-5p	NM_001085487	MYSM1	6101	6146	0.961538461538	#CAMPO!	1	0.08479827	0.632	218.612.266.895	446.126.782.025	-452.877.439.761	19	45	12	3UTR		0	1	1
hsa-miR-193a-5p	NM_024770	METTL8	3020	3041	0.961538461538	#CAMPO!	0	0.0004219773	0.397	0.0835905428571	0.19670585	-870.703.595.965	16	21	10	3UTR	MIRT725387	1	0	1
hsa-miR-193a-5p	NM_001321162	METTL8	2979	3000	0.961538461538	#CAMPO!	0	0.0004219773	0.397	0.104275428571	0.36864067625	-870.703.595.965	16	21	10	3UTR	MIRT725387	1	0	1
hsa-miR-193a-5p	NM_001321160	METTL8	3134	3155	0.961538461538	#CAMPO!	0	0.0004219773	0.397	0.155984257143	0.2600505275	-870.703.595.965	16	21	10	3UTR	MIRT725387	1	0	1
hsa-miR-193a-5p	NM_020345	NKIRAS1	1486	1525	0.974358974359	#CAMPO!	1	0.1225938	0.662	209.564.055.556	459.696.459.012	-136.971.789.704	17	39	9	3UTR		0	1	1
hsa-miR-193a-5p	NM_001270616	PROX1	3043	3059	0.974358974359	#CAMPO!	1	0.0003434502	0.632	3.176.465	220.937.235.038	-891.699.543.934	15	16	15	3UTR		1	0	1
hsa-miR-193a-5p	NM_002763	PROX1	2716	2732	0.974358974359	#CAMPO!	1	0.0003434502	0.632	361.892.625	217.650.388.787	-891.699.543.934	15	16	15	3UTR		1	0	1
hsa-miR-193a-5p	NM_001731	BTG1	3177	3197	1.0	#CAMPO!	0	4,55E+01	0.632	109.366.252.727	3.684.613.775	-705.839.619.262	17	20	11	3UTR		1	0	1
hsa-miR-193a-5p	NM_001127496	SPRY4	3820	3836	1.0	#CAMPO!	1	0.0005184178	0.397	#CAMPO!	3.402.227.475	-716.334.942.478	15	16	15	3UTR		0	1	1
hsa-miR-193a-5p	NM_001127496	SPRY4	3449	3469	1.0	#CAMPO!	1	0.03616286	0.441	13.497	0.54931885	-538.561.431.513	15	20	9	3UTR		0	1	1
hsa-miR-193a-5p	NM_030964	SPRY4	3871	3887	1.0	#CAMPO!	1	0.0005184178	0.397	477.724.088.889	4.006.991.525	-716.334.942.478	15	16	15	3UTR		0	1	1
hsa-miR-193a-5p	NM_030964	SPRY4	3500	3520	1.0	#CAMPO!	1	0.03616286	0.441	0.0205483076923	0.879873525	-538.561.431.513	15	20	9	3UTR		0	1	1
hsa-miR-193a-5p	NM_003045	SLC7A1	6518	6537	1.0	#CAMPO!	1	6,92E+01	0.324	173.350.075	392.409.055.387	-124.080.483.578	15	19	8	3UTR		1	0	1
hsa-miR-193a-5p	NM_003045	SLC7A1	6190	6210	1.0	#CAMPO!	1	0.0005195851	0.574	379.191.647.368	3.832.510.575	-379.332.483.736	17	20	11	3UTR		1	0	1
hsa-miR-193a-5p	NM_013959	NRG1	1912	1932	1.0	#CAMPO!	0	0.08392634	0.529	3.018.561	332.612.899.625	-135.177.944.179	17	20	9	3UTR		1	0	1
hsa-miR-193a-5p	NM_001159996	NRG1	4847	4893	1.0	#CAMPO!	1	0.03815151	0.559	12.540.746	107.783.598.875	-467.302.400.645	19	23	14	3UTR		1	0	1
hsa-miR-193a-5p	NM_001198626	RUNX1T1	2861	2900	1.0	#CAMPO!	1	0.01414693	0.485	220.775.123.529	23.329.381.525	-379.332.483.736	17	39	8	3UTR		1	0	1
hsa-miR-193a-5p	NM_001198627	RUNX1T1	2921	2960	1.0	#CAMPO!	1	0.01414693	0.485	126.605.605.882	135.554.507.875	-379.332.483.736	17	39	8	3UTR		1	0	1
hsa-miR-193a-5p	NM_152564	VPS13B	12644	12669	1.0	#CAMPO!	1	2,42E+01	0.574	#CAMPO!	0.13903822125	-39.375.744.462	18	19	18	3UTR		1	0	1
hsa-miR-193a-5p	NM_017890	VPS13B	12719	12744	1.0	#CAMPO!	1	2,42E+01	0.574	#CAMPO!	0.13903822125	-39.375.744.462	18	19	18	3UTR		1	0	1
hsa-miR-193a-5p	NM_015134	MPRIP	5639	5659	1.0	#CAMPO!	1	1,08E+01	0.426	#CAMPO!	#CAMPO!	-866.147.436.388	17	20	11	3UTR		1	0	1
hsa-miR-193a-5p	NM_001190452	MTRNR2L1	1087	1100	1.0	#CAMPO!	0	6,59E+00	0.544	#CAMPO!	247.356.357.425	-788.369.538.171	12	13	12	3UTR		1	0	1
hsa-miR-193a-5p	NM_001243536	ANKRD65	747	765	1.0	#CAMPO!	1	0.003599802	0.338	#CAMPO!	#CAMPO!	-526.888.038.599	15	18	11	3UTR		1	0	1
hsa-miR-193a-5p	NM_001191009	SRSF10	1259	1280	1.0	#CAMPO!	1	0.0019214	0.603	0.334564666667	0.204475755	-115.847.077.798	16	21	9	3UTR		1	0	1
hsa-miR-193a-5p	NM_001191005	SRSF10	2179	2214	1.0	#CAMPO!	1	8,69E+01	0.603	215.962.815.357	202.929.617.875	-379.332.483.736	20	35	9	3UTR		1	0	1
hsa-miR-193a-5p	NM_006625	SRSF10	1313	1334	1.0	#CAMPO!	1	0.0019214	0.603	#CAMPO!	0.26451662625	-115.847.077.798	16	21	9	3UTR		1	0	1
hsa-miR-193a-5p	NM_054016	SRSF10	2182	2217	1.0	#CAMPO!	1	8,69E+01	0.603	222.599.529.643	193.077.514.125	-379.332.483.736	20	35	9	3UTR		1	0	1
hsa-miR-193a-5p	NM_006362	NXF1	2135	2163	1.0	#CAMPO!	1	0.0005675308	0.441	210.641.743.478	221.109.066.211	-379.332.483.736	19	28	9	3UTR		1	0	1
hsa-miR-193a-5p	NM_001081491	NXF1	3936	3964	1.0	#CAMPO!	1	0.0005675308	0.441	210.641.743.478	221.109.066.211	-379.332.483.736	19	28	9	3UTR		1	0	1
hsa-miR-193a-5p	NM_001649	SHROOM2	7139	7161	1.0	#CAMPO!	1	0.0008295433	0.529	0.674873318182	0.21050922875	-75.174.268.361	19	22	11	3UTR		0	1	1
hsa-miR-193a-5p	NM_001320664	SHROOM2	4371	4393	1.0	#CAMPO!	1	0.0008295433	0.529	0.674873318182	0.21050922875	-75.174.268.361	19	22	11	3UTR		0	1	1
hsa-miR-193a-5p	XM_017029493	SHROOM2	4703	4725	1.0	#CAMPO!	1	0.0008295433	0.529	0.0	0.0	-75.174.268.361	19	22	11	3UTR		0	1	1
hsa-miR-193a-5p	XM_017029985	FRMPD4	4885	4913	1.0	#CAMPO!	0	0.0001552387	0.456	0.0	0.0	-571.431.006.138	18	28	13	3UTR		1	0	1
hsa-miR-193a-5p	NM_021083	XK	2325	2366	1.0	#CAMPO!	1	0.003007987	0.559	0.110568444444	0.1115343575	-601.339.037.762	15	18	9	3UTR		1	0	1
hsa-miR-193a-5p	XM_011543900	ZNF81	4433	4454	1.0	#CAMPO!	1	0.0006935672	0.574	0.0	0.0	-114.083.043.146	16	21	9	3UTR		1	0	1
hsa-miR-193a-5p	NM_007137	ZNF81	4314	4335	1.0	#CAMPO!	1	0.0006935672	0.574	0.623537588889	0.68764987875	-114.083.043.146	16	21	9	3UTR		1	0	1
hsa-miR-193a-5p	NM_001008537	NEXMIF	11573	11607	1.0	#CAMPO!	1	0.004466177	0.647	0.832373469565	0.7857265875	-661.809.931.277	20	34	9	3UTR		0	1	1
hsa-miR-193a-5p	NM_144657	HDX	3145	3176	1.0	#CAMPO!	0	0.004009976	0.618	103.418.012.273	0.597397365	-928.323.165.034	20	31	7	3UTR		1	0	1
hsa-miR-193a-5p	NM_001177479	HDX	3254	3285	1.0	#CAMPO!	0	0.004009976	0.618	0.673001804545	0.9418788975	-928.323.165.034	20	31	7	3UTR		1	0	1
hsa-miR-193a-5p	NM_177398	LMX1A	2609	2628	1.0	#CAMPO!	0	0.0008777319	0.426	323.794.390.909	43.444.368.375	-814.541.109.247	16	19	9	3UTR		0	1	1
hsa-miR-193a-5p	NM_153619	SEMA6D	2573	2603	1.0	#CAMPO!	1	0.009639742	0.456	456.706.800.455	38.420.380.025	-452.877.439.761	18	30	8	3UTR		1	0	1
hsa-miR-193a-5p	NM_171846	LACTB	1778	1796	1.0	#CAMPO!	0	0.001657153	0.397	#CAMPO!	0.1099054625	-115.012.569.171	15	18	9	3UTR		0	1	1
hsa-miR-193a-5p	NM_003992	CLK3	1590	1611	1.0	#CAMPO!	1	0.0001258541	0.324	0.870739366667	120.957.425.375	-80.201.893.423	16	21	6	3UTR		1	0	1
hsa-miR-193a-5p	NM_001130028	CLK3	2440	2461	1.0	#CAMPO!	1	0.0001258541	0.324	0.870739366667	120.957.425.375	-80.201.893.423	16	21	6	3UTR		1	0	1
hsa-miR-193a-5p	XM_005258951	KLK12	1486	1503	1.0	#CAMPO!	1	0.0008415076	0.471	0.0	0.0	-929.429.412.849	12	17	8	3UTR		0	1	1
hsa-miR-193a-5p	NM_145894	KLK12	1001	1018	1.0	#CAMPO!	1	0.0009596033	0.471	#CAMPO!	#CAMPO!	-929.429.412.849	12	17	8	3UTR		0	1	1
hsa-miR-193a-5p	XM_017003812	ZNF638	4605	4626	1.0	#CAMPO!	1	0.022661	0.603	0.0	0.0	-808.491.579.512	17	21	6	3UTR		1	0	1
hsa-miR-193a-5p	NM_201647	STAMBP	3345	3366	1.0	#CAMPO!	0	0.03690196	0.544	0.243626727273	0.02897589875	-933.931.466.909	17	21	7	3UTR		0	1	1
hsa-miR-193a-5p	NM_201647	STAMBP	6026	6049	1.0	#CAMPO!	1	0.0002822872	0.515	0.39828524	0.15928209625	-866.230.783.992	16	23	10	3UTR		0	1	1
hsa-miR-193a-5p	NM_213622	STAMBP	3803	3824	1.0	#CAMPO!	0	0.03690196	0.544	0.243626727273	0.02897589875	-933.931.466.909	17	21	7	3UTR		0	1	1
hsa-miR-193a-5p	NM_213622	STAMBP	6484	6507	1.0	#CAMPO!	1	0.0002822872	0.515	0.39828524	0.15928209625	-866.230.783.992	16	23	10	3UTR		0	1	1
hsa-miR-193a-5p	NM_006463	STAMBP	3469	3490	1.0	#CAMPO!	0	0.03690196	0.544	0.243626727273	0.02897589875	-933.931.466.909	17	21	7	3UTR		0	1	1
hsa-miR-193a-5p	NM_006463	STAMBP	6150	6173	1.0	#CAMPO!	1	0.0002822872	0.515	0.39828524	0.15928209625	-866.230.783.992	16	23	10	3UTR		0	1	1
hsa-miR-193a-5p	NM_012214	MGAT4A	6206	6234	1.0	#CAMPO!	1	0.009970902	0.5	321.658.492.308	272.644.060.375	-676.234.892.161	21	28	8	3UTR		0	1	1
hsa-miR-193a-5p	NM_012214	MGAT4A	6251	6271	1.0	#CAMPO!	1	0.002361118	0.471	18.965.458	15.972.688.525	-915.004.451.965	14	20	7	3UTR		0	1	1
hsa-miR-193a-5p	NM_001160154	MGAT4A	1580	1600	1.0	#CAMPO!	1	0.002361118	0.471	#CAMPO!	#CAMPO!	-915.004.451.965	14	20	7	3UTR		0	1	1
hsa-miR-193a-5p	NM_001508	GPR39	2497	2522	1.0	#CAMPO!	1	0.001996698	0.485	311.231.674.118	21.290.267.875	-467.302.400.645	19	25	9	3UTR		1	0	1
hsa-miR-193a-5p	NM_003200	TCF3	3223	3248	1.0	#CAMPO!	1	5,80E+01	0.397	135.081.525	32.678.592.125	-676.234.892.161	17	19	17	3UTR		1	0	1
hsa-miR-193a-5p	NM_001136139	TCF3	2850	2875	1.0	#CAMPO!	1	5,80E+01	0.397	314.410.557	280.421.568	-676.234.892.161	17	19	17	3UTR		1	0	1
hsa-miR-193a-5p	XM_011528227	TCF3	3278	3303	1.0	#CAMPO!	1	5,80E+01	0.397	0.0	0.0	-676.234.892.161	17	19	17	3UTR		1	0	1
hsa-miR-193a-5p	XM_017027180	TCF3	3452	3477	1.0	#CAMPO!	1	5,80E+01	0.397	0.0	0.0	-676.234.892.161	17	19	17	3UTR		1	0	1
hsa-miR-193a-5p	NM_004609	TCF15	772	809	1.0	#CAMPO!	1	0.0001989339	0.397	342.147.205	31.700.790.275	-467.302.400.645	20	37	11	3UTR		1	0	1
hsa-miR-193a-5p	NM_001009997	C10orf62	1141	1157	1.0	#CAMPO!	1	0.02872827	0.412	0.301839024	0.4253904945	-699.539.800.192	14	16	10	3UTR		1	0	1
hsa-miR-193a-5p	NM_001017398	TRIM36	829	850	1.0	#CAMPO!	1	0.09513292	0.471	#CAMPO!	#CAMPO!	-915.004.451.965	15	21	7	3UTR		0	1	1
hsa-miR-193a-5p	NM_198086	AJUBA	1128	1147	1.0	#CAMPO!	1	3,23E-02	0.412	0.471791375	#CAMPO!	-911.808.417.553	15	19	8	3UTR		1	0	1
hsa-miR-193a-5p	NM_001170670	ZNHIT6	5325	5350	1.0	#CAMPO!	1	0.002501346	0.603	479.026.747.154	334.421.568.913	-855.010.550.196	19	25	11	3UTR		0	1	1
hsa-miR-193a-5p	NM_181482	LDLRAD4	3935	3961	1.0	#CAMPO!	1	1,00E+01	0.368	#CAMPO!	#CAMPO!	-402.637.391.766	18	26	10	3UTR		0	1	1
hsa-miR-193a-5p	NM_181481	LDLRAD4	3730	3756	1.0	#CAMPO!	1	1,00E+01	0.368	#CAMPO!	#CAMPO!	-402.637.391.766	18	26	10	3UTR		0	1	1
hsa-miR-193a-5p	NM_001003674	LDLRAD4	4394	4420	1.0	#CAMPO!	1	1,00E+01	0.368	#CAMPO!	#CAMPO!	-402.637.391.766	18	26	10	3UTR		0	1	1
hsa-miR-193a-5p	NM_001003675	LDLRAD4	4340	4366	1.0	#CAMPO!	1	1,00E+01	0.368	#CAMPO!	#CAMPO!	-402.637.391.766	18	26	10	3UTR		0	1	1
hsa-miR-193a-5p	NM_001276249	LDLRAD4	3384	3410	1.0	#CAMPO!	1	1,00E+01	0.368	#CAMPO!	#CAMPO!	-402.637.391.766	18	26	10	3UTR		0	1	1
hsa-miR-193a-5p	NM_001276251	LDLRAD4	3928	3954	1.0	#CAMPO!	1	1,00E+01	0.368	#CAMPO!	#CAMPO!	-402.637.391.766	18	26	10	3UTR		0	1	1
hsa-miR-193a-5p	NM_153620	HOXA1	681	707	1.0	#CAMPO!	1	0.02011259	0.441	0.373655314286	0.9806407875	-490.607.308.676	18	26	10	3UTR		1	0	1
hsa-miR-193a-5p	NM_017549	EPDR1	1927	1964	1.0	#CAMPO!	0	0.0003733245	0.5	0.12796855	#CAMPO!	-765.064.630.141	15	21	10	3UTR		1	0	1
hsa-miR-193a-5p	NM_001242946	EPDR1	1718	1755	1.0	#CAMPO!	0	0.0003733245	0.5	0.12796855	#CAMPO!	-765.064.630.141	15	21	10	3UTR		1	0	1
hsa-miR-193a-5p	NM_001242948	EPDR1	1400	1449	1.0	#CAMPO!	0	0.0003733245	0.5	#CAMPO!	0.01770990375	-765.064.630.141	15	21	10	3UTR		1	0	1
hsa-miR-193a-5p	NM_014000	VCL	4374	4399	1.0	#CAMPO!	1	9,95E+00	0.471	225.338.671.429	0.77275690125	-402.637.391.766	19	21	19	3UTR		1	0	1
hsa-miR-193a-5p	NM_003373	VCL	4170	4195	1.0	#CAMPO!	1	9,95E+00	0.471	225.338.671.429	0.77275690125	-402.637.391.766	19	21	19	3UTR		1	0	1
hsa-miR-193a-5p	NM_017798	YTHDF1	3087	3105	1.0	#CAMPO!	1	0.1039944	0.574	#CAMPO!	0.074464731875	-78.606.057.811	15	18	8	3UTR		0	1	1
hsa-miR-193a-5p	NM_001197104	KMT2A	14070	14090	1.0	#CAMPO!	0	0.002025905	0.471	0.106004111429	13.249.978.735	-918.533.651.699	17	20	12	3UTR		1	0	1
hsa-miR-193a-5p	NM_005933	KMT2A	14061	14081	1.0	#CAMPO!	0	0.002025905	0.471	0.106004111429	13.249.978.735	-918.533.651.699	17	20	12	3UTR		1	0	1
hsa-miR-193a-5p	NM_001286563	GRAMD1B	3055	3108	1.0	#CAMPO!	1	0.006552687	0.544	172.996.713.333	0.9203497775	-379.332.483.736	18	21	15	3UTR		1	0	1
hsa-miR-193a-5p	NM_020716	GRAMD1B	3034	3087	1.0	#CAMPO!	1	0.006552687	0.544	172.996.713.333	0.9203497775	-379.332.483.736	18	21	15	3UTR		1	0	1
hsa-miR-193a-5p	XM_017018050	GRAMD1B	2781	2834	1.0	#CAMPO!	1	0.006552687	0.544	0.0	0.0	-379.332.483.736	18	21	15	3UTR		1	0	1
hsa-miR-193a-5p	NM_001286564	GRAMD1B	2764	2817	1.0	#CAMPO!	1	0.006552687	0.544	172.996.713.333	0.9203497775	-379.332.483.736	18	21	15	3UTR		1	0	1
hsa-miR-193a-5p	NM_001127610	BAAT	3316	3344	1.0	#CAMPO!	0	0.003938102	0.647	#CAMPO!	0.107559864357	-673.373.633.455	14	22	12	3UTR		0	1	1
hsa-miR-193a-5p	XM_017001812	TMEM234	1272	1295	1.0	#CAMPO!	0	4,33E+01	0.441	0.0	0.0	-107.522.443.297	17	23	9	3UTR		1	0	1
hsa-miR-193a-5p	NM_001082	CYP4F2	1661	1676	1.0	#CAMPO!	1	4,41E+01	0.412	272.678.604.286	258.781.105.375	-490.607.308.676	14	15	14	3UTR		0	1	1
hsa-miR-193a-5p	NM_207391	RGS9BP	2295	2319	1.0	#CAMPO!	1	3,42E+01	0.368	#CAMPO!	#CAMPO!	-379.332.483.736	19	24	12	3UTR		1	0	1
hsa-miR-193a-5p	NM_001321154	METTL8	7111	7134	1.0	#CAMPO!	1	0.01688019	0.5	0.0632125333333	0.103541775	-452.877.439.761	18	23	7	3UTR	MIRT725387	1	0	1
hsa-miR-193a-5p	NM_001321162	METTL8	6973	6996	1.0	#CAMPO!	1	0.01688019	0.5	#CAMPO!	#CAMPO!	-452.877.439.761	18	23	7	3UTR	MIRT725387	1	0	1
hsa-miR-193a-5p	NM_001321160	METTL8	7128	7151	1.0	#CAMPO!	1	0.01688019	0.5	0.0992834666667	0.12758905	-452.877.439.761	18	23	7	3UTR	MIRT725387	1	0	1
hsa-miR-193a-5p	NM_002231	CD82	1067	1086	1.0	#CAMPO!	0	0.001133475	0.324	#CAMPO!	130.464.964.875	-944.248.551.991	16	19	11	3UTR		0	1	1
hsa-miR-193a-5p	NM_001024844	CD82	992	1011	1.0	#CAMPO!	0	0.001133475	0.324	#CAMPO!	130.464.964.875	-944.248.551.991	16	19	11	3UTR		0	1	1
hsa-miR-193a-5p	NM_001286526	BCL7C	1252	1277	1.0	#CAMPO!	1	3,20E+01	0.368	2.025.564.125	18.463.134.925	-754.064.811.393	18	25	6	3UTR		1	0	1
hsa-miR-193a-5p	NM_004765	BCL7C	1017	1049	1.0	#CAMPO!	1	8,24E-01	0.456	0.561501555556	0.2930660025	-661.809.931.277	18	22	15	3UTR		1	0	1
hsa-miR-193a-5p	NM_005182	CA7	1140	1160	1.0	#CAMPO!	1	0.009323646	0.368	14.165.516.375	10.917.562.625	-781.873.857.986	16	20	8	3UTR		1	0	1
hsa-miR-193a-5p	NM_013245	VPS4A	1944	1963	1.0	#CAMPO!	1	0.002876639	0.412	0.0446793125	0.0007008475	-792.602.480.363	16	19	12	3UTR		1	0	1
hsa-miR-193a-5p	NM_006502	POLH	3796	3817	1.0	#CAMPO!	0	0.03178554	0.471	#CAMPO!	#CAMPO!	-870.703.595.965	16	21	10	3UTR		1	0	1
hsa-miR-193a-5p	NM_001291970	POLH	3725	3746	1.0	#CAMPO!	0	0.03178554	0.471	#CAMPO!	#CAMPO!	-870.703.595.965	16	21	10	3UTR		1	0	1
hsa-miR-193a-5p	NM_001164687	THEMIS	3399	3449	1.0	#CAMPO!	1	0.05877895	0.603	148.290.761.538	255.579.655.125	-499.396.410.445	21	50	13	3UTR		0	1	1
hsa-miR-193a-5p	NM_053279	FAM167A	1554	1588	1.0	#CAMPO!	1	6,14E-01	0.471	#CAMPO!	0.06538502125	-476.182.347.791	15	19	13	3UTR		0	1	1
hsa-miR-193a-5p	XM_011543840	FAM167A	1456	1490	1.0	#CAMPO!	1	6,14E-01	0.471	0.0	0.0	-476.182.347.791	15	19	13	3UTR		0	1	1
hsa-miR-193a-5p	XM_011543837	FAM167A	1635	1669	1.0	#CAMPO!	1	6,14E-01	0.471	0.0	0.0	-476.182.347.791	15	19	13	3UTR		0	1	1
hsa-miR-193a-5p	NM_001160001	NRG1	4964	4986	1.0	#CAMPO!	1	0.03815151	0.559	391.832.214.286	289.129.384.125	-467.302.400.645	19	22	14	3UTR		1	0	1
hsa-miR-193a-5p	XM_011544512	NRG1	5256	5278	1.0	#CAMPO!	1	0.03815151	0.559	0.0	0.0	-467.302.400.645	19	22	14	3UTR		1	0	1
hsa-miR-193a-5p	XM_011544512	NRG1	4657	4679	1.0	#CAMPO!	1	0.001929724	0.485	0.0	0.0	-674.883.993.787	16	22	6	3UTR		1	0	1
hsa-miR-193a-5p	NM_001160008	NRG1	2114	2137	1.0	#CAMPO!	1	0.0201218	0.632	0.2094392375	0.20160627625	-379.332.483.736	19	23	9	3UTR		1	0	1
hsa-miR-193a-5p	NM_181361	KCNMB2	1445	1469	1.0	#CAMPO!	1	0.002044996	0.559	1.893.420.125	102.216.355.625	-124.080.483.578	17	24	8	3UTR		0	1	1
hsa-miR-193a-5p	NM_001278911	KCNMB2	1316	1340	1.0	#CAMPO!	1	0.002044996	0.559	1.893.420.125	102.216.355.625	-124.080.483.578	17	24	8	3UTR		0	1	1
hsa-miR-193a-5p	NM_001114978	TP63	1836	1854	1.0	#CAMPO!	1	0.006283775	0.412	463.599.666.667	48.715.301.805	-813.184.806.534	17	18	17	3UTR		0	1	1
hsa-miR-193a-5p	NM_001114979	TP63	1666	1687	1.0	#CAMPO!	1	0.004122433	0.529	115.558.327	162.634.854.875	-761.918.883.913	18	21	12	3UTR		0	1	1
hsa-miR-193a-5p	NM_001114981	TP63	1606	1624	1.0	#CAMPO!	1	0.006283775	0.412	463.599.666.667	48.715.301.805	-813.184.806.534	17	18	17	3UTR		0	1	1
hsa-miR-193a-5p	NM_001114982	TP63	1436	1457	1.0	#CAMPO!	1	0.004122433	0.529	115.558.327	162.634.854.875	-761.918.883.913	18	21	12	3UTR		0	1	1
hsa-miR-193a-5p	NM_014048	MKL2	7218	7235	1.0	#CAMPO!	1	0.003405292	0.574	0.869657945455	0.20097423	-676.234.892.161	15	17	13	3UTR		0	1	1
hsa-miR-193a-5p	NM_014048	MKL2	6292	6322	1.0	#CAMPO!	1	0.0002749091	0.559	0.38927115	#CAMPO!	-857.350.836.846	20	30	9	3UTR		0	1	1
hsa-miR-193a-5p	NM_001308142	MKL2	6441	6471	1.0	#CAMPO!	1	0.0002749091	0.559	0.38927115	#CAMPO!	-857.350.836.846	20	30	9	3UTR		0	1	1
hsa-miR-193a-5p	XM_006721029	PDZD9	902	924	1.0	#CAMPO!	0	0.004428679	0.544	0.0	0.0	-680.703.184.795	18	22	8	3UTR		0	1	1
hsa-miR-193a-5p	NM_173806	PDZD9	698	720	1.0	#CAMPO!	0	0.004428679	0.544	0.6136915625	0.55860311375	-680.703.184.795	18	22	8	3UTR		0	1	1
hsa-miR-193a-5p	NM_002764	PRPS1	1207	1252	1.0	#CAMPO!	1	0.0009028397	0.515	103.552.390.811	0.8309771575	-467.302.400.645	21	45	10	3UTR		1	0	1
hsa-miR-193a-5p	NM_001204402	PRPS1	799	844	1.0	#CAMPO!	1	0.0009028397	0.515	103.552.390.811	0.8309771575	-467.302.400.645	21	45	10	3UTR		1	0	1
hsa-miR-193a-5p	NM_178175	LHFPL1	1199	1245	1.0	#CAMPO!	1	0.06279584	0.544	42.162.437	388.822.882.125	-676.234.892.161	18	24	12	3UTR		0	1	1
hsa-miR-193a-5p	XM_017021750	PAPLN	4725	4744	1.0	#CAMPO!	0	0.0005384669	0.397	0.0	0.0	-870.703.595.965	15	19	10	3UTR		1	0	1
hsa-miR-193a-5p	NM_022898	BCL11B	7402	7428	1.0	#CAMPO!	0	0.003675958	0.559	0.531110925	23.708.483.825	-805.661.162.101	17	26	6	3UTR		1	0	1
hsa-miR-193a-5p	NM_138576	BCL11B	7615	7641	1.0	#CAMPO!	0	0.003675958	0.559	0.531110925	23.708.483.825	-805.661.162.101	17	26	6	3UTR		1	0	1
hsa-miR-193a-5p	NM_001003943	BMF	3705	3727	1.0	#CAMPO!	1	0.002013886	0.426	106.535.733.333	136.796.039	-518.008.091.453	19	22	17	3UTR		1	0	1
hsa-miR-193a-5p	NM_033503	BMF	3707	3729	1.0	#CAMPO!	1	0.002013886	0.426	105.567.388.889	1.385.390.255	-518.008.091.453	19	22	17	3UTR		1	0	1
hsa-miR-193a-5p	NM_033503	BMF	3183	3203	1.0	#CAMPO!	1	0.0002387723	0.368	0.7797005	0.45180000875	-80.936.548.614	16	20	8	3UTR		1	0	1
hsa-miR-193a-5p	NM_001003942	BMF	2671	2690	1.0	#CAMPO!	1	0.03349178	0.338	0.596486933333	0.74753467875	-685.114.839.307	17	19	13	3UTR		1	0	1
hsa-miR-193a-5p	XM_017014216	DMRT2	1672	1697	1.0	#CAMPO!	1	0.01354831	0.412	0.0	0.0	-39.375.744.462	17	25	11	3UTR		0	1	1
hsa-miR-222-3p	NM_001204504	DGKH	8067	8100	0.961538461538	#CAMPO!	0	0.0002579986	0.5	0.220301631852	0.22446042325	-727.063.564.855	18	33	11	3UTR		1	0	1
hsa-miR-222-3p	NM_178009	DGKH	8161	8194	0.961538461538	#CAMPO!	0	0.0002579986	0.5	0.220301631852	0.22446042325	-727.063.564.855	18	33	11	3UTR		1	0	1
hsa-miR-222-3p	NM_152910	DGKH	8030	8063	0.961538461538	#CAMPO!	0	0.0002579986	0.5	0.220301631852	0.22446042325	-727.063.564.855	18	33	11	3UTR		1	0	1
hsa-miR-222-3p	NM_001204505	DGKH	7867	7900	0.961538461538	#CAMPO!	0	0.0002579986	0.5	0.220301631852	0.22446042325	-727.063.564.855	18	33	11	3UTR		1	0	1
hsa-miR-222-3p	NM_001204506	DGKH	7819	7852	0.961538461538	#CAMPO!	0	0.0002579986	0.5	0.220301631852	0.22446042325	-727.063.564.855	18	33	11	3UTR		1	0	1
hsa-miR-222-3p	NM_001144755	MYBL1	3269	3290	0.961538461538	#CAMPO!	0	0.001632501	0.632	350.486.375	205.475.568.625	-876.143.593.966	18	21	9	3UTR		1	0	1
hsa-miR-222-3p	NM_001080416	MYBL1	3449	3470	0.961538461538	#CAMPO!	0	0.001632501	0.632	350.486.375	205.475.568.625	-876.143.593.966	18	21	9	3UTR		1	0	1
hsa-miR-222-3p	XM_017024488	KANSL1	5539	5565	0.961538461538	#CAMPO!	1	2,32E-02	0.441	0.0	0.0	-495.700.071.937	17	21	12	3UTR		1	0	1
hsa-miR-222-3p	XM_011524631	KANSL1	5852	5878	0.961538461538	#CAMPO!	1	2,32E-02	0.441	0.0	0.0	-495.700.071.937	17	21	12	3UTR		1	0	1
hsa-miR-222-3p	NM_198581	ZC3H6	8474	8495	0.961538461538	#CAMPO!	1	0.01142335	0.574	0.1007477	#CAMPO!	-866.230.783.992	17	21	10	3UTR		1	0	1
hsa-miR-222-3p	NM_001300813	SEC24B	4296	4355	0.961538461538	#CAMPO!	1	0.003351676	0.662	110.380.295.172	0.923609855	-39.375.744.462	20	59	9	3UTR		0	1	1
hsa-miR-222-3p	NM_006323	SEC24B	4206	4265	0.961538461538	#CAMPO!	1	0.003351676	0.662	110.380.295.172	0.923609855	-39.375.744.462	20	59	9	3UTR		0	1	1
hsa-miR-222-3p	NM_001042734	SEC24B	4101	4160	0.961538461538	#CAMPO!	1	0.003351676	0.662	110.380.295.172	0.923609855	-39.375.744.462	20	59	9	3UTR		0	1	1
hsa-miR-222-3p	NM_013339	ALG6	3174	3211	0.969230769231	#CAMPO!	1	6,71E+01	0.662	119.229.190.909	0.73758744125	-518.008.091.453	19	22	14	3UTR		1	0	1
hsa-miR-222-3p	NM_152263	TPM3	5589	5614	0.974358974359	#CAMPO!	1	3,22E+01	0.574	#CAMPO!	#CAMPO!	-48.497.144.956	18	25	7	3UTR		1	0	1
hsa-miR-222-3p	NM_022894	PAPOLG	2495	2517	0.974358974359	#CAMPO!	0	2,19E+01	0.632	102.811.454.118	173.385.467.472	-791.236.201.217	19	22	10	3UTR		1	0	1
hsa-miR-222-3p	NM_018330	SHTN1	3208	3232	0.978021978022	#CAMPO!	1	8,89E+00	0.588	274.287.543.478	229.279.799.875	-39.375.744.462	19	24	8	3UTR		1	0	1
hsa-miR-222-3p	NM_005231	CTTN	2368	2387	0.980769230769	#CAMPO!	0	0.001043912	0.471	#CAMPO!	-1.002.179.935	-122.367.064.773	17	19	9	3UTR		1	0	1
hsa-miR-222-3p	NM_138565	CTTN	2257	2276	0.980769230769	#CAMPO!	0	0.001043912	0.471	#CAMPO!	-1.002.179.935	-122.367.064.773	17	19	9	3UTR		1	0	1
hsa-miR-222-3p	NM_001005915	ERBB3	890	913	1.0	#CAMPO!	1	1,67E+00	0.471	#CAMPO!	0.10191726	-467.302.400.645	18	23	7	3UTR		1	0	1
hsa-miR-222-3p	NM_001278356	FRS2	3873	3891	1.0	#CAMPO!	0	5,11E+01	0.603	0.964646773333	10.595.094.925	-682.534.711.232	16	18	9	3UTR		1	0	1
hsa-miR-222-3p	NM_001278357	FRS2	3734	3752	1.0	#CAMPO!	0	5,11E+01	0.603	0.964646773333	10.595.094.925	-682.534.711.232	16	18	9	3UTR		1	0	1
hsa-miR-222-3p	NM_001017995	SH3PXD2B	6730	6750	1.0	#CAMPO!	1	5,20E+00	0.412	2.374.709.125	321.471.769	-5.962.462.745	17	20	8	3UTR		1	0	1
hsa-miR-222-3p	NM_001303241	CNOT6	2281	2296	1.0	#CAMPO!	1	0.003772916	0.632	384.001.285.714	223.400.643.638	-476.182.347.791	13	15	9	3UTR		1	0	1
hsa-miR-222-3p	NM_152551	SNRNP48	3336	3375	1.0	#CAMPO!	1	0.004507114	0.412	0.152911125	#CAMPO!	-646.951.965.308	17	23	9	3UTR		0	1	1
hsa-miR-222-3p	NM_152551	SNRNP48	3292	3315	1.0	#CAMPO!	1	3,43E+00	0.441	#CAMPO!	#CAMPO!	-625.120.937.538	18	23	7	3UTR		0	1	1
hsa-miR-222-3p	NM_015267	CUX2	5354	5389	1.0	#CAMPO!	1	0.0008423966	0.485	157.194.346.667	14.461.104.975	-379.332.483.736	18	35	9	3UTR		1	0	1
hsa-miR-222-3p	NM_001278558	WSB2	2018	2036	1.0	#CAMPO!	1	0.0008634432	0.647	371.212.855.556	34.475.494.575	-906.124.504.819	17	18	17	3UTR		1	0	1
hsa-miR-222-3p	NM_001260	CDK8	2037	2098	1.0	#CAMPO!	1	0.0001879947	0.559	241.060.315.217	2.658.760.215	-39.375.744.462	20	48	11	3UTR		1	0	1
hsa-miR-222-3p	NM_032410	HOOK3	6819	6843	1.0	#CAMPO!	1	0.0001325396	0.397	0.132317105263	0.29921592125	-39.375.744.462	20	24	14	3UTR		1	0	1
hsa-miR-222-3p	NM_032410	HOOK3	8170	8201	1.0	#CAMPO!	1	0.0004210556	0.544	#CAMPO!	0.0720178425	-379.332.483.736	20	31	9	3UTR		1	0	1
hsa-miR-222-3p	NM_001256598	PPDPFL	1055	1075	1.0	#CAMPO!	0	0.0004931596	0.603	#CAMPO!	#CAMPO!	-141.405.854.122	15	20	9	3UTR		0	1	1
hsa-miR-222-3p	NM_001198633	RUNX1T1	4050	4098	1.0	#CAMPO!	1	0.0001584921	0.559	43.132.605	4.800.726.125	-39.375.744.462	19	25	10	3UTR		1	0	1
hsa-miR-222-3p	NM_001198631	RUNX1T1	4161	4209	1.0	#CAMPO!	1	0.0001584921	0.559	61.231.535	488.036.055	-39.375.744.462	19	25	10	3UTR		1	0	1
hsa-miR-222-3p	NM_001198679	RUNX1T1	4132	4180	1.0	#CAMPO!	1	0.0001584921	0.559	61.328.065	4.658.347.375	-39.375.744.462	19	25	10	3UTR		1	0	1
hsa-miR-222-3p	NM_001198626	RUNX1T1	4305	4353	1.0	#CAMPO!	1	0.0001584921	0.559	39.898.935	3.417.968.725	-39.375.744.462	19	25	10	3UTR		1	0	1
hsa-miR-222-3p	NM_001198625	RUNX1T1	4447	4495	1.0	#CAMPO!	1	0.0001584921	0.559	0.625908545	178.665.304.875	-39.375.744.462	19	25	10	3UTR		1	0	1
hsa-miR-222-3p	NM_175635	RUNX1T1	3915	3963	1.0	#CAMPO!	1	0.0001584921	0.559	5.843.223	416.364.421.125	-39.375.744.462	19	25	10	3UTR		1	0	1
hsa-miR-222-3p	NM_175636	RUNX1T1	3997	4045	1.0	#CAMPO!	1	0.0001584921	0.559	4.892.427	423.121.332.375	-39.375.744.462	19	25	10	3UTR		1	0	1
hsa-miR-222-3p	NM_002264	KPNA1	4732	4752	1.0	#CAMPO!	1	0.00367703	0.559	192.962.754.545	172.096.009.625	-801.982.731.605	17	20	11	3UTR		1	0	1
hsa-miR-222-3p	NM_020733	HEG1	5163	5186	1.0	#CAMPO!	1	0.0001633877	0.471	363.234.280.571	5.375.442.932	-467.302.400.645	19	23	14	3UTR		1	0	1
hsa-miR-222-3p	NM_173359	EIF4E3	3093	3114	1.0	#CAMPO!	1	8,39E+01	0.529	0.676519	0.590719575	-6.432.556.268	17	21	12	3UTR		1	0	1
hsa-miR-222-3p	NM_001134649	EIF4E3	3132	3153	1.0	#CAMPO!	1	8,39E+01	0.529	225.019.757.143	15.126.057.125	-6.432.556.268	17	21	12	3UTR		1	0	1
hsa-miR-222-3p	NM_001282886	EIF4E3	3125	3146	1.0	#CAMPO!	1	8,39E+01	0.529	111.179.285.714	13.836.981.875	-6.432.556.268	17	21	12	3UTR		1	0	1
hsa-miR-222-3p	XM_005256564	MPRIP	6616	6638	1.0	#CAMPO!	1	1,77E+01	0.382	0.0	0.0	-903.925.358.922	16	22	9	3UTR		1	0	1
hsa-miR-222-3p	NM_020791	TAOK1	9179	9194	1.0	#CAMPO!	0	0.006702217	0.529	132.776.918.182	184.085.177.925	-129.165.870.561	14	15	14	3UTR		1	0	1
hsa-miR-222-3p	NM_020791	TAOK1	7932	7953	1.0	#CAMPO!	1	0.001830856	0.544	107.211.866.667	0.75157458125	-69.077.940.081	15	21	6	3UTR		1	0	1
hsa-miR-222-3p	NM_025142	TAOK1	8735	8750	1.0	#CAMPO!	0	0.006702217	0.529	132.776.918.182	184.085.177.925	-129.165.870.561	14	15	14	3UTR		1	0	1
hsa-miR-222-3p	NM_025142	TAOK1	7488	7509	1.0	#CAMPO!	1	0.001830856	0.544	107.211.866.667	0.75157458125	-69.077.940.081	15	21	6	3UTR		1	0	1
hsa-miR-222-3p	NM_014210	EVI2A	1447	1460	1.0	#CAMPO!	1	7,09E+00	0.574	0.101944833333	0.58758934625	-561.866.339.543	12	13	12	3UTR		0	1	1
hsa-miR-222-3p	NM_014210	EVI2A	1288	1306	1.0	#CAMPO!	0	0.0179156	0.721	0.895028853846	0.69379874625	-136.655.996.435	15	18	13	3UTR		0	1	1
hsa-miR-222-3p	NM_001003927	EVI2A	1429	1447	1.0	#CAMPO!	0	0.0179156	0.721	0.112387007692	0.297509575	-136.655.996.435	15	18	13	3UTR		0	1	1
hsa-miR-222-3p	NM_005207	CRKL	2028	2051	1.0	#CAMPO!	0	5,23E-04	0.353	#CAMPO!	#CAMPO!	-692.930.085	17	23	12	3UTR		1	0	1
hsa-miR-222-3p	NM_006941	SOX10	2673	2704	1.0	#CAMPO!	1	0.035002	0.559	125.738.109.091	12.822.830.475	-676.234.892.161	19	31	9	3UTR		1	0	1
hsa-miR-222-3p	NM_015866	PRDM2	6643	6667	1.0	#CAMPO!	1	0.001372851	0.559	0.522454314286	10.078.021.775	-538.561.431.513	17	24	8	3UTR		0	1	1
hsa-miR-222-3p	NM_001007257	PRDM2	5383	5407	1.0	#CAMPO!	1	0.001372851	0.559	0.522454314286	10.078.021.775	-538.561.431.513	17	24	8	3UTR		0	1	1
hsa-miR-222-3p	NM_004091	E2F2	4177	4221	1.0	#CAMPO!	0	1,01E+01	0.426	#CAMPO!	3.574.591.505	-836.268.107.151	17	23	11	3UTR		1	0	1
hsa-miR-222-3p	NM_004091	E2F2	4823	4849	1.0	#CAMPO!	1	0.0008465057	0.441	0.824438823529	0.736237515	-681.899.453.664	17	26	8	3UTR		1	0	1
hsa-miR-222-3p	NM_000444	PHEX	5171	5221	1.0	#CAMPO!	1	0.0002665935	0.559	0.311065495238	0.8158363625	-39.375.744.462	17	23	10	3UTR		0	1	1
hsa-miR-222-3p	NM_006380	APPBP2	4111	4133	1.0	#CAMPO!	1	0.002782625	0.706	2.001.147	295.790.256.625	-112.306.303.685	16	22	10	3UTR		1	0	1
hsa-miR-222-3p	NM_005828	DCAF7	6044	6063	1.0	#CAMPO!	1	2,70E+01	0.529	120.285.075	10.889.084.875	-592.549.935.993	17	19	12	3UTR	MIRT046679	1	0	1
hsa-miR-222-3p	NM_006395	ATG7	3884	3902	1.0	#CAMPO!	1	1,15E+01	0.529	503.422.375.455	258.325.207.125	-840.585.589.311	17	18	17	3UTR		1	0	1
hsa-miR-222-3p	NM_006395	ATG7	2369	2394	1.0	#CAMPO!	1	0.0001034845	0.397	0.18963415625	#CAMPO!	-610.695.976.654	19	25	11	3UTR		1	0	1
hsa-miR-222-3p	NM_001136031	ATG7	3803	3821	1.0	#CAMPO!	1	1,15E+01	0.529	503.422.375.455	258.325.207.125	-840.585.589.311	17	18	17	3UTR		1	0	1
hsa-miR-222-3p	NM_001136031	ATG7	2288	2313	1.0	#CAMPO!	1	0.0001034845	0.397	0.18963415625	#CAMPO!	-610.695.976.654	19	25	11	3UTR		1	0	1
hsa-miR-222-3p	NM_001144912	ATG7	3644	3662	1.0	#CAMPO!	1	1,15E+01	0.529	503.422.375.455	258.325.207.125	-840.585.589.311	17	18	17	3UTR		1	0	1
hsa-miR-222-3p	NM_001144912	ATG7	2129	2154	1.0	#CAMPO!	1	0.0001034845	0.397	0.18963415625	#CAMPO!	-610.695.976.654	19	25	11	3UTR		1	0	1
hsa-miR-222-3p	NM_001128176	THRB	2176	2227	1.0	#CAMPO!	1	0.0001807881	0.574	34.580.762	19.282.780.725	-417.062.352.651	19	22	15	3UTR		1	0	1
hsa-miR-222-3p	NM_000461	THRB	2065	2116	1.0	#CAMPO!	1	0.0001807881	0.574	203.742.444.667	197.460.378.875	-417.062.352.651	19	22	15	3UTR		1	0	1
hsa-miR-222-3p	NM_001252634	THRB	2300	2351	1.0	#CAMPO!	1	0.0001807881	0.574	180.158.438	23.925.869.975	-417.062.352.651	19	22	15	3UTR		1	0	1
hsa-miR-222-3p	NM_001321106	SLC4A7	6001	6015	1.0	#CAMPO!	0	0.0222782	0.691	186.040.272.857	410.954.395.125	-17.967.084.857	13	14	13	3UTR		0	1	1
hsa-miR-222-3p	NM_001321105	SLC4A7	6013	6027	1.0	#CAMPO!	0	0.0222782	0.691	244.258.585.714	418.266.776.625	-17.967.084.857	13	14	13	3UTR		0	1	1
hsa-miR-222-3p	NM_001321104	SLC4A7	6121	6135	1.0	#CAMPO!	0	0.0222782	0.691	244.258.585.714	418.266.776.625	-17.967.084.857	13	14	13	3UTR		0	1	1
hsa-miR-222-3p	XM_005265600	SLC4A7	6005	6019	1.0	#CAMPO!	0	0.0222782	0.691	0.0	0.0	-17.967.084.857	13	14	13	3UTR		0	1	1
hsa-miR-222-3p	XM_017007529	SLC4A7	4643	4657	1.0	#CAMPO!	0	0.0222782	0.691	0.0	0.0	-17.967.084.857	13	14	13	3UTR		0	1	1
hsa-miR-222-3p	XM_011510062	ZBTB37	7257	7281	1.0	#CAMPO!	1	0.002702426	0.515	0.0	0.0	-452.877.439.761	17	24	10	3UTR	MIRT533058	1	0	1
hsa-miR-222-3p	XM_017002556	ZBTB37	7367	7391	1.0	#CAMPO!	1	0.002702426	0.515	0.0	0.0	-452.877.439.761	17	24	10	3UTR	MIRT533058	1	0	1
hsa-miR-222-3p	NM_016396	CTDSPL2	2890	2922	1.0	#CAMPO!	1	0.0004845134	0.529	184.100.900.667	183.477.720.875	-716.334.942.478	18	32	9	3UTR		1	0	1
hsa-miR-222-3p	NM_001198999	SEMA6D	3986	4021	1.0	#CAMPO!	1	0.02971308	0.618	26.469.915	169.874.265.125	-48.497.144.956	19	35	7	3UTR		1	0	1
hsa-miR-222-3p	NM_001198999	SEMA6D	3628	3654	1.0	#CAMPO!	1	0.009016947	0.529	1.873.988.125	287.766.630.375	-658.625.358.222	18	26	8	3UTR		1	0	1
hsa-miR-222-3p	NM_020858	SEMA6D	3974	4009	1.0	#CAMPO!	1	0.02971308	0.618	26.469.915	169.874.265.125	-48.497.144.956	19	35	7	3UTR		1	0	1
hsa-miR-222-3p	NM_153618	SEMA6D	4160	4195	1.0	#CAMPO!	1	0.02971308	0.618	26.469.915	169.874.265.125	-48.497.144.956	19	35	7	3UTR		1	0	1
hsa-miR-222-3p	NM_153617	SEMA6D	3992	4027	1.0	#CAMPO!	1	0.02971308	0.618	26.469.915	169.874.265.125	-48.497.144.956	19	35	7	3UTR		1	0	1
hsa-miR-222-3p	NM_153619	SEMA6D	3970	4005	1.0	#CAMPO!	1	0.02971308	0.618	26.469.915	169.874.265.125	-48.497.144.956	19	35	7	3UTR		1	0	1
hsa-miR-222-3p	NM_153616	SEMA6D	3935	3970	1.0	#CAMPO!	1	0.02971308	0.618	26.469.915	169.874.265.125	-48.497.144.956	19	35	7	3UTR		1	0	1
hsa-miR-222-3p	NM_014417	BBC3	1353	1372	1.0	#CAMPO!	0	2,81E-01	0.338	0.722432285714	12.678.550.975	-723.613.681.449	16	19	12	3UTR	MIRT005369	1	0	1
hsa-miR-222-3p	NM_020143	PNO1	1360	1377	1.0	#CAMPO!	0	0.001005019	0.426	0.243128333333	#CAMPO!	-996.132.312.496	16	17	16	3UTR		1	0	1
hsa-miR-222-3p	NM_014911	AAK1	13120	13152	1.0	#CAMPO!	1	0.004216964	0.5	0.163976419355	0.517103865	-39.375.744.462	21	32	10	3UTR		1	0	1
hsa-miR-222-3p	NM_014911	AAK1	3396	3417	1.0	#CAMPO!	0	0.00116994	0.574	0.19386609	#CAMPO!	-108.813.860.964	19	21	15	3UTR		1	0	1
hsa-miR-222-3p	NM_014911	AAK1	12383	12403	1.0	#CAMPO!	0	0.001062037	0.471	#CAMPO!	0.141741732	-106.701.606.909	16	20	12	3UTR		1	0	1
hsa-miR-222-3p	NM_012214	MGAT4A	5142	5164	1.0	#CAMPO!	0	2,28E+00	0.456	#CAMPO!	#CAMPO!	-911.300.127.926	19	22	12	3UTR		0	1	1
hsa-miR-222-3p	NM_001037872	REV1	4612	4632	1.0	#CAMPO!	0	0.0004569877	0.544	0.1812265	#CAMPO!	-533.701.137.223	17	20	7	3UTR		1	0	1
hsa-miR-222-3p	NM_016316	REV1	4615	4635	1.0	#CAMPO!	0	0.0004569877	0.544	0.1812265	#CAMPO!	-533.701.137.223	17	20	7	3UTR		1	0	1
hsa-miR-222-3p	NM_004987	LIMS1	1595	1612	1.0	#CAMPO!	0	0.001261531	0.735	0.194587716667	0.46813147	-113.570.073.082	15	17	12	3UTR		0	1	1
hsa-miR-222-3p	NM_001193488	LIMS1	1633	1650	1.0	#CAMPO!	0	0.001261531	0.735	0.194587716667	0.46813147	-113.570.073.082	15	17	12	3UTR		0	1	1
hsa-miR-222-3p	NM_001193482	LIMS1	1565	1582	1.0	#CAMPO!	0	0.001261531	0.735	0.194587716667	0.46813147	-113.570.073.082	15	17	12	3UTR		0	1	1
hsa-miR-222-3p	NM_001193484	LIMS1	1686	1703	1.0	#CAMPO!	0	0.001261531	0.735	0.194587716667	0.46813147	-113.570.073.082	15	17	12	3UTR		0	1	1
hsa-miR-222-3p	NM_001193485	LIMS1	1915	1932	1.0	#CAMPO!	0	0.001261531	0.735	0.194587716667	0.46813147	-113.570.073.082	15	17	12	3UTR		0	1	1
hsa-miR-222-3p	NM_198581	ZC3H6	9464	9484	1.0	#CAMPO!	1	0.0003102623	0.426	#CAMPO!	0.1110139125	-538.561.431.513	18	20	12	3UTR		1	0	1
hsa-miR-222-3p	NM_021202	TP53INP2	3617	3638	1.0	#CAMPO!	0	0.004722415	0.515	0.412721981818	0.5256258275	-67.237.674.494	18	21	8	3UTR		1	0	1
hsa-miR-222-3p	NM_021202	TP53INP2	2004	2027	1.0	#CAMPO!	0	9,97E+01	0.441	1.963.796	108.834.362.885	-897.450.922.004	17	23	6	3UTR		1	0	1
hsa-miR-222-3p	NM_001178137	CPEB3	2636	2652	1.0	#CAMPO!	1	0.006353493	0.618	426.230.333.333	413.303.155	-661.809.931.277	15	16	15	3UTR		1	0	1
hsa-miR-222-3p	NM_012083	FRAT2	2089	2102	1.0	#CAMPO!	1	0.01213249	0.574	0.334836691667	0.798083935	-705.204.361.694	12	13	12	3UTR		1	0	1
hsa-miR-222-3p	NM_020940	FAM160B1	3573	3592	1.0	#CAMPO!	0	0.01389712	0.603	0.868930555556	0.5398255	-10.789.068.937	14	19	9	3UTR		0	1	1
hsa-miR-222-3p	NM_005779	LHFPL2	2229	2248	1.0	#CAMPO!	1	7,90E+01	0.441	#CAMPO!	0.1420441675	-721.970.801.594	17	19	10	3UTR		1	0	1
hsa-miR-222-3p	XM_006714515	LHFPL2	2062	2081	1.0	#CAMPO!	0	9,49E+00	0.5	0.0	0.0	-797.341.969.367	16	19	7	3UTR		1	0	1
hsa-miR-222-3p	XM_006714515	LHFPL2	2199	2218	1.0	#CAMPO!	1	7,90E+01	0.441	0.0	0.0	-721.970.801.594	17	19	10	3UTR		1	0	1
hsa-miR-222-3p	NM_018911	PCDHA8	3283	3303	1.0	#CAMPO!	0	4,44E+01	0.471	121.765.148.571	1.133.003.785	-669.537.312.492	16	20	10	3UTR		1	0	1
hsa-miR-222-3p	NM_031860	PCDHA10	2654	2674	1.0	#CAMPO!	0	4,44E+01	0.471	121.765.148.571	1.133.003.785	-669.537.312.492	16	20	10	3UTR		1	0	1
hsa-miR-222-3p	NM_001278516	MDM4	666	687	1.0	#CAMPO!	1	0.0004319817	0.485	566.863.342	343.669.042	-749.779.848.186	17	21	10	3UTR		1	0	1
hsa-miR-222-3p	NM_001973	ELK4	5586	5606	1.0	#CAMPO!	1	3,40E+00	0.485	#CAMPO!	#CAMPO!	-684.240.932.679	18	20	14	3UTR		1	0	1
hsa-miR-222-3p	NM_001031685	TP53BP2	4302	4320	1.0	#CAMPO!	1	0.003192576	0.676	42.120.821	338.571.923.137	-624.613.133.204	16	18	10	3UTR	MIRT437684	1	0	1
hsa-miR-222-3p	NM_005426	TP53BP2	4434	4452	1.0	#CAMPO!	1	0.003192576	0.676	42.120.821	338.571.923.137	-624.613.133.204	16	18	10	3UTR	MIRT437684	1	0	1
hsa-miR-222-3p	NM_001113511	ARHGEF7	5632	5673	1.0	#CAMPO!	1	1,24E+00	0.5	0.4861996625	0.991416805	-78.606.057.811	15	17	15	3UTR		1	0	1
hsa-miR-222-3p	NM_145735	ARHGEF7	5569	5610	1.0	#CAMPO!	1	1,24E+00	0.5	0.4861996625	0.991416805	-78.606.057.811	15	17	15	3UTR		1	0	1
hsa-miR-222-3p	NM_001113512	ARHGEF7	5482	5523	1.0	#CAMPO!	1	1,24E+00	0.5	0.4861996625	0.991416805	-78.606.057.811	15	17	15	3UTR		1	0	1
hsa-miR-222-3p	NM_001320854	ARHGEF7	4112	4135	1.0	#CAMPO!	1	1,24E+00	0.5	1.203.351.525	100.854.251.125	-78.606.057.811	15	17	15	3UTR		1	0	1
hsa-miR-222-3p	NM_001009183	GEMIN2	795	814	1.0	#CAMPO!	1	0.0004876526	0.588	22.135.915	17.821.660.075	-490.607.308.676	14	19	9	3UTR		0	1	1
hsa-miR-222-3p	XM_005270793	IGSF3	5877	5914	1.0	#CAMPO!	0	0.0004793143	0.529	0.0	0.0	-11.088.633.896	18	37	9	3UTR		1	0	1
hsa-miR-222-3p	NM_004694	SLC16A6	3488	3512	1.0	#CAMPO!	1	0.015272	0.618	483.869.971	39.933.464.775	-810.862.678.751	12	15	10	3UTR		1	0	1
hsa-miR-222-3p	XM_011525461	SLC16A6	3332	3356	1.0	#CAMPO!	1	0.015272	0.618	0.0	0.0	-810.862.678.751	12	15	10	3UTR		1	0	1
hsa-miR-222-3p	NM_001010000	ARHGAP28	2772	2806	1.0	#CAMPO!	0	0.0001333276	0.588	0.427010896	0.17863811125	-115.012.569.171	18	34	8	3UTR		1	0	1
hsa-miR-222-3p	NM_015208	ANKRD12	10385	10402	1.0	#CAMPO!	1	3,59E+01	0.456	#CAMPO!	#CAMPO!	-476.182.347.791	13	15	13	3UTR		0	1	1
hsa-miR-222-3p	NM_001204056	ANKRD12	10414	10431	1.0	#CAMPO!	1	3,59E+01	0.456	#CAMPO!	#CAMPO!	-476.182.347.791	13	15	13	3UTR		0	1	1
hsa-miR-222-3p	NM_001322814	SOD2	2291	2314	1.0	#CAMPO!	0	2,25E+01	0.382	0.262181	#CAMPO!	-692.930.085	17	23	12	3UTR	MIRT000135	0	1	1
hsa-miR-222-3p	NM_000636	SOD2	2408	2431	1.0	#CAMPO!	0	2,25E+01	0.382	0.167194	0.1034171625	-692.930.085	17	23	12	3UTR	MIRT000135	0	1	1
hsa-miR-222-3p	NM_206855	QKI	10397	10417	1.0	#CAMPO!	0	0.002604063	0.485	1.643.893.875	0.80516810125	-662.614.198.489	18	20	13	3UTR	MIRT046681	1	0	1
hsa-miR-222-3p	NM_206854	QKI	9450	9470	1.0	#CAMPO!	0	0.002604063	0.485	1.643.893.875	0.80516810125	-662.614.198.489	18	20	13	3UTR	MIRT046681	1	0	1
hsa-miR-222-3p	NM_206853	QKI	8171	8191	1.0	#CAMPO!	0	0.002604063	0.485	1.643.893.875	0.80516810125	-662.614.198.489	18	20	13	3UTR	MIRT046681	1	0	1
hsa-miR-222-3p	NM_006775	QKI	3498	3518	1.0	#CAMPO!	0	0.002604063	0.485	1.643.893.875	0.80516810125	-662.614.198.489	18	20	13	3UTR	MIRT046681	1	0	1
hsa-miR-222-3p	NM_001301085	QKI	3474	3494	1.0	#CAMPO!	0	0.002604063	0.485	1.643.893.875	0.80516810125	-662.614.198.489	18	20	13	3UTR	MIRT046681	1	0	1
hsa-miR-222-3p	NM_014399	TSPAN13	1065	1121	1.0	#CAMPO!	1	0.001573468	0.588	109.208.309.636	0.93544631375	-379.332.483.736	20	56	10	3UTR	MIRT320130	0	1	1
hsa-miR-222-3p	NM_138771	CCDC126	1810	1823	1.0	#CAMPO!	0	0.003992363	0.632	0.359514666667	0.707666946	-674.758.927.398	12	13	12	3UTR		0	1	1
hsa-miR-222-3p	NM_001001550	GRB10	2325	2351	1.0	#CAMPO!	1	0.0001013767	0.632	0.418351418182	0.5395720625	-996.490.262.236	18	26	9	3UTR	MIRT046714	1	0	1
hsa-miR-222-3p	NM_017552	ATAD2B	7731	7754	1.0	#CAMPO!	1	0.0003030768	0.647	240.720.477.687	148.428.747.788	-479.441.436.372	19	23	13	3UTR		1	0	1
hsa-miR-222-3p	NM_000104	CYP1B1	4319	4337	1.0	#CAMPO!	0	0.0002129696	0.559	289.389.775	14.621.375.625	-98.510.168.116	15	18	11	3UTR		0	1	1
hsa-miR-222-3p	NM_001242815	C2orf91	2337	2368	1.0	#CAMPO!	0	0.0002194018	0.588	#CAMPO!	0.85418241375	-88.512.855.685	18	31	12	3UTR		1	0	1
hsa-miR-222-3p	NM_022894	PAPOLG	6782	6805	1.0	#CAMPO!	0	3,90E+00	0.397	0.11311	#CAMPO!	-692.930.085	17	23	12	3UTR		1	0	1
hsa-miR-222-3p	NM_001129993	KIAA1841	4107	4122	1.0	#CAMPO!	1	0.0001014344	0.515	0.108712389286	0.40991415	-402.637.391.766	14	15	14	3UTR		0	1	1
hsa-miR-222-3p	NM_207012	AP3M1	4912	4933	1.0	#CAMPO!	0	0.0005672767	0.426	0.0863648166667	0.06263336375	-12.451.286.517	16	21	6	3UTR		1	0	1
hsa-miR-222-3p	NM_001159547	BEND4	4900	4936	1.0	#CAMPO!	0	0.006178814	0.485	#CAMPO!	#CAMPO!	-995.757.038.221	19	36	10	3UTR		1	0	1
hsa-miR-222-3p	NM_207406	BEND4	4971	5007	1.0	#CAMPO!	0	0.006178814	0.485	#CAMPO!	#CAMPO!	-995.757.038.221	19	36	10	3UTR		1	0	1
hsa-miR-222-3p	NM_002138	HNRNPD	1537	1555	1.0	#CAMPO!	1	0.01110259	0.647	455.676.923.077	324.254.092.375	-465.016.475.488	16	18	8	3UTR	MIRT046797	0	1	1
hsa-miR-222-3p	NM_031370	HNRNPD	1684	1702	1.0	#CAMPO!	1	0.01110259	0.647	455.676.923.077	324.254.092.375	-465.016.475.488	16	18	8	3UTR	MIRT046797	0	1	1
hsa-miR-222-3p	XM_006714430	C4orf54	7802	7824	1.0	#CAMPO!	0	0.01407224	0.529	0.0	0.0	-533.701.137.223	17	22	10	3UTR		1	0	1
hsa-miR-222-3p	XM_017017274	DLG2	3269	3316	1.0	#CAMPO!	1	0.004308333	0.471	0.0	0.0	-581.384.063.689	18	22	13	3UTR		1	0	1
hsa-miR-222-3p	XM_005273811	DLG2	2702	2749	1.0	#CAMPO!	1	0.004308333	0.471	0.0	0.0	-581.384.063.689	18	22	13	3UTR		1	0	1
hsa-miR-222-3p	NM_001142699	DLG2	3437	3484	1.0	#CAMPO!	1	0.004308333	0.471	0.898004072727	0.574354725	-581.384.063.689	18	22	13	3UTR		1	0	1
hsa-miR-222-3p	NM_001300983	DLG2	3059	3106	1.0	#CAMPO!	1	0.004308333	0.471	111.332.436.364	201.951.192.375	-581.384.063.689	18	22	13	3UTR		1	0	1
hsa-miR-222-3p	NM_001364	DLG2	3113	3160	1.0	#CAMPO!	1	0.004308333	0.471	178.619.445.455	20.629.968.075	-581.384.063.689	18	22	13	3UTR		1	0	1
hsa-miR-222-3p	NM_001206769	DLG2	3121	3168	1.0	#CAMPO!	1	0.004308333	0.471	313.866.354.545	196.307.533.125	-581.384.063.689	18	22	13	3UTR		1	0	1
hsa-miR-222-3p	NM_001142700	DLG2	2472	2519	1.0	#CAMPO!	1	0.004308333	0.471	340.713.454.545	32.126.950.875	-581.384.063.689	18	22	13	3UTR		1	0	1
hsa-miR-222-3p	NM_001144037	TMEM25	1406	1440	1.0	#CAMPO!	1	0.001169878	0.559	0.0761202142857	#CAMPO!	-402.637.391.766	14	16	14	3UTR		0	1	1
hsa-miR-222-3p	NM_001144038	TMEM25	1271	1305	1.0	#CAMPO!	1	0.001169878	0.559	0.0761202142857	#CAMPO!	-402.637.391.766	14	16	14	3UTR		0	1	1
hsa-miR-222-3p	NM_032780	TMEM25	2109	2132	1.0	#CAMPO!	1	1,11E+01	0.382	0.121258857143	0.803251718125	-928.555.506.221	17	23	10	3UTR		0	1	1
hsa-miR-222-3p	NM_032780	TMEM25	2015	2045	1.0	#CAMPO!	1	0.0003531686	0.485	#CAMPO!	0.5203280065	-928.555.506.221	17	22	11	3UTR		0	1	1
hsa-miR-222-3p	NM_001144034	TMEM25	1977	2000	1.0	#CAMPO!	1	1,11E+01	0.382	0.121258857143	0.803251718125	-928.555.506.221	17	23	10	3UTR		0	1	1
hsa-miR-222-3p	NM_001144034	TMEM25	1883	1913	1.0	#CAMPO!	1	0.0003531686	0.485	#CAMPO!	0.5203280065	-928.555.506.221	17	22	11	3UTR		0	1	1
hsa-miR-222-3p	NM_001144036	TMEM25	1665	1688	1.0	#CAMPO!	1	1,11E+01	0.382	0.121258857143	0.803251718125	-928.555.506.221	17	23	10	3UTR		0	1	1
hsa-miR-222-3p	NM_001144036	TMEM25	1571	1601	1.0	#CAMPO!	1	0.0003531686	0.485	#CAMPO!	0.5203280065	-928.555.506.221	17	22	11	3UTR		0	1	1
hsa-miR-222-3p	NM_001144035	TMEM25	1974	1997	1.0	#CAMPO!	1	1,11E+01	0.382	0.121258857143	0.803251718125	-928.555.506.221	17	23	10	3UTR		0	1	1
hsa-miR-222-3p	NM_001144035	TMEM25	1880	1910	1.0	#CAMPO!	1	0.0003531686	0.485	#CAMPO!	0.5203280065	-928.555.506.221	17	22	11	3UTR		0	1	1
hsa-miR-222-3p	NM_001143820	ETS1	4911	4953	1.0	#CAMPO!	1	0.0002112922	0.706	178.148.733.158	231.110.407	-379.332.483.736	19	26	9	3UTR	MIRT006064	1	0	1
hsa-miR-222-3p	NM_001162422	ETS1	4362	4404	1.0	#CAMPO!	1	0.0002112922	0.706	0.447596236842	0.5868923475	-379.332.483.736	19	26	9	3UTR	MIRT006064	1	0	1
hsa-miR-222-3p	NM_005238	ETS1	5010	5052	1.0	#CAMPO!	1	0.0002112922	0.706	0.447596236842	0.5868923475	-379.332.483.736	19	26	9	3UTR	MIRT006064	1	0	1
hsa-miR-222-3p	NM_014334	FRRS1L	2845	2888	1.0	#CAMPO!	1	0.0001361655	0.515	0.444387057143	0.1201971025	-402.637.391.766	14	16	14	3UTR		1	0	1
hsa-miR-222-3p	NM_001256121	S100PBP	2816	2833	1.0	#CAMPO!	0	1,29E+00	0.426	0.1317992	#CAMPO!	-996.132.312.496	16	17	16	3UTR		1	0	1
hsa-miR-222-3p	NM_022753	S100PBP	2830	2847	1.0	#CAMPO!	0	1,29E+00	0.426	0.1317992	#CAMPO!	-996.132.312.496	16	17	16	3UTR		1	0	1
hsa-miR-222-3p	NM_001194986	TRABD2B	5785	5808	1.0	#CAMPO!	0	2,09E+00	0.368	0.428699027273	0.8015691225	-607.246.093.248	18	23	10	3UTR		1	0	1
hsa-miR-222-3p	NM_014898	ZFP30	3508	3558	1.0	#CAMPO!	0	1,86E+00	0.412	0.0414315108696	#CAMPO!	-791.236.201.217	19	50	10	3UTR	MIRT552568	0	1	1
hsa-miR-222-3p	NM_000726	CACNB4	2624	2661	1.0	#CAMPO!	1	0.001478939	0.544	0.735844444444	0.9461617325	-661.809.931.277	18	24	9	3UTR		1	0	1
hsa-miR-222-3p	NM_001005746	CACNB4	2654	2691	1.0	#CAMPO!	1	0.001478939	0.544	106.604.077.778	0.942033765	-661.809.931.277	18	24	9	3UTR		1	0	1
hsa-miR-222-3p	NM_001083112	GPD2	5498	5546	1.0	#CAMPO!	1	0.0001665341	0.632	0.839521375	148.493.017.875	-465.016.475.488	19	48	13	3UTR		0	1	1
hsa-miR-222-3p	NM_000408	GPD2	5272	5320	1.0	#CAMPO!	1	0.0001665341	0.632	0.839521375	148.493.017.875	-465.016.475.488	19	48	13	3UTR		0	1	1
hsa-miR-222-3p	NM_194247	HNRNPA3	4372	4394	1.0	#CAMPO!	0	4,77E+01	0.456	#CAMPO!	#CAMPO!	-621.671.054.132	17	22	11	3UTR		1	0	1
hsa-miR-222-3p	NM_003659	AGPS	6959	6984	1.0	#CAMPO!	1	6,52E+01	0.471	0.252698725	0.2402203125	-625.120.937.538	20	25	11	3UTR		1	0	1
hsa-miR-222-3p	XM_011512041	AGPS	6741	6766	1.0	#CAMPO!	1	6,52E+01	0.471	0.0	0.0	-625.120.937.538	20	25	11	3UTR		1	0	1
hsa-miR-222-3p	NM_003709	KLF7	1594	1609	1.0	#CAMPO!	0	0.002549845	0.574	20.148.839	12.967.940.025	-138.986.487.238	14	15	14	3UTR		1	0	1
hsa-miR-222-3p	NM_003320	TUB	2018	2039	1.0	#CAMPO!	0	0.02177357	0.397	0.595845625	0.66221612125	-988.195.017.909	16	21	8	3UTR		0	1	1
hsa-miR-222-3p	NM_177972	TUB	1761	1782	1.0	#CAMPO!	0	0.02177357	0.397	0.595845625	0.66221612125	-988.195.017.909	16	21	8	3UTR		0	1	1
hsa-miR-222-3p	NM_006391	IPO7	5979	6020	1.0	#CAMPO!	1	0.003212859	0.559	#CAMPO!	0.4036957875	-593.929.536.754	18	21	11	3UTR		1	0	1
hsa-miR-222-3p	NM_012194	KIAA1549L	6019	6042	1.0	#CAMPO!	1	5,54E+01	0.588	0.269153123077	12.280.901.625	-749.779.848.186	17	23	7	3UTR		0	1	1
hsa-miR-222-3p	NM_052874	STX1B	2506	2525	1.0	#CAMPO!	1	1,96E+00	0.353	#CAMPO!	#CAMPO!	-589.267.122.321	18	19	18	3UTR		1	0	1
hsa-miR-222-3p	XM_017022979	CYLD	5427	5453	1.0	#CAMPO!	1	0.0007437675	0.529	0.0	0.0	-495.700.071.937	19	26	12	3UTR		0	1	1
hsa-miR-222-3p	NM_001286157	DYNC1LI2	3971	4001	1.0	#CAMPO!	1	1,55E+01	0.426	163.834.223.043	250.154.663.375	-490.607.308.676	18	30	10	3UTR		1	0	1
hsa-miR-222-3p	NM_006141	DYNC1LI2	4202	4232	1.0	#CAMPO!	1	1,55E+01	0.426	163.834.223.043	250.154.663.375	-490.607.308.676	18	30	10	3UTR		1	0	1
hsa-miR-222-3p	NM_173215	NFAT5	5181	5198	1.0	#CAMPO!	0	1,99E-01	0.485	#CAMPO!	#CAMPO!	-692.930.085	15	17	10	3UTR		1	0	1
hsa-miR-222-3p	XM_006715330	CNR1	3734	3756	1.0	#CAMPO!	1	3,51E+01	0.515	0.0	0.0	-773.084.756.217	17	22	10	3UTR		0	1	1
hsa-miR-222-3p	XM_006715330	CNR1	3225	3243	1.0	#CAMPO!	1	0.000431624	0.544	0.0	0.0	-101.890.191.241	16	18	10	3UTR		0	1	1
hsa-miR-222-3p	NM_016083	CNR1	3787	3809	1.0	#CAMPO!	1	3,51E+01	0.515	0.56645331	0.85768678125	-773.084.756.217	17	22	10	3UTR		0	1	1
hsa-miR-222-3p	NM_016083	CNR1	3278	3296	1.0	#CAMPO!	1	0.000431624	0.544	0.830300828571	144.430.646	-101.890.191.241	16	18	10	3UTR		0	1	1
hsa-miR-222-3p	XM_011535428	CNR1	3797	3819	1.0	#CAMPO!	1	3,51E+01	0.515	0.0	0.0	-773.084.756.217	17	22	10	3UTR		0	1	1
hsa-miR-222-3p	XM_011535428	CNR1	3288	3306	1.0	#CAMPO!	1	0.000431624	0.544	0.0	0.0	-101.890.191.241	16	18	10	3UTR		0	1	1
hsa-miR-222-3p	NM_033181	CNR1	3442	3464	1.0	#CAMPO!	1	3,51E+01	0.515	0.66011618	0.96159450875	-773.084.756.217	17	22	10	3UTR		0	1	1
hsa-miR-222-3p	NM_033181	CNR1	2933	2951	1.0	#CAMPO!	1	0.000431624	0.544	234.506.034.286	142.347.039	-101.890.191.241	16	18	10	3UTR		0	1	1
hsa-miR-222-3p	NM_015076	CDK19	1717	1739	1.0	#CAMPO!	0	0.000808349	0.471	#CAMPO!	#CAMPO!	-120.924.568.685	16	22	9	3UTR		0	1	1
hsa-miR-222-3p	NM_173569	UBN2	14269	14291	1.0	#CAMPO!	1	0.0007829211	0.559	186.707.075	113.116.549.875	-705.204.361.694	17	22	12	3UTR	MIRT464591	1	0	1
hsa-miR-222-3p	NM_016612	SLC25A37	1472	1492	1.0	#CAMPO!	1	0.001596232	0.5	0.949154166667	0.2288935375	-75.174.268.361	17	20	7	3UTR		1	0	1
hsa-miR-222-3p	NM_002717	PPP2R2A	2105	2131	1.0	#CAMPO!	1	0.0001290483	0.559	401.411.684.211	2.978.274.925	-840.585.589.311	17	26	12	3UTR	MIRT003191	1	0	1
hsa-miR-222-3p	NM_001177591	PPP2R2A	1837	1863	1.0	#CAMPO!	1	0.0001290483	0.559	401.411.684.211	2.978.274.925	-840.585.589.311	17	26	12	3UTR	MIRT003191	1	0	1
hsa-miR-222-3p	NM_014616	ATP11B	4963	4994	1.0	#CAMPO!	1	0.000208783	0.559	0.405920564667	0.140110116125	-39.375.744.462	20	31	11	3UTR	MIRT046578	1	0	1
hsa-miR-222-3p	NM_017644	KLHL24	5797	5820	1.0	#CAMPO!	0	1,21E+00	0.353	#CAMPO!	#CAMPO!	-692.930.085	17	23	12	3UTR		1	0	1
hsa-miR-222-3p	XM_005247552	KLHL24	5888	5911	1.0	#CAMPO!	0	1,21E+00	0.353	0.0	0.0	-692.930.085	17	23	12	3UTR		1	0	1
hsa-miR-222-3p	NM_006315	PCGF3	5976	5991	1.0	#CAMPO!	1	0.00025854	0.515	#CAMPO!	0.0684079625	-402.637.391.766	14	15	14	3UTR		1	0	1
hsa-miR-222-3p	NM_032167	SNX29	6298	6318	1.0	#CAMPO!	0	1,16E-02	0.382	#CAMPO!	#CAMPO!	-938.718.538.802	17	20	11	3UTR		1	0	1
hsa-miR-222-3p	NM_001145204	SHISA9	6044	6063	1.0	#CAMPO!	0	0.006085062	0.632	0.40874	0.145236125	-973.770.057.024	15	19	11	3UTR		1	0	1
hsa-miR-222-3p	NM_033201	C16orf45	961	981	1.0	#CAMPO!	1	0.001996459	0.353	247.400.581.818	207.517.574.125	-842.925.875.962	17	20	7	3UTR		1	0	1
hsa-miR-222-3p	NM_001142469	C16orf45	780	800	1.0	#CAMPO!	1	0.001996459	0.353	227.752.363.636	198.011.035.375	-842.925.875.962	17	20	7	3UTR		1	0	1
hsa-miR-222-3p	NM_014711	CCP110	3835	3881	1.0	#CAMPO!	1	3,00E+01	0.618	0.5813621	#CAMPO!	-716.334.942.478	16	22	7	3UTR		0	1	1
hsa-miR-222-3p	NM_001199022	CCP110	3778	3824	1.0	#CAMPO!	1	3,00E+01	0.618	0.5813621	#CAMPO!	-716.334.942.478	16	22	7	3UTR		0	1	1
hsa-miR-222-3p	NM_001323572	CCP110	3692	3738	1.0	#CAMPO!	1	3,00E+01	0.618	0.5813621	#CAMPO!	-716.334.942.478	16	22	7	3UTR		0	1	1
hsa-miR-222-3p	NM_001164579	MOSMO	3162	3180	1.0	#CAMPO!	0	0.02665886	0.471	0.575731785714	0.912137219875	-139.036.913.177	13	18	7	3UTR		1	0	1
hsa-miR-222-3p	NM_015044	GGA2	4612	4632	1.0	#CAMPO!	0	2,12E-01	0.456	106.213.249	0.972015010875	-779.489.591.025	19	20	19	3UTR		1	0	1
hsa-miR-222-3p	NM_015044	GGA2	5582	5604	1.0	#CAMPO!	1	0.0001687937	0.456	429.221.775	44.471.916.825	-800.485.538.994	17	22	7	3UTR		1	0	1
hsa-miR-222-3p	NM_001278273	SRPK2	3290	3316	1.0	#CAMPO!	1	0.0004807593	0.647	534.919.887.692	593.646.682.875	-623.647.057.278	18	26	8	3UTR		1	0	1
hsa-miR-222-3p	XM_005262100	TSC22D3	1019	1045	1.0	#CAMPO!	0	0.00246997	0.397	0.0	0.0	-102.259.969.414	18	26	11	3UTR		1	0	1
hsa-miR-222-3p	NM_178153	DCX	2997	3020	1.0	#CAMPO!	0	6,77E+01	0.426	#CAMPO!	#CAMPO!	-830.603.545.648	19	23	10	3UTR		1	0	1
hsa-miR-222-3p	NM_178153	DCX	7604	7629	1.0	#CAMPO!	1	0.005442645	0.632	0.604409624615	0.867644279	-583.669.988.847	19	25	8	3UTR		1	0	1
hsa-miR-222-3p	NM_178152	DCX	7619	7644	1.0	#CAMPO!	1	0.005442645	0.632	163.499.807.692	101.384.057.175	-583.669.988.847	19	25	8	3UTR		1	0	1
hsa-miR-222-3p	NM_001195553	DCX	7622	7647	1.0	#CAMPO!	1	0.005442645	0.632	1.280.733	10.807.158.455	-583.669.988.847	19	25	8	3UTR		1	0	1
hsa-miR-222-3p	XM_011530878	DCX	2973	2996	1.0	#CAMPO!	0	6,77E+01	0.426	0.0	0.0	-830.603.545.648	19	23	10	3UTR		1	0	1
hsa-miR-222-3p	XM_011530878	DCX	7580	7605	1.0	#CAMPO!	1	0.005442645	0.632	0.0	0.0	-583.669.988.847	19	25	8	3UTR		1	0	1
hsa-miR-222-3p	NM_178151	DCX	3124	3147	1.0	#CAMPO!	0	6,77E+01	0.426	0.36589636	#CAMPO!	-830.603.545.648	19	23	10	3UTR		1	0	1
hsa-miR-222-3p	NM_178151	DCX	7731	7756	1.0	#CAMPO!	1	0.005442645	0.632	327.750.176.923	22.049.427.225	-583.669.988.847	19	25	8	3UTR		1	0	1
hsa-miR-222-3p	XM_017029312	DCX	3069	3092	1.0	#CAMPO!	0	6,77E+01	0.426	0.0	0.0	-830.603.545.648	19	23	10	3UTR		1	0	1
hsa-miR-222-3p	XM_017029312	DCX	7676	7701	1.0	#CAMPO!	1	0.005442645	0.632	0.0	0.0	-583.669.988.847	19	25	8	3UTR		1	0	1
hsa-miR-222-3p	NM_001080485	ZNF275	3953	3970	1.0	#CAMPO!	0	4,56E+00	0.353	0.1255303	#CAMPO!	-108.292.415.971	15	17	10	3UTR	MIRT326671	0	1	1
hsa-miR-222-3p	NM_020225	STOX2	6624	6644	1.0	#CAMPO!	1	0.01325815	0.632	102.951.848.333	108.333.419.875	-674.883.993.787	15	20	6	3UTR	MIRT046669	1	0	1
hsa-miR-222-3p	NM_002310	LIFR	6144	6160	1.0	#CAMPO!	0	8,84E+01	0.588	0.871154209091	0.71062318625	-724.998.975.393	14	16	11	3UTR		1	0	1
hsa-miR-222-3p	NM_001204423	RGS6	5185	5207	1.0	#CAMPO!	0	0.01682738	0.456	0.215220566667	185.355.277	-944.248.551.991	16	22	6	3UTR		0	1	1
hsa-miR-222-3p	NM_001204423	RGS6	3759	3782	1.0	#CAMPO!	1	3,78E+00	0.397	0.307688277778	0.06952587	-452.877.439.761	17	23	11	3UTR		0	1	1
hsa-miR-222-3p	NM_001204424	RGS6	5712	5734	1.0	#CAMPO!	0	0.01682738	0.456	0.215220566667	185.355.277	-944.248.551.991	16	22	6	3UTR		0	1	1
hsa-miR-222-3p	NM_001204424	RGS6	4286	4309	1.0	#CAMPO!	1	3,78E+00	0.397	0.307688277778	0.06952587	-452.877.439.761	17	23	11	3UTR		0	1	1
hsa-miR-222-3p	NM_001204416	RGS6	5474	5496	1.0	#CAMPO!	0	0.01682738	0.456	0.215220566667	185.355.277	-944.248.551.991	16	22	6	3UTR		0	1	1
hsa-miR-222-3p	NM_001204416	RGS6	4048	4071	1.0	#CAMPO!	1	3,78E+00	0.397	0.307688277778	0.06952587	-452.877.439.761	17	23	11	3UTR		0	1	1
hsa-miR-222-3p	NM_004296	RGS6	5420	5442	1.0	#CAMPO!	0	0.01682738	0.456	0.215220566667	185.355.277	-944.248.551.991	16	22	6	3UTR		0	1	1
hsa-miR-222-3p	NM_004296	RGS6	3994	4017	1.0	#CAMPO!	1	3,78E+00	0.397	0.307688277778	0.06952587	-452.877.439.761	17	23	11	3UTR		0	1	1
hsa-miR-222-3p	NM_001204419	RGS6	5363	5385	1.0	#CAMPO!	0	0.01682738	0.456	0.215220566667	185.355.277	-944.248.551.991	16	22	6	3UTR		0	1	1
hsa-miR-222-3p	NM_001204419	RGS6	3937	3960	1.0	#CAMPO!	1	3,78E+00	0.397	0.307688277778	0.06952587	-452.877.439.761	17	23	11	3UTR		0	1	1
hsa-miR-222-3p	XM_017021829	RGS6	5370	5392	1.0	#CAMPO!	0	0.01682738	0.456	0.0	0.0	-944.248.551.991	16	22	6	3UTR		0	1	1
hsa-miR-222-3p	NM_001306086	RASGRP1	2644	2674	1.0	#CAMPO!	1	0.0005255097	0.632	147.170.293.182	307.133.096.875	-452.877.439.761	19	30	8	3UTR		0	1	1
hsa-miR-222-3p	XM_017021860	RASGRP1	2796	2816	1.0	#CAMPO!	0	1,83E+01	0.529	0.0	0.0	-11.994.750.798	15	20	10	3UTR		0	1	1
hsa-miR-222-3p	NM_001128602	RASGRP1	3030	3060	1.0	#CAMPO!	1	0.0005255097	0.632	113.452.313.636	315.101.598.125	-452.877.439.761	19	30	8	3UTR		0	1	1
hsa-miR-222-3p	NM_005739	RASGRP1	3135	3165	1.0	#CAMPO!	1	0.0005255097	0.632	599.297.422.727	572.764.443	-452.877.439.761	19	30	8	3UTR		0	1	1
hsa-miR-222-3p	NM_003246	THBS1	4378	4400	1.0	#CAMPO!	0	0.006417644	0.5	0.46677865	0.32315351125	-840.164.601.544	17	22	11	3UTR		1	0	1
hsa-miR-222-3p	NM_003246	THBS1	4479	4500	1.0	#CAMPO!	1	0.001429452	0.559	0.96759455	115.368.353.875	-379.332.483.736	15	21	10	3UTR		1	0	1
hsa-miR-222-3p	NM_001003943	BMF	3047	3075	1.0	#CAMPO!	0	2,55E+01	0.471	0.698775342857	0.1108274	-548.126.098.107	20	28	10	3UTR	MIRT734795	1	0	1
hsa-miR-222-3p	NM_001003940	BMF	3198	3226	1.0	#CAMPO!	0	2,55E+01	0.471	0.785925204762	0.6489762025	-548.126.098.107	20	28	10	3UTR	MIRT734795	1	0	1
hsa-miR-222-3p	NM_033503	BMF	3049	3077	1.0	#CAMPO!	0	2,55E+01	0.471	0.752725104762	0.16638528875	-548.126.098.107	20	28	10	3UTR	MIRT734795	1	0	1
hsa-miR-222-3p	NM_001003942	BMF	2900	2928	1.0	#CAMPO!	0	2,55E+01	0.471	0.455990057143	0.9938880125	-548.126.098.107	20	28	10	3UTR	MIRT734795	1	0	1
hsa-miR-222-3p	NM_021111	RECK	4300	4317	1.0	#CAMPO!	1	0.0001073022	0.632	16.913.155	218.034.586.375	-589.267.122.321	16	17	16	3UTR	MIRT006728	1	0	1
hsa-miR-222-3p	NM_181425	FXN	1415	1440	1.0	#CAMPO!	1	0.0001507604	0.471	0.223593905263	#CAMPO!	-379.332.483.736	19	25	8	3UTR		0	1	1
hsa-miR-222-3p	NM_000144	FXN	1407	1432	1.0	#CAMPO!	1	0.0001507604	0.471	0.223593905263	#CAMPO!	-379.332.483.736	19	25	8	3UTR		0	1	1
hsa-miR-222-3p	XM_011519042	TRPM3	5435	5454	1.0	#CAMPO!	0	2,61E+01	0.515	0.0	0.0	-133.775.231.078	15	19	13	3UTR		1	0	1
hsa-miR-222-3p	NM_017594	DIRAS2	1050	1072	1.0	#CAMPO!	0	4,90E+01	0.5	#CAMPO!	#CAMPO!	-619.385.128.975	18	22	11	3UTR		0	1	1
hsa-miR-328-3p	NM_004937	CTNS	3136	3175	0.961538461538	#CAMPO!	1	0.0001343828	0.412	#CAMPO!	#CAMPO!	-61.995.071.877	17	20	10	3UTR		1	0	1
hsa-miR-328-3p	NM_001031681	CTNS	2747	2786	0.961538461538	#CAMPO!	1	0.0001343828	0.412	#CAMPO!	#CAMPO!	-61.995.071.877	17	20	10	3UTR		1	0	1
hsa-miR-328-3p	NM_005578	LPP	13761	13784	0.961538461538	#CAMPO!	0	0.1767781	0.485	#CAMPO!	0.01154991	-825.872.733.383	19	23	8	3UTR		1	0	1
hsa-miR-328-3p	NM_001167671	LPP	13704	13727	0.961538461538	#CAMPO!	0	0.1767781	0.485	#CAMPO!	0.01154991	-825.872.733.383	19	23	8	3UTR		1	0	1
hsa-miR-328-3p	XM_005267683	MAP3K9	3468	3493	0.961538461538	#CAMPO!	1	0.00105545	0.441	0.0	0.0	-48.497.144.956	20	25	9	3UTR		1	0	1
hsa-miR-328-3p	NM_001284230	MAP3K9	3446	3471	0.961538461538	#CAMPO!	1	0.00105545	0.441	#CAMPO!	#CAMPO!	-48.497.144.956	20	25	9	3UTR		1	0	1
hsa-miR-328-3p	NM_001284232	MAP3K9	2973	2998	0.961538461538	#CAMPO!	1	0.00105545	0.441	0.0721901	#CAMPO!	-48.497.144.956	20	25	9	3UTR		1	0	1
hsa-miR-328-3p	NM_001242815	C2orf91	570	601	0.974358974359	#CAMPO!	1	0.001802489	0.485	0.088378579	0.065065098375	-495.700.071.937	20	31	9	3UTR		0	1	1
hsa-miR-328-3p	NM_001127457	CRY2	3439	3461	0.974358974359	#CAMPO!	1	0.001691465	0.426	#CAMPO!	#CAMPO!	-752.560.118.544	18	22	8	3UTR		0	1	1
hsa-miR-328-3p	NM_002205	ITGA5	3356	3382	1.0	#CAMPO!	0	2,09E+01	0.353	405.644.290.909	2.627.549.175	-549.511.392.051	18	26	7	3UTR		1	0	1
hsa-miR-328-3p	NM_001170543	PGAM5	2165	2190	1.0	#CAMPO!	1	0.001462561	0.397	#CAMPO!	#CAMPO!	-495.700.071.937	19	25	11	3UTR		0	1	1
hsa-miR-328-3p	NM_138575	PGAM5	1099	1126	1.0	#CAMPO!	1	9,15E-01	0.382	#CAMPO!	#CAMPO!	-39.375.744.462	18	27	8	3UTR		0	1	1
hsa-miR-328-3p	NM_002010	FGF9	1778	1820	1.0	#CAMPO!	0	0.000507263	0.441	0.0375764631579	20.461.418.675	-727.063.564.855	19	42	8	3UTR		0	1	1
hsa-miR-328-3p	NM_001145353	ELF1	3080	3119	1.0	#CAMPO!	1	0.0002244472	0.574	37.260.561	329.296.104.875	-495.700.071.937	19	39	8	3UTR		0	1	1
hsa-miR-328-3p	XM_005266276	ELF1	3201	3225	1.0	#CAMPO!	1	0.0002244472	0.574	0.0	0.0	-495.700.071.937	19	24	10	3UTR		0	1	1
hsa-miR-328-3p	NM_001198633	RUNX1T1	4230	4253	1.0	#CAMPO!	1	0.004204955	0.471	285.832.727.273	3.668.939.675	-508.245.545.002	20	23	11	3UTR		0	1	1
hsa-miR-328-3p	NM_001198633	RUNX1T1	2252	2281	1.0	#CAMPO!	1	0.02090976	0.574	455.852	6.407.170.875	-39.375.744.462	19	29	10	3UTR		0	1	1
hsa-miR-328-3p	NM_175634	RUNX1T1	4403	4426	1.0	#CAMPO!	1	0.004204955	0.471	432.379.363.636	227.291.044	-508.245.545.002	20	23	11	3UTR		0	1	1
hsa-miR-328-3p	NM_001198628	RUNX1T1	4142	4165	1.0	#CAMPO!	1	0.004204955	0.471	576.293	506.496.975	-508.245.545.002	20	23	11	3UTR		0	1	1
hsa-miR-328-3p	NM_001198634	RUNX1T1	4168	4191	1.0	#CAMPO!	1	0.004204955	0.471	585.068.181.818	49.575.827	-508.245.545.002	20	23	11	3UTR		0	1	1
hsa-miR-328-3p	NM_001198634	RUNX1T1	2190	2219	1.0	#CAMPO!	1	0.02090976	0.574	46.318.425	45.230.806.525	-39.375.744.462	19	29	10	3UTR		0	1	1
hsa-miR-328-3p	NM_001198631	RUNX1T1	4341	4364	1.0	#CAMPO!	1	0.004204955	0.471	362.177.245.455	36.472.212.125	-508.245.545.002	20	23	11	3UTR		0	1	1
hsa-miR-328-3p	NM_001198679	RUNX1T1	4312	4335	1.0	#CAMPO!	1	0.004204955	0.471	419.216.181.818	3.222.500.475	-508.245.545.002	20	23	11	3UTR		0	1	1
hsa-miR-328-3p	NM_001198626	RUNX1T1	4485	4508	1.0	#CAMPO!	1	0.004204955	0.471	#CAMPO!	0.7887988175	-508.245.545.002	20	23	11	3UTR		0	1	1
hsa-miR-328-3p	NM_001198627	RUNX1T1	4545	4568	1.0	#CAMPO!	1	0.004204955	0.471	293.730.518.182	19.821.208.075	-508.245.545.002	20	23	11	3UTR		0	1	1
hsa-miR-328-3p	NM_001198627	RUNX1T1	2567	2596	1.0	#CAMPO!	1	0.02090976	0.574	429.272.423.214	394.673.249	-39.375.744.462	19	29	10	3UTR		0	1	1
hsa-miR-328-3p	NM_001198625	RUNX1T1	4627	4650	1.0	#CAMPO!	1	0.004204955	0.471	663.167.727.273	438.324.395	-508.245.545.002	20	23	11	3UTR		0	1	1
hsa-miR-328-3p	NM_001198625	RUNX1T1	2649	2678	1.0	#CAMPO!	1	0.02090976	0.574	435.077.178.571	45.979.307.375	-39.375.744.462	19	29	10	3UTR		0	1	1
hsa-miR-328-3p	NM_175635	RUNX1T1	2117	2146	1.0	#CAMPO!	1	0.02090976	0.574	437.215.714.286	382.269.429	-39.375.744.462	19	29	10	3UTR		0	1	1
hsa-miR-328-3p	NM_001198632	RUNX1T1	4259	4282	1.0	#CAMPO!	1	0.004204955	0.471	306.893.309.091	36.387.743.125	-508.245.545.002	20	23	11	3UTR		0	1	1
hsa-miR-328-3p	NM_175636	RUNX1T1	4177	4200	1.0	#CAMPO!	1	0.004204955	0.471	420.971.181.818	4.652.314.075	-508.245.545.002	20	23	11	3UTR		0	1	1
hsa-miR-328-3p	NM_175636	RUNX1T1	2199	2228	1.0	#CAMPO!	1	0.02090976	0.574	449.130.714.286	44.428.835.275	-39.375.744.462	19	29	10	3UTR		0	1	1
hsa-miR-328-3p	NM_001144951	GLYCTK	1161	1187	1.0	#CAMPO!	0	8,34E+01	0.324	373.567.933.333	40.889.111.275	-548.126.098.107	20	26	9	3UTR		0	1	1
hsa-miR-328-3p	NM_004937	CTNS	2739	2762	1.0	#CAMPO!	0	1,92E+00	0.412	#CAMPO!	#CAMPO!	-122.712.053.114	19	23	13	3UTR		1	0	1
hsa-miR-328-3p	NM_001031681	CTNS	2350	2373	1.0	#CAMPO!	0	1,92E+00	0.412	#CAMPO!	#CAMPO!	-122.712.053.114	19	23	13	3UTR		1	0	1
hsa-miR-328-3p	NM_207386	SHISA6	1698	1720	1.0	#CAMPO!	1	8,99E-02	0.279	0.0693597083333	#CAMPO!	-72.843.777.558	19	22	8	3UTR		1	0	1
hsa-miR-328-3p	NM_001173462	SHISA6	1641	1663	1.0	#CAMPO!	1	8,99E-02	0.279	0.0693597083333	#CAMPO!	-72.843.777.558	19	22	8	3UTR		1	0	1
hsa-miR-328-3p	NM_001173461	SHISA6	1545	1567	1.0	#CAMPO!	1	8,99E-02	0.279	0.0693597083333	#CAMPO!	-72.843.777.558	19	22	8	3UTR		1	0	1
hsa-miR-328-3p	XM_011530556	PPM1F	2856	2898	1.0	#CAMPO!	1	0.002865156	0.324	0.0	0.0	-749.371.584.371	19	24	15	3UTR		0	1	1
hsa-miR-328-3p	NM_138338	POLR3H	2703	2735	1.0	#CAMPO!	0	0.008231435	0.368	408.737.867.419	332.404.366	-651.454.019.368	19	32	7	3UTR		1	0	1
hsa-miR-328-3p	NM_001018052	POLR3H	4032	4055	1.0	#CAMPO!	0	0.003396198	0.338	0.0542473866667	207.736.399.875	-780.874.884.969	18	23	9	3UTR		1	0	1
hsa-miR-328-3p	NM_001018050	POLR3H	3009	3041	1.0	#CAMPO!	0	0.008231435	0.368	0.52166436129	0.70428876375	-651.454.019.368	19	32	7	3UTR		1	0	1
hsa-miR-328-3p	NM_001018050	POLR3H	4119	4142	1.0	#CAMPO!	0	0.003396198	0.338	0.0542473866667	207.736.399.875	-780.874.884.969	18	23	9	3UTR		1	0	1
hsa-miR-328-3p	XM_011530260	TTC38	1829	1858	1.0	#CAMPO!	0	7,43E+00	0.397	0.0	0.0	-635.195.383.803	20	29	10	3UTR		0	1	1
hsa-miR-328-3p	XM_005263514	KCNAB2	2200	2225	1.0	#CAMPO!	1	4,60E-04	0.309	0.0	0.0	-625.120.937.538	21	25	9	3UTR		0	1	1
hsa-miR-328-3p	NM_006306	SMC1A	8659	8680	1.0	#CAMPO!	0	0.01289022	0.485	23.139.261.925	329.585.750.775	-571.431.006.138	17	21	8	3UTR	MIRT043786	1	0	1
hsa-miR-328-3p	NM_004463	FGD1	3849	3873	1.0	#CAMPO!	0	0.0001296595	0.441	0.8098696	0.56862941	-708.103.967.572	18	24	13	3UTR		1	0	1
hsa-miR-328-3p	NM_001010888	ZC3H12B	2901	2918	1.0	#CAMPO!	0	0.0005477269	0.515	0.127539557143	0.73571812625	-934.574.223.368	15	17	11	3UTR		1	0	1
hsa-miR-328-3p	NM_015686	FAM155B	1522	1542	1.0	#CAMPO!	1	2,85E-01	0.338	13.643.582	132.393.506.625	-624.613.133.204	16	20	10	3UTR		0	1	1
hsa-miR-328-3p	NM_001170931	FOXO4	2700	2720	1.0	#CAMPO!	0	0.1887423	0.441	0.874693	100.747.437.375	-128.933.657.782	16	20	7	3UTR		1	0	1
hsa-miR-328-3p	NM_023079	UBE2Z	2215	2250	1.0	#CAMPO!	1	8,19E+01	0.368	0.860231432353	0.06901222	-39.375.744.462	20	35	15	3UTR		0	1	1
hsa-miR-328-3p	NM_001171811	GBA	1929	1955	1.0	#CAMPO!	1	0.0002157632	0.397	224.464.577.273	3.072.174.845	-676.234.892.161	17	21	8	3UTR		1	0	1
hsa-miR-328-3p	NM_001171812	GBA	1703	1729	1.0	#CAMPO!	1	0.0002157632	0.397	0.0680112727273	33.806.948.535	-676.234.892.161	17	21	8	3UTR		1	0	1
hsa-miR-328-3p	XM_017002481	TOMM40L	1487	1513	1.0	#CAMPO!	1	0.0002526914	0.397	0.0	0.0	-834.076.741.404	19	26	10	3UTR		0	1	1
hsa-miR-328-3p	NM_001135240	C1orf226	1858	1881	1.0	#CAMPO!	1	9,11E-01	0.441	0.0	0.0	-490.607.308.676	17	23	12	3UTR		1	0	1
hsa-miR-328-3p	NM_001085375	C1orf226	1828	1851	1.0	#CAMPO!	1	9,11E-01	0.441	#CAMPO!	#CAMPO!	-490.607.308.676	17	23	12	3UTR		1	0	1
hsa-miR-328-3p	NM_001184939	EPB41L5	3690	3717	1.0	#CAMPO!	0	0.0008472924	0.471	0.125991031818	0.19220456875	-696.959.672.116	20	27	9	3UTR		0	1	1
hsa-miR-328-3p	NM_173557	RNF152	1025	1058	1.0	#CAMPO!	1	0.002915706	0.456	442.109.376.875	397.829.911.625	-379.332.483.736	18	33	7	3UTR		1	0	1
hsa-miR-328-3p	NM_152667	NANP	1422	1450	1.0	#CAMPO!	0	0.005512238	0.603	0.0297755703704	0.0135099475	-651.454.019.368	15	28	12	3UTR		0	1	1
hsa-miR-328-3p	NM_152667	NANP	1602	1625	1.0	#CAMPO!	0	0.0001032571	0.5	0.5302174	0.27785527125	-918.533.651.699	18	23	5	3UTR		0	1	1
hsa-miR-328-3p	NM_178580	HM13	1576	1619	1.0	#CAMPO!	0	1,52E-01	0.368	0.263488086667	#CAMPO!	-583.853.320.739	19	38	11	3UTR		1	0	1
hsa-miR-328-3p	NM_178581	HM13	1520	1563	1.0	#CAMPO!	0	1,52E-01	0.368	0.263488086667	#CAMPO!	-583.853.320.739	19	38	11	3UTR		1	0	1
hsa-miR-328-3p	NM_030789	HM13	1373	1416	1.0	#CAMPO!	0	1,52E-01	0.368	0.263488086667	#CAMPO!	-583.853.320.739	19	38	11	3UTR		1	0	1
hsa-miR-328-3p	NM_001258331	EPB41L1	3687	3706	1.0	#CAMPO!	1	5,46E+00	0.471	11.448.415	125.657.006.838	-111.285.785.044	17	19	16	3UTR		1	0	1
hsa-miR-328-3p	NM_001258330	EPB41L1	3460	3479	1.0	#CAMPO!	1	5,46E+00	0.471	11.448.415	125.657.006.838	-111.285.785.044	17	19	16	3UTR		1	0	1
hsa-miR-328-3p	NM_177996	EPB41L1	3682	3701	1.0	#CAMPO!	1	5,46E+00	0.471	11.448.415	125.657.006.838	-111.285.785.044	17	19	16	3UTR		1	0	1
hsa-miR-328-3p	NM_001258329	EPB41L1	4042	4061	1.0	#CAMPO!	1	5,46E+00	0.471	11.448.415	125.657.006.838	-111.285.785.044	17	19	16	3UTR		1	0	1
hsa-miR-328-3p	NM_012156	EPB41L1	3991	4010	1.0	#CAMPO!	1	5,46E+00	0.471	11.448.415	125.657.006.838	-111.285.785.044	17	19	16	3UTR		1	0	1
hsa-miR-328-3p	NM_020338	ZMIZ1	4477	4503	1.0	#CAMPO!	1	3,18E+01	0.368	0.7110917	0.1068583825	-113.982.828.439	17	21	10	3UTR		0	1	1
hsa-miR-328-3p	XM_011539980	ZMIZ1	3791	3817	1.0	#CAMPO!	1	3,18E+01	0.368	0.0	0.0	-113.982.828.439	17	21	10	3UTR		0	1	1
hsa-miR-328-3p	NM_005779	LHFPL2	4788	4804	1.0	#CAMPO!	1	1,80E+01	0.412	0.312047236364	0.1375896075	-75.174.268.361	14	16	11	3UTR		1	0	1
hsa-miR-328-3p	NM_152686	DNAJC18	2733	2751	1.0	#CAMPO!	1	2,11E+00	0.485	0.425905708824	0.17424716675	-417.062.352.651	15	18	9	3UTR		1	0	1
hsa-miR-328-3p	NM_002336	LRP6	5048	5069	1.0	#CAMPO!	0	0.009498038	0.515	1.921.464.525	1.968.451.085	-698.341.421.122	18	21	8	3UTR		0	1	1
hsa-miR-328-3p	NM_030640	DUSP16	4603	4637	1.0	#CAMPO!	1	0.000947979	0.515	15.017.235	173.343.095.538	-479.441.436.372	18	21	9	3UTR		1	0	1
hsa-miR-328-3p	NM_030640	DUSP16	2966	2986	1.0	#CAMPO!	0	0.002018022	0.574	136.873.176.923	132.344.887.844	-107.522.443.297	18	20	13	3UTR		1	0	1
hsa-miR-328-3p	XM_011520680	TSPAN11	1546	1589	1.0	#CAMPO!	1	4,51E-01	0.426	0.0	0.0	-39.375.744.462	20	24	17	3UTR		0	1	1
hsa-miR-328-3p	XM_005269218	FMNL3	12629	12652	1.0	#CAMPO!	1	3,01E-01	0.353	0.0	0.0	-495.700.071.937	19	23	10	3UTR		1	0	1
hsa-miR-328-3p	XM_005269218	FMNL3	11577	11613	1.0	#CAMPO!	1	2,83E+01	0.324	0.0	0.0	-39.375.744.462	19	36	9	3UTR		1	0	1
hsa-miR-328-3p	NM_198900	FMNL3	3226	3257	1.0	#CAMPO!	1	2,40E+00	0.397	0.198894875	#CAMPO!	-495.700.071.937	19	26	10	3UTR		1	0	1
hsa-miR-328-3p	NM_022347	TOR1AIP2	7303	7330	1.0	#CAMPO!	0	0.0003009047	0.515	23.623.391.875	198.104.699.375	-549.511.392.051	20	27	7	3UTR		0	1	1
hsa-miR-328-3p	NM_030806	C1orf21	8203	8224	1.0	#CAMPO!	1	0.0001821078	0.544	0.124212523077	0.10819812125	-592.549.935.993	18	21	8	3UTR		0	1	1
hsa-miR-328-3p	NM_000299	PKP1	2693	2727	1.0	#CAMPO!	1	0.0002790161	0.441	123.432.263.636	148.840.886.238	-495.700.071.937	19	26	15	3UTR		0	1	1
hsa-miR-328-3p	NM_001005337	PKP1	2630	2664	1.0	#CAMPO!	1	0.0002790161	0.441	123.432.263.636	148.840.886.238	-495.700.071.937	19	26	15	3UTR		0	1	1
hsa-miR-328-3p	XM_005244966	PLEKHA6	5023	5047	1.0	#CAMPO!	0	1,31E+00	0.397	0.0	0.0	-123.311.403.643	18	24	11	3UTR		1	0	1
hsa-miR-328-3p	NM_005076	CNTN2	4531	4557	1.0	#CAMPO!	1	0.004293936	0.426	0.113133476	#CAMPO!	-495.700.071.937	18	26	13	3UTR		0	1	1
hsa-miR-328-3p	XM_017002198	CNTN2	4744	4768	1.0	#CAMPO!	1	3,54E+01	0.471	0.0	0.0	-495.700.071.937	20	24	11	3UTR		0	1	1
hsa-miR-328-3p	XM_017002198	CNTN2	4512	4538	1.0	#CAMPO!	1	0.004293936	0.426	0.0	0.0	-495.700.071.937	18	26	13	3UTR		0	1	1
hsa-miR-328-3p	NM_017451	BAIAP2	2462	2481	1.0	#CAMPO!	0	1,73E-02	0.426	-11.226.968	#CAMPO!	-798.902.299.433	16	19	14	3UTR		0	1	1
hsa-miR-328-3p	NM_178520	TMEM105	1042	1060	1.0	#CAMPO!	1	0.0003443978	0.353	0.0	0.0	-499.396.410.445	15	18	8	3UTR		0	1	1
hsa-miR-328-3p	XM_017012656	TTYH3	4246	4289	1.0	#CAMPO!	1	1,50E-01	0.368	0.0	0.0	-39.375.744.462	18	22	9	3UTR		0	1	1
hsa-miR-328-3p	NM_000162	GCK	2559	2588	1.0	#CAMPO!	1	2,10E+00	0.353	0.27446475	#CAMPO!	-628.309.471.711	16	19	11	3UTR		0	1	1
hsa-miR-328-3p	NM_033507	GCK	2238	2267	1.0	#CAMPO!	1	2,10E+00	0.353	0.16368425	105.861.940.175	-628.309.471.711	16	19	11	3UTR		0	1	1
hsa-miR-328-3p	NM_033508	GCK	2362	2391	1.0	#CAMPO!	1	2,10E+00	0.353	0.16368425	0.18681623875	-628.309.471.711	16	19	11	3UTR		0	1	1
hsa-miR-328-3p	NM_001135651	EIF2AK2	3339	3378	1.0	#CAMPO!	1	0.001255097	0.456	0.270952878947	0.2260877205	-39.375.744.462	20	39	9	3UTR		0	1	1
hsa-miR-328-3p	NM_002759	EIF2AK2	3573	3612	1.0	#CAMPO!	1	0.001255097	0.456	124.375.774.211	0.54908482675	-39.375.744.462	20	39	9	3UTR		0	1	1
hsa-miR-328-3p	NM_001135652	EIF2AK2	2909	2948	1.0	#CAMPO!	1	0.001255097	0.456	0.231728744737	0.20878163925	-39.375.744.462	20	39	9	3UTR		0	1	1
hsa-miR-328-3p	XM_011528524	CHRNA4	3071	3130	1.0	#CAMPO!	1	2,30E-02	0.338	0.0	0.0	-39.375.744.462	18	26	8	3UTR		0	1	1
hsa-miR-328-3p	NM_004588	SCN2B	1144	1174	1.0	#CAMPO!	1	1,58E+01	0.309	0.206404634783	#CAMPO!	-379.332.483.736	19	25	10	3UTR		1	0	1
hsa-miR-328-3p	NM_004588	SCN2B	2629	2653	1.0	#CAMPO!	0	0.1465033	0.382	0.938880631579	0.000880595	-852.713.619.547	19	24	10	3UTR		1	0	1
hsa-miR-328-3p	NM_001286563	GRAMD1B	5055	5080	1.0	#CAMPO!	0	8,58E+00	0.441	#CAMPO!	#CAMPO!	-651.454.019.368	17	25	12	3UTR		1	0	1
hsa-miR-328-3p	NM_001286563	GRAMD1B	7603	7624	1.0	#CAMPO!	1	0.0005315068	0.426	0.855511461538	0.71917015	-522.670.505.887	18	21	9	3UTR		1	0	1
hsa-miR-328-3p	NM_020716	GRAMD1B	5034	5059	1.0	#CAMPO!	0	8,58E+00	0.441	#CAMPO!	#CAMPO!	-651.454.019.368	17	25	12	3UTR		1	0	1
hsa-miR-328-3p	NM_020716	GRAMD1B	7582	7603	1.0	#CAMPO!	1	0.0005315068	0.426	0.855511461538	0.71917015	-522.670.505.887	18	21	9	3UTR		1	0	1
hsa-miR-328-3p	XM_017018050	GRAMD1B	7329	7350	1.0	#CAMPO!	1	0.0005315068	0.426	0.0	0.0	-522.670.505.887	18	21	9	3UTR		1	0	1
hsa-miR-328-3p	NM_001286564	GRAMD1B	4764	4789	1.0	#CAMPO!	0	8,58E+00	0.441	#CAMPO!	#CAMPO!	-651.454.019.368	17	25	12	3UTR		1	0	1
hsa-miR-328-3p	NM_001286564	GRAMD1B	7312	7333	1.0	#CAMPO!	1	0.0005315068	0.426	0.855511461538	0.71917015	-522.670.505.887	18	21	9	3UTR		1	0	1
hsa-miR-328-3p	NM_032741	AGPAT1	1794	1814	1.0	#CAMPO!	1	0.0002276415	0.559	270.346.266.667	18.366.135.625	-61.995.071.877	18	20	10	3UTR		0	1	1
hsa-miR-328-3p	NM_006411	AGPAT1	2009	2029	1.0	#CAMPO!	1	0.0002276415	0.559	2.093.769	20.070.885.525	-61.995.071.877	18	20	10	3UTR		0	1	1
hsa-miR-328-3p	XM_011514234	AGPAT1	1976	1996	1.0	#CAMPO!	1	0.0002276415	0.559	0.0	0.0	-61.995.071.877	18	20	10	3UTR		0	1	1
hsa-miR-328-3p	XM_005248806	AGPAT1	2205	2225	1.0	#CAMPO!	1	0.0002276415	0.559	0.0	0.0	-61.995.071.877	18	20	10	3UTR		0	1	1
hsa-miR-328-3p	NM_001256809	GRM4	3765	3798	1.0	#CAMPO!	0	3,49E+01	0.441	#CAMPO!	0.17243827125	-926.849.284.773	19	33	10	3UTR		1	0	1
hsa-miR-328-3p	NM_001256811	GRM4	4241	4274	1.0	#CAMPO!	0	3,49E+01	0.441	291.418.547.727	34.039.313.125	-926.849.284.773	19	33	10	3UTR		1	0	1
hsa-miR-328-3p	NM_001256812	GRM4	3466	3499	1.0	#CAMPO!	0	3,49E+01	0.441	275.251.745	153.694.166.125	-926.849.284.773	19	33	10	3UTR		1	0	1
hsa-miR-328-3p	NM_001256813	GRM4	3690	3723	1.0	#CAMPO!	0	3,49E+01	0.441	0.136112022727	0.10048713375	-926.849.284.773	19	33	10	3UTR		1	0	1
hsa-miR-328-3p	XM_017010793	GRM4	3989	4022	1.0	#CAMPO!	0	3,49E+01	0.441	0.0	0.0	-926.849.284.773	19	33	10	3UTR		1	0	1
hsa-miR-328-3p	XM_017010792	GRM4	3919	3952	1.0	#CAMPO!	0	3,49E+01	0.441	0.0	0.0	-926.849.284.773	19	33	10	3UTR		1	0	1
hsa-miR-328-3p	NM_001244724	RAD23B	1863	1885	1.0	#CAMPO!	1	0.0005187848	0.647	0.79613775	20.038.359	-730.252.099.028	17	22	8	3UTR		1	0	1
hsa-miR-328-3p	NM_173690	SCAI	5228	5253	1.0	#CAMPO!	1	9,31E+00	0.382	0.453768125	0.7393554075	-465.016.475.488	19	25	10	3UTR		0	1	1
hsa-miR-328-3p	NM_021131	PTPA	2471	2509	1.0	#CAMPO!	1	5,66E+00	0.412	#CAMPO!	0.311622766	-39.375.744.462	20	27	9	3UTR		0	1	1
hsa-miR-328-3p	NM_178001	PTPA	2650	2688	1.0	#CAMPO!	1	5,66E+00	0.412	#CAMPO!	0.311622766	-39.375.744.462	20	27	9	3UTR		0	1	1
hsa-miR-328-3p	NM_178000	PTPA	2545	2583	1.0	#CAMPO!	1	5,66E+00	0.412	#CAMPO!	0.311622766	-39.375.744.462	20	27	9	3UTR		0	1	1
hsa-miR-328-3p	NM_178003	PTPA	2419	2457	1.0	#CAMPO!	1	5,66E+00	0.412	#CAMPO!	0.311622766	-39.375.744.462	20	27	9	3UTR		0	1	1
hsa-miR-328-3p	NM_001271832	PTPA	2458	2496	1.0	#CAMPO!	1	5,66E+00	0.412	#CAMPO!	0.311622766	-39.375.744.462	20	27	9	3UTR		0	1	1
hsa-miR-328-3p	NM_005268	GJB5	1226	1246	1.0	#CAMPO!	1	0.0002764345	0.456	0.020311275	#CAMPO!	-686.116.986.376	17	20	8	3UTR		0	1	1
hsa-miR-328-3p	NM_001317123	ago/01	6726	6746	1.0	#CAMPO!	1	1,49E-05	0.441	159.745.047.368	141.356.859.375	-39.375.744.462	16	20	10	3UTR	MIRT043772	1	0	1
hsa-miR-328-3p	NM_001317123	ago/01	4869	4894	1.0	#CAMPO!	0	3,79E+01	0.471	25.303.665	233.494.965	-103.164.000.308	19	25	9	3UTR	MIRT043772	1	0	1
hsa-miR-328-3p	NM_002840	PTPRF	7429	7452	1.0	#CAMPO!	1	8,84E-01	0.426	201.710.094.737	1.996.102.455	-495.700.071.937	19	23	13	3UTR		1	0	1
hsa-miR-328-3p	NM_130440	PTPRF	7402	7425	1.0	#CAMPO!	1	8,84E-01	0.426	201.710.094.737	1.996.102.455	-495.700.071.937	19	23	13	3UTR		1	0	1
hsa-miR-328-3p	NM_024825	PODNL1	2278	2301	1.0	#CAMPO!	1	9,93E+01	0.368	118.645.708.333	1.394.894.575	-499.396.410.445	20	23	18	3UTR		1	0	1
hsa-miR-328-3p	NM_017712	PGPEP1	6072	6093	1.0	#CAMPO!	1	6,66E+01	0.559	#CAMPO!	#CAMPO!	-495.700.071.937	18	21	8	3UTR		0	1	1
hsa-miR-328-3p	NM_001300927	PGPEP1	5839	5860	1.0	#CAMPO!	1	6,66E+01	0.559	#CAMPO!	#CAMPO!	-495.700.071.937	18	21	8	3UTR		0	1	1
hsa-miR-328-3p	NM_001308366	PGPEP1	6032	6053	1.0	#CAMPO!	1	6,66E+01	0.559	#CAMPO!	#CAMPO!	-495.700.071.937	18	21	8	3UTR		0	1	1
hsa-miR-328-3p	NM_134442	CREB1	6347	6388	1.0	#CAMPO!	1	0.004292872	0.529	214.153.862.069	235.187.070.312	-39.375.744.462	18	31	9	3UTR		1	0	1
hsa-miR-328-3p	NM_004379	CREB1	6305	6346	1.0	#CAMPO!	1	0.004292872	0.529	214.153.862.069	235.187.070.312	-39.375.744.462	18	31	9	3UTR		1	0	1
hsa-miR-328-3p	NM_021117	CRY2	3930	3973	1.0	#CAMPO!	1	0.001161312	0.397	0.358311377273	0.00367838625	-39.375.744.462	20	29	13	3UTR		0	1	1
hsa-miR-328-3p	NM_012434	SLC17A5	2383	2435	1.0	#CAMPO!	0	7,09E+01	0.426	350.809.533.333	284.107.823	-869.766.762.126	17	22	8	3UTR		0	1	1
hsa-miR-328-3p	NM_015344	LEPROTL1	1001	1071	1.0	#CAMPO!	1	0.001943786	0.515	0.16586987	0.96486050475	-793.229.832.461	11	13	11	3UTR		1	0	1
hsa-miR-328-3p	NM_005578	LPP	10866	10888	1.0	#CAMPO!	1	9,55E+01	0.647	0.107839911111	0.08710700375	-113.516.586.995	16	22	9	3UTR		1	0	1
hsa-miR-328-3p	NM_001167671	LPP	10809	10831	1.0	#CAMPO!	1	9,55E+01	0.647	0.107839911111	0.08710700375	-113.516.586.995	16	22	9	3UTR		1	0	1
hsa-miR-328-3p	NM_130830	LRRC15	5546	5583	1.0	#CAMPO!	0	0.0002395146	0.412	14.412.648	105.112.185.875	-635.195.383.803	18	37	10	3UTR		0	1	1
hsa-miR-328-3p	NM_001135057	LRRC15	5603	5640	1.0	#CAMPO!	0	0.0002395146	0.412	26.155.546	0.7148580325	-635.195.383.803	18	37	10	3UTR		0	1	1
hsa-miR-328-3p	NM_001130085	ABLIM2	1970	1993	1.0	#CAMPO!	1	2,42E-01	0.265	151.695.527.273	147.096.796	-495.700.071.937	20	23	8	3UTR		0	1	1
hsa-miR-328-3p	NM_001130084	ABLIM2	2087	2110	1.0	#CAMPO!	1	2,42E-01	0.265	151.695.527.273	147.096.796	-495.700.071.937	20	23	8	3UTR		0	1	1
hsa-miR-328-3p	NM_001308117	RBFOX1	1648	1671	1.0	#CAMPO!	0	0.173681	0.462	192.386.338.462	20.356.058.145	-780.367.080.634	17	23	8	3UTR		0	1	1
hsa-miR-328-3p	NM_001142334	RBFOX1	1856	1877	1.0	#CAMPO!	0	0.02107234	0.515	405.726	192.035.238	-14.228.189.406	17	21	8	3UTR		0	1	1
hsa-miR-328-3p	NM_145893	RBFOX1	2004	2025	1.0	#CAMPO!	0	0.02107234	0.515	405.726	192.035.238	-14.228.189.406	17	21	8	3UTR		0	1	1
hsa-miR-328-3p	NM_145891	RBFOX1	1951	1972	1.0	#CAMPO!	0	0.02107234	0.515	405.726	192.035.238	-14.228.189.406	17	21	8	3UTR		0	1	1
hsa-miR-328-3p	NM_145892	RBFOX1	1873	1894	1.0	#CAMPO!	0	0.02107234	0.515	405.726	192.035.238	-14.228.189.406	17	21	8	3UTR		0	1	1
hsa-miR-328-3p	NM_133486	MBNL3	3553	3588	1.0	#CAMPO!	0	0.0008221292	0.529	0.500976023529	0.4233906475	-954.656.246.864	15	35	10	3UTR		1	0	1
hsa-miR-328-3p	NM_018388	MBNL3	3584	3619	1.0	#CAMPO!	0	0.0008221292	0.529	0.640815235294	0.266577125	-954.656.246.864	15	35	10	3UTR		1	0	1
hsa-miR-328-3p	NM_177457	LYNX1	1708	1730	1.0	#CAMPO!	0	3,24E+00	0.294	#CAMPO!	#CAMPO!	-727.063.564.855	18	22	13	3UTR		0	1	1
hsa-miR-328-3p	XM_005251439	FBXO10	2313	2332	1.0	#CAMPO!	1	0.0001144215	0.515	0.0	0.0	-495.700.071.937	16	19	7	3UTR		0	1	1
hsa-miR-328-3p	NM_006180	NTRK2	4972	5003	1.0	#CAMPO!	0	9,68E+01	0.456	0.958621718182	0.57844584	-958.352.585.371	17	31	11	3UTR		0	1	1
hsa-miR-328-3p	NM_001018064	NTRK2	4265	4296	1.0	#CAMPO!	0	9,68E+01	0.456	0.958621718182	0.57844584	-958.352.585.371	17	31	11	3UTR		0	1	1
hsa-miR-342-3p	NM_001286555	DUSP22	1158	1187	0.961538461538	#CAMPO!	1	0.001875789	0.309	0.0890906666667	#CAMPO!	-124.080.483.578	18	29	9	3UTR		0	1	1
hsa-miR-342-3p	NM_015589	SAMD4A	2674	2698	0.961538461538	#CAMPO!	1	0.08441463	0.5	100.177.455.556	1.097.155.505	-518.008.091.453	20	24	9	3UTR		1	0	1
hsa-miR-342-3p	NM_001161576	SAMD4A	2410	2434	0.961538461538	#CAMPO!	1	0.08441463	0.5	100.177.455.556	1.097.155.505	-518.008.091.453	20	24	9	3UTR		1	0	1
hsa-miR-342-3p	NM_001161577	SAMD4A	1411	1435	0.961538461538	#CAMPO!	1	0.08441463	0.5	100.177.455.556	1.097.155.505	-518.008.091.453	20	24	9	3UTR		1	0	1
hsa-miR-342-3p	NM_005629	SLC6A8	2781	2808	0.961538461538	#CAMPO!	0	6,66E+01	0.515	103.317.866.667	0.23974687375	-140.402.262.382	16	27	9	3UTR		0	1	1
hsa-miR-342-3p	NM_001142806	SLC6A8	2330	2357	0.961538461538	#CAMPO!	0	6,66E+01	0.515	103.317.866.667	0.23974687375	-140.402.262.382	16	27	9	3UTR		0	1	1
hsa-miR-342-3p	NM_001165899	PDE4D	7818	7829	0.961538461538	#CAMPO!	1	0.01147928	0.529	40.301.472	202.830.250.125	-132.236.214.019	10	11	10	3UTR		0	1	1
hsa-miR-342-3p	NM_001289133	BTBD7	6288	6317	0.974358974359	#CAMPO!	1	0.0005996467	0.574	606.609.026.316	5.397.734.045	-778.177.519.478	20	29	9	3UTR		1	0	1
hsa-miR-342-3p	NM_001002860	BTBD7	7556	7585	0.974358974359	#CAMPO!	1	0.0005996467	0.574	4.976.079	561.521.197.125	-778.177.519.478	20	29	9	3UTR		1	0	1
hsa-miR-342-3p	NM_001271855	GPR176	3183	3215	0.974358974359	#CAMPO!	1	0.01077242	0.485	487.174.383.871	5.459.708.275	-495.700.071.937	20	32	10	3UTR		0	1	1
hsa-miR-342-3p	NM_152342	CDYL2	3066	3093	0.978021978022	#CAMPO!	1	0.2290891	0.515	155.860.569.231	0.781250775	-499.396.410.445	21	27	8	3UTR		1	0	1
hsa-miR-342-3p	NM_001258401	SLC4A8	8597	8628	1.0	#CAMPO!	0	0.0005997783	0.485	#CAMPO!	#CAMPO!	-123.929.805.843	16	20	9	3UTR		0	1	1
hsa-miR-342-3p	NM_024068	NABP2	1339	1352	1.0	#CAMPO!	1	0.0001454074	0.559	0.458563858333	0.45661603125	-705.204.361.694	12	13	12	3UTR	MIRT043716	0	1	1
hsa-miR-342-3p	NM_001319655	OSBPL8	5878	5919	1.0	#CAMPO!	0	0.004439562	0.721	323.343.322.091	282.199.805	-724.998.975.393	16	18	16	3UTR		0	1	1
hsa-miR-342-3p	XM_006719224	OSBPL8	5952	5993	1.0	#CAMPO!	0	0.004439562	0.721	0.0	0.0	-724.998.975.393	16	18	16	3UTR		0	1	1
hsa-miR-342-3p	NM_001286555	DUSP22	1398	1420	1.0	#CAMPO!	1	0.0006907144	0.5	#CAMPO!	#CAMPO!	-121.108.731.526	16	22	9	3UTR		0	1	1
hsa-miR-342-3p	NM_001242629	GFOD1	1720	1757	1.0	#CAMPO!	1	0.001203176	0.574	0.621590363636	0.1048096175	-623.647.057.278	17	22	8	3UTR		0	1	1
hsa-miR-342-3p	NM_014572	LATS2	4310	4358	1.0	#CAMPO!	1	0.0004430819	0.544	196.383.990.833	191.255.915.375	-39.375.744.462	23	38	9	3UTR		0	1	1
hsa-miR-342-3p	NM_014572	LATS2	4552	4575	1.0	#CAMPO!	0	0.05005808	0.559	124.313.792.857	123.015.628.375	-659.337.077.999	14	18	7	3UTR		0	1	1
hsa-miR-342-3p	NM_001146216	TACC1	7507	7532	1.0	#CAMPO!	1	0.0006977599	0.397	0.940639688889	0.77849965125	-120.871.082.598	19	25	9	3UTR	MIRT043739	1	0	1
hsa-miR-342-3p	NM_006283	TACC1	7561	7586	1.0	#CAMPO!	1	0.0006977599	0.397	0.940639688889	0.77849965125	-120.871.082.598	19	25	9	3UTR	MIRT043739	1	0	1
hsa-miR-342-3p	NM_001122824	TACC1	6331	6356	1.0	#CAMPO!	1	0.0006977599	0.397	0.940639688889	0.77849965125	-120.871.082.598	19	25	9	3UTR	MIRT043739	1	0	1
hsa-miR-342-3p	XM_017007097	TFDP2	2113	2133	1.0	#CAMPO!	0	0.0004341158	0.632	0.0	0.0	-977.961.154.894	17	20	11	3UTR		1	0	1
hsa-miR-342-3p	NM_001178140	TFDP2	1597	1617	1.0	#CAMPO!	0	0.0004341158	0.632	#CAMPO!	0.0735804875	-977.961.154.894	17	20	11	3UTR		1	0	1
hsa-miR-342-3p	NM_007107	SSR3	2915	2946	1.0	#CAMPO!	1	0.000467012	0.632	0.390445333333	0.4491651825	-402.637.391.766	14	17	9	3UTR		0	1	1
hsa-miR-342-3p	NM_001308197	SSR3	2954	2985	1.0	#CAMPO!	1	0.000467012	0.632	0.53856642	0.560255675	-402.637.391.766	14	17	9	3UTR		0	1	1
hsa-miR-342-3p	NM_001308204	SSR3	2780	2811	1.0	#CAMPO!	1	0.000467012	0.632	0.149221213333	0.53089617375	-402.637.391.766	14	17	9	3UTR		0	1	1
hsa-miR-342-3p	NM_001308205	SSR3	2804	2835	1.0	#CAMPO!	1	0.000467012	0.632	0.7374716	0.24920231625	-402.637.391.766	14	17	9	3UTR		0	1	1
hsa-miR-342-3p	NM_170713	RASSF1	995	1019	1.0	#CAMPO!	1	5,66E+00	0.338	366.906.971.429	3.523.826.415	-131.672.628.108	13	18	7	3UTR		1	0	1
hsa-miR-342-3p	NM_003342	UBE2G1	2334	2381	1.0	#CAMPO!	1	0.03353475	0.574	250.742.632.222	24.672.231.075	-64.692.115.272	16	21	9	3UTR		1	0	1
hsa-miR-342-3p	NM_020772	NUFIP2	9023	9058	1.0	#CAMPO!	1	8,60E+01	0.618	195.381.145.455	32.505.632.675	-531.550.453.033	15	18	11	3UTR		0	1	1
hsa-miR-342-3p	NM_022727	TRMT2A	2503	2549	1.0	#CAMPO!	1	0.0005282535	0.471	0.0936621753846	0.115990503	-681.899.453.664	18	21	13	3UTR		1	0	1
hsa-miR-342-3p	NM_001257994	TRMT2A	2525	2571	1.0	#CAMPO!	1	0.0005282535	0.471	0.0936621753846	0.115990503	-681.899.453.664	18	21	13	3UTR		1	0	1
hsa-miR-342-3p	NM_001009880	KIAA0930	2075	2093	1.0	#CAMPO!	1	0.00378044	0.441	#CAMPO!	#CAMPO!	-129.905.723.216	16	18	9	3UTR		0	1	1
hsa-miR-342-3p	NM_015264	KIAA0930	2147	2165	1.0	#CAMPO!	1	0.00378044	0.441	#CAMPO!	#CAMPO!	-129.905.723.216	16	18	9	3UTR		0	1	1
hsa-miR-342-3p	XM_011530017	KIAA0930	2110	2128	1.0	#CAMPO!	1	0.00378044	0.441	0.0	0.0	-129.905.723.216	16	18	9	3UTR		0	1	1
hsa-miR-342-3p	XM_017017391	KDM2A	4993	5021	1.0	#CAMPO!	1	0.009366876	0.574	0.0	0.0	-490.607.308.676	19	28	9	3UTR		1	0	1
hsa-miR-342-3p	XM_005257746	FBXL20	10163	10202	1.0	#CAMPO!	1	7,55E+01	0.412	0.0	0.0	-1.423.307.879	16	24	9	3UTR		1	0	1
hsa-miR-342-3p	NM_001184906	FBXL20	9876	9915	1.0	#CAMPO!	1	7,55E+01	0.412	594.940.222.222	53.677.671.375	-1.423.307.879	16	24	9	3UTR		1	0	1
hsa-miR-342-3p	NM_032875	FBXL20	9972	10011	1.0	#CAMPO!	1	7,55E+01	0.412	594.940.222.222	53.677.671.375	-1.423.307.879	16	24	9	3UTR		1	0	1
hsa-miR-342-3p	NM_016835	MAPT	2608	2633	1.0	#CAMPO!	0	0.09125685	0.529	0.4789704	#CAMPO!	-14.228.189.406	18	25	9	3UTR		0	1	1
hsa-miR-342-3p	NM_177398	LMX1A	3319	3339	1.0	#CAMPO!	0	0.006211461	0.647	0.362848785714	0.4339167425	-136.655.996.435	17	20	14	3UTR	MIRT612812	1	0	1
hsa-miR-342-3p	NM_206925	CA12	1616	1679	1.0	#CAMPO!	1	0.03329304	0.574	0.09248534	0.0994282075	-108.446.017.915	15	20	10	3UTR		1	0	1
hsa-miR-342-3p	NM_001218	CA12	1649	1712	1.0	#CAMPO!	1	0.03329304	0.574	0.51838043	#CAMPO!	-108.446.017.915	15	20	10	3UTR		1	0	1
hsa-miR-342-3p	NM_001030005	CPLX3	1237	1285	1.0	#CAMPO!	1	0.0005378616	0.382	10.052.192	0.80489141275	-101.091.522.312	19	24	10	3UTR		0	1	1
hsa-miR-342-3p	NM_001199760	ST20-MTHFS	2140	2155	1.0	#CAMPO!	1	0.003387898	0.706	2.595.681	1.718.183.655	-134.976.292.297	14	15	14	3UTR		0	1	1
hsa-miR-342-3p	NM_006441	MTHFS	2194	2209	1.0	#CAMPO!	1	0.003387898	0.706	0.936467044444	18.305.016.825	-134.976.292.297	14	15	14	3UTR		0	1	1
hsa-miR-342-3p	NM_000945	PPP3R1	2002	2021	1.0	#CAMPO!	1	0.001277259	0.647	741.014.875	5.748.819.625	-623.647.057.278	16	19	8	3UTR		0	1	1
hsa-miR-342-3p	NM_000945	PPP3R1	2420	2442	1.0	#CAMPO!	0	0.0003544053	0.485	683.186.716.667	5.824.686.435	-145.178.841.014	15	22	6	3UTR		0	1	1
hsa-miR-342-3p	NM_058241	CCNT2	3286	3303	1.0	#CAMPO!	1	0.002101768	0.647	16.586.975	23.168.237.225	-61.995.071.877	14	17	7	3UTR		1	0	1
hsa-miR-342-3p	NM_001241	CCNT2	3185	3202	1.0	#CAMPO!	1	0.002101768	0.647	16.586.975	23.168.237.225	-61.995.071.877	14	17	7	3UTR		1	0	1
hsa-miR-342-3p	NM_000684	ADRB1	2797	2822	1.0	#CAMPO!	1	0.01774165	0.632	384.502	289.981.191.875	-129.905.723.216	15	25	10	3UTR		0	1	1
hsa-miR-342-3p	NM_001244364	ARHGEF28	4327	4344	1.0	#CAMPO!	0	0.05885069	0.721	0.73035510625	108.755.784.625	-954.656.246.864	15	17	8	3UTR		0	1	1
hsa-miR-342-3p	XM_006714729	P4HA2	1993	2011	1.0	#CAMPO!	1	4,71E+01	0.426	0.0	0.0	-12.417.709.117	14	18	8	3UTR		1	0	1
hsa-miR-342-3p	XM_006714729	P4HA2	2124	2143	1.0	#CAMPO!	1	0.001162581	0.574	0.0	0.0	-782.876.005.055	16	19	8	3UTR		1	0	1
hsa-miR-342-3p	XM_005272119	P4HA2	2318	2336	1.0	#CAMPO!	1	4,71E+01	0.426	0.0	0.0	-12.417.709.117	14	18	8	3UTR		1	0	1
hsa-miR-342-3p	XM_005272119	P4HA2	2449	2468	1.0	#CAMPO!	1	0.001162581	0.574	0.0	0.0	-782.876.005.055	16	19	8	3UTR		1	0	1
hsa-miR-342-3p	NM_001142599	P4HA2	2108	2127	1.0	#CAMPO!	1	0.001162581	0.574	#CAMPO!	0.220812965	-782.876.005.055	16	19	8	3UTR		1	0	1
hsa-miR-342-3p	NM_004199	P4HA2	2313	2331	1.0	#CAMPO!	1	4,71E+01	0.426	#CAMPO!	#CAMPO!	-12.417.709.117	14	18	8	3UTR		1	0	1
hsa-miR-342-3p	NM_004199	P4HA2	2444	2463	1.0	#CAMPO!	1	0.001162581	0.574	#CAMPO!	0.22997640125	-782.876.005.055	16	19	8	3UTR		1	0	1
hsa-miR-342-3p	NM_001017973	P4HA2	2307	2325	1.0	#CAMPO!	1	4,71E+01	0.426	#CAMPO!	#CAMPO!	-12.417.709.117	14	18	8	3UTR		1	0	1
hsa-miR-342-3p	NM_001017973	P4HA2	2438	2457	1.0	#CAMPO!	1	0.001162581	0.574	#CAMPO!	0.22997640125	-782.876.005.055	16	19	8	3UTR		1	0	1
hsa-miR-342-3p	NM_152409	C5orf24	1062	1083	1.0	#CAMPO!	1	0.00296255	0.662	0.697006333333	0.84154898375	-109.334.012.629	16	21	9	3UTR		0	1	1
hsa-miR-342-3p	NM_001135586	C5orf24	1249	1270	1.0	#CAMPO!	1	0.00296255	0.662	0.697006333333	0.84154898375	-109.334.012.629	16	21	9	3UTR		0	1	1
hsa-miR-342-3p	NM_030640	DUSP16	5125	5179	1.0	#CAMPO!	1	0.0005734205	0.647	448.274.418.605	42.331.627	-625.120.937.538	21	54	7	3UTR		1	0	1
hsa-miR-342-3p	XM_011520818	SLCO1A2	6978	7010	1.0	#CAMPO!	1	0.001312932	0.588	0.0	0.0	-467.302.400.645	20	23	17	3UTR		0	1	1
hsa-miR-342-3p	NM_001031698	PRPF40B	2878	2894	1.0	#CAMPO!	1	1,47E-02	0.368	0.630803154545	16.350.420.525	-103.988.469.265	15	16	15	3UTR		0	1	1
hsa-miR-342-3p	NM_012272	PRPF40B	3150	3166	1.0	#CAMPO!	1	1,47E-02	0.368	0.630803154545	16.350.420.525	-103.988.469.265	15	16	15	3UTR		0	1	1
hsa-miR-342-3p	XM_011538141	PRPF40B	2701	2717	1.0	#CAMPO!	1	1,47E-02	0.368	0.0	0.0	-103.988.469.265	15	16	15	3UTR		0	1	1
hsa-miR-342-3p	NM_007084	SOX21	1965	1996	1.0	#CAMPO!	1	0.0002817496	0.515	0.250724083333	0.840969225	-681.899.453.664	14	17	12	3UTR		0	1	1
hsa-miR-342-3p	NM_001007794	CEPT1	1841	1866	1.0	#CAMPO!	1	0.003986474	0.632	2.972.406	2.335.888.825	-132.236.214.019	10	12	10	3UTR		0	1	1
hsa-miR-342-3p	NM_006090	CEPT1	1607	1632	1.0	#CAMPO!	1	0.003986474	0.632	2.972.406	2.335.888.825	-132.236.214.019	10	12	10	3UTR		0	1	1
hsa-miR-342-3p	NM_001166496	SLC16A1	3361	3377	1.0	#CAMPO!	1	0.0006956109	0.676	459.968.333.333	4.733.192.915	-1.423.307.879	13	16	9	3UTR		1	0	1
hsa-miR-342-3p	NM_207044	ENSA	734	786	1.0	#CAMPO!	1	0.02458474	0.603	0.505729051538	#CAMPO!	-552.986.392.397	16	20	13	3UTR		0	1	1
hsa-miR-342-3p	NM_207043	ENSA	782	834	1.0	#CAMPO!	1	0.02458474	0.603	0.34469906	0.196282885625	-552.986.392.397	16	20	13	3UTR		0	1	1
hsa-miR-342-3p	NM_207047	ENSA	607	650	1.0	#CAMPO!	1	0.02458474	0.603	0.237344833846	0.181454518125	-552.986.392.397	16	20	13	3UTR		0	1	1
hsa-miR-342-3p	NM_001243327	RAET1E	804	840	1.0	#CAMPO!	0	0.0296018	0.515	#CAMPO!	#CAMPO!	-129.658.437.889	16	25	7	3UTR		0	1	1
hsa-miR-342-3p	NM_153620	HOXA1	1079	1133	1.0	#CAMPO!	0	0.000812644	0.529	0.932720442857	0.35836281	-692.930.085	18	30	11	3UTR		0	1	1
hsa-miR-342-3p	NM_005522	HOXA1	1282	1336	1.0	#CAMPO!	0	0.000812644	0.529	1.106.975	0.528626095	-692.930.085	18	30	11	3UTR		0	1	1
hsa-miR-342-3p	NM_002192	INHBA	4143	4166	1.0	#CAMPO!	0	0.00840737	0.544	0.2210897	189.970.484.875	-18.411.340.352	14	16	14	3UTR		1	0	1
hsa-miR-342-3p	NM_005253	FOSL2	3810	3837	1.0	#CAMPO!	0	0.0001775212	0.529	0.73678635	0.1906289775	-761.526.882.257	19	27	10	3UTR	MIRT043735	1	0	1
hsa-miR-342-3p	NM_018027	FRMD4A	5235	5258	1.0	#CAMPO!	1	0.01377079	0.5	3.209.627	54.182.493.725	-139.449.668.534	16	23	7	3UTR		1	0	1
hsa-miR-342-3p	XM_011519747	CUL2	2595	2613	1.0	#CAMPO!	1	7,06E+01	0.544	0.0	0.0	-945.356.956.381	16	18	9	3UTR		0	1	1
hsa-miR-342-3p	NM_032023	RASSF4	1328	1347	1.0	#CAMPO!	1	0.0001165547	0.368	0.0789216444444	#CAMPO!	-982.598.372.194	16	19	11	3UTR		1	0	1
hsa-miR-342-3p	NM_017896	GID8	1433	1452	1.0	#CAMPO!	1	0.0002791112	0.574	1.016.801	108.664.670.625	-126.410.974.381	16	19	8	3UTR	MIRT437737	1	0	1
hsa-miR-342-3p	NM_014586	HUNK	4974	4997	1.0	#CAMPO!	1	0.003655571	0.544	14.256.827	0.8314444325	-105.286.051.455	16	23	8	3UTR	MIRT630686	1	0	1
hsa-miR-342-3p	NM_001166693	AFF1	5658	5680	1.0	#CAMPO!	1	0.000110212	0.529	0.0883228	#CAMPO!	-857.350.836.846	17	22	11	3UTR		1	0	1
hsa-miR-342-3p	NM_001313959	AFF1	5782	5804	1.0	#CAMPO!	1	0.000110212	0.529	0.0883228	#CAMPO!	-857.350.836.846	17	22	11	3UTR		1	0	1
hsa-miR-342-3p	NM_005935	AFF1	5766	5788	1.0	#CAMPO!	1	0.000110212	0.529	0.0883228	#CAMPO!	-857.350.836.846	17	22	11	3UTR		1	0	1
hsa-miR-342-3p	NM_001949	E2F3	4694	4721	1.0	#CAMPO!	1	0.001273327	0.515	131.014.125	150.690.397	-57.294.136.647	20	27	8	3UTR		0	1	1
hsa-miR-342-3p	NM_001243076	E2F3	4110	4137	1.0	#CAMPO!	1	0.001273327	0.515	131.014.125	150.690.397	-57.294.136.647	20	27	8	3UTR		0	1	1
hsa-miR-342-3p	NM_001198807	MSANTD3	963	978	1.0	#CAMPO!	1	0.003910607	0.515	4.219.295	4.325.084.975	-136.971.789.704	12	15	8	3UTR		1	0	1
hsa-miR-342-3p	NM_012316	KPNA6	4268	4285	1.0	#CAMPO!	1	0.0002244568	0.544	0.1630024	0.3642124175	-136.971.789.704	15	17	10	3UTR		1	0	1
hsa-miR-342-3p	XM_017004324	MAP3K20	3294	3325	1.0	#CAMPO!	0	0.00118835	0.515	0.0	0.0	-134.502.561.057	16	31	9	3UTR		0	1	1
hsa-miR-342-3p	NM_001258314	PDE1A	1679	1760	1.0	#CAMPO!	1	0.0002726461	0.603	53.447.002	368.510.245	-132.236.214.019	10	12	10	3UTR		0	1	1
hsa-miR-342-3p	NM_017759	INO80D	9928	9948	1.0	#CAMPO!	1	0.0002578138	0.647	0.436337555556	0.375051135	-1.423.307.879	15	20	9	3UTR	MIRT043718	1	0	1
hsa-miR-342-3p	NM_001025596	CELF1	1883	1906	1.0	#CAMPO!	0	0.01589357	0.515	236.972.072.727	2.170.987.715	-136.655.996.435	18	23	9	3UTR		1	0	1
hsa-miR-342-3p	NM_032511	FAXC	3557	3579	1.0	#CAMPO!	1	3,67E+01	0.559	0.62950575	0.37949780375	-592.549.935.993	18	22	12	3UTR		0	1	1
hsa-miR-342-3p	NM_016352	CPA4	2279	2298	1.0	#CAMPO!	0	0.001108772	0.426	0.6849474	#CAMPO!	-144.155.454.712	15	19	9	3UTR		0	1	1
hsa-miR-342-3p	NM_001163446	CPA4	2180	2199	1.0	#CAMPO!	0	0.001108772	0.426	0.6849474	#CAMPO!	-144.155.454.712	15	19	9	3UTR		0	1	1
hsa-miR-342-3p	NM_130842	PTPRN2	4385	4428	1.0	#CAMPO!	1	0.0001230479	0.412	1.933.622.556	138.636.606.525	-39.375.744.462	22	27	9	3UTR	MIRT712260	1	0	1
hsa-miR-342-3p	NM_130843	PTPRN2	4349	4392	1.0	#CAMPO!	1	0.0001230479	0.412	18.016.920.892	170.276.702.775	-39.375.744.462	22	27	9	3UTR	MIRT712260	1	0	1
hsa-miR-342-3p	NM_002847	PTPRN2	4436	4479	1.0	#CAMPO!	1	0.0001230479	0.412	18.016.920.892	170.276.702.775	-39.375.744.462	22	27	9	3UTR	MIRT712260	1	0	1
hsa-miR-342-3p	NM_004488	GP5	2712	2734	1.0	#CAMPO!	1	0.0001110656	0.485	0.4976701875	0.4494091475	-522.670.505.887	16	22	7	3UTR		1	0	1
hsa-miR-342-3p	NM_001130007	GSPT1	7036	7083	1.0	#CAMPO!	1	5,16E+00	0.529	0.55366809	0.171525065	-129.905.723.216	15	17	15	3UTR		1	0	1
hsa-miR-342-3p	NM_001130006	GSPT1	7012	7059	1.0	#CAMPO!	1	5,16E+00	0.529	0.27091331	0.4879862175	-129.905.723.216	15	17	15	3UTR		1	0	1
hsa-miR-342-3p	NM_002094	GSPT1	7015	7062	1.0	#CAMPO!	1	5,16E+00	0.529	0.27091331	0.4879862175	-129.905.723.216	15	17	15	3UTR		1	0	1
hsa-miR-342-3p	NM_001308230	ATXN2L	3764	3775	1.0	#CAMPO!	1	5,43E+01	0.5	127.820.875	248.131.027	-132.236.214.019	10	11	10	3UTR		0	1	1
hsa-miR-342-3p	NM_007245	ATXN2L	4292	4308	1.0	#CAMPO!	1	5,43E+01	0.5	127.820.875	248.131.027	-113.982.828.439	14	16	10	3UTR		0	1	1
hsa-miR-342-3p	NM_148414	ATXN2L	3911	3922	1.0	#CAMPO!	1	5,43E+01	0.5	127.820.875	248.131.027	-132.236.214.019	10	11	10	3UTR		0	1	1
hsa-miR-342-3p	NM_017492	ATXN2L	3746	3757	1.0	#CAMPO!	1	5,43E+01	0.5	127.820.875	248.131.027	-132.236.214.019	10	11	10	3UTR		0	1	1
hsa-miR-342-3p	NM_145714	ATXN2L	3723	3734	1.0	#CAMPO!	1	5,43E+01	0.5	127.820.875	248.131.027	-132.236.214.019	10	11	10	3UTR		0	1	1
hsa-miR-342-3p	NM_148415	ATXN2L	3692	3703	1.0	#CAMPO!	1	5,43E+01	0.5	127.820.875	248.131.027	-132.236.214.019	10	11	10	3UTR		0	1	1
hsa-miR-342-3p	NM_148416	ATXN2L	3669	3680	1.0	#CAMPO!	1	5,43E+01	0.5	127.820.875	248.131.027	-132.236.214.019	10	11	10	3UTR		0	1	1
hsa-miR-342-3p	NM_004458	ACSL4	4154	4177	1.0	#CAMPO!	1	0.0002706425	0.691	285.142.362.632	299.513.826.375	-379.332.483.736	16	21	8	3UTR		0	1	1
hsa-miR-342-3p	NM_022977	ACSL4	4466	4489	1.0	#CAMPO!	1	0.0002706425	0.691	548.468.794.737	363.818.880.125	-379.332.483.736	16	21	8	3UTR		0	1	1
hsa-miR-342-3p	NM_001170704	MBNL3	6139	6182	1.0	#CAMPO!	1	3,27E-01	0.588	150.831.115.111	2.036.322.055	-134.976.292.297	16	20	9	3UTR	MIRT547498	1	0	1
hsa-miR-342-3p	NM_133486	MBNL3	6071	6114	1.0	#CAMPO!	1	3,27E-01	0.588	223.121.608	19.680.476.175	-134.976.292.297	16	20	9	3UTR	MIRT547498	1	0	1
hsa-miR-342-3p	NM_018388	MBNL3	6102	6145	1.0	#CAMPO!	1	3,27E-01	0.588	207.057.166.667	181.744.259.725	-134.976.292.297	16	20	9	3UTR	MIRT547498	1	0	1
hsa-miR-342-3p	NM_001170703	MBNL3	5872	5915	1.0	#CAMPO!	1	3,27E-01	0.588	187.422.722.222	366.386.368.125	-134.976.292.297	16	20	9	3UTR	MIRT547498	1	0	1
hsa-miR-342-3p	NM_001184749	SLITRK4	4973	4996	1.0	#CAMPO!	0	0.3068083	0.603	333.329	3.340.267.775	-12.764.948.565	17	23	8	3UTR	MIRT632387	0	1	1
hsa-miR-342-3p	NM_001184749	SLITRK4	4736	4758	1.0	#CAMPO!	1	0.0001614063	0.662	220.006.622.222	18.611.341.875	-134.976.292.297	16	22	9	3UTR	MIRT632387	0	1	1
hsa-miR-342-3p	NM_152756	RICTOR	8380	8428	1.0	#CAMPO!	1	0.1575457	0.647	508.090.084.167	518.405.655.125	-681.899.453.664	19	25	12	3UTR		0	1	1
hsa-miR-342-3p	NM_001285439	RICTOR	8452	8500	1.0	#CAMPO!	1	0.1575457	0.647	508.090.084.167	518.405.655.125	-681.899.453.664	19	25	12	3UTR		0	1	1
hsa-miR-342-3p	NM_001104631	PDE4D	7927	7938	1.0	#CAMPO!	1	0.01147928	0.529	131.842.536	21.311.297.575	-132.236.214.019	10	11	10	3UTR		0	1	1
hsa-miR-342-3p	NM_001197218	PDE4D	7666	7677	1.0	#CAMPO!	1	0.01147928	0.529	603.438.913	460.387.759.125	-132.236.214.019	10	11	10	3UTR		0	1	1
hsa-miR-342-3p	NM_006203	PDE4D	7470	7481	1.0	#CAMPO!	1	0.01147928	0.529	620.890.526	584.269.247.875	-132.236.214.019	10	11	10	3UTR		0	1	1
hsa-miR-342-3p	NM_001197219	PDE4D	7444	7455	1.0	#CAMPO!	1	0.01147928	0.529	65.365.292	536.972.432.375	-132.236.214.019	10	11	10	3UTR		0	1	1
hsa-miR-342-3p	NM_001197223	PDE4D	7278	7289	1.0	#CAMPO!	1	0.01147928	0.529	0.40540136	1.055.653.585	-132.236.214.019	10	11	10	3UTR		0	1	1
hsa-miR-342-3p	NM_007223	GPR176	4025	4057	1.0	#CAMPO!	1	0.01077242	0.485	#CAMPO!	#CAMPO!	-495.700.071.937	20	32	10	3UTR		0	1	1
hsa-miR-342-3p	NM_001271854	GPR176	4022	4054	1.0	#CAMPO!	1	0.01077242	0.485	#CAMPO!	#CAMPO!	-495.700.071.937	20	32	10	3UTR		0	1	1
hsa-miR-342-3p	NM_001284307	ZNF106	5921	5957	1.0	#CAMPO!	0	0.004799596	0.618	1.681.554.625	15.828.696.555	-657.398.276.765	17	21	8	3UTR		0	1	1
hsa-miR-342-3p	NM_022473	ZNF106	8365	8385	1.0	#CAMPO!	0	0.004799596	0.618	3.300.836.875	30.696.161.575	-657.398.276.765	17	20	8	3UTR		0	1	1
hsa-miR-409-3p	NM_001300947	CPSF6	5666	5686	0.961538461538	#CAMPO!	0	0.007104955	0.632	109.638.568.667	112.612.143.375	-651.454.019.368	16	20	11	3UTR		0	1	1
hsa-miR-409-3p	NM_007007	CPSF6	5555	5575	0.961538461538	#CAMPO!	0	0.007104955	0.632	109.638.568.667	112.612.143.375	-651.454.019.368	16	20	11	3UTR		0	1	1
hsa-miR-409-3p	NM_001286818	KLF5	1576	1606	0.961538461538	#CAMPO!	1	0.005536673	0.471	108.029.066.667	145.207.069	-829.455.008.527	16	23	9	3UTR		0	1	1
hsa-miR-409-3p	XM_005268587	ATF7	2926	2945	1.0	#CAMPO!	0	0.07758119	0.529	0.0	0.0	-155.665.584.046	16	19	9	3UTR		0	1	1
hsa-miR-409-3p	NM_006856	ATF7	2974	2993	1.0	#CAMPO!	0	0.07758119	0.529	0.442931311111	0.60893382625	-155.665.584.046	16	19	9	3UTR		0	1	1
hsa-miR-409-3p	NM_001193460	MSRB3	1577	1616	1.0	#CAMPO!	1	0.02975709	0.618	136.165.669.355	192.922.452.838	-402.637.391.766	19	39	8	3UTR		1	0	1
hsa-miR-409-3p	NM_001031679	MSRB3	1413	1452	1.0	#CAMPO!	1	0.02975709	0.618	136.165.669.355	192.922.452.838	-402.637.391.766	19	39	8	3UTR		1	0	1
hsa-miR-409-3p	NM_198080	MSRB3	1286	1325	1.0	#CAMPO!	1	0.02975709	0.618	136.165.669.355	192.922.452.838	-402.637.391.766	19	39	8	3UTR		1	0	1
hsa-miR-409-3p	NM_001193461	MSRB3	1275	1314	1.0	#CAMPO!	1	0.02975709	0.618	136.165.669.355	192.922.452.838	-402.637.391.766	19	39	8	3UTR		1	0	1
hsa-miR-409-3p	NM_015315	LARP1	4886	4906	1.0	#CAMPO!	1	0.000117136	0.515	0.172397070909	#CAMPO!	-678.233.927.745	16	20	11	3UTR		1	0	1
hsa-miR-409-3p	NM_145648	SLC15A4	1838	1859	1.0	#CAMPO!	0	0.000203319	0.574	417.333.714.286	29.897.229.075	-920.547.381.201	17	21	11	3UTR		0	1	1
hsa-miR-409-3p	NM_014682	ST18	3976	3988	1.0	#CAMPO!	0	1,89E+00	0.485	604.530.863.636	30.840.775.575	-748.303.883.423	11	12	11	3UTR		0	1	1
hsa-miR-409-3p	NM_001198534	OXR1	1255	1270	1.0	#CAMPO!	0	0.03265866	0.618	0.0668449	0.5757619525	-162.122.836.529	13	15	11	3UTR		0	1	1
hsa-miR-409-3p	NM_001198535	OXR1	1174	1189	1.0	#CAMPO!	0	0.03265866	0.618	0.0668449	0.5757619525	-162.122.836.529	13	15	11	3UTR		0	1	1
hsa-miR-409-3p	NM_198196	CD96	2767	2788	1.0	#CAMPO!	0	0.1252624	0.691	0.0688935545455	0.10621835625	-11.449.500.686	17	21	6	3UTR		1	0	1
hsa-miR-409-3p	NM_005816	CD96	2719	2740	1.0	#CAMPO!	0	0.1252624	0.691	0.0688935545455	0.10621835625	-11.449.500.686	17	21	6	3UTR		1	0	1
hsa-miR-409-3p	NM_014779	TSC22D2	3585	3618	1.0	#CAMPO!	1	0.001448371	0.559	0.911550390625	167.038.969.625	-39.375.744.462	21	33	9	3UTR		0	1	1
hsa-miR-409-3p	NM_001300936	SRSF10	2561	2607	1.0	#CAMPO!	1	0.01541762	0.735	0.97188315	0.91192387625	-714.012.814.695	19	46	8	3UTR		1	0	1
hsa-miR-409-3p	NM_001191006	SRSF10	2564	2610	1.0	#CAMPO!	1	0.01541762	0.735	0.958151721429	0.80299001125	-714.012.814.695	19	46	8	3UTR		1	0	1
hsa-miR-409-3p	NM_001412	EIF1AX	1970	1988	1.0	#CAMPO!	0	0.001256661	0.647	0.6709792	0.26523368	-928.323.165.034	14	18	8	3UTR		0	1	1
hsa-miR-409-3p	NM_138270	ATRX	8602	8643	1.0	#CAMPO!	0	0.002077458	0.632	235.340.868.333	15.655.093	-727.063.564.855	16	20	7	3UTR		0	1	1
hsa-miR-409-3p	NM_000489	ATRX	8716	8757	1.0	#CAMPO!	0	0.002077458	0.632	135.180.528.333	21.159.595.825	-727.063.564.855	16	20	7	3UTR		0	1	1
hsa-miR-409-3p	NM_000151	G6PC	3850	3870	1.0	#CAMPO!	0	0.008987727	0.544	#CAMPO!	0.079615411	-151.575.299.472	15	20	6	3UTR		0	1	1
hsa-miR-409-3p	NM_001270397	G6PC	3773	3793	1.0	#CAMPO!	0	0.008987727	0.544	#CAMPO!	0.079615411	-151.575.299.472	15	20	6	3UTR		0	1	1
hsa-miR-409-3p	NM_001272044	RPS6KB1	2557	2577	1.0	#CAMPO!	0	0.0005139492	0.529	1.945.101	2.184.320.485	-12.371.336.944	16	20	10	3UTR		0	1	1
hsa-miR-409-3p	NM_003161	RPS6KB1	2428	2448	1.0	#CAMPO!	0	0.0005139492	0.529	1.945.101	2.184.320.485	-12.371.336.944	16	20	10	3UTR		0	1	1
hsa-miR-409-3p	NM_001272042	RPS6KB1	2359	2379	1.0	#CAMPO!	0	0.0005139492	0.529	1.945.101	2.184.320.485	-12.371.336.944	16	20	10	3UTR		0	1	1
hsa-miR-409-3p	NM_001039111	TRIM71	6627	6649	1.0	#CAMPO!	1	0.007989225	0.485	0.230054833333	0.53528517925	-75.174.268.361	18	22	9	3UTR		1	0	1
hsa-miR-409-3p	NM_014548	TMOD2	6832	6851	1.0	#CAMPO!	0	0.07843027	0.485	0.461546625	0.00604925	-177.478.525.133	15	19	6	3UTR		0	1	1
hsa-miR-409-3p	NM_001142885	TMOD2	6724	6743	1.0	#CAMPO!	0	0.07843027	0.485	0.461546625	0.00604925	-177.478.525.133	15	19	6	3UTR		0	1	1
hsa-miR-409-3p	NM_003099	SNX1	5498	5512	1.0	#CAMPO!	0	2,82E+00	0.515	#CAMPO!	#CAMPO!	-180.787.435.801	13	14	13	3UTR		0	1	1
hsa-miR-409-3p	NM_001242933	SNX1	5024	5038	1.0	#CAMPO!	0	2,82E+00	0.515	#CAMPO!	#CAMPO!	-180.787.435.801	13	14	13	3UTR		0	1	1
hsa-miR-409-3p	NM_148955	SNX1	5303	5317	1.0	#CAMPO!	0	2,82E+00	0.515	#CAMPO!	#CAMPO!	-180.787.435.801	13	14	13	3UTR		0	1	1
hsa-miR-409-3p	XM_017022364	PAQR5	1921	1977	1.0	#CAMPO!	1	0.0002155865	0.456	0.0	0.0	-614.857.955.508	17	21	11	3UTR		1	0	1
hsa-miR-409-3p	NM_004839	HOMER2	1644	1670	1.0	#CAMPO!	1	0.01575631	0.471	654.699.066.667	53.978.469.625	-75.174.268.361	18	26	8	3UTR		0	1	1
hsa-miR-409-3p	NM_199330	HOMER2	1677	1703	1.0	#CAMPO!	1	0.01575631	0.471	654.699.066.667	53.978.469.625	-75.174.268.361	18	26	8	3UTR		0	1	1
hsa-miR-409-3p	NM_016622	MRPL35	1936	1952	1.0	#CAMPO!	0	0.002432498	0.515	0.185296931	#CAMPO!	-828.966.070.132	14	16	10	3UTR		1	0	1
hsa-miR-409-3p	NM_016622	MRPL35	1434	1456	1.0	#CAMPO!	0	1,30E+00	0.515	0.31627563	#CAMPO!	-986.134.350.328	17	22	8	3UTR		1	0	1
hsa-miR-409-3p	NM_171999	SALL3	4223	4244	1.0	#CAMPO!	1	0.006179459	0.559	0.464634822222	153.160.429.375	-886.169.530.746	19	21	11	3UTR		1	0	1
hsa-miR-409-3p	NM_003972	BTAF1	6639	6656	1.0	#CAMPO!	0	0.004415594	0.618	13.459.924.375	125.093.578.938	-651.454.019.368	15	17	12	3UTR		1	0	1
hsa-miR-409-3p	NM_001105251	ZFYVE16	10294	10310	1.0	#CAMPO!	1	0.097633	0.662	0.108787436364	0.14042063125	-75.174.268.361	14	16	11	3UTR		0	1	1
hsa-miR-409-3p	NM_001284236	ZFYVE16	10220	10236	1.0	#CAMPO!	1	0.097633	0.662	0.108787436364	0.14042063125	-75.174.268.361	14	16	11	3UTR		0	1	1
hsa-miR-409-3p	NM_014733	ZFYVE16	10166	10182	1.0	#CAMPO!	1	0.097633	0.662	0.108787436364	0.14042063125	-75.174.268.361	14	16	11	3UTR		0	1	1
hsa-miR-409-3p	NM_020240	CDC42SE2	1849	1882	1.0	#CAMPO!	1	0.02351083	0.544	13.133.665.625	0.794385855	-510.125.032.822	20	33	9	3UTR		0	1	1
hsa-miR-409-3p	NM_001038702	CDC42SE2	1680	1713	1.0	#CAMPO!	1	0.02351083	0.544	13.133.665.625	0.794385855	-510.125.032.822	20	33	9	3UTR		0	1	1
hsa-miR-409-3p	NM_152686	DNAJC18	1804	1818	1.0	#CAMPO!	1	0.02738317	0.5	0.131914884615	0.110724635	-519.004.979.968	13	14	13	3UTR		0	1	1
hsa-miR-409-3p	NM_001077484	SLC38A1	3854	3875	1.0	#CAMPO!	0	0.003228731	0.632	0.153074793333	#CAMPO!	-583.853.320.739	17	21	14	3UTR		1	0	1
hsa-miR-409-3p	NM_001278388	SLC38A1	4078	4099	1.0	#CAMPO!	0	0.003228731	0.632	0.228807133333	0.0086134675	-583.853.320.739	17	21	14	3UTR		1	0	1
hsa-miR-409-3p	NM_030674	SLC38A1	4193	4214	1.0	#CAMPO!	0	0.003228731	0.632	#CAMPO!	0.0175401325	-583.853.320.739	17	21	14	3UTR		1	0	1
hsa-miR-409-3p	NM_003281	TNNI1	3305	3331	1.0	#CAMPO!	0	0.0001132383	0.426	0.0290023416667	0.32794838125	-572.816.300.081	18	26	12	3UTR		1	0	1
hsa-miR-409-3p	NM_007249	KLF12	8510	8531	1.0	#CAMPO!	1	0.01168342	0.603	233.174.928.571	24.499.585.125	-156.901.819.275	14	21	7	3UTR		1	0	1
hsa-miR-409-3p	NM_018137	PRMT6	1599	1623	1.0	#CAMPO!	0	0.04991785	0.574	#CAMPO!	0.04721253875	-113.706.700.997	18	24	11	3UTR		1	0	1
hsa-miR-409-3p	NM_031936	GPR61	2700	2749	1.0	#CAMPO!	0	0.003259532	0.515	0.81388768	0.48517637575	-841.549.895.487	14	18	10	3UTR		1	0	1
hsa-miR-409-3p	NM_153372	C1QTNF1	1518	1538	1.0	#CAMPO!	0	1,28E+00	0.471	#CAMPO!	#CAMPO!	-979.667.376.341	15	20	10	3UTR		1	0	1
hsa-miR-409-3p	NM_030968	C1QTNF1	1788	1808	1.0	#CAMPO!	0	1,28E+00	0.471	#CAMPO!	#CAMPO!	-979.667.376.341	15	20	10	3UTR		1	0	1
hsa-miR-409-3p	NM_198594	C1QTNF1	1619	1639	1.0	#CAMPO!	0	1,28E+00	0.471	#CAMPO!	#CAMPO!	-979.667.376.341	15	20	10	3UTR		1	0	1
hsa-miR-409-3p	NM_198593	C1QTNF1	1598	1618	1.0	#CAMPO!	0	1,28E+00	0.471	#CAMPO!	#CAMPO!	-979.667.376.341	15	20	10	3UTR		1	0	1
hsa-miR-409-3p	NM_001256267	MYPN	4717	4736	1.0	#CAMPO!	0	0.002003397	0.603	104.531.408.125	0.44599913125	-673.373.633.455	16	19	8	3UTR		1	0	1
hsa-miR-409-3p	NM_001256268	MYPN	5126	5145	1.0	#CAMPO!	0	0.002003397	0.603	104.531.408.125	0.44599913125	-673.373.633.455	16	19	8	3UTR		1	0	1
hsa-miR-409-3p	NM_032578	MYPN	4822	4841	1.0	#CAMPO!	0	0.002003397	0.603	104.531.408.125	0.44599913125	-673.373.633.455	16	19	8	3UTR		1	0	1
hsa-miR-409-3p	NM_001040402	DCUN1D4	3535	3557	1.0	#CAMPO!	1	0.02395427	0.676	0.0114960666667	0.21507292875	-982.598.372.194	17	22	9	3UTR		0	1	1
hsa-miR-409-3p	NM_015115	DCUN1D4	3430	3452	1.0	#CAMPO!	1	0.02395427	0.676	0.0114960666667	0.21507292875	-982.598.372.194	17	22	9	3UTR		0	1	1
hsa-miR-409-3p	NM_001287755	DCUN1D4	3431	3453	1.0	#CAMPO!	1	0.02395427	0.676	0.0114960666667	0.21507292875	-982.598.372.194	17	22	9	3UTR		0	1	1
hsa-miR-409-3p	NM_000855	GUCY1A2	6561	6582	1.0	#CAMPO!	0	6,82E+01	0.456	0.5254963525	0.159153547875	-811.766.930.252	17	21	10	3UTR		0	1	1
hsa-miR-409-3p	NM_001256424	GUCY1A2	6654	6675	1.0	#CAMPO!	0	6,82E+01	0.456	#CAMPO!	0.005140257875	-811.766.930.252	17	21	10	3UTR		0	1	1
hsa-miR-409-3p	NM_207430	C11orf88	659	687	1.0	#CAMPO!	1	0.01454069	0.676	#CAMPO!	0.37049442375	-503.583.130.569	14	16	14	3UTR		1	0	1
hsa-miR-409-3p	NM_001100388	C11orf88	578	606	1.0	#CAMPO!	1	0.01454069	0.676	#CAMPO!	0.37049442375	-503.583.130.569	14	16	14	3UTR		1	0	1
hsa-miR-409-3p	NM_001282459	C2	1328	1343	1.0	#CAMPO!	0	3,43E+00	0.456	0.28293991	#CAMPO!	-833.987.875.175	14	15	14	3UTR		0	1	1
hsa-miR-409-3p	NM_001037293	PALM2	8900	8937	1.0	#CAMPO!	0	0.0005500123	0.588	34.114.835	1.975.203.225	-782.643.663.868	20	37	8	3UTR		1	0	1
hsa-miR-409-3p	NM_053016	PALM2	9114	9151	1.0	#CAMPO!	0	0.0005500123	0.588	34.114.835	1.975.203.225	-782.643.663.868	20	37	8	3UTR		1	0	1
hsa-miR-409-3p	NM_001244896	PTBP3	3729	3742	1.0	#CAMPO!	0	0.001051232	0.618	0.860367833333	0.94621064	-674.758.927.398	12	13	12	3UTR		0	1	1
hsa-miR-409-3p	NM_173690	SCAI	3791	3811	1.0	#CAMPO!	0	0.0002927124	0.471	0.15122536	0.3655873425	-860.321.936.869	17	20	10	3UTR		1	0	1
hsa-miR-409-3p	XM_005246622	NR4A2	2879	2895	1.0	#CAMPO!	1	0.001754623	0.603	0.0	0.0	-646.951.965.308	13	16	8	3UTR		1	0	1
hsa-miR-409-3p	NM_001165964	SCN1A	7000	7019	1.0	#CAMPO!	0	0.0777235	0.588	349.348.890.909	351.855.232.375	-748.303.883.423	17	19	11	3UTR		1	0	1
hsa-miR-409-3p	NM_001040284	PAPD5	7893	7914	1.0	#CAMPO!	0	2,36E+00	0.588	11.300.306	0.98554143	-954.656.246.864	17	21	12	3UTR		1	0	1
hsa-miR-409-3p	NM_016571	LGSN	3553	3576	1.0	#CAMPO!	0	0.003496456	0.441	0.262220311765	#CAMPO!	-136.138.434.124	16	23	10	3UTR		1	0	1
hsa-miR-409-3p	NM_001033564	FAM229B	2566	2584	1.0	#CAMPO!	1	0.03903069	0.618	0.292890727273	0.17398424875	-857.350.836.846	16	18	11	3UTR		1	0	1
hsa-miR-409-3p	NM_003309	TSPYL1	2387	2407	1.0	#CAMPO!	0	0.004388792	0.5	0.191352463636	0.04691361	-136.138.434.124	15	20	6	3UTR		0	1	1
hsa-miR-409-3p	XM_005267161	L3MBTL3	2915	2934	1.0	#CAMPO!	0	0.004712554	0.632	0.0	0.0	-115.012.569.171	15	19	11	3UTR		1	0	1
hsa-miR-409-3p	NM_004430	EGR3	3462	3482	1.0	#CAMPO!	0	0.01315755	0.515	246.079.583.333	3.568.557.025	-101.176.138.614	15	20	6	3UTR		1	0	1
hsa-miR-409-3p	NM_024947	PHC3	3712	3733	1.0	#CAMPO!	1	0.0001578033	0.5	0.537285666667	0.41016751	-685.114.839.307	18	21	9	3UTR		1	0	1
hsa-miR-409-3p	XM_005247816	FXR1	2401	2447	1.0	#CAMPO!	0	0.0005122016	0.529	0.0	0.0	-674.758.927.398	16	19	12	3UTR		1	0	1
hsa-miR-409-3p	XM_017007301	FXR1	2657	2703	1.0	#CAMPO!	0	0.0005122016	0.529	0.0	0.0	-674.758.927.398	16	19	12	3UTR		1	0	1
hsa-miR-409-3p	NM_001025266	C3orf70	1591	1611	1.0	#CAMPO!	1	0.04213081	0.515	#CAMPO!	#CAMPO!	-576.291.300.428	17	20	10	3UTR		0	1	1
hsa-miR-409-3p	NM_001146267	GPR85	1677	1696	1.0	#CAMPO!	1	0.000253116	0.618	167.660.896.923	148.290.678	-576.291.300.428	13	15	13	3UTR		1	0	1
hsa-miR-409-3p	NM_001145414	CHM	670	690	1.0	#CAMPO!	1	0.02433225	0.574	0.271830875	0.111404025	-522.701.318.475	16	20	14	3UTR		0	1	1
hsa-miR-409-3p	NM_001145414	CHM	618	637	1.0	#CAMPO!	0	5,75E+01	0.456	0.309779428571	0.0869232875	-920.755.830.034	15	19	7	3UTR		0	1	1
hsa-miR-409-3p	XM_017007971	GAB1	4825	4846	1.0	#CAMPO!	0	0.004059662	0.588	0.0	0.0	-805.661.162.101	18	21	12	3UTR	MIRT735159	1	0	1
hsa-miR-409-3p	XM_011531975	NR3C2	5255	5279	1.0	#CAMPO!	1	0.005498607	0.559	0.0	0.0	-661.809.931.277	18	24	9	3UTR		1	0	1
hsa-miR-409-3p	XM_017021353	SERPINA10	4189	4211	1.0	#CAMPO!	0	4,60E+01	0.588	0.0	0.0	-106.335.773.685	17	22	9	3UTR		0	1	1
hsa-miR-409-3p	NM_017925	DENND4C	6270	6288	1.0	#CAMPO!	0	0.0001266734	0.412	0.223444666667	0.177966523	-100.445.365.347	14	18	9	3UTR		0	1	1
hsa-miR-484	NM_018996	TNRC6C	6031	6080	0.961538461538	#CAMPO!	1	0.03824267	0.471	174.226.989.167	352.783.125.125	-379.332.483.736	18	38	8	3UTR		0	1	1
hsa-miR-484	NM_001142640	TNRC6C	6139	6188	0.961538461538	#CAMPO!	1	0.03824267	0.471	174.226.989.167	352.783.125.125	-379.332.483.736	18	38	8	3UTR		0	1	1
hsa-miR-484	NM_006378	SEMA4D	3422	3447	0.961538461538	#CAMPO!	0	5,12E+00	0.382	474.438.878.947	21.971.055	-674.758.927.398	16	25	7	3UTR	MIRT042320	0	1	1
hsa-miR-484	NM_138435	FAM83F	2048	2072	0.974358974359	#CAMPO!	1	4,81E+00	0.662	0.0	0.0	-101.091.522.312	18	24	10	3UTR		0	1	1
hsa-miR-484	NM_001322950	FRMD5	4123	4155	0.974358974359	#CAMPO!	1	7,01E+01	0.515	450.340.118.519	5.241.238.405	-39.375.744.462	21	32	9	3UTR		0	1	1
hsa-miR-484	NM_032892	FRMD5	4302	4334	0.974358974359	#CAMPO!	1	7,01E+01	0.515	450.340.118.519	5.241.238.405	-39.375.744.462	21	32	9	3UTR		0	1	1
hsa-miR-484	NM_001286490	FRMD5	4058	4090	0.974358974359	#CAMPO!	1	7,01E+01	0.515	439.370.505.185	47.724.771.875	-39.375.744.462	21	32	9	3UTR		0	1	1
hsa-miR-484	XM_017019778	RBMS2	3500	3522	1.0	#CAMPO!	1	0.002030743	0.5	0.0	0.0	-701.854.427.736	17	22	8	3UTR	MIRT042145	0	1	1
hsa-miR-484	NM_014770	AGAP2	3257	3282	1.0	#CAMPO!	1	6,92E+01	0.412	3.344.788.875	2.548.575.155	-834.076.741.404	19	25	8	3UTR		0	1	1
hsa-miR-484	NM_014770	AGAP2	3378	3401	1.0	#CAMPO!	0	0.0003842479	0.338	2.525.362	23.243.410.625	-958.352.585.371	18	23	10	3UTR		0	1	1
hsa-miR-484	NM_014770	AGAP2	3848	3870	1.0	#CAMPO!	0	0.1394825	0.382	1.121.499	20.122.521.625	-119.130.472.219	16	22	9	3UTR		0	1	1
hsa-miR-484	NM_003913	PRPF4B	7298	7318	1.0	#CAMPO!	0	5,64E+01	0.618	257.688.371.429	11.720.726.125	-835.071.838.282	15	20	7	3UTR		0	1	1
hsa-miR-484	XM_006719294	MLXIP	3189	3215	1.0	#CAMPO!	1	2,07E+01	0.368	0.0	0.0	-402.637.391.766	18	26	8	3UTR		0	1	1
hsa-miR-484	XM_006719294	MLXIP	2391	2416	1.0	#CAMPO!	1	6,53E+00	0.353	0.0	0.0	-48.497.144.956	19	25	7	3UTR		0	1	1
hsa-miR-484	NM_001257181	SLC20A2	3198	3226	1.0	#CAMPO!	1	9,83E+00	0.485	58.186.688	545.967.240.375	-495.700.071.937	20	28	8	3UTR		0	1	1
hsa-miR-484	NM_001257180	SLC20A2	3567	3595	1.0	#CAMPO!	1	9,83E+00	0.485	127.431.285.185	2.188.279.705	-495.700.071.937	20	28	8	3UTR		0	1	1
hsa-miR-484	NM_001277813	YTHDF3	4545	4584	1.0	#CAMPO!	1	0.0008736616	0.5	10.569.479.875	0.8543194088	-697.192.013.303	18	29	8	3UTR		0	1	1
hsa-miR-484	NM_001277815	YTHDF3	4430	4469	1.0	#CAMPO!	1	0.0008736616	0.5	10.569.479.875	0.8543194088	-697.192.013.303	18	29	8	3UTR		0	1	1
hsa-miR-484	NM_152758	YTHDF3	4399	4438	1.0	#CAMPO!	1	0.0008736616	0.5	10.569.479.875	0.8543194088	-697.192.013.303	18	29	8	3UTR		0	1	1
hsa-miR-484	NM_001277816	YTHDF3	4313	4352	1.0	#CAMPO!	1	0.0008736616	0.5	10.569.479.875	0.8543194088	-697.192.013.303	18	29	8	3UTR		0	1	1
hsa-miR-484	NM_001277818	YTHDF3	4183	4198	1.0	#CAMPO!	1	0.0008736616	0.5	129.239.905	0.95991488065	-720.496.921.333	12	15	8	3UTR		0	1	1
hsa-miR-484	NM_001277814	YTHDF3	4323	4338	1.0	#CAMPO!	1	0.0008736616	0.5	129.239.905	0.95991488065	-720.496.921.333	12	15	8	3UTR		0	1	1
hsa-miR-484	NM_001317747	TRAT1	928	983	1.0	#CAMPO!	1	0.006444533	0.721	0.322330136364	0.11912119375	-103.988.469.265	11	13	11	3UTR	MIRT695489	0	1	1
hsa-miR-484	NM_001185106	PLCXD2	1751	1768	1.0	#CAMPO!	1	3,16E+01	0.441	#CAMPO!	#CAMPO!	-646.951.965.308	13	17	8	3UTR		0	1	1
hsa-miR-484	NM_153268	PLCXD2	1666	1683	1.0	#CAMPO!	1	3,16E+01	0.441	#CAMPO!	#CAMPO!	-646.951.965.308	13	17	8	3UTR		0	1	1
hsa-miR-484	NM_001014764	EMC6	682	725	1.0	#CAMPO!	0	0.0002203498	0.574	0.256322381818	263.424.298.375	-810.682.967.145	17	20	13	3UTR	MIRT042337	0	1	1
hsa-miR-484	NM_001030006	AP2B1	5691	5722	1.0	#CAMPO!	1	2,54E+01	0.5	0.922991486667	149.752.386.708	-39.375.744.462	21	31	8	3UTR		0	1	1
hsa-miR-484	NM_001030006	AP2B1	5617	5637	1.0	#CAMPO!	0	0.0002614953	0.485	#CAMPO!	0.79977379125	-136.508.067.975	16	20	12	3UTR		0	1	1
hsa-miR-484	NM_001282	AP2B1	5649	5680	1.0	#CAMPO!	1	2,54E+01	0.5	0.922991486667	149.752.386.708	-39.375.744.462	21	31	8	3UTR		0	1	1
hsa-miR-484	NM_001282	AP2B1	5575	5595	1.0	#CAMPO!	0	0.0002614953	0.485	#CAMPO!	0.79977379125	-136.508.067.975	16	20	12	3UTR		0	1	1
hsa-miR-484	NM_015094	HIC2	5360	5384	1.0	#CAMPO!	1	1,63E+00	0.382	192.054.863.158	179.627.740.475	-39.375.744.462	19	24	11	3UTR	MIRT042187	0	1	1
hsa-miR-484	NM_015094	HIC2	2755	2770	1.0	#CAMPO!	1	7,54E-02	0.412	152.988.757.143	0.494802675	-490.607.308.676	14	15	14	3UTR	MIRT042187	0	1	1
hsa-miR-484	XM_011530010	HIC2	5545	5569	1.0	#CAMPO!	1	1,63E+00	0.382	0.0	0.0	-39.375.744.462	19	24	11	3UTR	MIRT042187	0	1	1
hsa-miR-484	XM_011530010	HIC2	2940	2955	1.0	#CAMPO!	1	7,54E-02	0.412	0.0	0.0	-490.607.308.676	14	15	14	3UTR	MIRT042187	0	1	1
hsa-miR-484	NM_001324309	KLHL21	2897	2926	1.0	#CAMPO!	1	0.003267887	0.426	354.121.169.412	3.198.398.525	-800.485.538.994	18	29	9	3UTR		0	1	1
hsa-miR-484	NM_022778	CEP85	2549	2594	1.0	#CAMPO!	1	1,33E+01	0.397	120.778.788.889	0.31794630025	-609.222.096.393	16	18	16	3UTR		0	1	1
hsa-miR-484	NM_001319944	CEP85	2546	2591	1.0	#CAMPO!	1	1,33E+01	0.397	120.778.788.889	0.31794630025	-609.222.096.393	16	18	16	3UTR		0	1	1
hsa-miR-484	NM_001281517	CEP85	2396	2441	1.0	#CAMPO!	1	1,33E+01	0.397	120.778.788.889	0.31794630025	-609.222.096.393	16	18	16	3UTR		0	1	1
hsa-miR-484	NM_002419	MAP3K11	3286	3307	1.0	#CAMPO!	1	0.0003517307	0.412	1.722	0.897018975	-135.529.293.616	16	21	9	3UTR		0	1	1
hsa-miR-484	XM_017024551	SOCS7	4820	4841	1.0	#CAMPO!	0	0.0001005099	0.382	0.0	0.0	-651.454.019.368	16	21	10	3UTR		0	1	1
hsa-miR-484	XM_017024350	EZH1	4388	4433	1.0	#CAMPO!	1	9,57E-01	0.485	0.0	0.0	-417.062.352.651	17	24	8	3UTR		0	1	1
hsa-miR-484	NM_054022	GOSR2	1562	1580	1.0	#CAMPO!	0	2,29E-01	0.441	0.0868794142857	0.25169526775	-933.931.466.909	15	18	12	3UTR		0	1	1
hsa-miR-484	XM_017025389	GOSR2	2565	2588	1.0	#CAMPO!	0	4,33E+01	0.471	0.0	0.0	-120.073.140.335	13	17	8	3UTR		0	1	1
hsa-miR-484	NM_000334	SCN4A	5771	5815	1.0	#CAMPO!	1	0.0002508118	0.426	524.749.819.444	47.262.319.225	-39.375.744.462	20	38	11	3UTR		0	1	1
hsa-miR-484	NM_001297576	PEA15	1102	1148	1.0	#CAMPO!	1	0.002669752	0.368	126.446.794.118	148.836.269.137	-495.700.071.937	17	19	17	3UTR		0	1	1
hsa-miR-484	NM_003768	PEA15	795	841	1.0	#CAMPO!	1	0.002669752	0.368	126.446.794.118	148.836.269.137	-495.700.071.937	17	19	17	3UTR		0	1	1
hsa-miR-484	NM_001297578	PEA15	729	775	1.0	#CAMPO!	1	0.002669752	0.368	126.446.794.118	148.836.269.137	-495.700.071.937	17	19	17	3UTR		0	1	1
hsa-miR-484	NM_030916	NECTIN4	1985	2013	1.0	#CAMPO!	1	0.0252434	0.441	13.076.198	24.757.786.375	-830.380.402.897	19	28	10	3UTR		0	1	1
hsa-miR-484	NM_001286490	FRMD5	2211	2265	1.0	#CAMPO!	0	0.05148594	0.721	0.0221958630435	0.657268155	-549.511.392.051	20	54	8	3UTR		0	1	1
hsa-miR-484	XM_005254730	FRMD5	3311	3343	1.0	#CAMPO!	1	7,01E+01	0.515	0.0	0.0	-39.375.744.462	21	32	9	3UTR		0	1	1
hsa-miR-484	NM_030805	LMAN2L	1132	1152	1.0	#CAMPO!	0	3,92E-01	0.441	0.10873856	0.72299040125	-633.810.089.859	16	20	10	3UTR		0	1	1
hsa-miR-484	NM_001142292	LMAN2L	1165	1185	1.0	#CAMPO!	0	3,92E-01	0.441	0.227723	0.30264536275	-633.810.089.859	16	20	10	3UTR		0	1	1
hsa-miR-484	NM_002410	MGAT5	2776	2794	1.0	#CAMPO!	0	0.001039021	0.441	10.384.731	0.8334477825	-134.408.473.178	14	18	10	3UTR	MIRT786871	0	1	1
hsa-miR-484	NM_001145402	FAM71E2	3112	3130	1.0	#CAMPO!	0	0.0009314128	0.309	#CAMPO!	#CAMPO!	-106.029.521.269	15	18	11	3UTR		0	1	1
hsa-miR-484	NM_001040007	RSPO4	972	991	1.0	#CAMPO!	1	3,30E+00	0.471	#CAMPO!	0.0173285125	-379.332.483.736	15	19	8	3UTR		0	1	1
hsa-miR-484	NM_001282533	LZTS3	2911	2935	1.0	#CAMPO!	0	0.001274173	0.368	213.158.022.222	235.321.266.375	-805.661.162.101	19	24	10	3UTR		0	1	1
hsa-miR-484	XM_005260892	LZTS3	3049	3073	1.0	#CAMPO!	0	0.001274173	0.368	0.0	0.0	-805.661.162.101	19	24	10	3UTR		0	1	1
hsa-miR-484	NM_001290294	SORBS1	5994	6018	1.0	#CAMPO!	1	0.006579373	0.5	10.154.000.625	144.244.372.875	-61.995.071.877	15	17	15	3UTR		0	1	1
hsa-miR-484	NM_001290297	SORBS1	4442	4466	1.0	#CAMPO!	1	0.006579373	0.5	267.067.625	238.919.978.287	-61.995.071.877	15	17	15	3UTR		0	1	1
hsa-miR-484	NM_001034955	SORBS1	5462	5486	1.0	#CAMPO!	1	0.006579373	0.5	382.649	28.848.096.875	-61.995.071.877	15	17	15	3UTR		0	1	1
hsa-miR-484	NM_031484	MARVELD1	1612	1632	1.0	#CAMPO!	1	1,75E+00	0.456	0.0433706666667	#CAMPO!	-48.497.144.956	15	20	7	3UTR		0	1	1
hsa-miR-484	NM_005063	SCD	4474	4510	1.0	#CAMPO!	1	0.0001396783	0.544	0.7192149	0.8682712	-830.380.402.897	18	36	8	3UTR	MIRT041961	0	1	1
hsa-miR-484	XM_017018688	RAPGEF3	3126	3158	1.0	#CAMPO!	0	5,11E-01	0.456	0.0	0.0	-881.343.632.025	15	18	10	3UTR		0	1	1
hsa-miR-484	NM_152487	TMEM56	1404	1424	1.0	#CAMPO!	0	0.0005374411	0.397	0.174078825	0.045245655	-17.074.859.493	16	20	13	3UTR		0	1	1
hsa-miR-484	NM_006699	MAN1A2	8006	8037	1.0	#CAMPO!	1	0.0002463491	0.559	0.6409378625	0.1246579525	-840.585.589.311	14	16	14	3UTR		0	1	1
hsa-miR-484	NM_001256438	CABLES1	3545	3571	1.0	#CAMPO!	1	9,53E+00	0.368	0.217926168	#CAMPO!	-379.332.483.736	20	26	9	3UTR	MIRT041951	0	1	1
hsa-miR-484	NM_001100619	CABLES1	4283	4309	1.0	#CAMPO!	1	9,53E+00	0.368	0.217926168	#CAMPO!	-379.332.483.736	20	26	9	3UTR	MIRT041951	0	1	1
hsa-miR-484	NM_138375	CABLES1	3566	3592	1.0	#CAMPO!	1	9,53E+00	0.368	0.217926168	#CAMPO!	-379.332.483.736	20	26	9	3UTR	MIRT041951	0	1	1
hsa-miR-484	XM_017010784	GRM1	4185	4202	1.0	#CAMPO!	1	1,50E+01	0.338	0.0	0.0	-100.806.713.214	15	17	9	3UTR		0	1	1
[truncated: 43,953 more rows]
