# Supplementary material for: Comparison of microRNA Expression Profile in Chronic Myeloid Leukemia Patients Newly Diagnosed and Treated by Allogeneic Hematopoietic Stem Cell Transplantation
Source: Front Oncol. 2020 Sep 4;10:1544. doi: 10.3389/fonc.2020.01544 (PMC7500210; doi:10.3389/fonc.2020.01544)
Supplement: Supplementary file 7 [file Data_Sheet_2.ZIP › UPREGULATED/Upregulated without 0.xlsx]

## Sheet: Upregulated without 0
mirnaid	refseqid	genesymbol	start	end	bindingp	energy	seed	accessibility	au	phylopstem	phylopflank	me	number_of_pairings	binding_region_length	longest_consecutive_pairings	position	validated	TargetScan	miRDB	soma
hsa-miR-127-3p	NM_001011553	SEPT7	1568	1609	1.0	#VALUE!	1	0.0003686508	0.588	438941967857	349883897875	-379332483736	19	34	12	3UTR	MIRT438271	1	1	2
hsa-miR-127-3p	NM_001242956	SEPT7	1463	1504	1.0	#VALUE!	1	0.0003686508	0.588	438941967857	349883897875	-379332483736	19	34	12	3UTR	MIRT438271	1	1	2
hsa-miR-127-3p	NM_138383	MTSS1L	2688	2709	1.0	#VALUE!	0	10.9743	0.368	329897142857	210278152875	-112220084244	16	21	7	3UTR		1	1	2
hsa-miR-139-5p	NM_001145648	RASGRF1	4174	4207	0.974358974359	#VALUE!	1	91.978	0.544	520422705	53475726075	-495700071937	18	28	12	3UTR		1	1	2
hsa-miR-139-5p	NM_002891	RASGRF1	4222	4255	0.974358974359	#VALUE!	1	91.978	0.544	520422705	438530175375	-495700071937	18	28	12	3UTR		1	1	2
hsa-miR-139-5p	NM_153815	RASGRF1	2644	2701	0.974358974359	#VALUE!	1	91.978	0.544	507026761538	414400709125	-495700071937	18	28	12	3UTR		1	1	2
hsa-miR-139-5p	NM_001127493	ANK2	6951	6985	0.974358974359	#VALUE!	1	0.001945865	0.603	169419727273	200216842863	-75174268361	18	21	14	3UTR		1	1	2
hsa-miR-139-5p	NM_001148	ANK2	13255	13275	0.974358974359	#VALUE!	1	0.001945865	0.603	353778181818	178870102975	-75174268361	18	20	14	3UTR		1	1	2
hsa-miR-139-5p	NM_020977	ANK2	6986	7020	0.974358974359	#VALUE!	1	0.001945865	0.603	169419727273	200216842863	-75174268361	18	21	14	3UTR		1	1	2
hsa-miR-139-5p	NM_032458	PHF6	2488	2516	0.974358974359	#VALUE!	1	89.9674	0.588	118492109091	217251125	-814121767332	18	23	11	3UTR		1	1	2
hsa-miR-139-5p	NM_001015877	PHF6	2158	2186	0.974358974359	#VALUE!	1	89.9674	0.588	118492109091	217251125	-814121767332	18	23	11	3UTR		1	1	2
hsa-miR-139-5p	NM_001142864	PIEZO1	8024	8040	0.980769230769	#VALUE!	1	0.07386407	0.588	#VALUE!	#VALUE!	-417062352651	15	16	15	3UTR		1	1	2
hsa-miR-139-5p	NM_001032283	TMPO	2879	2895	1.0	#VALUE!	1	0.152081	0.485	#VALUE!	#VALUE!	-737317722726	14	16	13	3UTR		1	1	2
hsa-miR-139-5p	NM_001307975	TMPO	2759	2775	1.0	#VALUE!	1	0.152081	0.485	#VALUE!	#VALUE!	-737317722726	14	16	13	3UTR		1	1	2
hsa-miR-139-5p	NM_001032284	TMPO	2552	2568	1.0	#VALUE!	1	0.152081	0.485	#VALUE!	#VALUE!	-737317722726	14	16	13	3UTR		1	1	2
hsa-miR-139-5p	NM_001025252	TPD52	2765	2785	1.0	#VALUE!	1	11.7402	0.618	102660966667	0.57380048	-701854427736	15	20	7	3UTR	MIRT731901	1	1	2
hsa-miR-139-5p	NM_001287143	TPD52	2792	2812	1.0	#VALUE!	1	11.7402	0.618	123160741111	0.497887445	-701854427736	15	20	7	3UTR	MIRT731901	1	1	2
hsa-miR-139-5p	NM_002268	KPNA4	6564	6587	1.0	#VALUE!	1	0.0001275341	0.515	248246853333	34534492225	-610695976654	17	23	7	3UTR		1	1	2
hsa-miR-139-5p	NM_000304	PMP22	1286	1318	1.0	#VALUE!	1	0.0001201193	0.471	440290673913	31714504075	-893173424195	20	32	13	3UTR		1	1	2
hsa-miR-139-5p	NM_003916	AP1S2	1993	2012	1.0	#VALUE!	0	0.0006677401	0.588	127734578333	311933753925	-651454019368	15	19	7	3UTR		1	1	2
hsa-miR-139-5p	NM_001272071	AP1S2	2002	2021	1.0	#VALUE!	0	0.0006677401	0.588	127734578333	311933753925	-651454019368	15	19	7	3UTR		1	1	2
hsa-miR-139-5p	NM_001683	ATP2B2	6897	6914	1.0	#VALUE!	0	0.008212752	0.603	2344566	427132710875	-619385128975	14	17	6	3UTR		1	1	2
hsa-miR-139-5p	NM_001001331	ATP2B2	7032	7049	1.0	#VALUE!	0	0.008212752	0.603	720622666667	5508706415	-619385128975	14	17	6	3UTR		1	1	2
hsa-miR-139-5p	NM_001184763	UHMK1	5931	5951	1.0	#VALUE!	1	0.006010866	0.691	0.644771333333	0.99260901	-651614379742	17	20	9	3UTR	MIRT697773	1	1	2
hsa-miR-139-5p	NM_175866	UHMK1	6272	6292	1.0	#VALUE!	1	0.006010866	0.691	0.644771333333	0.99260901	-651614379742	17	20	9	3UTR	MIRT697773	1	1	2
hsa-miR-139-5p	NM_144624	UHMK1	6183	6203	1.0	#VALUE!	1	0.006010866	0.691	0.644771333333	0.99260901	-651614379742	17	20	9	3UTR	MIRT697773	1	1	2
hsa-miR-139-5p	NM_197972	NME7	1508	1533	1.0	#VALUE!	1	0.006711737	0.647	#VALUE!	#VALUE!	-39375744462	18	25	11	3UTR		1	1	2
hsa-miR-139-5p	NM_013330	NME7	1539	1564	1.0	#VALUE!	1	0.006711737	0.647	#VALUE!	#VALUE!	-39375744462	18	25	11	3UTR		1	1	2
hsa-miR-139-5p	NM_016396	CTDSPL2	4496	4526	1.0	#VALUE!	0	0.005693	0.588	0.928972781818	0.77696256625	-83270253068	18	30	7	3UTR		1	1	2
hsa-miR-139-5p	NM_001168412	TSPAN3	1859	1885	1.0	#VALUE!	0	12.036	0.5	0.2800108	0.1903920875	-651454019368	20	26	11	3UTR		1	1	2
hsa-miR-139-5p	NM_198902	TSPAN3	1976	2002	1.0	#VALUE!	0	12.036	0.5	0.66471676	1329207525	-651454019368	20	26	11	3UTR		1	1	2
hsa-miR-139-5p	NM_005724	TSPAN3	2051	2077	1.0	#VALUE!	0	12.036	0.5	296245692	22013523125	-651454019368	20	26	11	3UTR		1	1	2
hsa-miR-139-5p	NM_000875	IGF1R	7265	7287	1.0	#VALUE!	1	0.175606	0.353	#VALUE!	#VALUE!	-117567418409	18	22	10	3UTR	MIRT006942	1	1	2
hsa-miR-139-5p	NM_001291858	IGF1R	7262	7284	1.0	#VALUE!	1	0.175606	0.353	#VALUE!	#VALUE!	-117567418409	18	22	10	3UTR	MIRT006942	1	1	2
hsa-miR-139-5p	XM_017003567	TET3	5292	5317	1.0	#VALUE!	0	0.0001265965	0.559	0.0	0.0	-108588035269	18	25	9	3UTR		1	1	2
hsa-miR-139-5p	NM_002830	PTPN4	3566	3611	1.0	#VALUE!	1	0.001216048	0.574	1002094305	21690551375	-495700071937	19	45	12	3UTR		1	1	2
hsa-miR-139-5p	NM_001243121	PDE4A	4035	4056	1.0	#VALUE!	1	0.0002681675	0.397	198642444444	0.2121979275	-661809931277	19	21	14	3UTR		1	1	2
hsa-miR-139-5p	NM_001111307	PDE4A	4125	4146	1.0	#VALUE!	1	0.0002681675	0.397	198642444444	0.2121979275	-661809931277	19	21	14	3UTR		1	1	2
hsa-miR-139-5p	NM_001111308	PDE4A	3939	3960	1.0	#VALUE!	1	0.0002681675	0.397	198642444444	0.2121979275	-661809931277	19	21	14	3UTR		1	1	2
hsa-miR-139-5p	NM_001111309	PDE4A	3834	3855	1.0	#VALUE!	1	0.0002681675	0.397	198642444444	0.2121979275	-661809931277	19	21	14	3UTR		1	1	2
hsa-miR-139-5p	NM_006202	PDE4A	3607	3628	1.0	#VALUE!	1	0.0002681675	0.397	198642444444	0.2121979275	-661809931277	19	21	14	3UTR		1	1	2
hsa-miR-139-5p	NM_000859	HMGCR	2841	2860	1.0	#VALUE!	0	0.0004042613	0.574	0.692673833333	223599416625	-12371336944	17	19	11	3UTR		1	1	2
hsa-miR-139-5p	NM_001130996	HMGCR	2682	2701	1.0	#VALUE!	0	0.0004042613	0.574	0.692673833333	223599416625	-12371336944	17	19	11	3UTR		1	1	2
hsa-miR-139-5p	NM_173797	PAPD4	4639	4676	1.0	#VALUE!	1	88.273	0.559	0.319272491125	0.0449531848375	-810843327519	15	22	8	3UTR	MIRT314522	1	1	2
hsa-miR-139-5p	NM_173797	PAPD4	2563	2580	1.0	#VALUE!	1	0.004832126	0.691	172351244	0.80510794125	-714012814695	14	17	10	3UTR	MIRT314522	1	1	2
hsa-miR-139-5p	NM_001114393	PAPD4	4605	4642	1.0	#VALUE!	1	88.273	0.559	0.319272491125	0.0449531848375	-810843327519	15	22	8	3UTR	MIRT314522	1	1	2
hsa-miR-139-5p	NM_001114393	PAPD4	2529	2546	1.0	#VALUE!	1	0.004832126	0.691	172351244	0.80510794125	-714012814695	14	17	10	3UTR	MIRT314522	1	1	2
hsa-miR-139-5p	NM_001297744	PAPD4	4593	4630	1.0	#VALUE!	1	88.273	0.559	0.319272491125	0.0449531848375	-810843327519	15	22	8	3UTR	MIRT314522	1	1	2
hsa-miR-139-5p	NM_001297744	PAPD4	2517	2534	1.0	#VALUE!	1	0.004832126	0.691	172351244	0.80510794125	-714012814695	14	17	10	3UTR	MIRT314522	1	1	2
hsa-miR-139-5p	NM_020801	ARRDC3	1586	1627	1.0	#VALUE!	0	0.001971658	0.588	226967075	125144842	-862472621059	19	29	12	3UTR		1	1	2
hsa-miR-139-5p	NM_007054	KIF3A	3435	3482	1.0	#VALUE!	0	0.0002343665	0.426	0.753876166667	0.410873927375	-952014760033	17	21	9	3UTR		1	1	2
hsa-miR-139-5p	NM_001300791	KIF3A	3516	3563	1.0	#VALUE!	0	0.0002343665	0.426	0.4845617	0.433316714875	-952014760033	17	21	9	3UTR		1	1	2
hsa-miR-139-5p	NM_153207	AEBP2	1765	1783	1.0	#VALUE!	1	0.002544441	0.603	3641844	2947162025	-773084756217	17	18	17	3UTR		1	1	2
hsa-miR-139-5p	NM_030809	CSRNP2	2835	2854	1.0	#VALUE!	1	0.00100052	0.426	157691223636	1951182765	-101091522312	15	19	7	3UTR		1	1	2
hsa-miR-139-5p	NM_030809	CSRNP2	2668	2690	1.0	#VALUE!	0	0.0005827011	0.559	0.942016777778	10677252775	-125306685339	17	22	9	3UTR		1	1	2
hsa-miR-139-5p	NM_020134	DPYSL5	2647	2662	1.0	#VALUE!	0	0.01269813	0.426	243372635	174878743	-17012402953	14	15	14	3UTR		1	1	2
hsa-miR-139-5p	NM_001253723	DPYSL5	2564	2579	1.0	#VALUE!	0	0.01269813	0.426	243372635	174878743	-17012402953	14	15	14	3UTR		1	1	2
hsa-miR-139-5p	NM_001253724	DPYSL5	2567	2582	1.0	#VALUE!	0	0.01269813	0.426	243372635	174878743	-17012402953	14	15	14	3UTR		1	1	2
hsa-miR-139-5p	NM_001271594	SESN3	3084	3101	1.0	#VALUE!	0	0.01437521	0.618	0.288005671429	0.88354320375	-128933657782	13	17	7	3UTR		1	1	2
hsa-miR-139-5p	NM_001143820	ETS1	2004	2023	1.0	#VALUE!	0	0.003784645	0.559	#VALUE!	0.07079777425	-149179459512	15	19	7	3UTR		1	1	2
hsa-miR-139-5p	NM_001162422	ETS1	1455	1474	1.0	#VALUE!	0	0.003784645	0.559	123332985714	172887145325	-149179459512	15	19	7	3UTR		1	1	2
hsa-miR-139-5p	NM_001642	APLP2	3481	3505	1.0	#VALUE!	1	0.926357	0.529	0.62787062	0.59892964125	-502746344403	20	24	9	3UTR		1	1	2
hsa-miR-139-5p	NM_001142276	APLP2	3445	3469	1.0	#VALUE!	1	0.926357	0.529	0.62787062	0.59892964125	-502746344403	20	24	9	3UTR		1	1	2
hsa-miR-139-5p	NM_001142277	APLP2	3277	3301	1.0	#VALUE!	1	0.926357	0.529	0.62787062	0.59892964125	-502746344403	20	24	9	3UTR		1	1	2
hsa-miR-139-5p	NM_001142278	APLP2	2758	2782	1.0	#VALUE!	1	0.926357	0.529	0.62787062	0.59892964125	-502746344403	20	24	9	3UTR		1	1	2
hsa-miR-139-5p	NM_001243299	APLP2	3363	3387	1.0	#VALUE!	1	0.926357	0.529	0.62787062	0.59892964125	-502746344403	20	24	9	3UTR		1	1	2
hsa-miR-139-5p	NM_001128164	ATXN1	3522	3540	1.0	#VALUE!	0	0.008153296	0.5	509819666667	25534121295	-177125289348	14	18	6	3UTR		1	1	2
hsa-miR-139-5p	NM_000332	ATXN1	3788	3828	1.0	#VALUE!	1	8.31747	0.368	0.619466509091	0.39092967	-996490262236	18	24	9	3UTR		1	1	2
hsa-miR-139-5p	NM_000332	ATXN1	3571	3589	1.0	#VALUE!	0	0.008153296	0.5	339705233333	289458553	-177125289348	14	18	6	3UTR		1	1	2
hsa-miR-139-5p	NM_001039538	MAP2	4771	4798	1.0	#VALUE!	1	0.03996869	0.544	197839391111	16182893325	-113516586995	18	27	9	3UTR		1	1	2
hsa-miR-139-5p	NM_002374	MAP2	8372	8399	1.0	#VALUE!	1	0.03996869	0.544	197839391111	16182893325	-113516586995	18	27	9	3UTR		1	1	2
hsa-miR-139-5p	NM_031845	MAP2	4304	4331	1.0	#VALUE!	1	0.03996869	0.544	197839391111	16182893325	-113516586995	18	27	9	3UTR		1	1	2
hsa-miR-139-5p	NM_006224	PITPNA	1284	1314	1.0	#VALUE!	0	0.0725625	0.412	0.7868673	0.1829027475	-88512855685	16	21	10	3UTR		1	1	2
hsa-miR-139-5p	NM_001242831	ELOVL5	703	749	1.0	#VALUE!	0	0.001016766	0.456	194626114605	0.994146613125	-548126098107	22	46	7	3UTR		1	1	2
hsa-miR-139-5p	NM_198465	NRK	5808	5838	1.0	#VALUE!	1	0.02009036	0.632	1149072	0.7778038775	-39375744462	16	18	16	3UTR		1	1	2
hsa-miR-139-5p	NM_001197219	PDE4D	4833	4882	1.0	#VALUE!	1	0.007782457	0.544	20609285625	218337659375	-624613133204	16	25	9	3UTR	MIRT734286	1	1	2
hsa-miR-139-5p	NM_001197220	PDE4D	5471	5520	1.0	#VALUE!	1	0.007782457	0.544	2758599375	28226707625	-624613133204	16	25	9	3UTR	MIRT734286	1	1	2
hsa-miR-139-5p	NM_001197223	PDE4D	4667	4716	1.0	#VALUE!	1	0.007782457	0.544	0.9642244375	0.8329759775	-624613133204	16	25	9	3UTR	MIRT734286	1	1	2
hsa-miR-139-5p	NM_005252	FOS	1840	1881	1.0	#VALUE!	1	0.02842237	0.721	4699531	2802427475	-842925875962	19	41	10	3UTR	MIRT006976	1	1	2
hsa-miR-146a-5p	NM_024949	WWC2	8104	8122	0.961538461538	#VALUE!	1	0.01713702	0.559	3316	21144	-124965397034	15	18	8	3UTR		1	1	2
hsa-miR-146a-5p	NM_001025243	IRAK1	2024	2045	0.974358974359	#VALUE!	1	0.02355591	0.471	2517117875	200657746375	-136971789704	15	21	8	3UTR	MIRT000712	1	1	2
hsa-miR-146a-5p	NM_001025242	IRAK1	2171	2192	0.974358974359	#VALUE!	1	0.02355591	0.471	2517117875	200657746375	-136971789704	15	21	8	3UTR	MIRT000712	1	1	2
hsa-miR-146a-5p	NM_001569	IRAK1	2261	2282	0.974358974359	#VALUE!	1	0.02355591	0.471	2517117875	200657746375	-136971789704	15	21	8	3UTR	MIRT000712	1	1	2
hsa-miR-146a-5p	NM_172349	NSD1	11044	11078	1.0	#VALUE!	1	0.000168574	0.426	0.6574452	103015092125	-113982828439	17	24	10	3UTR		1	1	2
hsa-miR-146a-5p	NM_022455	NSD1	11829	11863	1.0	#VALUE!	1	0.000168574	0.426	0.6574452	103015092125	-113982828439	17	24	10	3UTR		1	1	2
hsa-miR-146a-5p	NM_001005366	KDM2B	4981	5000	1.0	#VALUE!	1	0.0011852	0.618	401966888889	2706267975	-499396410445	16	19	8	3UTR	MIRT732872	1	1	2
hsa-miR-146a-5p	NM_001206998	ZNRF3	3089	3106	1.0	#VALUE!	1	0.0008856607	0.603	258462925	177834540375	-48497144956	15	17	8	3UTR		1	1	2
hsa-miR-146a-5p	NM_032173	ZNRF3	2882	2899	1.0	#VALUE!	1	0.0008856607	0.603	258462925	177834540375	-48497144956	15	17	8	3UTR		1	1	2
hsa-miR-146a-5p	XM_006721811	TANC2	8604	8625	1.0	#VALUE!	1	0.001968393	0.471	0.0	0.0	-114870823153	15	21	9	3UTR		1	1	2
hsa-miR-146a-5p	NM_013272	SLCO3A1	3626	3645	1.0	#VALUE!	0	0.002398839	0.574	218936557143	0.99421522725	-132346044262	16	19	13	3UTR		1	1	2
hsa-miR-146a-5p	NM_018181	ZNF532	6531	6550	1.0	#VALUE!	1	0.002640525	0.515	0.493163075	0.77761267125	-561866339543	18	19	18	3UTR		1	1	2
hsa-miR-146a-5p	NM_001318726	ZNF532	6449	6468	1.0	#VALUE!	1	0.002640525	0.515	0.493163075	0.77761267125	-561866339543	18	19	18	3UTR		1	1	2
hsa-miR-146a-5p	NM_001318727	ZNF532	6007	6026	1.0	#VALUE!	1	0.002640525	0.515	0.493163075	0.77761267125	-561866339543	18	19	18	3UTR		1	1	2
hsa-miR-146a-5p	NM_001318728	ZNF532	6109	6128	1.0	#VALUE!	1	0.002640525	0.515	0.493163075	0.77761267125	-561866339543	18	19	18	3UTR		1	1	2
hsa-miR-146a-5p	NM_006489	NOVA1	3761	3781	1.0	#VALUE!	0	0.01844113	0.662	107016648	128099514875	-123311403643	17	20	14	3UTR		1	1	2
hsa-miR-146a-5p	NM_002515	NOVA1	3833	3853	1.0	#VALUE!	0	0.01844113	0.662	107016648	128099514875	-123311403643	17	20	14	3UTR		1	1	2
hsa-miR-146a-5p	NM_001263	CDS1	2306	2330	1.0	#VALUE!	1	0.0006676971	0.574	0.986396222222	0.59527999	-685114839307	13	16	9	3UTR		1	1	2
hsa-miR-146a-5p	NM_018400	SCN3B	4338	4358	1.0	#VALUE!	1	0.1092478	0.559	0.471964	0.4964105175	-102545973177	15	20	10	3UTR		1	1	2
hsa-miR-146a-5p	NM_004620	TRAF6	3094	3137	1.0	#VALUE!	1	0.001804737	0.676	#VALUE!	#VALUE!	-518008091453	18	21	9	3UTR	MIRT000711	1	1	2
hsa-miR-146a-5p	NM_145803	TRAF6	3187	3230	1.0	#VALUE!	1	0.001804737	0.676	#VALUE!	#VALUE!	-518008091453	18	21	9	3UTR	MIRT000711	1	1	2
hsa-miR-150-5p	NM_021131	PTPA	1301	1323	0.961538461538	#VALUE!	0	0.004139485	0.426	0.344164916667	0.37792106875	-859573015181	17	22	7	3UTR		1	1	2
hsa-miR-150-5p	NM_178001	PTPA	1480	1502	0.961538461538	#VALUE!	0	0.004139485	0.426	0.344164916667	0.37792106875	-859573015181	17	22	7	3UTR		1	1	2
hsa-miR-150-5p	NM_178000	PTPA	1375	1397	0.961538461538	#VALUE!	0	0.004139485	0.426	0.344164916667	0.37792106875	-859573015181	17	22	7	3UTR		1	1	2
hsa-miR-150-5p	NM_178003	PTPA	1249	1271	0.961538461538	#VALUE!	0	0.004139485	0.426	0.344164916667	0.37792106875	-859573015181	17	22	7	3UTR		1	1	2
hsa-miR-150-5p	NM_001271832	PTPA	1288	1310	0.961538461538	#VALUE!	0	0.004139485	0.426	0.344164916667	0.37792106875	-859573015181	17	22	7	3UTR		1	1	2
hsa-miR-150-5p	NM_001193397	PTPA	1161	1183	0.961538461538	#VALUE!	0	0.004139485	0.426	0.344164916667	0.37792106875	-859573015181	17	22	7	3UTR		1	1	2
hsa-miR-150-5p	NM_003164	STX5	1294	1324	0.974358974359	#VALUE!	1	0.002718899	0.441	572538911111	5174556025	-499396410445	21	30	8	3UTR		1	1	2
hsa-miR-150-5p	NM_001244666	STX5	1332	1362	0.974358974359	#VALUE!	1	0.002718899	0.441	572538911111	5174556025	-499396410445	21	30	8	3UTR		1	1	2
hsa-miR-150-5p	NM_015143	METAP1	2640	2660	0.984615384615	#VALUE!	1	0.01483391	0.676	129406863333	187227338375	-891699543934	16	20	9	3UTR		1	1	2
hsa-miR-150-5p	NM_138473	SP1	2912	2932	1.0	#VALUE!	1	0.0002539562	0.544	198060921053	264497373573	-417062352651	15	20	8	3UTR	MIRT437824	1	1	2
hsa-miR-150-5p	NM_003109	SP1	2849	2869	1.0	#VALUE!	1	0.0002539562	0.544	198060921053	264497373573	-417062352651	15	20	8	3UTR	MIRT437824	1	1	2
hsa-miR-150-5p	NM_019069	WDR5B	3968	3998	1.0	#VALUE!	1	0.002702238	0.544	#VALUE!	#VALUE!	-490607308676	18	22	11	3UTR		1	1	2
hsa-miR-150-5p	NM_001017395	TMCC1	3315	3361	1.0	#VALUE!	1	0.008632509	0.691	1074338	143417114875	-75174268361	18	20	18	3UTR		1	1	2
hsa-miR-150-5p	NM_001904	CTNNB1	2693	2713	1.0	#VALUE!	0	0.646696	0.574	3022396	1532565555	-821843146267	15	20	10	3UTR		1	1	2
hsa-miR-150-5p	NM_198859	PRICKLE2	3125	3148	1.0	#VALUE!	1	0.04945134	0.632	0.720865825714	17203253885	-827609767418	17	23	7	3UTR		1	1	2
hsa-miR-150-5p	XM_011533435	PRICKLE2	2744	2767	1.0	#VALUE!	1	0.04945134	0.632	0.0	0.0	-827609767418	17	23	7	3UTR		1	1	2
hsa-miR-150-5p	XM_017005798	PRICKLE2	2849	2872	1.0	#VALUE!	1	0.04945134	0.632	0.0	0.0	-827609767418	17	23	7	3UTR		1	1	2
hsa-miR-150-5p	NM_000430	PAFAH1B1	5131	5179	1.0	#VALUE!	0	0.006982116	0.485	103403852857	122800487375	-633810089859	19	48	7	3UTR		1	1	2
hsa-miR-150-5p	XM_011524440	RETREG3	3180	3199	1.0	#VALUE!	0	0.001505433	0.515	0.0	0.0	-870703595965	14	19	6	3UTR		1	1	2
hsa-miR-150-5p	NM_005126	NR1D2	4974	4996	1.0	#VALUE!	1	0.001151143	0.618	220178401429	170609803125	-490607308676	14	16	14	3UTR		1	1	2
hsa-miR-150-5p	XM_006713451	NR1D2	4498	4520	1.0	#VALUE!	1	0.001151143	0.618	0.0	0.0	-490607308676	14	16	14	3UTR		1	1	2
hsa-miR-150-5p	NM_001198956	DCAF6	3360	3384	1.0	#VALUE!	1	0.02412472	0.676	40137425	243221181125	-124080483578	17	24	8	3UTR		1	1	2
hsa-miR-150-5p	NM_018442	DCAF6	3147	3171	1.0	#VALUE!	1	0.02412472	0.676	40137425	243221181125	-124080483578	17	24	8	3UTR		1	1	2
hsa-miR-150-5p	NM_001017977	DCAF6	3087	3111	1.0	#VALUE!	1	0.02412472	0.676	40137425	243221181125	-124080483578	17	24	8	3UTR		1	1	2
hsa-miR-150-5p	NM_001198957	DCAF6	3267	3291	1.0	#VALUE!	1	0.02412472	0.676	40137425	243221181125	-124080483578	17	24	8	3UTR		1	1	2
hsa-miR-150-5p	NM_024551	ADIPOR2	1776	1791	1.0	#VALUE!	1	11.3374	0.647	186397714286	2080435224	-634000884684	13	15	7	3UTR	MIRT133589	1	1	2
hsa-miR-150-5p	NM_022735	ACBD3	1660	1674	1.0	#VALUE!	1	0.0002771771	0.662	1008979	0.927011786625	-705204361694	12	14	9	3UTR		1	1	2
hsa-miR-150-5p	NM_207046	ENSA	660	675	1.0	#VALUE!	0	0.3307071	0.426	197504716667	23778975875	-836268107151	14	15	14	3UTR		1	1	2
hsa-miR-150-5p	NM_003718	CDK13	5484	5505	1.0	#VALUE!	0	0.0499303	0.559	264942663167	256512344	-859573015181	14	19	6	3UTR		1	1	2
hsa-miR-150-5p	NM_031267	CDK13	5304	5325	1.0	#VALUE!	0	0.0499303	0.559	264942663167	256512344	-859573015181	14	19	6	3UTR		1	1	2
hsa-miR-150-5p	NM_001136178	EGR2	2023	2049	1.0	#VALUE!	1	0.007929164	0.559	2538609	224576781	-676234892161	15	19	10	3UTR	MIRT003222	1	1	2
hsa-miR-150-5p	NM_001136179	EGR2	2065	2091	1.0	#VALUE!	1	0.007929164	0.559	2296256	248609907	-676234892161	15	19	10	3UTR	MIRT003222	1	1	2
hsa-miR-150-5p	NM_000399	EGR2	2173	2191	1.0	#VALUE!	1	0.007929164	0.559	3766518	2395217625	-676234892161	15	18	10	3UTR	MIRT003222	1	1	2
hsa-miR-150-5p	NM_005188	CBL	6090	6111	1.0	#VALUE!	1	95.7587	0.632	-10863715	#VALUE!	-684240932679	17	21	11	3UTR	MIRT054868	1	1	2
hsa-miR-150-5p	NM_002874	RAD23B	2769	2787	1.0	#VALUE!	1	0.0134833	0.574	119612670909	114770872625	-880655744877	17	18	17	3UTR		1	1	2
hsa-miR-150-5p	NM_002874	RAD23B	1716	1748	1.0	#VALUE!	1	0.007480107	0.5	232220645161	29502254125	-379332483736	21	32	9	3UTR		1	1	2
hsa-miR-150-5p	NM_001244724	RAD23B	2444	2462	1.0	#VALUE!	1	0.0134833	0.574	119612670909	114770872625	-880655744877	17	18	17	3UTR		1	1	2
hsa-miR-150-5p	NM_001244724	RAD23B	1391	1423	1.0	#VALUE!	1	0.007480107	0.5	232220645161	29502254125	-379332483736	21	32	9	3UTR		1	1	2
hsa-miR-150-5p	NM_001256401	ELOVL1	1334	1387	1.0	#VALUE!	0	50.4422	0.382	0.222818785714	0.55392358675	-750368472886	16	21	10	3UTR		1	1	2
hsa-miR-150-5p	NM_022821	ELOVL1	1415	1468	1.0	#VALUE!	0	50.4422	0.382	0.222818785714	0.55392358675	-750368472886	16	21	10	3UTR		1	1	2
hsa-miR-150-5p	NM_001256399	ELOVL1	1508	1561	1.0	#VALUE!	0	50.4422	0.382	0.728790714286	0.26432433725	-750368472886	16	21	10	3UTR		1	1	2
hsa-miR-150-5p	XM_017012659	CALU	1727	1749	1.0	#VALUE!	1	0.0003020553	0.632	0.0	0.0	-130793717931	9	11	9	3UTR		1	1	2
hsa-miR-150-5p	NM_019116	UBFD1	4595	4612	1.0	#VALUE!	1	53.0479	0.456	0.90868739375	0.3030332325	-379332483736	15	17	9	3UTR		1	1	2
hsa-miR-150-5p	NM_001256443	PRRT2	2856	2882	1.0	#VALUE!	0	0.00271262	0.426	0.500411428571	0.75438172	-944123485602	17	26	7	3UTR		1	1	2
hsa-miR-150-5p	NM_001256442	PRRT2	2429	2455	1.0	#VALUE!	0	0.00271262	0.426	0.500411428571	0.75438172	-944123485602	17	26	7	3UTR		1	1	2
hsa-miR-150-5p	NM_145239	PRRT2	2267	2293	1.0	#VALUE!	0	0.00271262	0.426	0.500411428571	0.75438172	-944123485602	17	26	7	3UTR		1	1	2
hsa-miR-150-5p	XM_017022888	PRRT2	2142	2168	1.0	#VALUE!	0	0.00271262	0.426	0.0	0.0	-944123485602	17	26	7	3UTR		1	1	2
hsa-miR-150-5p	NM_001742	CALCR	1865	1888	1.0	#VALUE!	1	0.0002756298	0.544	1168263	0.5286065625	-10872404495	16	23	8	3UTR		1	1	2
hsa-miR-150-5p	NM_001164737	CALCR	1984	2007	1.0	#VALUE!	1	0.0002756298	0.544	0.6300000625	0.74641444875	-10872404495	16	23	8	3UTR		1	1	2
hsa-miR-150-5p	NM_001164738	CALCR	1898	1921	1.0	#VALUE!	1	0.0002756298	0.544	0.85531825	1055602105	-10872404495	16	23	8	3UTR		1	1	2
hsa-miR-150-5p	NM_001271606	BASP1	1156	1175	1.0	#VALUE!	1	0.001123869	0.5	162873194444	174395090138	-379332483736	15	19	8	3UTR		1	1	2
hsa-miR-193a-5p	XM_017023740	NETO2	2252	2269	0.961538461538	#VALUE!	1	0.009183837	0.603	0.0	0.0	-124080483578	12	17	8	3UTR		1	1	2
hsa-miR-193a-5p	NM_181783	TMTC3	4509	4543	1.0	#VALUE!	1	0.001857945	0.574	0.469552952632	0.4812638825	-417062352651	15	21	8	3UTR		1	1	2
hsa-miR-193a-5p	NM_148957	TNFRSF19	3036	3062	1.0	#VALUE!	1	0.0002510568	0.632	#VALUE!	#VALUE!	-800485538994	18	26	9	3UTR		1	1	2
hsa-miR-193a-5p	NM_001204459	TNFRSF19	2822	2848	1.0	#VALUE!	1	0.0002510568	0.632	#VALUE!	#VALUE!	-800485538994	18	26	9	3UTR		1	1	2
hsa-miR-193a-5p	NM_001136265	IFFO2	5568	5584	1.0	#VALUE!	0	0.06529975	0.544	164946471429	187614850663	-607246093248	15	16	15	3UTR		1	1	2
hsa-miR-193a-5p	NM_001257198	CUL3	2573	2591	1.0	#VALUE!	1	0.0001372388	0.588	246280233333	1554701318	-592549935993	17	18	17	3UTR		1	1	2
hsa-miR-193a-5p	NM_020726	NLN	6250	6274	1.0	#VALUE!	1	4.56908	0.588	0.0489743052632	#VALUE!	-402637391766	16	24	9	3UTR	MIRT732269	1	1	2
hsa-miR-193a-5p	NM_024055	SLC30A5	997	1018	1.0	#VALUE!	0	0.0001860553	0.441	#VALUE!	#VALUE!	-894008503996	16	21	10	3UTR		1	1	2
hsa-miR-193a-5p	NM_001251969	SLC30A5	874	895	1.0	#VALUE!	0	0.0001860553	0.441	#VALUE!	#VALUE!	-894008503996	16	21	10	3UTR		1	1	2
hsa-miR-193a-5p	NM_018900	PCDHA1	5163	5187	1.0	#VALUE!	0	0.03502539	0.559	287345363636	251301255	-108813860964	20	24	11	3UTR		1	1	2
hsa-miR-193a-5p	NM_031411	PCDHA1	4371	4395	1.0	#VALUE!	0	0.03502539	0.559	287345363636	251301255	-108813860964	20	24	11	3UTR		1	1	2
hsa-miR-193a-5p	NM_018905	PCDHA2	5108	5132	1.0	#VALUE!	0	0.03502539	0.559	287345363636	251301255	-108813860964	20	24	11	3UTR		1	1	2
hsa-miR-193a-5p	NM_018906	PCDHA3	5008	5032	1.0	#VALUE!	0	0.03502539	0.559	287345363636	251301255	-108813860964	20	24	11	3UTR		1	1	2
hsa-miR-193a-5p	NM_018907	PCDHA4	5113	5137	1.0	#VALUE!	0	0.03502539	0.559	287345363636	251301255	-108813860964	20	24	11	3UTR		1	1	2
hsa-miR-193a-5p	NM_018908	PCDHA5	4966	4990	1.0	#VALUE!	0	0.03502539	0.559	287345363636	251301255	-108813860964	20	24	11	3UTR		1	1	2
hsa-miR-193a-5p	NM_018909	PCDHA6	5178	5202	1.0	#VALUE!	0	0.03502539	0.559	287345363636	251301255	-108813860964	20	24	11	3UTR		1	1	2
hsa-miR-193a-5p	NM_031849	PCDHA6	4386	4410	1.0	#VALUE!	0	0.03502539	0.559	287345363636	251301255	-108813860964	20	24	11	3UTR		1	1	2
hsa-miR-193a-5p	NM_018910	PCDHA7	4969	4993	1.0	#VALUE!	0	0.03502539	0.559	287345363636	251301255	-108813860964	20	24	11	3UTR		1	1	2
hsa-miR-193a-5p	NM_018911	PCDHA8	5008	5032	1.0	#VALUE!	0	0.03502539	0.559	287345363636	251301255	-108813860964	20	24	11	3UTR		1	1	2
hsa-miR-193a-5p	NM_031857	PCDHA9	5732	5756	1.0	#VALUE!	0	0.03502539	0.559	287345363636	251301255	-108813860964	20	24	11	3UTR		1	1	2
hsa-miR-193a-5p	NM_018901	PCDHA10	5168	5192	1.0	#VALUE!	0	0.03502539	0.559	287345363636	251301255	-108813860964	20	24	11	3UTR		1	1	2
hsa-miR-193a-5p	NM_031860	PCDHA10	4379	4403	1.0	#VALUE!	0	0.03502539	0.559	287345363636	251301255	-108813860964	20	24	11	3UTR		1	1	2
hsa-miR-193a-5p	NM_018902	PCDHA11	6596	6620	1.0	#VALUE!	0	0.03502539	0.559	287345363636	251301255	-108813860964	20	24	11	3UTR		1	1	2
hsa-miR-193a-5p	NM_018903	PCDHA12	5152	5176	1.0	#VALUE!	0	0.03502539	0.559	287345363636	251301255	-108813860964	20	24	11	3UTR		1	1	2
hsa-miR-193a-5p	NM_018904	PCDHA13	5008	5032	1.0	#VALUE!	0	0.03502539	0.559	287345363636	251301255	-108813860964	20	24	11	3UTR		1	1	2
hsa-miR-193a-5p	NM_018898	PCDHAC1	5223	5247	1.0	#VALUE!	0	0.03502539	0.559	287345363636	251301255	-108813860964	20	24	11	3UTR		1	1	2
hsa-miR-193a-5p	NM_018899	PCDHAC2	5784	5808	1.0	#VALUE!	0	0.03502539	0.559	287345363636	251301255	-108813860964	20	24	11	3UTR		1	1	2
hsa-miR-193a-5p	NM_021033	RAP2A	1777	1799	1.0	#VALUE!	1	5.67167	0.529	218839575	17678960775	-778177519478	18	22	8	3UTR		1	1	2
hsa-miR-193a-5p	NM_145055	C18orf25	3740	3759	1.0	#VALUE!	1	1.67458	0.559	0.883485027273	0.7077607225	-72843777558	15	19	11	3UTR		1	1	2
hsa-miR-193a-5p	NM_001008239	C18orf25	3557	3576	1.0	#VALUE!	1	1.67458	0.559	0.883485027273	0.7077607225	-72843777558	15	19	11	3UTR		1	1	2
hsa-miR-222-3p	NM_003085	SNCB	932	976	0.961538461538	#VALUE!	1	0.0001302767	0.5	333348826923	301830186125	-538561431513	18	26	10	3UTR		1	1	2
hsa-miR-222-3p	NM_014112	TRPS1	5854	5887	0.974358974359	#VALUE!	1	0.0006472053	0.588	546305215	42310436975	-495700071937	17	33	9	3UTR	MIRT006842	1	1	2
hsa-miR-222-3p	NM_181524	PIK3R1	2022	2047	0.980769230769	#VALUE!	0	0.001636899	0.426	1040266185	142858464375	-696959672116	20	25	7	3UTR		1	1	2
hsa-miR-222-3p	NM_024594	PANK3	3271	3313	1.0	#VALUE!	1	0.001511128	0.574	115475643333	0.76544090875	-499396410445	18	29	9	3UTR	MIRT046819	1	1	2
hsa-miR-222-3p	XM_006714916	SNCB	1371	1415	1.0	#VALUE!	1	0.0001302767	0.5	0.0	0.0	-538561431513	18	26	10	3UTR		1	1	2
hsa-miR-222-3p	NM_001286782	PCMTD1	1862	1888	1.0	#VALUE!	1	0.001208559	0.544	#VALUE!	0.6116083675	-661809931277	19	26	8	3UTR		1	1	2
hsa-miR-222-3p	NM_052937	PCMTD1	2367	2393	1.0	#VALUE!	1	0.001208559	0.544	0.765818718182	11847718275	-661809931277	19	26	8	3UTR		1	1	2
hsa-miR-222-3p	NM_014729	TOX	2171	2196	1.0	#VALUE!	1	0.0003484707	0.691	476030375	37019819625	-526888038599	13	16	8	3UTR		1	1	2
hsa-miR-222-3p	NM_004519	KCNQ3	7995	8016	1.0	#VALUE!	1	0.0001570829	0.544	128688655385	0.6348213675	-610695976654	18	21	10	3UTR		1	1	2
hsa-miR-222-3p	XM_017013400	KCNQ3	19723	19771	1.0	#VALUE!	1	1.26693	0.471	0.0	0.0	-591553047478	18	21	9	3UTR		1	1	2
hsa-miR-222-3p	NM_032294	CAMKK1	2855	2875	1.0	#VALUE!	0	1.18694	0.441	146515609091	39326323875	-657951784056	17	20	7	3UTR		1	1	2
hsa-miR-222-3p	NM_001048183	PHACTR4	3274	3289	1.0	#VALUE!	1	23.8816	0.544	#VALUE!	0.0799678125	-402637391766	14	15	14	3UTR	MIRT437677	1	1	2
hsa-miR-222-3p	NM_001048183	PHACTR4	3575	3598	1.0	#VALUE!	1	0.0004165154	0.574	0.0714599444444	0.04210311	-417062352651	19	23	13	3UTR	MIRT437677	1	1	2
hsa-miR-222-3p	NM_001048183	PHACTR4	5044	5061	1.0	#VALUE!	0	2.56454	0.471	0.2017995	#VALUE!	-996132312496	16	17	16	3UTR	MIRT437677	1	1	2
hsa-miR-222-3p	NM_023923	PHACTR4	3229	3244	1.0	#VALUE!	1	23.8816	0.544	#VALUE!	0.0799678125	-402637391766	14	15	14	3UTR	MIRT437677	1	1	2
hsa-miR-222-3p	NM_023923	PHACTR4	3530	3553	1.0	#VALUE!	1	0.0004165154	0.574	0.0714599444444	0.04210311	-417062352651	19	23	13	3UTR	MIRT437677	1	1	2
hsa-miR-222-3p	NM_023923	PHACTR4	4999	5016	1.0	#VALUE!	0	2.56454	0.471	0.2017995	#VALUE!	-996132312496	16	17	16	3UTR	MIRT437677	1	1	2
hsa-miR-222-3p	XM_017025018	VEZF1	3999	4022	1.0	#VALUE!	1	0.00584445	0.529	0.0	0.0	-490607308676	18	23	7	3UTR		1	1	2
hsa-miR-222-3p	NM_001135187	AGFG1	5022	5047	1.0	#VALUE!	1	0.01161271	0.662	0.104171522222	0.1158566775	-614857955508	17	25	9	3UTR		1	1	2
hsa-miR-222-3p	NM_004504	AGFG1	4956	4981	1.0	#VALUE!	1	0.01161271	0.662	0.104171522222	0.1158566775	-614857955508	17	25	9	3UTR		1	1	2
hsa-miR-222-3p	NM_001135188	AGFG1	4950	4975	1.0	#VALUE!	1	0.01161271	0.662	0.104171522222	0.1158566775	-614857955508	17	25	9	3UTR		1	1	2
hsa-miR-222-3p	NM_001135189	AGFG1	4836	4861	1.0	#VALUE!	1	0.01161271	0.662	0.104171522222	0.1158566775	-614857955508	17	25	9	3UTR		1	1	2
hsa-miR-222-3p	NM_207037	TCF12	3507	3527	1.0	#VALUE!	0	0.007113173	0.588	137741333333	23011237	-147270318957	15	20	12	3UTR		1	1	2
hsa-miR-222-3p	NM_003205	TCF12	3435	3455	1.0	#VALUE!	0	0.007113173	0.588	137741333333	23011237	-147270318957	15	20	12	3UTR		1	1	2
hsa-miR-222-3p	NM_207036	TCF12	3497	3517	1.0	#VALUE!	0	0.007113173	0.588	137741333333	23011237	-147270318957	15	20	12	3UTR		1	1	2
hsa-miR-222-3p	NM_207038	TCF12	3425	3445	1.0	#VALUE!	0	0.007113173	0.588	137741333333	23011237	-147270318957	15	20	12	3UTR		1	1	2
hsa-miR-222-3p	NM_001306219	TCF12	2795	2815	1.0	#VALUE!	0	0.007113173	0.588	137741333333	23011237	-147270318957	15	20	12	3UTR		1	1	2
hsa-miR-222-3p	NM_001306220	TCF12	2583	2603	1.0	#VALUE!	0	0.007113173	0.588	137741333333	23011237	-147270318957	15	20	12	3UTR		1	1	2
hsa-miR-222-3p	NM_207040	TCF12	2696	2716	1.0	#VALUE!	0	0.007113173	0.588	137741333333	23011237	-147270318957	15	20	12	3UTR		1	1	2
hsa-miR-222-3p	NM_197961	DPP8	5532	5554	1.0	#VALUE!	0	36.7308	0.5	349353036667	323206061625	-707355045884	17	22	11	3UTR	MIRT046773	1	1	2
hsa-miR-222-3p	XM_017022378	DPP8	5495	5517	1.0	#VALUE!	0	36.7308	0.5	0.0	0.0	-707355045884	17	22	11	3UTR	MIRT046773	1	1	2
hsa-miR-222-3p	NM_020908	TLE3	4905	4935	1.0	#VALUE!	1	0.0006225622	0.574	118893044828	0.49741218375	-379332483736	19	30	10	3UTR	MIRT046791	1	1	2
hsa-miR-222-3p	NM_001282979	TLE3	4917	4947	1.0	#VALUE!	1	0.0006225622	0.574	118893044828	0.49741218375	-379332483736	19	30	10	3UTR	MIRT046791	1	1	2
hsa-miR-222-3p	NM_001105192	TLE3	4932	4962	1.0	#VALUE!	1	0.0006225622	0.574	118893044828	0.49741218375	-379332483736	19	30	10	3UTR	MIRT046791	1	1	2
hsa-miR-222-3p	NM_001282980	TLE3	4926	4956	1.0	#VALUE!	1	0.0006225622	0.574	118893044828	0.49741218375	-379332483736	19	30	10	3UTR	MIRT046791	1	1	2
hsa-miR-222-3p	NM_005078	TLE3	4941	4971	1.0	#VALUE!	1	0.0006225622	0.574	118893044828	0.49741218375	-379332483736	19	30	10	3UTR	MIRT046791	1	1	2
hsa-miR-222-3p	NM_001282981	TLE3	3865	3895	1.0	#VALUE!	1	0.0006225622	0.574	516204817241	437071894737	-379332483736	19	30	10	3UTR	MIRT046791	1	1	2
hsa-miR-222-3p	NM_001282982	TLE3	3672	3702	1.0	#VALUE!	1	0.0006225622	0.574	482614924138	3387246175	-379332483736	19	30	10	3UTR	MIRT046791	1	1	2
hsa-miR-222-3p	NM_000945	PPP3R1	1401	1417	1.0	#VALUE!	1	12.1542	0.559	155643673333	209015331125	-476182347791	13	16	10	3UTR		1	1	2
hsa-miR-222-3p	NM_001284274	HECTD2	2839	2887	1.0	#VALUE!	1	0.0003405009	0.603	20569918	0.6036216975	-661809931277	19	48	14	3UTR		1	1	2
hsa-miR-222-3p	NM_182765	HECTD2	2827	2875	1.0	#VALUE!	1	0.0003405009	0.603	20569918	0.6036216975	-661809931277	19	48	14	3UTR		1	1	2
hsa-miR-222-3p	XM_017015752	HECTD2	2029	2077	1.0	#VALUE!	1	0.0003405009	0.603	0.0	0.0	-661809931277	19	48	14	3UTR		1	1	2
hsa-miR-222-3p	XM_005248542	PIK3R1	3187	3238	1.0	#VALUE!	0	0.001636899	0.426	0.0	0.0	-696959672116	20	26	7	3UTR		1	1	2
hsa-miR-222-3p	NM_001105251	ZFYVE16	5791	5817	1.0	#VALUE!	1	0.05255834	0.603	12975625	0.57922142875	-48497144956	19	26	8	3UTR	MIRT046581	1	1	2
hsa-miR-222-3p	NM_001105251	ZFYVE16	9100	9132	1.0	#VALUE!	1	0.0001699976	0.559	0.164165494737	0.04013829395	-39375744462	17	21	9	3UTR	MIRT046581	1	1	2
hsa-miR-222-3p	NM_001284236	ZFYVE16	5717	5743	1.0	#VALUE!	1	0.05255834	0.603	12975625	0.57922142875	-48497144956	19	26	8	3UTR	MIRT046581	1	1	2
hsa-miR-222-3p	NM_001284236	ZFYVE16	9026	9058	1.0	#VALUE!	1	0.0001699976	0.559	0.164165494737	0.04013829395	-39375744462	17	21	9	3UTR	MIRT046581	1	1	2
hsa-miR-222-3p	NM_014733	ZFYVE16	5663	5689	1.0	#VALUE!	1	0.05255834	0.603	12975625	0.57922142875	-48497144956	19	26	8	3UTR	MIRT046581	1	1	2
hsa-miR-222-3p	NM_014733	ZFYVE16	8972	9004	1.0	#VALUE!	1	0.0001699976	0.559	0.164165494737	0.04013829395	-39375744462	17	21	9	3UTR	MIRT046581	1	1	2
hsa-miR-222-3p	NM_170679	SKP1	1177	1199	1.0	#VALUE!	1	0.0005901727	0.529	249685555556	20779308975	-526888038599	13	17	7	3UTR		1	1	2
hsa-miR-222-3p	XM_017009522	PAIP2	1976	1999	1.0	#VALUE!	1	0.006665275	0.544	0.0	0.0	-896546670503	15	23	10	3UTR	MIRT046752	1	1	2
hsa-miR-222-3p	NM_018900	PCDHA1	3438	3458	1.0	#VALUE!	0	44.4473	0.471	121765148571	1133003785	-669537312492	16	20	10	3UTR		1	1	2
hsa-miR-222-3p	NM_031411	PCDHA1	2646	2666	1.0	#VALUE!	0	44.4473	0.471	121765148571	1133003785	-669537312492	16	20	10	3UTR		1	1	2
hsa-miR-222-3p	NM_018905	PCDHA2	3383	3403	1.0	#VALUE!	0	44.4473	0.471	121765148571	1133003785	-669537312492	16	20	10	3UTR		1	1	2
hsa-miR-222-3p	NM_018906	PCDHA3	3283	3303	1.0	#VALUE!	0	44.4473	0.471	121765148571	1133003785	-669537312492	16	20	10	3UTR		1	1	2
hsa-miR-222-3p	NM_018907	PCDHA4	3388	3408	1.0	#VALUE!	0	44.4473	0.471	121765148571	1133003785	-669537312492	16	20	10	3UTR		1	1	2
hsa-miR-222-3p	NM_018908	PCDHA5	3241	3261	1.0	#VALUE!	0	44.4473	0.471	121765148571	1133003785	-669537312492	16	20	10	3UTR		1	1	2
hsa-miR-222-3p	NM_018909	PCDHA6	3453	3473	1.0	#VALUE!	0	44.4473	0.471	121765148571	1133003785	-669537312492	16	20	10	3UTR		1	1	2
hsa-miR-222-3p	NM_031849	PCDHA6	2661	2681	1.0	#VALUE!	0	44.4473	0.471	121765148571	1133003785	-669537312492	16	20	10	3UTR		1	1	2
hsa-miR-222-3p	NM_018910	PCDHA7	3244	3264	1.0	#VALUE!	0	44.4473	0.471	121765148571	1133003785	-669537312492	16	20	10	3UTR		1	1	2
hsa-miR-222-3p	NM_031857	PCDHA9	4007	4027	1.0	#VALUE!	0	44.4473	0.471	121765148571	1133003785	-669537312492	16	20	10	3UTR		1	1	2
hsa-miR-222-3p	NM_018902	PCDHA11	4871	4891	1.0	#VALUE!	0	44.4473	0.471	121765148571	1133003785	-669537312492	16	20	10	3UTR		1	1	2
hsa-miR-222-3p	NM_018903	PCDHA12	3427	3447	1.0	#VALUE!	0	44.4473	0.471	121765148571	1133003785	-669537312492	16	20	10	3UTR		1	1	2
hsa-miR-222-3p	NM_018904	PCDHA13	3283	3303	1.0	#VALUE!	0	44.4473	0.471	121765148571	1133003785	-669537312492	16	20	10	3UTR		1	1	2
hsa-miR-222-3p	NM_018898	PCDHAC1	3498	3518	1.0	#VALUE!	0	44.4473	0.471	121765148571	1133003785	-669537312492	16	20	10	3UTR		1	1	2
hsa-miR-222-3p	NM_018899	PCDHAC2	4059	4079	1.0	#VALUE!	0	44.4473	0.471	121765148571	1133003785	-669537312492	16	20	10	3UTR		1	1	2
hsa-miR-222-3p	NM_000616	CD4	2462	2482	1.0	#VALUE!	0	0.0007018742	0.5	0.214992454545	#VALUE!	-895857179227	16	20	11	3UTR		1	1	2
hsa-miR-222-3p	NM_001276320	YOD1	4043	4057	1.0	#VALUE!	1	0.001284255	0.662	0.738116846154	0.3794611275	-476182347791	13	14	13	3UTR		1	1	2
hsa-miR-222-3p	NM_018566	YOD1	2378	2399	1.0	#VALUE!	1	0.02113725	0.559	0.331936723077	0.4111038075	-508245545002	18	21	12	3UTR		1	1	2
hsa-miR-222-3p	NM_018566	YOD1	4017	4031	1.0	#VALUE!	1	0.001284255	0.662	0.235269161538	0.4644421375	-476182347791	13	14	13	3UTR		1	1	2
hsa-miR-222-3p	NM_004857	AKAP5	2375	2395	1.0	#VALUE!	1	0.0001317852	0.544	0.36046025	0.0230669775	-48497144956	17	20	13	3UTR		1	1	2
hsa-miR-222-3p	NM_004857	AKAP5	3175	3198	1.0	#VALUE!	0	0.675549	0.368	0.0427246666667	#VALUE!	-692930085	17	23	12	3UTR		1	1	2
hsa-miR-222-3p	NM_006496	GNAI3	3591	3614	1.0	#VALUE!	0	0.447444	0.368	#VALUE!	0.05273581625	-692930085	17	23	12	3UTR	MIRT731118	1	1	2
hsa-miR-222-3p	NM_001194938	POGZ	5884	5904	1.0	#VALUE!	0	0.0003006483	0.485	427306353684	313932339037	-651454019368	18	20	10	3UTR		1	1	2
hsa-miR-222-3p	NM_145796	POGZ	5785	5805	1.0	#VALUE!	0	0.0003006483	0.485	298622347368	315143541125	-651454019368	18	20	10	3UTR		1	1	2
hsa-miR-222-3p	NM_001194937	POGZ	6043	6063	1.0	#VALUE!	0	0.0003006483	0.485	298622347368	295414329875	-651454019368	18	20	10	3UTR		1	1	2
hsa-miR-222-3p	NM_015100	POGZ	6070	6090	1.0	#VALUE!	0	0.0003006483	0.485	298622347368	295414329875	-651454019368	18	20	10	3UTR		1	1	2
hsa-miR-222-3p	NM_207171	POGZ	5597	5617	1.0	#VALUE!	0	0.0003006483	0.485	427933711579	321994718	-651454019368	18	20	10	3UTR		1	1	2
hsa-miR-222-3p	NM_002158	FOXN2	4908	4933	1.0	#VALUE!	1	0.09770735	0.75	152363886364	200260128125	-379332483736	19	24	8	3UTR		1	1	2
hsa-miR-222-3p	NM_173091	NFATC2	3893	3912	1.0	#VALUE!	0	9.51933	0.485	#VALUE!	#VALUE!	-924873281628	17	19	12	3UTR		1	1	2
hsa-miR-222-3p	NM_012340	NFATC2	3981	4000	1.0	#VALUE!	0	9.51933	0.485	0.5078571	0.0712044825	-924873281628	17	19	12	3UTR		1	1	2
hsa-miR-222-3p	NM_004738	VAPB	4251	4272	1.0	#VALUE!	0	4.63642	0.618	2021021	15397321775	-969585467145	16	21	11	3UTR		1	1	2
hsa-miR-222-3p	NM_001195677	VAPB	3889	3910	1.0	#VALUE!	0	4.63642	0.618	2021021	15397321775	-969585467145	16	21	11	3UTR		1	1	2
hsa-miR-222-3p	NM_002753	MAPK10	2316	2335	1.0	#VALUE!	1	0.002333886	0.529	#VALUE!	#VALUE!	-132236214019	14	19	10	3UTR		1	1	2
hsa-miR-222-3p	NM_001318068	MAPK10	2305	2324	1.0	#VALUE!	1	0.002333886	0.529	#VALUE!	#VALUE!	-132236214019	14	19	10	3UTR		1	1	2
hsa-miR-222-3p	NM_138982	MAPK10	2775	2794	1.0	#VALUE!	1	0.002333886	0.529	0.165566961	0.04551305025	-132236214019	14	19	10	3UTR		1	1	2
hsa-miR-222-3p	NM_138980	MAPK10	2802	2821	1.0	#VALUE!	1	0.002333886	0.529	0.12521319	0.20995675525	-132236214019	14	19	10	3UTR		1	1	2
hsa-miR-222-3p	NM_001318067	MAPK10	2210	2229	1.0	#VALUE!	1	0.002333886	0.529	0.3313341	#VALUE!	-132236214019	14	19	10	3UTR		1	1	2
hsa-miR-222-3p	XM_011532120	MAPK10	2438	2457	1.0	#VALUE!	1	0.002333886	0.529	0.0	0.0	-132236214019	14	19	10	3UTR		1	1	2
hsa-miR-222-3p	XM_011532117	MAPK10	2375	2394	1.0	#VALUE!	1	0.002333886	0.529	0.0	0.0	-132236214019	14	19	10	3UTR		1	1	2
hsa-miR-222-3p	XM_005263131	MAPK10	2613	2632	1.0	#VALUE!	1	0.002333886	0.529	0.0	0.0	-132236214019	14	19	10	3UTR		1	1	2
hsa-miR-222-3p	XM_006714269	MAPK10	2618	2637	1.0	#VALUE!	1	0.002333886	0.529	0.0	0.0	-132236214019	14	19	10	3UTR		1	1	2
hsa-miR-222-3p	XM_005263135	MAPK10	2618	2637	1.0	#VALUE!	1	0.002333886	0.529	0.0	0.0	-132236214019	14	19	10	3UTR		1	1	2
hsa-miR-222-3p	XM_017008434	MAPK10	2645	2664	1.0	#VALUE!	1	0.002333886	0.529	0.0	0.0	-132236214019	14	19	10	3UTR		1	1	2
hsa-miR-222-3p	XM_017008450	MAPK10	2548	2567	1.0	#VALUE!	1	0.002333886	0.529	0.0	0.0	-132236214019	14	19	10	3UTR		1	1	2
hsa-miR-222-3p	XM_017008433	MAPK10	2562	2581	1.0	#VALUE!	1	0.002333886	0.529	0.0	0.0	-132236214019	14	19	10	3UTR		1	1	2
hsa-miR-222-3p	XM_017008441	MAPK10	2567	2586	1.0	#VALUE!	1	0.002333886	0.529	0.0	0.0	-132236214019	14	19	10	3UTR		1	1	2
hsa-miR-222-3p	XM_017008427	MAPK10	2634	2653	1.0	#VALUE!	1	0.002333886	0.529	0.0	0.0	-132236214019	14	19	10	3UTR		1	1	2
hsa-miR-222-3p	XM_017008440	MAPK10	2639	2658	1.0	#VALUE!	1	0.002333886	0.529	0.0	0.0	-132236214019	14	19	10	3UTR		1	1	2
hsa-miR-222-3p	XM_017008445	MAPK10	2436	2455	1.0	#VALUE!	1	0.002333886	0.529	0.0	0.0	-132236214019	14	19	10	3UTR		1	1	2
hsa-miR-222-3p	XM_017008451	MAPK10	2441	2460	1.0	#VALUE!	1	0.002333886	0.529	0.0	0.0	-132236214019	14	19	10	3UTR		1	1	2
hsa-miR-222-3p	XM_017008452	MAPK10	2579	2598	1.0	#VALUE!	1	0.002333886	0.529	0.0	0.0	-132236214019	14	19	10	3UTR		1	1	2
hsa-miR-222-3p	XM_017008420	MAPK10	2999	3018	1.0	#VALUE!	1	0.002333886	0.529	0.0	0.0	-132236214019	14	19	10	3UTR		1	1	2
hsa-miR-222-3p	XM_006714268	MAPK10	2542	2561	1.0	#VALUE!	1	0.002333886	0.529	0.0	0.0	-132236214019	14	19	10	3UTR		1	1	2
hsa-miR-222-3p	XM_017008435	MAPK10	2547	2566	1.0	#VALUE!	1	0.002333886	0.529	0.0	0.0	-132236214019	14	19	10	3UTR		1	1	2
hsa-miR-222-3p	XM_017008429	MAPK10	2647	2666	1.0	#VALUE!	1	0.002333886	0.529	0.0	0.0	-132236214019	14	19	10	3UTR		1	1	2
hsa-miR-222-3p	XM_005263129	MAPK10	2377	2396	1.0	#VALUE!	1	0.002333886	0.529	0.0	0.0	-132236214019	14	19	10	3UTR		1	1	2
hsa-miR-222-3p	XM_017008430	MAPK10	2382	2401	1.0	#VALUE!	1	0.002333886	0.529	0.0	0.0	-132236214019	14	19	10	3UTR		1	1	2
hsa-miR-222-3p	XM_017008423	MAPK10	2287	2306	1.0	#VALUE!	1	0.002333886	0.529	0.0	0.0	-132236214019	14	19	10	3UTR		1	1	2
hsa-miR-222-3p	XM_017008436	MAPK10	2292	2311	1.0	#VALUE!	1	0.002333886	0.529	0.0	0.0	-132236214019	14	19	10	3UTR		1	1	2
hsa-miR-222-3p	XM_011532118	MAPK10	2468	2487	1.0	#VALUE!	1	0.002333886	0.529	0.0	0.0	-132236214019	14	19	10	3UTR		1	1	2
hsa-miR-222-3p	XM_011532121	MAPK10	2304	2323	1.0	#VALUE!	1	0.002333886	0.529	0.0	0.0	-132236214019	14	19	10	3UTR		1	1	2
hsa-miR-222-3p	XM_017008437	MAPK10	2309	2328	1.0	#VALUE!	1	0.002333886	0.529	0.0	0.0	-132236214019	14	19	10	3UTR		1	1	2
hsa-miR-222-3p	XM_005263130	MAPK10	2372	2391	1.0	#VALUE!	1	0.002333886	0.529	0.0	0.0	-132236214019	14	19	10	3UTR		1	1	2
hsa-miR-222-3p	XM_017008432	MAPK10	2376	2395	1.0	#VALUE!	1	0.002333886	0.529	0.0	0.0	-132236214019	14	19	10	3UTR		1	1	2
hsa-miR-222-3p	NM_004784	NDST3	4490	4507	1.0	#VALUE!	0	56.3227	0.441	0.115443716667	0.08421866375	-996132312496	16	17	16	3UTR		1	1	2
hsa-miR-222-3p	NM_001039618	CREBZF	5353	5370	1.0	#VALUE!	1	0.0006360383	0.676	135062328571	104557785125	-840585589311	13	17	7	3UTR		1	1	2
hsa-miR-222-3p	NM_207645	C11orf87	2276	2299	1.0	#VALUE!	0	24.6349	0.544	219407013133	19683077025	-738221974227	19	23	10	3UTR		1	1	2
hsa-miR-222-3p	NM_014747	RIMS3	2144	2176	1.0	#VALUE!	1	0.0001267594	0.471	0.353432548387	0.7120293225	-379332483736	19	32	10	3UTR		1	1	2
hsa-miR-222-3p	NM_004555	NFATC3	5524	5587	1.0	#VALUE!	1	0.001012486	0.441	0.599134901111	0.627253069625	-70054194726	16	25	9	3UTR		1	1	2
hsa-miR-222-3p	NM_173163	NFATC3	5509	5572	1.0	#VALUE!	1	0.001012486	0.441	0.599134901111	0.627253069625	-70054194726	16	25	9	3UTR		1	1	2
hsa-miR-222-3p	NM_173165	NFATC3	5420	5483	1.0	#VALUE!	1	0.001012486	0.441	0.599134901111	0.627253069625	-70054194726	16	25	9	3UTR		1	1	2
hsa-miR-222-3p	NM_014028	OSTM1	4038	4053	1.0	#VALUE!	0	43.3681	0.529	310623624444	213184426625	-144010492037	14	15	14	3UTR		1	1	2
hsa-miR-222-3p	NM_001010852	CLVS2	10160	10204	1.0	#VALUE!	1	0.01661633	0.647	#VALUE!	#VALUE!	-39375744462	20	44	8	3UTR		1	1	2
hsa-miR-222-3p	NM_001007225	IGF2BP2	1836	1860	1.0	#VALUE!	0	0.001762475	0.5	28310095	1408518405	-864781157242	17	24	8	3UTR		1	1	2
hsa-miR-222-3p	NM_006548	IGF2BP2	1965	1989	1.0	#VALUE!	0	0.001762475	0.5	0.9252287	15262608475	-864781157242	17	24	8	3UTR		1	1	2
hsa-miR-222-3p	NM_001291869	IGF2BP2	1983	2007	1.0	#VALUE!	0	0.001762475	0.5	118809422	10566610925	-864781157242	17	24	8	3UTR		1	1	2
hsa-miR-222-3p	NM_003601	SMARCA5	6894	6913	1.0	#VALUE!	0	0.0001130422	0.662	#VALUE!	0.04833186625	-650068725424	16	19	9	3UTR		1	1	2
hsa-miR-222-3p	NM_003601	SMARCA5	6208	6245	1.0	#VALUE!	0	0.005197799	0.574	0.281928085714	#VALUE!	-115012569171	17	37	9	3UTR		1	1	2
hsa-miR-222-3p	NM_003601	SMARCA5	6125	6142	1.0	#VALUE!	0	0.0007055992	0.426	#VALUE!	#VALUE!	-996132312496	16	17	16	3UTR		1	1	2
hsa-miR-222-3p	NM_012334	MYO10	10844	10862	1.0	#VALUE!	1	27.7401	0.471	376105122143	34318216625	-402637391766	16	18	14	3UTR		1	1	2
hsa-miR-222-3p	NM_014909	VASH1	4172	4192	1.0	#VALUE!	0	0.0004487528	0.353	0.5373606875	0.27425827425	-105487703336	17	20	14	3UTR		1	1	2
hsa-miR-222-3p	NM_021240	DMRT3	1470	1483	1.0	#VALUE!	0	2.18201	0.485	0.836908966667	18530798225	-136655996435	12	13	12	3UTR		1	1	2
hsa-miR-222-3p	NM_005392	PHF2	3819	3838	1.0	#VALUE!	0	56.2112	0.382	159234642857	118300058375	-797341969367	16	19	12	3UTR		1	1	2
hsa-miR-222-3p	NM_005392	PHF2	4163	4185	1.0	#VALUE!	1	15.4918	0.353	0.657189666667	0.2772064775	-789879898503	17	22	11	3UTR		1	1	2
hsa-miR-328-3p	NM_001271620	ZNF423	4044	4081	0.961538461538	#VALUE!	1	33.5963	0.456	466320246154	605122216	-476182347791	18	25	13	3UTR		1	1	2
hsa-miR-328-3p	NM_015069	ZNF423	3934	3971	0.961538461538	#VALUE!	1	33.5963	0.456	667376761538	599286855	-476182347791	18	25	13	3UTR		1	1	2
hsa-miR-328-3p	NM_017994	TMEM248	3632	3654	0.961538461538	#VALUE!	1	0.0006301213	0.397	#VALUE!	#VALUE!	-624613133204	18	22	13	3UTR		1	1	2
hsa-miR-328-3p	XM_005268422	NR3C1	2765	2782	1.0	#VALUE!	1	0.007292795	0.559	0.0	0.0	-101979517027	12	17	9	3UTR		1	1	2
hsa-miR-328-3p	NM_003406	YWHAZ	1443	1465	1.0	#VALUE!	0	0.0006277048	0.603	348953492857	362658613125	-987071184167	16	22	8	3UTR		1	1	2
hsa-miR-328-3p	NM_001135699	YWHAZ	2853	2888	1.0	#VALUE!	0	0.01093787	0.559	361656725	34572461525	-759446030636	19	35	11	3UTR		1	1	2
hsa-miR-328-3p	NM_145690	YWHAZ	2910	2945	1.0	#VALUE!	0	0.01093787	0.559	0.852477	148211825625	-759446030636	19	35	11	3UTR		1	1	2
hsa-miR-328-3p	XM_005251061	YWHAZ	3233	3268	1.0	#VALUE!	0	0.01093787	0.559	0.0	0.0	-759446030636	19	35	11	3UTR		1	1	2
hsa-miR-328-3p	XM_005251063	YWHAZ	3005	3040	1.0	#VALUE!	0	0.01093787	0.559	0.0	0.0	-759446030636	19	35	11	3UTR		1	1	2
hsa-miR-328-3p	NM_001077195	ZNF436	3486	3521	1.0	#VALUE!	1	0.000325429	0.529	224175127273	16113152575	-730759903363	19	35	8	3UTR		1	1	2
hsa-miR-328-3p	NM_000330	RS1	1892	1912	1.0	#VALUE!	0	0.1472069	0.397	0.194779847059	0.2156181475	-954656246864	17	20	10	3UTR		1	1	2
hsa-miR-328-3p	NM_001011718	XKR7	2475	2502	1.0	#VALUE!	0	0.02298383	0.368	0.54178235	0.2158176575	-549511392051	19	27	9	3UTR		1	1	2
hsa-miR-328-3p	NM_001243953	KIF2A	3807	3843	1.0	#VALUE!	1	0.0120294	0.574	266315878947	118714896125	-508245545002	18	31	9	3UTR		1	1	2
hsa-miR-328-3p	NM_001987	ETV6	1837	1864	1.0	#VALUE!	1	3.13605	0.471	0.974296033333	121683834625	-610695976654	19	27	10	3UTR		1	1	2
hsa-miR-328-3p	NM_001282397	HPCAL4	4269	4303	1.0	#VALUE!	1	9.59379	0.368	0.822973090909	251788263112	-39375744462	21	34	7	3UTR		1	1	2
hsa-miR-328-3p	NM_001284233	GTDC1	1305	1333	1.0	#VALUE!	1	0.0005633333	0.529	376283235294	35757329775	-48497144956	19	28	7	3UTR		1	1	2
hsa-miR-328-3p	NM_020935	USP37	6869	6887	1.0	#VALUE!	1	0.490772	0.559	3057849	287403892875	-495700071937	15	18	8	3UTR		1	1	2
hsa-miR-328-3p	XM_017023077	ZNF423	4010	4047	1.0	#VALUE!	1	33.5963	0.456	0.0	0.0	-476182347791	18	25	13	3UTR		1	1	2
hsa-miR-328-3p	XM_017023078	ZNF423	3983	4020	1.0	#VALUE!	1	33.5963	0.456	0.0	0.0	-476182347791	18	25	13	3UTR		1	1	2
hsa-miR-328-3p	NM_001109763	GSG1L	3951	3974	1.0	#VALUE!	1	0.036748	0.456	143772245864	224355040875	-39375744462	18	23	8	3UTR		1	1	2
hsa-miR-328-3p	NM_004992	MECP2	4257	4277	1.0	#VALUE!	1	0.002015545	0.426	#VALUE!	#VALUE!	-754033998805	18	20	11	3UTR		1	1	2
hsa-miR-328-3p	NM_004992	MECP2	8231	8256	1.0	#VALUE!	0	11.2012	0.353	157381305882	211319922375	-703880045538	19	25	10	3UTR		1	1	2
hsa-miR-328-3p	NM_001243952	KIF2A	4067	4103	1.0	#VALUE!	1	0.0120294	0.574	266315878947	118714896125	-508245545002	18	31	9	3UTR		1	1	2
hsa-miR-328-3p	NM_001098511	KIF2A	3978	4014	1.0	#VALUE!	1	0.0120294	0.574	266315878947	118714896125	-508245545002	18	31	9	3UTR		1	1	2
hsa-miR-328-3p	NM_004520	KIF2A	3864	3900	1.0	#VALUE!	1	0.0120294	0.574	266315878947	118714896125	-508245545002	18	31	9	3UTR		1	1	2
hsa-miR-342-3p	NM_032148	SLC41A2	3065	3090	1.0	#VALUE!	1	0.07771871	0.588	537300577778	52415437675	-106728547543	18	25	9	3UTR	MIRT614774	1	1	2
hsa-miR-342-3p	NM_020899	ZBTB4	3510	3528	1.0	#VALUE!	1	0.001871042	0.426	0.864581054545	0.0166981375	-101657978462	16	18	14	3UTR		1	1	2
hsa-miR-342-3p	NM_002379	MATN1	2562	2586	1.0	#VALUE!	1	0.09312255	0.353	518179888889	485217416875	-981601483679	19	24	9	3UTR		1	1	2
hsa-miR-342-3p	XM_006721811	TANC2	11954	11971	1.0	#VALUE!	1	0.0004987679	0.647	0.0	0.0	-113982828439	15	17	10	3UTR		1	1	2
hsa-miR-342-3p	NM_025185	TANC2	8739	8762	1.0	#VALUE!	0	0.06875831	0.676	409997	237363652125	-845024895834	18	23	8	3UTR		1	1	2
hsa-miR-342-3p	NM_025185	TANC2	6062	6107	1.0	#VALUE!	1	0.02195521	0.544	230573733333	29306397625	-569245027962	15	18	12	3UTR		1	1	2
hsa-miR-342-3p	NM_015569	DNM3	6979	7025	1.0	#VALUE!	1	0.03001478	0.618	#VALUE!	0.5495885225	-134976292297	14	18	9	3UTR		1	1	2
hsa-miR-342-3p	NM_001136127	DNM3	6967	7013	1.0	#VALUE!	1	0.03001478	0.618	#VALUE!	0.5495885225	-134976292297	14	18	9	3UTR		1	1	2
hsa-miR-342-3p	NM_006732	FOSB	3564	3589	1.0	#VALUE!	1	0.0006553706	0.485	0.936749322222	0.42784184875	-136971789704	17	19	17	3UTR		1	1	2
hsa-miR-342-3p	NM_001114171	FOSB	3456	3481	1.0	#VALUE!	1	0.0006553706	0.485	0.936749322222	0.42784184875	-136971789704	17	19	17	3UTR		1	1	2
hsa-miR-342-3p	XM_005258691	FOSB	3423	3448	1.0	#VALUE!	1	0.0006553706	0.485	0.0	0.0	-136971789704	17	19	17	3UTR		1	1	2
hsa-miR-342-3p	NM_181838	UBE2D2	1535	1560	1.0	#VALUE!	1	0.1435981	0.515	105048657143	204943013125	-135529293616	16	25	7	3UTR		1	1	2
hsa-miR-342-3p	NM_003339	UBE2D2	1371	1396	1.0	#VALUE!	1	0.1435981	0.515	105048657143	204943013125	-135529293616	16	25	7	3UTR		1	1	2
hsa-miR-342-3p	NM_001167623	CACNA1C	13342	13368	1.0	#VALUE!	1	0.0005313211	0.574	434035272727	38131688	-801982731605	18	21	11	3UTR		1	1	2
hsa-miR-342-3p	NM_001129840	CACNA1C	13342	13368	1.0	#VALUE!	1	0.0005313211	0.574	434035272727	38131688	-801982731605	18	21	11	3UTR		1	1	2
hsa-miR-342-3p	NM_001129827	CACNA1C	13486	13512	1.0	#VALUE!	1	0.0005313211	0.574	434035272727	38131688	-801982731605	18	21	11	3UTR		1	1	2
hsa-miR-342-3p	NM_001129832	CACNA1C	13402	13428	1.0	#VALUE!	1	0.0005313211	0.574	434035272727	38131688	-801982731605	18	21	11	3UTR		1	1	2
hsa-miR-342-3p	NM_001129831	CACNA1C	13426	13452	1.0	#VALUE!	1	0.0005313211	0.574	434035272727	38131688	-801982731605	18	21	11	3UTR		1	1	2
hsa-miR-342-3p	NM_001129833	CACNA1C	13399	13425	1.0	#VALUE!	1	0.0005313211	0.574	434035272727	38131688	-801982731605	18	21	11	3UTR		1	1	2
hsa-miR-342-3p	NM_001129842	CACNA1C	13342	13368	1.0	#VALUE!	1	0.0005313211	0.574	434035272727	38131688	-801982731605	18	21	11	3UTR		1	1	2
hsa-miR-342-3p	NM_001129829	CACNA1C	13465	13491	1.0	#VALUE!	1	0.0005313211	0.574	434035272727	38131688	-801982731605	18	21	11	3UTR		1	1	2
hsa-miR-342-3p	NM_001129834	CACNA1C	13399	13425	1.0	#VALUE!	1	0.0005313211	0.574	434035272727	38131688	-801982731605	18	21	11	3UTR		1	1	2
hsa-miR-342-3p	NM_000719	CACNA1C	13342	13368	1.0	#VALUE!	1	0.0005313211	0.574	434035272727	38131688	-801982731605	18	21	11	3UTR		1	1	2
hsa-miR-342-3p	NM_001129837	CACNA1C	13366	13392	1.0	#VALUE!	1	0.0005313211	0.574	434035272727	38131688	-801982731605	18	21	11	3UTR		1	1	2
hsa-miR-342-3p	NM_001129839	CACNA1C	13360	13386	1.0	#VALUE!	1	0.0005313211	0.574	434035272727	38131688	-801982731605	18	21	11	3UTR		1	1	2
hsa-miR-342-3p	NM_001129836	CACNA1C	13393	13419	1.0	#VALUE!	1	0.0005313211	0.574	434035272727	38131688	-801982731605	18	21	11	3UTR		1	1	2
hsa-miR-342-3p	NM_001129841	CACNA1C	13342	13368	1.0	#VALUE!	1	0.0005313211	0.574	434035272727	38131688	-801982731605	18	21	11	3UTR		1	1	2
hsa-miR-342-3p	NM_001129835	CACNA1C	13399	13425	1.0	#VALUE!	1	0.0005313211	0.574	434035272727	38131688	-801982731605	18	21	11	3UTR		1	1	2
hsa-miR-342-3p	NM_001129843	CACNA1C	13342	13368	1.0	#VALUE!	1	0.0005313211	0.574	434035272727	38131688	-801982731605	18	21	11	3UTR		1	1	2
hsa-miR-342-3p	NM_001129838	CACNA1C	13366	13392	1.0	#VALUE!	1	0.0005313211	0.574	434035272727	38131688	-801982731605	18	21	11	3UTR		1	1	2
hsa-miR-342-3p	NM_001167624	CACNA1C	13412	13438	1.0	#VALUE!	1	0.0005313211	0.574	434035272727	38131688	-801982731605	18	21	11	3UTR		1	1	2
hsa-miR-342-3p	NM_001129830	CACNA1C	13412	13438	1.0	#VALUE!	1	0.0005313211	0.574	434035272727	38131688	-801982731605	18	21	11	3UTR		1	1	2
hsa-miR-342-3p	XM_011521023	CACNA1C	13382	13408	1.0	#VALUE!	1	0.0005313211	0.574	0.0	0.0	-801982731605	18	21	11	3UTR		1	1	2
hsa-miR-342-3p	XM_011521023	CACNA1C	9222	9250	1.0	#VALUE!	0	0.0001173389	0.5	0.0	0.0	-828966070132	20	28	12	3UTR		1	1	2
hsa-miR-342-3p	NM_001040429	PCDH17	7065	7087	1.0	#VALUE!	1	33.7219	0.574	163089944444	205839832504	-134976292297	16	22	9	3UTR		1	1	2
hsa-miR-342-3p	NM_033300	LRP8	2709	2725	1.0	#VALUE!	1	0.01014331	0.662	0.4161041	0.40742453875	-102545973177	15	16	15	3UTR		1	1	2
hsa-miR-342-3p	NM_017522	LRP8	2430	2446	1.0	#VALUE!	1	0.01014331	0.662	0.31581046	0.5144698275	-102545973177	15	16	15	3UTR		1	1	2
hsa-miR-342-3p	NM_004631	LRP8	3219	3235	1.0	#VALUE!	1	0.01014331	0.662	0.7339073	0.926962102	-102545973177	15	16	15	3UTR		1	1	2
hsa-miR-342-3p	XM_017002267	LRP8	2613	2629	1.0	#VALUE!	1	0.01014331	0.662	0.0	0.0	-102545973177	15	16	15	3UTR		1	1	2
hsa-miR-342-3p	XM_017023704	FAM192A	2048	2092	1.0	#VALUE!	0	0.0004222428	0.603	0.0	0.0	-129419693787	18	23	9	3UTR		1	1	2
hsa-miR-342-3p	NM_001080508	TBX18	2315	2350	1.0	#VALUE!	1	0.0009849402	0.647	0.695402697059	0.06949775375	-39375744462	18	35	12	3UTR		1	1	2
hsa-miR-342-3p	NM_003940	USP13	5373	5390	1.0	#VALUE!	1	52.236	0.632	0.5807524	0.863522355	-140099985948	16	17	16	3UTR		1	1	2
hsa-miR-342-3p	NM_033296	MRFAP1	1722	1748	1.0	#VALUE!	1	0.003514839	0.647	0.666512964286	0.69968590075	-490607308676	14	16	14	3UTR		1	1	2
hsa-miR-342-3p	NM_001272053	MRFAP1	1603	1629	1.0	#VALUE!	1	0.003514839	0.647	0.666512964286	0.69968590075	-490607308676	14	16	14	3UTR		1	1	2
hsa-miR-342-3p	NM_178156	FUT8	3687	3700	1.0	#VALUE!	1	0.001790575	0.647	300595991667	3008299335	-705204361694	12	13	12	3UTR		1	1	2
hsa-miR-409-3p	NM_053031	MYLK	1008	1027	1.0	#VALUE!	0	0.000831899	0.632	0.740755383333	0.5453081025	-12371336944	15	19	11	3UTR		1	1	2
hsa-miR-409-3p	NM_053032	MYLK	1011	1030	1.0	#VALUE!	0	0.000831899	0.632	0.75312555	0.52582528625	-12371336944	15	19	11	3UTR		1	1	2
hsa-miR-409-3p	NM_001008537	NEXMIF	10007	10026	1.0	#VALUE!	0	5.38648	0.603	41730869875	241753562375	-108160254073	16	19	14	3UTR		1	1	2
hsa-miR-409-3p	NM_015443	KANSL1	4324	4352	1.0	#VALUE!	0	0.003753038	0.515	3347137625	25092569875	-114085562859	17	28	8	3UTR		1	1	2
hsa-miR-409-3p	NM_015534	ZZZ3	5052	5072	1.0	#VALUE!	1	0.04152172	0.662	15189775	249860416825	-124080483578	17	20	12	3UTR		1	1	2
hsa-miR-409-3p	NM_198459	DENND2C	3715	3744	1.0	#VALUE!	1	0.004239126	0.559	0.38053915	0.810243235	-495700071937	19	29	9	3UTR		1	1	2
hsa-miR-409-3p	XM_011543055	ZC3H12C	3122	3141	1.0	#VALUE!	0	0.002233246	0.691	0.0	0.0	-13928624447	16	19	10	3UTR		1	1	2
hsa-miR-409-3p	XM_017018477	ZC3H12C	7770	7789	1.0	#VALUE!	0	0.002233246	0.691	0.0	0.0	-13928624447	16	19	10	3UTR		1	1	2
hsa-miR-409-3p	NM_003477	PDHX	2567	2586	1.0	#VALUE!	1	0.006780418	0.706	203349688889	0.92540276375	-128463227128	16	19	9	3UTR		1	1	2
hsa-miR-409-3p	NM_001166158	PDHX	1886	1905	1.0	#VALUE!	1	0.006780418	0.706	203349688889	0.92540276375	-128463227128	16	19	9	3UTR		1	1	2
hsa-miR-409-3p	NM_001135024	PDHX	2238	2257	1.0	#VALUE!	1	0.006780418	0.706	203349688889	0.92540276375	-128463227128	16	19	9	3UTR		1	1	2
hsa-miR-92a-3p	NM_000171	GLRA1	1655	1675	0.961538461538	#VALUE!	0	0.04191045	0.441	0.719489133333	0.461187985	-134444989045	16	20	9	3UTR		1	1	2
hsa-miR-92a-3p	NM_001146040	GLRA1	1679	1699	0.961538461538	#VALUE!	0	0.04191045	0.441	0.719489133333	0.461187985	-134444989045	16	20	9	3UTR		1	1	2
hsa-miR-92a-3p	NM_001282691	LRRFIP2	2459	2479	0.961538461538	#VALUE!	0	0.0003554492	0.471	1746864	1783870065	-723613681449	16	20	11	3UTR		1	1	2
hsa-miR-92a-3p	NM_006309	LRRFIP2	3060	3080	0.961538461538	#VALUE!	0	0.0003554492	0.471	198829428571	170966472125	-723613681449	16	20	11	3UTR		1	1	2
hsa-miR-92a-3p	XM_005249033	MYLIP	2543	2579	0.961538461538	#VALUE!	1	0.0004516457	0.544	0.0	0.0	-39375744462	18	36	11	3UTR	MIRT004091	1	1	2
hsa-miR-92a-3p	NM_001303429	PIK3R3	2109	2132	0.961538461538	#VALUE!	0	0.005775768	0.353	175412366667	0.95490068725	-703880045538	19	23	12	3UTR		1	1	2
hsa-miR-92a-3p	NM_001099666	PTAR1	6778	6798	0.961538461538	#VALUE!	0	0.006141254	0.662	0.132799028571	0.5466751665	-906122420316	16	20	7	3UTR	MIRT534962	1	1	2
hsa-miR-92a-3p	NM_006219	PIK3CB	4313	4351	0.974358974359	#VALUE!	1	0.03224012	0.603	332839932571	4689290984	-39375744462	21	38	9	3UTR		1	1	2
hsa-miR-92a-3p	NM_001256045	PIK3CB	3179	3217	0.974358974359	#VALUE!	1	0.03224012	0.603	605164495231	527460288087	-39375744462	21	38	9	3UTR		1	1	2
hsa-miR-92a-3p	XM_006723179	SERTAD3	1323	1345	0.974358974359	#VALUE!	1	0.001369309	0.441	0.0	0.0	-962989802671	18	22	8	3UTR	MIRT049827	1	1	2
hsa-miR-92a-3p	NM_003206	TCF21	1064	1083	0.974358974359	#VALUE!	1	0.00595574	0.676	443488363636	2452719575	-857350836846	16	19	11	3UTR		1	1	2
hsa-miR-92a-3p	NM_001271618	PPP1R12C	2809	2839	0.980769230769	#VALUE!	1	0.000569113	0.471	0.4675832125	0.309547995	-834076741404	18	30	8	3UTR	MIRT726891	1	1	2
hsa-miR-92a-3p	NM_017607	PPP1R12C	2815	2845	0.980769230769	#VALUE!	1	0.000569113	0.471	0.4675832125	0.309547995	-834076741404	18	30	8	3UTR	MIRT726891	1	1	2
hsa-miR-92a-3p	NM_005811	GDF11	3618	3641	1.0	#VALUE!	0	0.002231875	0.529	0.884257857143	0.9509837325	-69568165297	19	23	8	3UTR		1	1	2
hsa-miR-92a-3p	NM_207344	SPRYD4	1135	1156	1.0	#VALUE!	1	0.0001674944	0.544	1786363	0.51039284375	-78606057811	16	21	8	3UTR	MIRT135560	1	1	2
hsa-miR-92a-3p	NM_171825	CAMK2A	4785	4805	1.0	#VALUE!	0	0.005919871	0.471	20701578	2527093755	-828966070132	17	20	10	3UTR		1	1	2
hsa-miR-92a-3p	NM_015981	CAMK2A	4818	4838	1.0	#VALUE!	0	0.005919871	0.471	20701578	2527093755	-828966070132	17	20	10	3UTR		1	1	2
hsa-miR-92a-3p	NM_005895	GOLGA3	5641	5659	1.0	#VALUE!	1	0.204513	0.382	416024644444	378352174875	-126407893122	17	18	17	3UTR	MIRT049310	1	1	2
hsa-miR-92a-3p	NM_001164213	LRCH1	3735	3768	1.0	#VALUE!	1	0.0138225	0.485	0.250116428261	0.093469196875	-495700071937	17	25	9	3UTR		1	1	2
hsa-miR-92a-3p	NM_032467	ASPH	2820	2844	1.0	#VALUE!	0	0.01231798	0.574	26781831875	285337553037	-650068725424	17	24	8	3UTR		1	1	2
hsa-miR-92a-3p	NM_020164	ASPH	2865	2889	1.0	#VALUE!	0	0.01231798	0.574	279079964562	364877067125	-650068725424	17	24	8	3UTR		1	1	2
hsa-miR-92a-3p	NM_018299	UBE2W	5408	5442	1.0	#VALUE!	1	0.0001574842	0.471	0.679236425263	0.596642386	-495700071937	16	21	9	3UTR		1	1	2
hsa-miR-92a-3p	NM_018299	UBE2W	4832	4851	1.0	#VALUE!	1	0.0008804047	0.471	0.502594955556	0.29562622375	-113516586995	14	19	9	3UTR		1	1	2
hsa-miR-92a-3p	NM_001001481	UBE2W	4865	4884	1.0	#VALUE!	1	0.0008804047	0.471	0.135518244444	0.3448300125	-113516586995	14	19	9	3UTR		1	1	2
hsa-miR-92a-3p	NM_057749	CCNE2	1667	1683	1.0	#VALUE!	0	0.0007211279	0.618	3878890875	345831898	-108356930813	14	16	12	3UTR		1	1	2
hsa-miR-92a-3p	XM_017013958	CCNE2	1809	1825	1.0	#VALUE!	0	0.0007211279	0.618	0.0	0.0	-108356930813	14	16	12	3UTR		1	1	2
hsa-miR-92a-3p	XM_017006621	PIK3CB	4196	4234	1.0	#VALUE!	1	0.03224012	0.603	0.0	0.0	-39375744462	21	38	9	3UTR		1	1	2
hsa-miR-92a-3p	NM_001178139	TFDP2	7305	7323	1.0	#VALUE!	1	1.35585	0.426	0.996265666667	0.8577125025	-126407893122	17	18	17	3UTR		1	1	2
hsa-miR-92a-3p	NM_001178138	TFDP2	7343	7361	1.0	#VALUE!	1	1.35585	0.426	1466558	141415727	-126407893122	17	18	17	3UTR		1	1	2
hsa-miR-92a-3p	XM_017007097	TFDP2	4210	4229	1.0	#VALUE!	0	2.08959	0.441	0.0	0.0	-106029521269	17	19	10	3UTR		1	1	2
hsa-miR-92a-3p	NM_032505	KBTBD8	4574	4592	1.0	#VALUE!	0	0.002172852	0.647	364920207143	41774626425	-674758927398	14	18	7	3UTR		1	1	2
hsa-miR-92a-3p	NM_024052	GID4	1216	1259	1.0	#VALUE!	0	0.70161	0.382	119153923529	10679125275	-907603789418	18	25	10	3UTR	MIRT076197	1	1	2
hsa-miR-92a-3p	NM_020772	NUFIP2	2839	2857	1.0	#VALUE!	0	0.0002751633	0.574	11056270625	0.8514549475	-108527735094	15	18	9	3UTR	MIRT547277	1	1	2
hsa-miR-92a-3p	NM_014876	JOSD1	1912	1930	1.0	#VALUE!	1	0.557947	0.426	0.267618888889	0.92051978625	-126407893122	17	18	17	3UTR	MIRT727389	1	1	2
hsa-miR-92a-3p	NM_001142546	LUZP1	6022	6076	1.0	#VALUE!	1	0.001172166	0.603	114085464706	151102937562	-39375744462	18	36	10	3UTR		1	1	2
hsa-miR-92a-3p	NM_032591	SLC9A7	4106	4124	1.0	#VALUE!	1	0.00193459	0.368	0.343712655556	0.19907246625	-126407893122	17	18	17	3UTR		1	1	2
hsa-miR-92a-3p	NM_001257291	SLC9A7	3145	3163	1.0	#VALUE!	1	0.814306	0.412	#VALUE!	0.17709578125	-126407893122	17	18	17	3UTR		1	1	2
hsa-miR-92a-3p	NM_001257291	SLC9A7	4109	4127	1.0	#VALUE!	1	0.00193459	0.368	0.178681644444	0.23406208875	-126407893122	17	18	17	3UTR		1	1	2
hsa-miR-92a-3p	NM_033018	CDK16	2399	2439	1.0	#VALUE!	1	0.003882418	0.456	109535105	0.9642289925	-800485538994	19	40	10	3UTR	MIRT109926	1	1	2
hsa-miR-92a-3p	NM_006201	CDK16	2292	2332	1.0	#VALUE!	1	0.003882418	0.456	109535105	0.9642289925	-800485538994	19	40	10	3UTR	MIRT109926	1	1	2
hsa-miR-92a-3p	NM_001170460	CDK16	2157	2197	1.0	#VALUE!	1	0.003882418	0.456	109535105	0.9642289925	-800485538994	19	40	10	3UTR	MIRT109926	1	1	2
hsa-miR-92a-3p	NM_138270	ATRX	9348	9379	1.0	#VALUE!	0	0.0001859801	0.691	419387308333	325745947875	-954656246864	16	20	12	3UTR		1	1	2
hsa-miR-92a-3p	NM_000489	ATRX	9462	9493	1.0	#VALUE!	0	0.0001859801	0.691	194963941667	170585691375	-954656246864	16	20	12	3UTR		1	1	2
hsa-miR-92a-3p	NM_022817	PER2	5357	5375	1.0	#VALUE!	1	24.7503	0.441	267577832222	350355029625	-126407893122	17	18	17	3UTR	MIRT712322	1	1	2
hsa-miR-92a-3p	XM_005245678	DENND4B	5145	5164	1.0	#VALUE!	0	5.01622	0.441	0.0	0.0	-12371336944	17	19	14	3UTR	MIRT049787	1	1	2
hsa-miR-92a-3p	XM_005245678	DENND4B	5761	5783	1.0	#VALUE!	1	0.0007634339	0.485	0.0	0.0	-782876005055	17	22	8	3UTR	MIRT049787	1	1	2
hsa-miR-92a-3p	NM_019121	PPP1R37	2681	2702	1.0	#VALUE!	0	17.7917	0.368	#VALUE!	0.06675316625	-152476156792	17	21	10	3UTR	MIRT082470	1	1	2
hsa-miR-92a-3p	NM_019121	PPP1R37	2754	2776	1.0	#VALUE!	0	3.54478	0.353	0.936585264286	0.5509236475	-650068725424	18	22	11	3UTR	MIRT082470	1	1	2
hsa-miR-92a-3p	NM_002285	AFF3	5830	5848	1.0	#VALUE!	1	0.145384	0.382	143770103333	113157244625	-126407893122	17	18	17	3UTR		1	1	2
hsa-miR-92a-3p	NM_001025108	AFF3	5813	5831	1.0	#VALUE!	1	0.145384	0.382	0.426564344444	0.97934423875	-126407893122	17	18	17	3UTR		1	1	2
hsa-miR-92a-3p	NM_021622	PLEKHA1	2508	2547	1.0	#VALUE!	1	0.141938	0.382	#VALUE!	0.35270608	-126407893122	17	19	17	3UTR	MIRT055787	1	1	2
hsa-miR-92a-3p	XM_005248500	TNPO1	2952	2972	1.0	#VALUE!	0	0.0006831812	0.426	0.0	0.0	-126043860244	15	20	6	3UTR	MIRT049301	1	1	2
hsa-miR-92a-3p	NM_020801	ARRDC3	2671	2688	1.0	#VALUE!	0	0.005904363	0.662	279855785714	195506841588	-957236374939	14	17	7	3UTR		1	1	2
hsa-miR-92a-3p	NM_002372	MAN2A1	5149	5174	1.0	#VALUE!	1	18.6497	0.676	3893983	174621906	-379332483736	18	23	15	3UTR	MIRT727258	1	1	2
hsa-miR-92a-3p	NM_001307936	SLC38A2	4268	4296	1.0	#VALUE!	0	0.007879304	0.662	3834914	310425456	-986134350328	16	22	8	3UTR		1	1	2
hsa-miR-92a-3p	NM_018976	SLC38A2	4384	4412	1.0	#VALUE!	0	0.007879304	0.662	3834914	310425456	-986134350328	16	22	8	3UTR		1	1	2
hsa-miR-92a-3p	NM_001300751	LMBR1L	2082	2103	1.0	#VALUE!	0	0.02743017	0.412	0.585677911111	0.9525510325	-650068725424	18	21	9	3UTR	MIRT049211	1	1	2
hsa-miR-92a-3p	NM_018113	LMBR1L	2142	2163	1.0	#VALUE!	0	0.02743017	0.412	0.585677911111	0.9525510325	-650068725424	18	21	9	3UTR	MIRT049211	1	1	2
hsa-miR-92a-3p	NM_015149	RGL1	2950	2972	1.0	#VALUE!	1	0.0004633818	0.471	#VALUE!	0.2536541375	-945376307613	19	22	8	3UTR		1	1	2
hsa-miR-92a-3p	NM_006763	BTG2	919	936	1.0	#VALUE!	0	0.00039608	0.456	0.50959776	0.19149125125	-141590935244	14	17	10	3UTR	MIRT061604	1	1	2
hsa-miR-92a-3p	XM_005244966	PLEKHA6	4420	4441	1.0	#VALUE!	0	0.05488787	0.471	0.0	0.0	-933931466909	18	21	11	3UTR		1	1	2
hsa-miR-92a-3p	NM_153259	MCOLN2	2162	2181	1.0	#VALUE!	1	0.001540685	0.632	392606988889	22545216525	-518008091453	16	19	9	3UTR	MIRT049683	1	1	2
hsa-miR-92a-3p	XM_005270719	MCOLN2	1939	1958	1.0	#VALUE!	1	0.001540685	0.632	0.0	0.0	-518008091453	16	19	9	3UTR	MIRT049683	1	1	2
hsa-miR-92a-3p	NM_001400	S1PR1	2186	2208	1.0	#VALUE!	0	0.0001545087	0.588	0.536326881818	0.00318579625	-13180282223	17	22	7	3UTR		1	1	2
hsa-miR-92a-3p	NM_001280560	ANP32E	2282	2299	1.0	#VALUE!	0	0.007829325	0.706	370413045	18128917025	-805661162101	16	17	16	3UTR	MIRT539229	1	1	2
hsa-miR-92a-3p	XM_017025959	TGIF1	1293	1310	1.0	#VALUE!	0	94.9639	0.662	0.0	0.0	-932546172965	14	17	7	3UTR		1	1	2
hsa-miR-92a-3p	XM_011525735	TGIF1	1399	1440	1.0	#VALUE!	0	94.9639	0.662	0.0	0.0	-932546172965	14	18	7	3UTR		1	1	2
hsa-miR-92a-3p	XM_017011109	ARID1B	5717	5740	1.0	#VALUE!	0	0.00139636	0.647	0.0	0.0	-969585467145	18	23	10	3UTR	MIRT049438	1	1	2
hsa-miR-92a-3p	NM_004036	ADCY3	4270	4292	1.0	#VALUE!	0	77.7247	0.368	0.032620152381	#VALUE!	-954656246864	18	22	10	3UTR		1	1	2
hsa-miR-92a-3p	NM_001320613	ADCY3	4273	4295	1.0	#VALUE!	0	77.7247	0.368	0.032620152381	#VALUE!	-954656246864	18	22	10	3UTR		1	1	2
hsa-miR-92a-3p	XM_011532496	ADCY3	3279	3301	1.0	#VALUE!	0	77.7247	0.368	0.0	0.0	-954656246864	18	22	10	3UTR		1	1	2
hsa-miR-92a-3p	XM_006711976	FOSL2	2462	2485	1.0	#VALUE!	1	0.001064402	0.412	0.0	0.0	-417062352651	18	23	8	3UTR		1	1	2
hsa-miR-92a-3p	NM_014011	SOCS5	2269	2302	1.0	#VALUE!	1	0.001008702	0.632	231652692857	1203648965	-452877439761	17	24	8	3UTR	MIRT054643	1	1	2
hsa-miR-92a-3p	NM_144949	SOCS5	2357	2390	1.0	#VALUE!	1	0.001008702	0.632	231652692857	1203648965	-452877439761	17	24	8	3UTR	MIRT054643	1	1	2
hsa-miR-92a-3p	NM_002994	CXCL5	1668	1684	1.0	#VALUE!	0	27.6072	0.515	0.575431333333	0.06875558	-155665584046	14	16	12	3UTR		1	1	2
hsa-miR-92a-3p	NM_203504	G3BP2	3267	3293	1.0	#VALUE!	1	0.01084021	0.544	510674694444	39152459925	-495700071937	19	26	10	3UTR	MIRT049526	1	1	2
hsa-miR-92a-3p	NM_203505	G3BP2	2112	2136	1.0	#VALUE!	1	0.0001063053	0.618	187919330435	3167802975	-379332483736	17	24	8	3UTR	MIRT049526	1	1	2
hsa-miR-92a-3p	NM_203505	G3BP2	3366	3392	1.0	#VALUE!	1	0.01084021	0.544	699166666667	521783325	-495700071937	19	26	10	3UTR	MIRT049526	1	1	2
hsa-miR-92a-3p	NM_012297	G3BP2	1977	2001	1.0	#VALUE!	1	0.0001063053	0.618	228498695652	273500798125	-379332483736	17	24	8	3UTR	MIRT049526	1	1	2
hsa-miR-92a-3p	NM_001115007	LIN54	2746	2764	1.0	#VALUE!	1	0.0670807	0.412	0.512407666667	0.59723305	-126407893122	17	18	17	3UTR		1	1	2
hsa-miR-92a-3p	NM_001288997	LIN54	2684	2702	1.0	#VALUE!	1	0.0670807	0.412	0.400140433333	0.511508565	-126407893122	17	18	17	3UTR		1	1	2
hsa-miR-92a-3p	NM_001115008	LIN54	2947	2965	1.0	#VALUE!	1	0.0670807	0.412	0.761891688889	0.630913375	-126407893122	17	18	17	3UTR		1	1	2
hsa-miR-92a-3p	NM_001288996	LIN54	3343	3361	1.0	#VALUE!	1	0.0670807	0.412	170993175556	19107651425	-126407893122	17	18	17	3UTR		1	1	2
hsa-miR-92a-3p	NM_001184690	NPNT	3114	3135	1.0	#VALUE!	0	0.009266988	0.485	#VALUE!	#VALUE!	-650068725424	17	21	9	3UTR		1	1	2
hsa-miR-92a-3p	NM_001184691	NPNT	3153	3174	1.0	#VALUE!	0	0.009266988	0.485	#VALUE!	#VALUE!	-650068725424	17	21	9	3UTR		1	1	2
hsa-miR-92a-3p	NM_001184693	NPNT	3066	3087	1.0	#VALUE!	0	0.009266988	0.485	#VALUE!	#VALUE!	-650068725424	17	21	9	3UTR		1	1	2
hsa-miR-92a-3p	NM_001033047	NPNT	3063	3084	1.0	#VALUE!	0	0.009266988	0.485	#VALUE!	#VALUE!	-650068725424	17	21	9	3UTR		1	1	2
hsa-miR-92a-3p	NM_001184692	NPNT	2976	2997	1.0	#VALUE!	0	0.009266988	0.485	#VALUE!	#VALUE!	-650068725424	17	21	9	3UTR		1	1	2
hsa-miR-92a-3p	XM_017007984	NPNT	2937	2958	1.0	#VALUE!	0	0.009266988	0.485	0.0	0.0	-650068725424	17	21	9	3UTR		1	1	2
hsa-miR-92a-3p	XM_005262888	NPNT	3191	3212	1.0	#VALUE!	0	0.009266988	0.485	0.0	0.0	-650068725424	17	21	9	3UTR		1	1	2
hsa-miR-92a-3p	NM_018569	AP1AR	5299	5316	1.0	#VALUE!	0	6.39626	0.485	#VALUE!	0.1714945125	-146702330706	14	17	12	3UTR		1	1	2
hsa-miR-92a-3p	NM_001128426	AP1AR	5200	5217	1.0	#VALUE!	0	6.39626	0.485	#VALUE!	0.1714945125	-146702330706	14	17	12	3UTR		1	1	2
hsa-miR-92a-3p	NM_001286563	GRAMD1B	7724	7740	1.0	#VALUE!	1	80.995	0.485	0.26497718	102459358125	-714012814695	14	16	10	3UTR	MIRT727528	1	1	2
hsa-miR-92a-3p	NM_001286563	GRAMD1B	2761	2792	1.0	#VALUE!	1	0.0002641891	0.588	622803375	28682128125	-623647057278	19	31	8	3UTR	MIRT727528	1	1	2
hsa-miR-92a-3p	NM_020716	GRAMD1B	7703	7719	1.0	#VALUE!	1	80.995	0.485	0.26497718	102459358125	-714012814695	14	16	10	3UTR	MIRT727528	1	1	2
hsa-miR-92a-3p	NM_020716	GRAMD1B	2740	2771	1.0	#VALUE!	1	0.0002641891	0.588	622803375	28682128125	-623647057278	19	31	8	3UTR	MIRT727528	1	1	2
hsa-miR-92a-3p	XM_017018050	GRAMD1B	7450	7466	1.0	#VALUE!	1	80.995	0.485	0.0	0.0	-714012814695	14	16	10	3UTR	MIRT727528	1	1	2
hsa-miR-92a-3p	NM_001286564	GRAMD1B	7433	7449	1.0	#VALUE!	1	80.995	0.485	0.26497718	102459358125	-714012814695	14	16	10	3UTR	MIRT727528	1	1	2
hsa-miR-92a-3p	NM_001286564	GRAMD1B	2470	2501	1.0	#VALUE!	1	0.0002641891	0.588	622803375	28682128125	-623647057278	19	31	8	3UTR	MIRT727528	1	1	2
hsa-miR-92a-3p	NM_013262	MYLIP	2743	2779	1.0	#VALUE!	1	0.0004516457	0.544	269634285714	3006874875	-39375744462	18	36	11	3UTR	MIRT004091	1	1	2
hsa-miR-92a-3p	NM_032552	DAB2IP	4624	4643	1.0	#VALUE!	0	7.4266	0.456	0.496464888889	1066430184	-141590935244	14	19	9	3UTR	MIRT173869	1	1	2
hsa-miR-92a-3p	XM_005251719	DAB2IP	5108	5129	1.0	#VALUE!	0	47.1068	0.309	0.0	0.0	-723613681449	18	21	11	3UTR	MIRT173869	1	1	2
hsa-miR-92a-3p	XM_006717271	TSC1	4478	4498	1.0	#VALUE!	0	0.0009894087	0.5	0.0	0.0	-17012402953	16	20	9	3UTR	MIRT726226	1	1	2
hsa-miR-92a-3p	NM_203344	SERTAD3	1263	1285	1.0	#VALUE!	1	0.001369309	0.441	0.1449365	0.91169542875	-962989802671	18	22	8	3UTR	MIRT049827	1	1	2
hsa-miR-92a-3p	NM_001079526	IKZF2	4407	4428	1.0	#VALUE!	0	0.001017868	0.544	#VALUE!	0.33439672875	-809481005094	16	21	6	3UTR	MIRT727461	1	1	2
hsa-miR-92a-3p	NM_020814	MARCH4	3891	3941	1.0	#VALUE!	1	0.0001935236	0.441	0.36197375	100414639625	-57294136647	19	24	8	3UTR		1	1	2
hsa-miR-92a-3p	NM_020814	MARCH4	3149	3169	1.0	#VALUE!	0	0.294743	0.471	0.797365542857	0.626820605	-662614198489	17	20	7	3UTR		1	1	2
hsa-miR-92a-3p	NM_032228	FAR1	4859	4884	1.0	#VALUE!	1	0.002226459	0.456	#VALUE!	0.1824983595	-495700071937	19	25	10	3UTR	MIRT129544	1	1	2
hsa-miR-92a-3p	NM_003654	CHST1	1951	1972	1.0	#VALUE!	0	92.7364	0.353	0.12936967125	26289898	-829127580885	17	21	8	3UTR	MIRT760617	1	1	2
hsa-miR-92a-3p	NM_002843	PTPRJ	6926	6948	1.0	#VALUE!	0	45.6297	0.441	0.0709770071429	0.51688543125	-738221974227	18	22	8	3UTR	MIRT130343	1	1	2
hsa-miR-92a-3p	NM_001270454	WWP2	3238	3258	1.0	#VALUE!	0	0.163003	0.309	#VALUE!	#VALUE!	-110902490035	17	20	10	3UTR		1	1	2
hsa-miR-92a-3p	NM_001270454	WWP2	4178	4196	1.0	#VALUE!	1	0.00592113	0.338	#VALUE!	#VALUE!	-902428166311	16	18	13	3UTR		1	1	2
hsa-miR-92a-3p	NM_001270453	WWP2	2928	2948	1.0	#VALUE!	0	0.163003	0.309	#VALUE!	#VALUE!	-110902490035	17	20	10	3UTR		1	1	2
hsa-miR-92a-3p	NM_001270453	WWP2	3868	3886	1.0	#VALUE!	1	0.00592113	0.338	#VALUE!	#VALUE!	-902428166311	16	18	13	3UTR		1	1	2
hsa-miR-92a-3p	NM_199424	WWP2	2383	2403	1.0	#VALUE!	0	0.163003	0.309	#VALUE!	#VALUE!	-110902490035	17	20	10	3UTR		1	1	2
hsa-miR-92a-3p	NM_199424	WWP2	3323	3341	1.0	#VALUE!	1	0.00592113	0.338	#VALUE!	#VALUE!	-902428166311	16	18	13	3UTR		1	1	2
hsa-miR-92a-3p	NM_001858	COL19A1	7784	7811	1.0	#VALUE!	0	0.0004334636	0.632	0.240055629412	#VALUE!	-933931466909	18	27	7	3UTR		1	1	2
hsa-miR-92a-3p	NM_001257160	CEP41	1675	1708	1.0	#VALUE!	0	46.4251	0.485	#VALUE!	#VALUE!	-651454019368	15	20	8	3UTR		1	1	2
hsa-miR-92a-3p	NM_006315	PCGF3	4864	4886	1.0	#VALUE!	1	0.0004089496	0.426	0.3302069	0.185980255	-902428166311	16	22	9	3UTR		1	1	2
hsa-miR-92a-3p	NM_001324098	GLYR1	1904	1930	1.0	#VALUE!	0	0.0009932493	0.368	338870464	18372176475	-954656246864	16	26	11	3UTR	MIRT727074	1	1	2
hsa-miR-92a-3p	NM_001324098	GLYR1	3384	3413	1.0	#VALUE!	1	0.02452245	0.485	515505618182	485220603	-676234892161	18	23	7	3UTR	MIRT727074	1	1	2
hsa-miR-92a-3p	NM_001308096	GLYR1	1851	1877	1.0	#VALUE!	0	0.0009932493	0.368	1009667052	207907937375	-954656246864	16	26	11	3UTR	MIRT727074	1	1	2
hsa-miR-92a-3p	NM_001308096	GLYR1	3331	3360	1.0	#VALUE!	1	0.02452245	0.485	291982127273	337099546875	-676234892161	18	23	7	3UTR	MIRT727074	1	1	2
hsa-miR-92a-3p	NM_032569	GLYR1	1869	1895	1.0	#VALUE!	0	0.0009932493	0.368	1554954372	1992504065	-954656246864	16	26	11	3UTR	MIRT727074	1	1	2
hsa-miR-92a-3p	NM_032569	GLYR1	3349	3378	1.0	#VALUE!	1	0.02452245	0.485	291982127273	337099546875	-676234892161	18	23	7	3UTR	MIRT727074	1	1	2
hsa-miR-92a-3p	NM_001324097	GLYR1	1712	1738	1.0	#VALUE!	0	0.0009932493	0.368	599473908	362485227125	-954656246864	16	26	11	3UTR	MIRT727074	1	1	2
hsa-miR-92a-3p	NM_032317	DNAJC30	2262	2300	1.0	#VALUE!	1	0.004613357	0.529	424124601081	348074658	-495700071937	19	38	8	3UTR	MIRT727868	1	1	2
hsa-miR-92a-3p	XM_005250508	PHTF2	3016	3033	1.0	#VALUE!	0	0.006470358	0.721	0.0	0.0	-124279825591	15	17	8	3UTR	MIRT171350	1	1	2
hsa-miR-92a-3p	NM_001278619	PCDH11Y	4820	4840	1.0	#VALUE!	0	8.37554	0.412	0.046783125	0.080393825	-11490417286	16	20	8	3UTR		1	1	2
hsa-miR-92a-3p	NM_032971	PCDH11Y	4651	4671	1.0	#VALUE!	0	8.37554	0.412	0.046783125	0.080393825	-11490417286	16	20	8	3UTR		1	1	2
hsa-miR-92a-3p	NM_032972	PCDH11Y	4905	4925	1.0	#VALUE!	0	8.37554	0.412	0.046783125	0.080393825	-11490417286	16	20	8	3UTR		1	1	2
hsa-miR-92a-3p	NM_178140	PDZD2	9114	9145	1.0	#VALUE!	0	0.05727384	0.441	0.47167653	0.09158875875	-12371336944	16	31	10	3UTR		1	1	2
hsa-miR-92a-3p	NM_015351	TTC9	1346	1366	1.0	#VALUE!	0	1.59144	0.368	#VALUE!	0.1715690325	-105967930635	17	20	10	3UTR		1	1	2
hsa-miR-92a-3p	NM_015351	TTC9	1294	1336	1.0	#VALUE!	0	52.5432	0.426	0.0274612243902	0.04976562	-954656246864	18	42	13	3UTR		1	1	2
hsa-miR-92a-3p	NM_138317	KCNK10	5580	5598	1.0	#VALUE!	0	0.01152037	0.456	257075632727	301626987	-136138434124	16	18	11	3UTR		1	1	2
hsa-miR-92a-3p	NM_138318	KCNK10	5251	5269	1.0	#VALUE!	0	0.01152037	0.456	143561732727	156152953125	-136138434124	16	18	11	3UTR		1	1	2
hsa-miR-92a-3p	NM_022151	MOAP1	1707	1725	1.0	#VALUE!	1	6.64963	0.382	105338848889	0.698568125	-126407893122	17	18	17	3UTR	MIRT513176	1	1	2
hsa-miR-92a-3p	NM_001282472	GOLGA8J	3513	3536	1.0	#VALUE!	1	0.003429238	0.618	338097225	26630942125	-499396410445	16	23	8	3UTR	MIRT511856	1	1	2
hsa-miR-92a-3p	NM_005159	ACTC1	1564	1609	1.0	#VALUE!	0	0.0001637805	0.471	#VALUE!	0.08063643875	-954656246864	15	18	12	3UTR	MIRT789958	1	1	2
hsa-miR-127-3p	NM_000702	ATP1A2	4440	4463	0.961538461538	#VALUE!	1	0.0002048351	0.368	#VALUE!	#VALUE!	-552986392397	20	23	10	3UTR		0	1	1
hsa-miR-127-3p	NM_014344	FJX1	2020	2044	0.961538461538	#VALUE!	1	0.000636513	0.441	0.79304168375	0.59101584875	-479441436372	19	24	9	3UTR		0	1	1
hsa-miR-127-3p	XM_005273659	GINS4	933	956	1.0	#VALUE!	1	9.66467	0.382	0.0	0.0	-552986392397	20	23	10	3UTR		1	0	1
hsa-miR-127-3p	NM_032336	GINS4	940	963	1.0	#VALUE!	1	9.66467	0.382	#VALUE!	#VALUE!	-552986392397	20	23	10	3UTR		1	0	1
hsa-miR-127-3p	NM_144607	CYB5D1	1356	1379	1.0	#VALUE!	0	54.3395	0.603	0.213835856733	0.234708540687	-102259969414	19	23	9	3UTR		1	0	1
hsa-miR-127-3p	NM_001098	ACO2	2415	2433	1.0	#VALUE!	1	0.0001081715	0.456	0.531744755556	0.14029295125	-614857955508	17	18	17	3UTR		0	1	1
hsa-miR-127-3p	NM_015168	ZC3H4	4164	4183	1.0	#VALUE!	0	2.1095	0.412	24218677	23440363375	-791434913881	16	19	12	3UTR		1	0	1
hsa-miR-127-3p	XM_017026531	ZC3H4	3945	3964	1.0	#VALUE!	0	2.1095	0.412	0.0	0.0	-791434913881	16	19	12	3UTR		1	0	1
hsa-miR-127-3p	NM_025179	PLXNA2	8865	8894	1.0	#VALUE!	1	0.0003105438	0.485	38263819375	359035563125	-495700071937	18	22	12	3UTR		0	1	1
hsa-miR-139-5p	NM_020910	KIAA1549	11404	11427	0.961538461538	#VALUE!	0	0.734575	0.529	0.305250822222	#VALUE!	-800791852773	19	23	10	3UTR		1	0	1
hsa-miR-139-5p	NM_001164665	KIAA1549	11452	11475	0.961538461538	#VALUE!	0	0.734575	0.529	0.305250822222	#VALUE!	-800791852773	19	23	10	3UTR		1	0	1
hsa-miR-139-5p	NM_145725	TRAF3	4901	4919	0.961538461538	#VALUE!	1	2.74044	0.382	#VALUE!	#VALUE!	-123710849727	16	18	9	3UTR		1	0	1
hsa-miR-139-5p	NM_145726	TRAF3	4826	4844	0.961538461538	#VALUE!	1	2.74044	0.382	#VALUE!	#VALUE!	-123710849727	16	18	9	3UTR		1	0	1
hsa-miR-139-5p	NM_003300	TRAF3	4762	4780	0.961538461538	#VALUE!	1	2.74044	0.382	#VALUE!	#VALUE!	-123710849727	16	18	9	3UTR		1	0	1
hsa-miR-139-5p	NM_001199427	TRAF3	4513	4531	0.961538461538	#VALUE!	1	2.74044	0.382	#VALUE!	#VALUE!	-123710849727	16	18	9	3UTR		1	0	1
hsa-miR-139-5p	NM_001137664	ANAPC7	1641	1674	0.974358974359	#VALUE!	1	84.9573	0.471	538334142857	52728016925	-730252099028	16	19	10	3UTR		0	1	1
hsa-miR-139-5p	NM_001077498	FAM222B	3256	3278	0.974358974359	#VALUE!	1	0.0007512944	0.603	510792842857	50073577	-682767052418	18	22	11	3UTR		0	1	1
hsa-miR-139-5p	NM_022159	ADGRL4	3340	3355	0.974358974359	#VALUE!	1	0.01540584	0.647	130047225	2106076075	-152894684482	14	15	14	3UTR	MIRT731784	0	1	1
hsa-miR-139-5p	NM_006806	BTG3	1272	1312	0.974358974359	#VALUE!	1	0.001368287	0.574	0.348314926667	0.044618336	-800485538994	19	27	9	3UTR		0	1	1
hsa-miR-139-5p	NM_001130914	BTG3	1404	1444	0.974358974359	#VALUE!	1	0.001368287	0.574	0.348314926667	0.044618336	-800485538994	19	27	9	3UTR		0	1	1
hsa-miR-139-5p	NM_001172173	CSRNP3	4357	4375	0.974358974359	#VALUE!	1	0.006315679	0.588	#VALUE!	0.36763810375	-519004979968	16	18	13	3UTR		1	0	1
hsa-miR-139-5p	NM_024969	CSRNP3	4256	4274	0.974358974359	#VALUE!	1	0.006315679	0.588	#VALUE!	0.36763810375	-519004979968	16	18	13	3UTR		1	0	1
hsa-miR-139-5p	XM_005246865	CSRNP3	4079	4097	0.974358974359	#VALUE!	1	0.006315679	0.588	0.0	0.0	-519004979968	16	18	13	3UTR		1	0	1
hsa-miR-139-5p	NM_003940	USP13	7377	7399	0.974358974359	#VALUE!	1	0.0004965705	0.559	#VALUE!	0.00873255375	-930395488775	18	22	8	3UTR		1	0	1
hsa-miR-139-5p	NM_013449	BAZ2A	7624	7645	1.0	#VALUE!	0	0.0001219709	0.426	303922771429	230903916125	-959516606915	17	21	7	3UTR		1	0	1
hsa-miR-139-5p	NM_003877	SOCS2	2120	2141	1.0	#VALUE!	0	0.0004307455	0.632	237943875	2211535245	-121749784325	17	21	8	3UTR		1	0	1
hsa-miR-139-5p	NM_001270467	SOCS2	2010	2031	1.0	#VALUE!	0	0.0004307455	0.632	237943875	2211535245	-121749784325	17	21	8	3UTR		1	0	1
hsa-miR-139-5p	NM_001270468	SOCS2	1979	2000	1.0	#VALUE!	0	0.0004307455	0.632	237943875	2211535245	-121749784325	17	21	8	3UTR		1	0	1
hsa-miR-139-5p	NM_001270470	SOCS2	2249	2270	1.0	#VALUE!	0	0.0004307455	0.632	237943875	2211535245	-121749784325	17	21	8	3UTR		1	0	1
hsa-miR-139-5p	NM_001270469	SOCS2	1977	1998	1.0	#VALUE!	0	0.0004307455	0.632	237943875	2211535245	-121749784325	17	21	8	3UTR		1	0	1
hsa-miR-139-5p	NM_001270471	SOCS2	1902	1923	1.0	#VALUE!	0	0.0004307455	0.632	237943875	2211535245	-121749784325	17	21	8	3UTR		1	0	1
hsa-miR-139-5p	NM_001168344	RREB1	7106	7133	1.0	#VALUE!	0	0.000291903	0.353	0.101864075556	0.00851745225	-768218702984	20	27	9	3UTR	MIRT565944	0	1	1
hsa-miR-139-5p	NM_001003699	RREB1	7307	7334	1.0	#VALUE!	0	0.000291903	0.353	0.101864075556	0.00851745225	-768218702984	20	27	9	3UTR	MIRT565944	0	1	1
hsa-miR-139-5p	NM_001003700	RREB1	6509	6536	1.0	#VALUE!	0	0.000291903	0.353	0.101864075556	0.00851745225	-768218702984	20	27	9	3UTR	MIRT565944	0	1	1
hsa-miR-139-5p	NM_001003698	RREB1	7142	7169	1.0	#VALUE!	0	0.000291903	0.353	0.101864075556	0.00851745225	-768218702984	20	27	9	3UTR	MIRT565944	0	1	1
hsa-miR-139-5p	NM_003677	DENR	1790	1807	1.0	#VALUE!	0	0.00960787	0.603	0.412993925	0.36298306125	-572816300081	14	17	12	3UTR		1	0	1
hsa-miR-139-5p	NM_002015	FOXO1	2558	2581	1.0	#VALUE!	1	0.000861559	0.574	3057295625	194131504	-417062352651	19	23	8	3UTR		1	0	1
hsa-miR-139-5p	NM_024593	EFCAB1	1943	1977	1.0	#VALUE!	0	0.002090527	0.559	263336045455	159026361	-759340904082	18	26	6	3UTR		0	1	1
hsa-miR-139-5p	XM_017013826	EFCAB1	1720	1754	1.0	#VALUE!	0	0.002090527	0.559	0.0	0.0	-759340904082	18	26	6	3UTR		0	1	1
hsa-miR-139-5p	NM_001256141	FSBP	2969	2989	1.0	#VALUE!	1	0.0005040486	0.574	0.3099926	0.3104132515	-103134122758	14	20	7	3UTR		0	1	1
hsa-miR-139-5p	NM_001142568	BBX	6157	6185	1.0	#VALUE!	0	0.0001883397	0.632	195762255556	226830945	-126861179787	16	19	9	3UTR		1	0	1
hsa-miR-139-5p	NM_020235	BBX	6067	6095	1.0	#VALUE!	0	0.0001883397	0.632	195762255556	226830945	-126861179787	16	19	9	3UTR		1	0	1
hsa-miR-139-5p	NM_001276286	BBX	5148	5176	1.0	#VALUE!	0	0.0001883397	0.632	195762255556	226830945	-126861179787	16	19	9	3UTR		1	0	1
hsa-miR-139-5p	XM_017006882	BBX	6158	6186	1.0	#VALUE!	0	0.0001883397	0.632	0.0	0.0	-126861179787	16	19	9	3UTR		1	0	1
hsa-miR-139-5p	XM_011513004	BBX	6195	6223	1.0	#VALUE!	0	0.0001883397	0.632	0.0	0.0	-126861179787	16	19	9	3UTR		1	0	1
hsa-miR-139-5p	NM_014980	STXBP5L	8746	8783	1.0	#VALUE!	1	0.00138379	0.544	0.622000876154	0.561364316	-676234892161	19	37	9	3UTR		1	0	1
hsa-miR-139-5p	NM_014980	STXBP5L	5985	6012	1.0	#VALUE!	1	0.0001096685	0.529	0.0919568538462	0.0925209385	-479441436372	20	27	13	3UTR		1	0	1
hsa-miR-139-5p	NM_001308330	STXBP5L	8674	8711	1.0	#VALUE!	1	0.00138379	0.544	0.622000876154	0.561364316	-676234892161	19	37	9	3UTR		1	0	1
hsa-miR-139-5p	NM_001308330	STXBP5L	5913	5940	1.0	#VALUE!	1	0.0001096685	0.529	0.0919568538462	0.0925209385	-479441436372	20	27	13	3UTR		1	0	1
hsa-miR-139-5p	NM_020733	HEG1	4368	4388	1.0	#VALUE!	0	0.0005036311	0.426	0.345990342857	0.181718505	-782678125198	17	20	7	3UTR		1	0	1
hsa-miR-139-5p	NM_001080415	U2SURP	6539	6573	1.0	#VALUE!	1	0.01181055	0.676	#VALUE!	0.39627701875	-601339037762	16	18	16	3UTR		1	0	1
hsa-miR-139-5p	NM_001320219	U2SURP	6536	6570	1.0	#VALUE!	1	0.01181055	0.676	#VALUE!	0.39627701875	-601339037762	16	18	16	3UTR		1	0	1
hsa-miR-139-5p	NM_021038	MBNL1	4021	4041	1.0	#VALUE!	1	4.79601	0.588	307116777778	2754545605	-655801099866	16	20	7	3UTR		1	0	1
hsa-miR-139-5p	NM_207292	MBNL1	3985	4005	1.0	#VALUE!	1	4.79601	0.588	307116777778	2754545605	-655801099866	16	20	7	3UTR		1	0	1
hsa-miR-139-5p	NM_001288634	FAM222B	3325	3347	1.0	#VALUE!	1	0.0007512944	0.603	349016	31153313875	-682767052418	18	22	11	3UTR		0	1	1
hsa-miR-139-5p	NM_020791	TAOK1	3690	3711	1.0	#VALUE!	0	0.01300094	0.691	0.764008	104457197875	-128933657782	16	21	7	3UTR		1	0	1
hsa-miR-139-5p	NM_025142	TAOK1	3246	3267	1.0	#VALUE!	0	0.01300094	0.691	0.764008	104457197875	-128933657782	16	21	7	3UTR		1	0	1
hsa-miR-139-5p	NM_022344	C17orf75	3024	3045	1.0	#VALUE!	1	0.423229	0.471	0.224916477778	0.33723336625	-610695976654	19	21	15	3UTR		0	1	1
hsa-miR-139-5p	NM_004421	DVL1	2789	2826	1.0	#VALUE!	1	0.0002224513	0.471	155749094737	17680115	-417062352651	19	29	8	3UTR		1	0	1
hsa-miR-139-5p	NM_001397	ECE1	4967	4999	1.0	#VALUE!	0	0.002183733	0.471	2529818	2318252922	-712797194594	19	23	9	3UTR		1	0	1
hsa-miR-139-5p	NM_001113349	ECE1	4958	4990	1.0	#VALUE!	0	0.002183733	0.471	377631314286	341681940725	-712797194594	19	23	9	3UTR		1	0	1
hsa-miR-139-5p	NM_001286051	FAM168A	1323	1343	1.0	#VALUE!	1	0.1833843	0.353	0.38068418	0.5120494925	-878692909453	17	20	11	3UTR		1	0	1
hsa-miR-139-5p	NM_001286051	FAM168A	695	714	1.0	#VALUE!	1	0.001622841	0.5	242472614286	219117540875	-12604134053	16	19	7	3UTR		1	0	1
hsa-miR-139-5p	NM_015159	FAM168A	1641	1661	1.0	#VALUE!	1	0.1833843	0.353	#VALUE!	#VALUE!	-878692909453	17	20	11	3UTR		1	0	1
hsa-miR-139-5p	NM_001286050	FAM168A	1668	1688	1.0	#VALUE!	1	0.1833843	0.353	#VALUE!	#VALUE!	-878692909453	17	20	11	3UTR		1	0	1
hsa-miR-139-5p	NM_000216	ANOS1	5272	5318	1.0	#VALUE!	1	0.0009273339	0.544	364593269231	349576153625	-479441436372	20	28	13	3UTR		1	0	1
hsa-miR-139-5p	NM_001172436	PHKA1	5127	5145	1.0	#VALUE!	1	37.9139	0.544	486270025	41699220875	-57294136647	16	18	13	3UTR		0	1	1
hsa-miR-139-5p	NM_001122670	PHKA1	5304	5322	1.0	#VALUE!	1	37.9139	0.544	486270025	41699220875	-57294136647	16	18	13	3UTR		0	1	1
hsa-miR-139-5p	NM_002637	PHKA1	5343	5361	1.0	#VALUE!	1	37.9139	0.544	486270025	41699220875	-57294136647	16	18	13	3UTR		0	1	1
hsa-miR-139-5p	NM_016120	RLIM	4532	4548	1.0	#VALUE!	0	1.90782	0.559	0.661679927273	0.519050589	-650068725424	15	16	15	3UTR		1	0	1
hsa-miR-139-5p	NM_183353	RLIM	4594	4610	1.0	#VALUE!	0	1.90782	0.559	0.880846064545	0.521875651625	-650068725424	15	16	15	3UTR		1	0	1
hsa-miR-139-5p	NM_144657	HDX	5820	5839	1.0	#VALUE!	1	0.0007339221	0.574	13743693	254107259375	-12417709117	17	19	13	3UTR		1	0	1
hsa-miR-139-5p	NM_144657	HDX	4902	4934	1.0	#VALUE!	0	0.02564119	0.618	257508071429	2861658145	-152556043079	15	23	7	3UTR		1	0	1
hsa-miR-139-5p	NM_001177478	HDX	4864	4896	1.0	#VALUE!	0	0.02564119	0.618	216615208571	3647460815	-152556043079	15	23	7	3UTR		1	0	1
hsa-miR-139-5p	NM_001177479	HDX	5011	5043	1.0	#VALUE!	0	0.02564119	0.618	323464	224876208	-152556043079	15	23	7	3UTR		1	0	1
hsa-miR-139-5p	NM_024921	POF1B	3771	3807	1.0	#VALUE!	1	0.02235018	0.676	161392582171	1165586825	-379332483736	22	36	11	3UTR		0	1	1
hsa-miR-139-5p	NM_005801	EIF1	1155	1188	1.0	#VALUE!	1	0.00206587	0.544	0.428534908889	1618428237	-417062352651	17	23	8	3UTR		1	0	1
hsa-miR-139-5p	NM_001127228	CBX1	1148	1172	1.0	#VALUE!	1	0.2932253	0.559	171965188889	145981655375	-126407893122	16	24	9	3UTR		0	1	1
hsa-miR-139-5p	NM_001242903	AKAP1	4096	4115	1.0	#VALUE!	1	0.640369	0.471	0.668333333333	0.512	-753557007059	17	19	9	3UTR		0	1	1
hsa-miR-139-5p	NM_001242902	AKAP1	3823	3842	1.0	#VALUE!	1	0.640369	0.471	0.668333333333	0.512	-753557007059	17	19	9	3UTR		0	1	1
hsa-miR-139-5p	NM_001005404	YPEL2	2935	2956	1.0	#VALUE!	0	0.004135359	0.471	0.5473389	0.26713253875	-651454019368	17	21	6	3UTR		0	1	1
hsa-miR-139-5p	NM_001005404	YPEL2	2215	2236	1.0	#VALUE!	1	0.00192325	0.588	0.1370743	0.987209325	-39375744462	18	21	12	3UTR		0	1	1
hsa-miR-139-5p	NM_001272043	RPS6KB1	2886	2908	1.0	#VALUE!	1	0.01464884	0.544	22616165	113466173375	-778177519478	17	22	8	3UTR		0	1	1
hsa-miR-139-5p	NM_001257198	CUL3	3943	3959	1.0	#VALUE!	1	0.03638259	0.647	321074181818	37656889875	-75174268361	14	16	11	3UTR		1	0	1
hsa-miR-139-5p	XM_005246708	NYAP2	5323	5343	1.0	#VALUE!	1	10.3232	0.412	0.0	0.0	-102208648546	16	20	8	3UTR		1	0	1
hsa-miR-139-5p	XM_005246708	NYAP2	5569	5592	1.0	#VALUE!	0	0.939665	0.529	0.0	0.0	-106174389581	19	23	8	3UTR		1	0	1
hsa-miR-139-5p	NM_020864	NYAP2	4452	4472	1.0	#VALUE!	1	10.3232	0.412	#VALUE!	#VALUE!	-102208648546	16	20	8	3UTR		1	0	1
hsa-miR-139-5p	NM_001003793	RBMS3	4211	4245	1.0	#VALUE!	1	0.004868439	0.618	#VALUE!	#VALUE!	-508245545002	21	34	10	3UTR		1	0	1
hsa-miR-139-5p	NM_001177711	RBMS3	4163	4197	1.0	#VALUE!	1	0.004868439	0.618	#VALUE!	#VALUE!	-508245545002	21	34	10	3UTR		1	0	1
hsa-miR-139-5p	NM_001003792	RBMS3	4157	4191	1.0	#VALUE!	1	0.004868439	0.618	#VALUE!	#VALUE!	-508245545002	21	34	10	3UTR		1	0	1
hsa-miR-139-5p	NM_001039111	TRIM71	3706	3731	1.0	#VALUE!	0	66.8247	0.471	#VALUE!	0.14156646125	-696959672116	20	25	12	3UTR		1	0	1
hsa-miR-139-5p	NM_001043353	TPM3	2680	2698	1.0	#VALUE!	1	44.8252	0.471	0.339503633333	0.31636426375	-122084986171	16	18	10	3UTR		1	0	1
hsa-miR-139-5p	NM_001278190	TPM3	1290	1308	1.0	#VALUE!	1	44.8252	0.471	0.918709377778	0.65368828125	-122084986171	16	18	10	3UTR		1	0	1
hsa-miR-139-5p	NM_001043352	TPM3	2680	2698	1.0	#VALUE!	1	44.8252	0.471	0.339503633333	0.31636426375	-122084986171	16	18	10	3UTR		1	0	1
hsa-miR-139-5p	NM_014911	AAK1	19071	19100	1.0	#VALUE!	1	0.007486088	0.544	178713757143	0.85609135	-495700071937	21	29	8	3UTR		1	0	1
hsa-miR-139-5p	NM_014911	AAK1	12920	12941	1.0	#VALUE!	0	61.003	0.441	0.762488158333	118440830625	-788173677056	17	21	9	3UTR		1	0	1
hsa-miR-139-5p	NM_014911	AAK1	17669	17691	1.0	#VALUE!	0	84.811	0.662	168602660833	186493794625	-148195252734	17	22	12	3UTR		1	0	1
hsa-miR-139-5p	NM_001243226	TCF4	7697	7750	1.0	#VALUE!	1	0.0005579365	0.676	605441363636	3320008	-72843777558	21	32	11	3UTR		1	0	1
hsa-miR-139-5p	NM_001243227	TCF4	7741	7794	1.0	#VALUE!	1	0.0005579365	0.676	177784972727	30672067925	-72843777558	21	32	11	3UTR		1	0	1
hsa-miR-139-5p	NM_001243228	TCF4	7851	7904	1.0	#VALUE!	1	0.0005579365	0.676	177784972727	30672067925	-72843777558	21	32	11	3UTR		1	0	1
hsa-miR-139-5p	NM_003199	TCF4	7895	7948	1.0	#VALUE!	1	0.0005579365	0.676	142332127273	15396309175	-72843777558	21	32	11	3UTR		1	0	1
hsa-miR-139-5p	NM_001083962	TCF4	7907	7960	1.0	#VALUE!	1	0.0005579365	0.676	142332127273	15396309175	-72843777558	21	32	11	3UTR		1	0	1
hsa-miR-139-5p	NM_182734	PLCB1	6942	6959	1.0	#VALUE!	1	0.0007661196	0.632	266830070625	26937327375	-495700071937	14	17	10	3UTR		0	1	1
hsa-miR-139-5p	NM_015192	PLCB1	6824	6841	1.0	#VALUE!	1	0.0007661196	0.632	266830070625	26937327375	-495700071937	14	17	10	3UTR		0	1	1
hsa-miR-139-5p	NM_001032999	CBFA2T2	6887	6902	1.0	#VALUE!	0	20.3289	0.456	0.798576628571	0.64008728375	-954656246864	14	15	14	3UTR		1	0	1
hsa-miR-139-5p	NM_005093	CBFA2T2	7305	7320	1.0	#VALUE!	0	20.3289	0.456	0.798576628571	0.64008728375	-954656246864	14	15	14	3UTR		1	0	1
hsa-miR-139-5p	NM_001039709	CBFA2T2	7017	7032	1.0	#VALUE!	0	20.3289	0.456	0.798576628571	0.64008728375	-954656246864	14	15	14	3UTR		1	0	1
hsa-miR-139-5p	XM_011529101	CBFA2T2	6936	6951	1.0	#VALUE!	0	20.3289	0.456	0.0	0.0	-954656246864	14	15	14	3UTR		1	0	1
hsa-miR-139-5p	NM_030927	TSPAN14	4743	4766	1.0	#VALUE!	1	12.056	0.382	#VALUE!	#VALUE!	-73960903792	19	23	10	3UTR		1	0	1
hsa-miR-139-5p	NM_001128309	TSPAN14	4374	4397	1.0	#VALUE!	1	12.056	0.382	#VALUE!	#VALUE!	-73960903792	19	23	10	3UTR		1	0	1
hsa-miR-139-5p	XM_011520853	SSPN	4299	4320	1.0	#VALUE!	0	0.01113226	0.735	0.0	0.0	-851328325603	18	21	13	3UTR		1	0	1
hsa-miR-139-5p	XM_011520853	SSPN	1101	1124	1.0	#VALUE!	0	47.6814	0.456	0.0	0.0	-114961248303	18	23	13	3UTR		1	0	1
hsa-miR-139-5p	XM_011520855	SSPN	4142	4163	1.0	#VALUE!	0	0.01113226	0.735	0.0	0.0	-851328325603	18	21	13	3UTR		1	0	1
hsa-miR-139-5p	XM_011520855	SSPN	944	967	1.0	#VALUE!	0	47.6814	0.456	0.0	0.0	-114961248303	18	23	13	3UTR		1	0	1
hsa-miR-139-5p	NM_001135823	SSPN	4293	4314	1.0	#VALUE!	0	0.008094003	0.735	0.0856102007692	0.632886612902	-851328325603	18	21	13	3UTR		1	0	1
hsa-miR-139-5p	NM_001135823	SSPN	1095	1118	1.0	#VALUE!	0	47.6814	0.456	#VALUE!	#VALUE!	-114961248303	18	23	13	3UTR		1	0	1
hsa-miR-139-5p	NM_001135823	SSPN	1484	1509	1.0	#VALUE!	0	0.0001101236	0.574	#VALUE!	0.98892688895	-572816300081	18	25	8	3UTR		1	0	1
hsa-miR-139-5p	NM_005086	SSPN	4476	4497	1.0	#VALUE!	0	0.008094003	0.735	0.0856102007692	0.632886612902	-851328325603	18	21	13	3UTR		1	0	1
hsa-miR-139-5p	NM_005086	SSPN	1278	1301	1.0	#VALUE!	0	47.6814	0.456	#VALUE!	#VALUE!	-114961248303	18	23	13	3UTR		1	0	1
hsa-miR-139-5p	NM_005086	SSPN	1667	1692	1.0	#VALUE!	0	0.0001101236	0.574	#VALUE!	0.98892688895	-572816300081	18	25	8	3UTR		1	0	1
hsa-miR-139-5p	NM_001271783	FAR2	2652	2671	1.0	#VALUE!	0	0.00318888	0.676	0.0348792444444	0.04552257	-14522439561	17	19	9	3UTR		0	1	1
hsa-miR-139-5p	NM_018099	FAR2	2509	2538	1.0	#VALUE!	0	0.00318888	0.676	0.587766333333	0.060450415	-14522439561	17	20	9	3UTR		0	1	1
hsa-miR-139-5p	NM_001271784	FAR2	2282	2311	1.0	#VALUE!	0	0.00318888	0.676	0.587766333333	0.060450415	-14522439561	17	20	9	3UTR		0	1	1
hsa-miR-139-5p	NM_005748	YAF2	2670	2696	1.0	#VALUE!	0	0.0001296322	0.559	121402224	1712439225	-954656246864	19	26	7	3UTR		1	0	1
hsa-miR-139-5p	NM_001190979	YAF2	2742	2768	1.0	#VALUE!	0	0.0001296322	0.559	232766564	17420806625	-954656246864	19	26	7	3UTR		1	0	1
hsa-miR-139-5p	NM_001190980	YAF2	1838	1858	1.0	#VALUE!	0	0.002019863	0.662	0.01141618125	0.042068235	-805822672855	18	20	12	3UTR		1	0	1
hsa-miR-139-5p	XM_017002183	TROVE2	5751	5784	1.0	#VALUE!	1	0.003968545	0.662	0.0	0.0	-610695976654	17	20	9	3UTR		0	1	1
hsa-miR-139-5p	NM_001256006	SYT14	2692	2712	1.0	#VALUE!	1	0.001072292	0.559	300326892308	247491985975	-522670505887	17	20	10	3UTR		1	0	1
hsa-miR-139-5p	NM_001146261	SYT14	2665	2685	1.0	#VALUE!	1	0.001072292	0.559	300326892308	247491985975	-522670505887	17	20	10	3UTR		1	0	1
hsa-miR-139-5p	NM_001146262	SYT14	2544	2564	1.0	#VALUE!	1	0.001072292	0.559	300326892308	247491985975	-522670505887	17	20	10	3UTR		1	0	1
hsa-miR-139-5p	NM_153262	SYT14	2487	2507	1.0	#VALUE!	1	0.001072292	0.559	300326892308	247491985975	-522670505887	17	20	10	3UTR		1	0	1
hsa-miR-139-5p	XM_017000934	SYT14	2398	2418	1.0	#VALUE!	1	0.001072292	0.559	0.0	0.0	-522670505887	17	20	10	3UTR		1	0	1
hsa-miR-139-5p	XM_006711262	SYT14	3723	3743	1.0	#VALUE!	1	0.001072292	0.559	0.0	0.0	-522670505887	17	20	10	3UTR		1	0	1
hsa-miR-139-5p	NM_001243507	ESRRG	5498	5516	1.0	#VALUE!	0	0.002224791	0.706	0.712063777778	0.0467544975	-123943062505	14	18	9	3UTR		1	0	1
hsa-miR-139-5p	NM_001243509	ESRRG	5589	5607	1.0	#VALUE!	0	0.002224791	0.706	0.712063777778	0.0467544975	-123943062505	14	18	9	3UTR		1	0	1
hsa-miR-139-5p	NM_001243512	ESRRG	5154	5172	1.0	#VALUE!	0	0.002224791	0.706	#VALUE!	0.71544059625	-123943062505	14	18	9	3UTR		1	0	1
hsa-miR-139-5p	NM_001286649	STK24	2097	2120	1.0	#VALUE!	1	0.02051359	0.559	0.05	10125	-777338906835	18	23	7	3UTR		1	0	1
hsa-miR-139-5p	NM_001032296	STK24	2154	2177	1.0	#VALUE!	1	0.02051359	0.559	1744	1530675	-777338906835	18	23	7	3UTR		1	0	1
hsa-miR-139-5p	NM_003576	STK24	2098	2121	1.0	#VALUE!	1	0.02051359	0.559	#VALUE!	0.98065	-777338906835	18	23	7	3UTR		1	0	1
hsa-miR-139-5p	XM_005254079	STK24	1979	2002	1.0	#VALUE!	1	0.02051359	0.559	0.0	0.0	-777338906835	18	23	7	3UTR		1	0	1
hsa-miR-139-5p	XM_005268305	ATP11A	4066	4084	1.0	#VALUE!	0	0.0001181742	0.382	0.0	0.0	-771479939809	17	18	17	3UTR		1	0	1
hsa-miR-139-5p	NM_015205	ATP11A	3709	3727	1.0	#VALUE!	0	0.0001181742	0.382	154513285714	0.197009028375	-771479939809	17	18	17	3UTR		1	0	1
hsa-miR-139-5p	NM_032189	ATP11A	3682	3700	1.0	#VALUE!	0	0.0001181742	0.382	154513285714	0.197009028375	-771479939809	17	18	17	3UTR		1	0	1
hsa-miR-139-5p	NM_001199773	PSMA5	1844	1873	1.0	#VALUE!	0	0.03217661	0.603	0.195351368421	0.351211623187	-986134350328	18	29	8	3UTR		0	1	1
hsa-miR-139-5p	XM_006710630	KCND3	3645	3667	1.0	#VALUE!	0	0.0005542586	0.456	0.0	0.0	-155173200187	19	22	15	3UTR	MIRT474977	1	0	1
hsa-miR-139-5p	NM_018704	CTTNBP2NL	5055	5073	1.0	#VALUE!	1	85.3723	0.5	#VALUE!	0.158374619	-84295668855	16	18	9	3UTR	MIRT624239	1	0	1
hsa-miR-139-5p	NM_005105	RBM8A	3428	3451	1.0	#VALUE!	1	95.1678	0.426	251177599667	25639782785	-73960903792	19	23	10	3UTR		0	1	1
hsa-miR-139-5p	NM_182978	GNAL	5124	5148	1.0	#VALUE!	0	7.36448	0.574	#VALUE!	0.27111507875	-108308596842	18	24	10	3UTR		1	0	1
hsa-miR-139-5p	NM_001142339	GNAL	4681	4705	1.0	#VALUE!	0	7.36448	0.574	#VALUE!	0.27111507875	-108308596842	18	24	10	3UTR		1	0	1
hsa-miR-139-5p	NM_001261443	GNAL	4483	4507	1.0	#VALUE!	0	7.36448	0.574	#VALUE!	0.27111507875	-108308596842	18	24	10	3UTR		1	0	1
hsa-miR-139-5p	NM_001261444	GNAL	4201	4225	1.0	#VALUE!	0	7.36448	0.574	#VALUE!	0.27111507875	-108308596842	18	24	10	3UTR		1	0	1
hsa-miR-139-5p	NM_024422	DSC2	4919	4970	1.0	#VALUE!	0	0.007999227	0.721	0.731505091667	0.43791301375	-651454019368	19	26	10	3UTR		0	1	1
hsa-miR-139-5p	NM_004949	DSC2	4965	5016	1.0	#VALUE!	0	0.007999227	0.721	0.731505091667	0.43791301375	-651454019368	19	26	10	3UTR		0	1	1
hsa-miR-139-5p	XM_006715726	ELFN1	3596	3633	1.0	#VALUE!	1	34.2756	0.279	0.0	0.0	-71080492929	20	23	19	3UTR		0	1	1
hsa-miR-139-5p	NM_138426	GLCCI1	3044	3070	1.0	#VALUE!	1	19.3214	0.632	170735151875	240465789125	-379332483736	19	26	10	3UTR		1	0	1
hsa-miR-139-5p	NM_198098	AQP1	1082	1110	1.0	#VALUE!	1	0.01303343	0.426	0.397555081053	0.668169091375	-596215461912	18	28	9	3UTR		0	1	1
hsa-miR-139-5p	NM_033224	PURB	5931	5961	1.0	#VALUE!	1	0.2675757	0.588	2277598375	373522541125	-855418814011	20	30	8	3UTR		1	0	1
hsa-miR-139-5p	NM_001171511	MCFD2	2093	2124	1.0	#VALUE!	0	2.3384	0.529	0.0417104166667	0.13725335	-108269181852	19	31	10	3UTR		1	0	1
hsa-miR-139-5p	NM_001171510	MCFD2	1941	1972	1.0	#VALUE!	0	2.3384	0.529	0.12845	0.1073477525	-108269181852	19	31	10	3UTR		1	0	1
hsa-miR-139-5p	NM_001171507	MCFD2	2096	2127	1.0	#VALUE!	0	2.3384	0.529	0.0520674166667	0.1745383625	-108269181852	19	31	10	3UTR		1	0	1
hsa-miR-139-5p	NM_001171509	MCFD2	1955	1986	1.0	#VALUE!	0	2.3384	0.529	0.050772875	0.0774420525	-108269181852	19	31	10	3UTR		1	0	1
hsa-miR-139-5p	NM_015155	LARP4B	2551	2571	1.0	#VALUE!	1	0.0001306914	0.441	0.45523125	0.82568481125	-801482427509	16	20	8	3UTR		1	0	1
hsa-miR-139-5p	NM_021132	PPP3CB	1852	1899	1.0	#VALUE!	0	0.01278021	0.441	245743511111	37255589475	-928323165034	19	27	13	3UTR		0	1	1
hsa-miR-139-5p	XM_006723784	KCNB1	10467	10490	1.0	#VALUE!	0	97.9886	0.471	0.0	0.0	-134868748775	19	23	9	3UTR		1	0	1
hsa-miR-139-5p	XM_011529766	RUNX1	5859	5874	1.0	#VALUE!	0	0.0001054947	0.426	0.0	0.0	-986134350328	14	15	14	3UTR		1	0	1
hsa-miR-139-5p	XM_017028425	PRDM15	4308	4336	1.0	#VALUE!	1	0.680147	0.559	0.0	0.0	-417062352651	17	20	15	3UTR		1	0	1
hsa-miR-139-5p	XM_005248116	TMEM33	1908	1927	1.0	#VALUE!	1	0.001648463	0.691	0.0	0.0	-806150100497	17	19	9	3UTR		0	1	1
hsa-miR-139-5p	XM_005248117	TMEM33	1851	1870	1.0	#VALUE!	1	0.001648463	0.691	0.0	0.0	-806150100497	17	19	9	3UTR		0	1	1
hsa-miR-139-5p	NM_001321571	CAMK2D	3512	3532	1.0	#VALUE!	0	0.01252409	0.647	20922423	210109533638	-986134350328	18	20	10	3UTR		1	0	1
hsa-miR-139-5p	NM_001321567	CAMK2D	3460	3480	1.0	#VALUE!	0	0.01252409	0.647	215958246	136914995362	-986134350328	18	20	10	3UTR		1	0	1
hsa-miR-139-5p	NM_001321574	CAMK2D	3407	3427	1.0	#VALUE!	0	0.01252409	0.647	19719607	2394110285	-986134350328	18	20	10	3UTR		1	0	1
hsa-miR-139-5p	NM_172128	CAMK2D	3314	3334	1.0	#VALUE!	0	0.01252409	0.647	171907854	15171814175	-986134350328	18	20	10	3UTR		1	0	1
hsa-miR-139-5p	NM_001221	CAMK2D	3410	3430	1.0	#VALUE!	0	0.01252409	0.647	140093724	250423611	-986134350328	18	20	10	3UTR		1	0	1
hsa-miR-139-5p	NM_172127	CAMK2D	3358	3378	1.0	#VALUE!	0	0.01252409	0.647	14335667	27438619	-986134350328	18	20	10	3UTR		1	0	1
hsa-miR-139-5p	XM_011532289	CAMK2D	2961	2981	1.0	#VALUE!	0	0.01252409	0.647	0.0	0.0	-986134350328	18	20	10	3UTR		1	0	1
hsa-miR-139-5p	XM_011542912	PRDM10	6128	6149	1.0	#VALUE!	1	0.0001618284	0.588	0.0	0.0	-72843777558	17	21	9	3UTR		1	0	1
hsa-miR-139-5p	NM_016167	NOL7	1467	1485	1.0	#VALUE!	1	0.02834941	0.75	253277545833	2731769005	-72843777558	16	18	9	3UTR		1	0	1
hsa-miR-139-5p	NM_001171137	STRBP	5793	5814	1.0	#VALUE!	1	0.000391362	0.647	15063783	298662656875	-601339037762	19	21	10	3UTR		1	0	1
hsa-miR-139-5p	NM_018387	STRBP	5810	5831	1.0	#VALUE!	1	0.000391362	0.647	0.88408981	35591347575	-601339037762	19	21	10	3UTR		1	0	1
hsa-miR-139-5p	NM_014774	EFCAB14	3123	3140	1.0	#VALUE!	0	0.0002066197	0.515	0.7466393	152292567875	-182497773346	15	17	10	3UTR		0	1	1
hsa-miR-139-5p	NM_021080	DAB1	3813	3827	1.0	#VALUE!	0	0.0001949631	0.441	23359965	3793209745	-14955038382	13	14	13	3UTR		1	0	1
hsa-miR-139-5p	NM_173808	NEGR1	2250	2287	1.0	#VALUE!	1	9.75377	0.559	332809285714	1989909675	-754033998805	17	21	10	3UTR		1	0	1
hsa-miR-139-5p	NM_024076	KCTD15	3415	3436	1.0	#VALUE!	0	0.001356606	0.441	197639066667	0.97852752625	-114742788757	18	21	9	3UTR		1	0	1
hsa-miR-139-5p	NM_001129995	KCTD15	2413	2434	1.0	#VALUE!	0	0.001356606	0.441	197639066667	0.97852752625	-114742788757	18	21	9	3UTR		1	0	1
hsa-miR-139-5p	NM_001278549	PDK1	3272	3292	1.0	#VALUE!	0	0.0004221849	0.559	#VALUE!	#VALUE!	-891345153853	18	20	10	3UTR		0	1	1
hsa-miR-139-5p	NM_002610	PDK1	3212	3232	1.0	#VALUE!	0	0.0004221849	0.559	#VALUE!	#VALUE!	-891345153853	18	20	10	3UTR		0	1	1
hsa-miR-139-5p	NM_003659	AGPS	7071	7090	1.0	#VALUE!	0	0.0002182099	0.485	#VALUE!	0.5334705575	-101193902239	17	19	13	3UTR		1	0	1
hsa-miR-139-5p	XM_011512041	AGPS	6853	6872	1.0	#VALUE!	0	0.0002182099	0.485	0.0	0.0	-101193902239	17	19	13	3UTR		1	0	1
hsa-miR-139-5p	NM_001270943	KLF7	3232	3251	1.0	#VALUE!	0	0.0005908351	0.588	0.838030444444	145244385375	-131264148585	16	19	12	3UTR		1	0	1
hsa-miR-139-5p	NM_001270942	KLF7	3263	3282	1.0	#VALUE!	0	0.0005908351	0.588	2508518	138643965	-131264148585	16	19	12	3UTR		1	0	1
hsa-miR-139-5p	NM_003709	KLF7	3675	3694	1.0	#VALUE!	0	0.0005908351	0.588	0.9194892	0.883409505	-131264148585	16	19	12	3UTR		1	0	1
hsa-miR-139-5p	NM_001270944	KLF7	3196	3215	1.0	#VALUE!	0	0.0005908351	0.588	0.992856555556	115267279875	-131264148585	16	19	12	3UTR		1	0	1
hsa-miR-139-5p	NM_017583	TRIM44	5555	5577	1.0	#VALUE!	0	0.0009524324	0.588	0.0945246	#VALUE!	-134868748775	18	22	15	3UTR		0	1	1
hsa-miR-139-5p	NM_002843	PTPRJ	7638	7675	1.0	#VALUE!	0	0.003508136	0.618	100533888889	1809075745	-779489591025	20	37	10	3UTR		1	0	1
hsa-miR-139-5p	NM_002843	PTPRJ	4532	4557	1.0	#VALUE!	1	0.0002194511	0.471	100761275	0.5861555375	-964407713793	18	25	8	3UTR		1	0	1
hsa-miR-139-5p	NM_138714	NFAT5	7894	7910	1.0	#VALUE!	1	0.02359423	0.574	#VALUE!	126748498875	-72843777558	15	16	15	3UTR		1	0	1
hsa-miR-139-5p	NM_138713	NFAT5	7832	7848	1.0	#VALUE!	1	0.02359423	0.574	#VALUE!	126748498875	-72843777558	15	16	15	3UTR		1	0	1
hsa-miR-139-5p	NM_001113178	NFAT5	7829	7845	1.0	#VALUE!	1	0.02359423	0.574	#VALUE!	126748498875	-72843777558	15	16	15	3UTR		1	0	1
hsa-miR-139-5p	NM_173214	NFAT5	7840	7856	1.0	#VALUE!	1	0.02359423	0.574	#VALUE!	126748498875	-72843777558	15	16	15	3UTR		1	0	1
hsa-miR-139-5p	NM_006599	NFAT5	7778	7794	1.0	#VALUE!	1	0.02359423	0.574	#VALUE!	126748498875	-72843777558	15	16	15	3UTR		1	0	1
hsa-miR-139-5p	NM_012201	GLG1	4164	4190	1.0	#VALUE!	0	59.6176	0.397	245649218182	139764991875	-720264580146	19	26	11	3UTR		1	0	1
hsa-miR-139-5p	NM_001145667	GLG1	5203	5229	1.0	#VALUE!	0	59.6176	0.397	104578801818	0.46718278	-720264580146	19	26	11	3UTR		1	0	1
hsa-miR-139-5p	NM_016929	CLIC5	4944	4960	1.0	#VALUE!	0	0.00103712	0.618	456588033636	321363727125	-650068725424	15	16	15	3UTR		0	1	1
hsa-miR-139-5p	NM_001142401	CD164	2164	2188	1.0	#VALUE!	1	0.002645354	0.647	167815777778	20951649675	-64692115272	19	24	11	3UTR		0	1	1
hsa-miR-139-5p	NM_001142402	CD164	2146	2170	1.0	#VALUE!	1	0.002645354	0.647	153220406667	21115848725	-64692115272	19	24	11	3UTR		0	1	1
hsa-miR-139-5p	NM_001142404	CD164	1511	1535	1.0	#VALUE!	1	0.002645354	0.647	0.776444033333	0.65074303125	-64692115272	19	24	11	3UTR		0	1	1
hsa-miR-139-5p	NM_006016	CD164	2203	2227	1.0	#VALUE!	1	0.002645354	0.647	266855233333	145948938	-64692115272	19	24	11	3UTR		0	1	1
hsa-miR-139-5p	NM_003569	STX7	2353	2396	1.0	#VALUE!	1	70.5401	0.485	0.24820205	0.2966193675	-714012814695	21	31	10	3UTR		1	0	1
hsa-miR-139-5p	NM_022740	HIPK2	6327	6350	1.0	#VALUE!	0	0.492163	0.368	#VALUE!	#VALUE!	-161600675039	18	23	15	3UTR		1	0	1
hsa-miR-139-5p	NM_002492	NDUFB5	921	946	1.0	#VALUE!	1	0.0001634056	0.647	#VALUE!	0.1622509	-72843777558	15	18	11	3UTR		0	1	1
hsa-miR-139-5p	NM_001199958	NDUFB5	814	839	1.0	#VALUE!	1	0.0001634056	0.647	#VALUE!	0.1622509	-72843777558	15	18	11	3UTR		0	1	1
hsa-miR-139-5p	NM_001199957	NDUFB5	765	790	1.0	#VALUE!	1	0.0001634056	0.647	#VALUE!	0.1622509	-72843777558	15	18	11	3UTR		0	1	1
hsa-miR-139-5p	NM_018385	LSG1	2374	2393	1.0	#VALUE!	1	0.01102901	0.397	#VALUE!	0.34231484	-101091522312	16	19	10	3UTR		0	1	1
hsa-miR-139-5p	NM_001018058	TFEC	4900	4922	1.0	#VALUE!	0	0.01555309	0.632	#VALUE!	0.267758446	-180738352053	16	22	13	3UTR		1	0	1
hsa-miR-139-5p	NM_012252	TFEC	4987	5009	1.0	#VALUE!	0	0.01555309	0.632	0.209070374545	0.1934421165	-180738352053	16	22	13	3UTR		1	0	1
hsa-miR-139-5p	NM_012281	KCND2	5290	5327	1.0	#VALUE!	0	0.07431118	0.644	404180333333	39783834125	-145471321315	18	37	9	3UTR		0	1	1
hsa-miR-139-5p	NM_021647	MFAP3L	6079	6100	1.0	#VALUE!	0	0.003392902	0.632	0.893961333333	103015051375	-114034149306	18	21	10	3UTR		0	1	1
hsa-miR-139-5p	NM_001009554	MFAP3L	5675	5697	1.0	#VALUE!	1	0.0004005179	0.706	15945335	281564134	-687023029514	17	22	6	3UTR		0	1	1
hsa-miR-139-5p	NM_012304	FBXL7	2781	2797	1.0	#VALUE!	0	0.005580258	0.529	0.0894205	#VALUE!	-11947088921	14	16	12	3UTR		1	0	1
hsa-miR-139-5p	NM_001278317	FBXL7	2549	2565	1.0	#VALUE!	0	0.005580258	0.529	0.0894205	#VALUE!	-11947088921	14	16	12	3UTR		1	0	1
hsa-miR-139-5p	XM_011513998	FBXL7	2340	2356	1.0	#VALUE!	0	0.005580258	0.529	0.0	0.0	-11947088921	14	16	12	3UTR		1	0	1
hsa-miR-139-5p	NM_152756	RICTOR	6776	6798	1.0	#VALUE!	1	0.002217051	0.647	324856107692	44420168875	-519004979968	17	22	13	3UTR		0	1	1
hsa-miR-139-5p	NM_001285439	RICTOR	6848	6870	1.0	#VALUE!	1	0.002217051	0.647	324856107692	44420168875	-519004979968	17	22	13	3UTR		0	1	1
hsa-miR-139-5p	NM_006914	RORB	2507	2558	1.0	#VALUE!	1	0.0002262375	0.632	24071823	25658901975	-714012814695	14	17	10	3UTR		1	0	1
hsa-miR-146a-5p	NM_001077654	TNFAIP8	1391	1428	0.961538461538	#VALUE!	1	0.01042073	0.691	#VALUE!	0.07605832125	-48497144956	18	22	7	3UTR		0	1	1
hsa-miR-146a-5p	NM_001286814	TNFAIP8	1632	1669	0.961538461538	#VALUE!	1	0.01042073	0.691	#VALUE!	0.07605832125	-48497144956	18	22	7	3UTR		0	1	1
hsa-miR-146a-5p	NM_001286813	TNFAIP8	1894	1931	0.961538461538	#VALUE!	1	0.01042073	0.691	#VALUE!	0.07605832125	-48497144956	18	22	7	3UTR		0	1	1
hsa-miR-146a-5p	NM_014350	TNFAIP8	1477	1514	0.961538461538	#VALUE!	1	0.01042073	0.691	#VALUE!	0.07605832125	-48497144956	18	22	7	3UTR		0	1	1
hsa-miR-146a-5p	NM_003012	SFRP1	3254	3275	0.974358974359	#VALUE!	0	0.0004427422	0.588	431935111111	42205724575	-902511026157	18	21	9	3UTR	MIRT448043	0	1	1
hsa-miR-146a-5p	NM_002524	NRAS	3684	3705	0.974358974359	#VALUE!	1	0.07168988	0.662	333197408333	4363404548	-943034828598	19	21	14	3UTR		1	0	1
hsa-miR-146a-5p	XM_005258174	DLGAP1	2701	2722	0.974358974359	#VALUE!	1	0.02072706	0.515	0.0	0.0	-130793717931	14	21	9	3UTR		0	1	1
hsa-miR-146a-5p	NM_001242764	DLGAP1	2398	2419	0.974358974359	#VALUE!	1	0.02072706	0.515	397386	262366071125	-130793717931	14	21	9	3UTR		0	1	1
hsa-miR-146a-5p	NM_001003809	DLGAP1	2425	2446	0.974358974359	#VALUE!	1	0.02072706	0.515	244677433333	284699744	-130793717931	14	21	9	3UTR		0	1	1
hsa-miR-146a-5p	NM_001135726	HMBOX1	1917	1948	0.974358974359	#VALUE!	1	0.04102347	0.632	3503566	25175768625	-132236214019	15	17	15	3UTR		0	1	1
hsa-miR-146a-5p	NM_001324391	HMBOX1	2019	2050	0.974358974359	#VALUE!	1	0.04102347	0.632	3503566	25175768625	-132236214019	15	17	15	3UTR		0	1	1
hsa-miR-146a-5p	NM_024567	HMBOX1	1951	1982	0.974358974359	#VALUE!	1	0.04102347	0.632	3503566	25175768625	-132236214019	15	17	15	3UTR		0	1	1
hsa-miR-146a-5p	NM_001324382	HMBOX1	1777	1808	0.974358974359	#VALUE!	1	0.04102347	0.632	3503566	25175768625	-132236214019	15	17	15	3UTR		0	1	1
hsa-miR-146a-5p	NM_138492	PRELID2	4001	4038	1.0	#VALUE!	0	0.04078017	0.588	#VALUE!	0.466154845	-696959672116	21	26	13	3UTR		1	0	1
hsa-miR-146a-5p	NM_000620	NOS1	10598	10619	1.0	#VALUE!	1	0.0001942203	0.544	3102409	350211168625	-902428166311	17	21	10	3UTR	MIRT735124	0	1	1
hsa-miR-146a-5p	NM_001204218	NOS1	10700	10721	1.0	#VALUE!	1	0.0001942203	0.544	3102409	350211168625	-902428166311	17	21	10	3UTR	MIRT735124	0	1	1
hsa-miR-146a-5p	NM_022351	NECAB1	2585	2600	1.0	#VALUE!	1	0.05252614	0.75	#VALUE!	0.11059664	-132236214019	10	12	10	3UTR		0	1	1
hsa-miR-146a-5p	NM_178812	MTDH	6615	6656	1.0	#VALUE!	1	0.0008486977	0.515	#VALUE!	#VALUE!	-857350836846	18	24	11	3UTR		1	0	1
hsa-miR-146a-5p	NM_001296	ACKR2	1432	1453	1.0	#VALUE!	1	0.001565674	0.485	#VALUE!	#VALUE!	-113982828439	19	21	13	3UTR		1	0	1
hsa-miR-146a-5p	NM_181832	NF2	2469	2508	1.0	#VALUE!	1	0.01985292	0.603	0.564331416667	0.50685144	-508245545002	18	22	7	3UTR		1	0	1
hsa-miR-146a-5p	NM_016418	NF2	2454	2493	1.0	#VALUE!	1	0.01985292	0.603	0.564331416667	0.50685144	-508245545002	18	22	7	3UTR		1	0	1
hsa-miR-146a-5p	NM_000268	NF2	2409	2448	1.0	#VALUE!	1	0.01985292	0.603	0.564331416667	0.50685144	-508245545002	18	22	7	3UTR		1	0	1
hsa-miR-146a-5p	NM_181833	NF2	1119	1158	1.0	#VALUE!	1	0.01985292	0.603	0.564331416667	0.50685144	-508245545002	18	22	7	3UTR		1	0	1
hsa-miR-146a-5p	NM_181829	NF2	2331	2370	1.0	#VALUE!	1	0.01985292	0.603	0.564331416667	0.50685144	-508245545002	18	22	7	3UTR		1	0	1
hsa-miR-146a-5p	NM_181828	NF2	2328	2367	1.0	#VALUE!	1	0.01985292	0.603	0.564331416667	0.50685144	-508245545002	18	22	7	3UTR		1	0	1
hsa-miR-146a-5p	NM_181830	NF2	2205	2244	1.0	#VALUE!	1	0.01985292	0.603	0.564331416667	0.50685144	-508245545002	18	22	7	3UTR		1	0	1
hsa-miR-146a-5p	NM_014550	CARD10	3396	3416	1.0	#VALUE!	1	0.002226957	0.485	0.76238459	179165132988	-749371584371	18	20	11	3UTR	MIRT053495	1	0	1
hsa-miR-146a-5p	NM_005910	MAPT	3384	3406	1.0	#VALUE!	1	0.0004088042	0.426	0.5318678425	0.3255472255	-78606057811	16	20	8	3UTR		1	0	1
hsa-miR-146a-5p	NM_001203252	MAPT	3291	3313	1.0	#VALUE!	1	0.0004088042	0.426	0.3773643725	0.33835561775	-78606057811	16	20	8	3UTR		1	0	1
hsa-miR-146a-5p	NM_001123067	MAPT	3297	3319	1.0	#VALUE!	1	0.0004088042	0.426	0.5318678425	0.3255472255	-78606057811	16	20	8	3UTR		1	0	1
hsa-miR-146a-5p	NM_016834	MAPT	3210	3232	1.0	#VALUE!	1	0.0004088042	0.426	0.3773643725	0.33835561775	-78606057811	16	20	8	3UTR		1	0	1
hsa-miR-146a-5p	NM_016841	MAPT	3117	3139	1.0	#VALUE!	1	0.0004088042	0.426	0.3773643725	0.33835561775	-78606057811	16	20	8	3UTR		1	0	1
hsa-miR-146a-5p	NM_001290216	RARB	1886	1906	1.0	#VALUE!	0	0.03609618	0.662	1888083875	29518765485	-119563864008	14	20	10	3UTR	MIRT734533	1	0	1
hsa-miR-146a-5p	NM_000965	RARB	1843	1863	1.0	#VALUE!	0	0.03609618	0.662	1888083875	29518765485	-119563864008	14	20	10	3UTR	MIRT734533	1	0	1
hsa-miR-146a-5p	NM_016152	RARB	1486	1506	1.0	#VALUE!	0	0.03609618	0.662	1888083875	29518765485	-119563864008	14	20	10	3UTR	MIRT734533	1	0	1
hsa-miR-146a-5p	NM_001290217	RARB	1301	1321	1.0	#VALUE!	0	0.03609618	0.662	1888083875	29518765485	-119563864008	14	20	10	3UTR	MIRT734533	1	0	1
hsa-miR-146a-5p	NM_001717	BNC1	3634	3652	1.0	#VALUE!	1	0.0008041684	0.485	2267897875	147453063375	-126410974381	15	18	11	3UTR		1	0	1
hsa-miR-146a-5p	NM_001301206	BNC1	3770	3788	1.0	#VALUE!	1	0.0008041684	0.485	5961445	399873130875	-126410974381	15	18	11	3UTR		1	0	1
hsa-miR-146a-5p	NM_018349	MCTP2	6247	6293	1.0	#VALUE!	1	0.0126869	0.632	#VALUE!	#VALUE!	-518008091453	16	21	9	3UTR		0	1	1
hsa-miR-146a-5p	NM_001159643	MCTP2	6082	6128	1.0	#VALUE!	1	0.0126869	0.632	#VALUE!	#VALUE!	-518008091453	16	21	9	3UTR		0	1	1
hsa-miR-146a-5p	NM_001321746	FAM168B	2199	2251	1.0	#VALUE!	1	0.0002672052	0.412	0.0154444444444	0.19175	-39375744462	21	29	10	3UTR		0	1	1
hsa-miR-146a-5p	NM_001278625	CRNKL1	3273	3288	1.0	#VALUE!	1	0.001605615	0.632	436648192822	571751716147	-130793717931	14	15	14	3UTR		1	0	1
hsa-miR-146a-5p	NM_016652	CRNKL1	3309	3324	1.0	#VALUE!	1	0.001605615	0.632	568431455556	55644329284	-130793717931	14	15	14	3UTR		1	0	1
hsa-miR-146a-5p	NM_001278628	CRNKL1	2944	2959	1.0	#VALUE!	1	0.001605615	0.632	413864992222	57361805825	-130793717931	14	15	14	3UTR		1	0	1
hsa-miR-146a-5p	NM_002895	RBL1	4521	4539	1.0	#VALUE!	1	0.003610676	0.676	341965588889	35685630425	-134976292297	17	18	17	3UTR		0	1	1
hsa-miR-146a-5p	NM_173791	PDZD8	6074	6093	1.0	#VALUE!	1	0.001157045	0.618	0.72213205	104843328375	-124080483578	15	17	15	3UTR		1	0	1
hsa-miR-146a-5p	NM_015566	FAM169A	3129	3149	1.0	#VALUE!	0	16.7043	0.544	0.396106633333	0.28836489375	-994954242798	17	20	12	3UTR		1	0	1
hsa-miR-146a-5p	NM_014899	RHOBTB3	4743	4766	1.0	#VALUE!	0	0.01902172	0.5	0.14228895625	0.21422912625	-757092985192	18	23	8	3UTR	MIRT469229	0	1	1
hsa-miR-146a-5p	NM_001077654	TNFAIP8	896	914	1.0	#VALUE!	0	0.02227566	0.691	0.0424737375	0.76049121375	-100840658919	16	18	13	3UTR		0	1	1
hsa-miR-146a-5p	NM_001286814	TNFAIP8	1137	1155	1.0	#VALUE!	0	0.02227566	0.691	0.0424737375	0.76049121375	-100840658919	16	18	13	3UTR		0	1	1
hsa-miR-146a-5p	NM_001286813	TNFAIP8	1399	1417	1.0	#VALUE!	0	0.02227566	0.691	0.0424737375	0.76049121375	-100840658919	16	18	13	3UTR		0	1	1
hsa-miR-146a-5p	NM_014350	TNFAIP8	982	1000	1.0	#VALUE!	0	0.02227566	0.691	0.0424737375	0.76049121375	-100840658919	16	18	13	3UTR		0	1	1
hsa-miR-146a-5p	NM_001286237	SLC2A14	3211	3244	1.0	#VALUE!	1	0.001453759	0.515	437394735	245769137125	-113982828439	13	18	10	3UTR		1	0	1
hsa-miR-146a-5p	NM_153449	SLC2A14	3354	3387	1.0	#VALUE!	1	0.001453759	0.515	0.11916211	0.33885239	-113982828439	13	18	10	3UTR		1	0	1
hsa-miR-146a-5p	NM_001286236	SLC2A14	3157	3190	1.0	#VALUE!	1	0.001453759	0.515	0.72760347	0.57477213875	-113982828439	13	18	10	3UTR		1	0	1
hsa-miR-146a-5p	NM_001286234	SLC2A14	3318	3351	1.0	#VALUE!	1	0.001453759	0.515	0.72760347	0.57477213875	-113982828439	13	18	10	3UTR		1	0	1
hsa-miR-146a-5p	NM_001286235	SLC2A14	3616	3649	1.0	#VALUE!	1	0.001453759	0.515	#VALUE!	0.268027229	-113982828439	13	18	10	3UTR		1	0	1
hsa-miR-146a-5p	NM_001278388	SLC38A1	7566	7586	1.0	#VALUE!	1	0.007111047	0.632	0.097848075	0.59852669875	-127295887837	14	20	8	3UTR		0	1	1
hsa-miR-146a-5p	NM_030674	SLC38A1	7681	7701	1.0	#VALUE!	1	0.007111047	0.632	0.097848075	0.59852669875	-127295887837	14	20	8	3UTR		0	1	1
hsa-miR-146a-5p	NM_001278387	SLC38A1	7804	7824	1.0	#VALUE!	1	0.007111047	0.632	0.097848075	0.59852669875	-127295887837	14	20	8	3UTR		0	1	1
hsa-miR-146a-5p	NM_014184	CNIH4	712	734	1.0	#VALUE!	1	0.02073148	0.632	221206525	201486125125	-801982731605	18	22	8	3UTR		0	1	1
hsa-miR-146a-5p	NM_001277197	CNIH4	571	593	1.0	#VALUE!	1	0.02073148	0.632	221206525	201486125125	-801982731605	18	22	8	3UTR		0	1	1
hsa-miR-146a-5p	NM_032975	DTNA	5316	5333	1.0	#VALUE!	0	0.001845272	0.485	191151824375	135035757875	-155665584046	15	17	12	3UTR		0	1	1
hsa-miR-146a-5p	NM_032975	DTNA	3862	3881	1.0	#VALUE!	0	0.01127655	0.662	143254350125	0.102103323125	-95516050626	15	19	11	3UTR		0	1	1
hsa-miR-146a-5p	NM_001198939	DTNA	5324	5341	1.0	#VALUE!	0	0.001845272	0.485	191151824375	135035757875	-155665584046	15	17	12	3UTR		0	1	1
hsa-miR-146a-5p	NM_001198939	DTNA	3870	3889	1.0	#VALUE!	0	0.01127655	0.662	143254350125	0.102103323125	-95516050626	15	19	11	3UTR		0	1	1
hsa-miR-146a-5p	NM_001198940	DTNA	5303	5320	1.0	#VALUE!	0	0.001845272	0.485	191151824375	135035757875	-155665584046	15	17	12	3UTR		0	1	1
hsa-miR-146a-5p	NM_001198940	DTNA	3849	3868	1.0	#VALUE!	0	0.01127655	0.662	143254350125	0.102103323125	-95516050626	15	19	11	3UTR		0	1	1
hsa-miR-146a-5p	NM_001198938	DTNA	2720	2737	1.0	#VALUE!	0	0.001845272	0.485	191151824375	135035757875	-155665584046	15	17	12	3UTR		0	1	1
hsa-miR-146a-5p	NM_001390	DTNA	5137	5154	1.0	#VALUE!	0	0.001845272	0.485	191151824375	135035757875	-155665584046	15	17	12	3UTR		0	1	1
hsa-miR-146a-5p	NM_001390	DTNA	3683	3702	1.0	#VALUE!	0	0.01127655	0.662	143254350125	0.102103323125	-95516050626	15	19	11	3UTR		0	1	1
hsa-miR-146a-5p	NM_001198943	DTNA	4449	4466	1.0	#VALUE!	0	0.001845272	0.485	191151824375	135035757875	-155665584046	15	17	12	3UTR		0	1	1
hsa-miR-146a-5p	NM_001198943	DTNA	2995	3014	1.0	#VALUE!	0	0.01127655	0.662	143254350125	0.102103323125	-95516050626	15	19	11	3UTR		0	1	1
hsa-miR-146a-5p	NM_001198942	DTNA	4706	4723	1.0	#VALUE!	0	0.001845272	0.485	191151824375	135035757875	-155665584046	15	17	12	3UTR		0	1	1
hsa-miR-146a-5p	NM_001198942	DTNA	3252	3271	1.0	#VALUE!	0	0.01127655	0.662	143254350125	0.102103323125	-95516050626	15	19	11	3UTR		0	1	1
hsa-miR-146a-5p	NM_001198944	DTNA	4535	4552	1.0	#VALUE!	0	0.001845272	0.485	191151824375	135035757875	-155665584046	15	17	12	3UTR		0	1	1
hsa-miR-146a-5p	NM_001198944	DTNA	3081	3100	1.0	#VALUE!	0	0.01127655	0.662	143254350125	0.102103323125	-95516050626	15	19	11	3UTR		0	1	1
hsa-miR-146a-5p	NM_032980	DTNA	4468	4485	1.0	#VALUE!	0	0.001845272	0.485	191151824375	135035757875	-155665584046	15	17	12	3UTR		0	1	1
hsa-miR-146a-5p	NM_032980	DTNA	3014	3033	1.0	#VALUE!	0	0.01127655	0.662	143254350125	0.102103323125	-95516050626	15	19	11	3UTR		0	1	1
hsa-miR-146a-5p	NM_147128	ZNRF2	2710	2725	1.0	#VALUE!	1	0.00584431	0.618	0.95342165	135850673	-127295887837	14	15	14	3UTR		1	0	1
hsa-miR-146a-5p	NM_005400	PRKCE	3327	3367	1.0	#VALUE!	1	0.02209797	0.529	0.744626576471	0.5426758425	-379332483736	20	40	13	3UTR	MIRT438113	0	1	1
hsa-miR-146a-5p	NM_001159547	BEND4	7489	7506	1.0	#VALUE!	1	0.0009670457	0.559	357351322222	372329943125	-800485538994	14	17	9	3UTR		1	0	1
hsa-miR-146a-5p	NM_001159547	BEND4	2471	2488	1.0	#VALUE!	0	33.6106	0.471	#VALUE!	0.58258543	-187892702454	13	17	10	3UTR		1	0	1
hsa-miR-146a-5p	NM_207406	BEND4	7560	7577	1.0	#VALUE!	1	0.0009670457	0.559	357351322222	372329943125	-800485538994	14	17	9	3UTR		1	0	1
hsa-miR-146a-5p	NM_207406	BEND4	2542	2559	1.0	#VALUE!	0	33.6106	0.471	#VALUE!	0.27139144375	-187892702454	13	17	10	3UTR		1	0	1
hsa-miR-146a-5p	NM_015030	FRYL	10461	10490	1.0	#VALUE!	1	0.001047322	0.662	475885333	52004227775	-379332483736	15	22	9	3UTR		1	0	1
hsa-miR-146a-5p	NM_004439	EPHA5	5794	5807	1.0	#VALUE!	1	0.3713171	0.706	589082095	392577504375	-705204361694	12	13	12	3UTR		0	1	1
hsa-miR-146a-5p	NM_001281765	EPHA5	5797	5810	1.0	#VALUE!	1	0.3713171	0.706	438318553333	38971810125	-705204361694	12	13	12	3UTR		0	1	1
hsa-miR-146a-5p	XM_005265653	EPHA5	4745	4758	1.0	#VALUE!	1	0.3713171	0.706	0.0	0.0	-705204361694	12	13	12	3UTR		0	1	1
hsa-miR-146a-5p	NM_018367	ACER3	1392	1410	1.0	#VALUE!	1	0.0281441	0.706	0.734811652222	0.152529391	-113516586995	17	18	17	3UTR		1	0	1
hsa-miR-146a-5p	NM_018367	ACER3	5898	5922	1.0	#VALUE!	0	51.6144	0.5	#VALUE!	0.04898313125	-109769966554	18	24	10	3UTR		1	0	1
hsa-miR-146a-5p	NM_001300954	ACER3	1463	1481	1.0	#VALUE!	1	0.0281441	0.706	0.734811652222	0.152529391	-113516586995	17	18	17	3UTR		1	0	1
hsa-miR-146a-5p	NM_001300954	ACER3	5969	5993	1.0	#VALUE!	0	51.6144	0.5	#VALUE!	0.04898313125	-109769966554	18	24	10	3UTR		1	0	1
hsa-miR-146a-5p	NM_001300953	ACER3	1281	1299	1.0	#VALUE!	1	0.0281441	0.706	0.734811652222	0.152529391	-113516586995	17	18	17	3UTR		1	0	1
hsa-miR-146a-5p	NM_001300953	ACER3	5787	5811	1.0	#VALUE!	0	51.6144	0.5	#VALUE!	0.04898313125	-109769966554	18	24	10	3UTR		1	0	1
hsa-miR-146a-5p	XM_011545152	ACER3	1328	1346	1.0	#VALUE!	1	0.0281441	0.706	0.0	0.0	-113516586995	17	18	17	3UTR		1	0	1
hsa-miR-146a-5p	XM_011545152	ACER3	5834	5858	1.0	#VALUE!	0	51.6144	0.5	0.0	0.0	-109769966554	18	24	10	3UTR		1	0	1
hsa-miR-146a-5p	NM_021959	PPP1R11	1494	1515	1.0	#VALUE!	1	0.003351324	0.456	0.0831639363636	0.19934004	-69077940081	17	21	11	3UTR	MIRT470477	1	0	1
hsa-miR-146a-5p	NM_009588	LTB	307	323	1.0	#VALUE!	1	10.7612	0.309	#VALUE!	132713589525	-823790447024	13	16	9	3UTR		1	0	1
hsa-miR-146a-5p	XM_005263396	CAMSAP1	7172	7191	1.0	#VALUE!	0	11.2582	0.603	0.0	0.0	-136655996435	15	19	10	3UTR		1	0	1
hsa-miR-146a-5p	XM_005263397	CAMSAP1	6273	6292	1.0	#VALUE!	0	11.2582	0.603	0.0	0.0	-136655996435	15	19	10	3UTR		1	0	1
hsa-miR-146a-5p	NM_014299	BRD4	2940	2986	1.0	#VALUE!	1	0.02405943	0.397	258281815625	3205224185	-676234892161	20	46	10	3UTR		1	0	1
hsa-miR-146a-5p	NM_024076	KCTD15	2604	2621	1.0	#VALUE!	1	0.003146742	0.471	20335989	0.298916925	-113982828439	13	17	10	3UTR	MIRT081894	1	0	1
hsa-miR-146a-5p	NM_001129995	KCTD15	1602	1619	1.0	#VALUE!	1	0.003146742	0.471	20335989	0.298916925	-113982828439	13	17	10	3UTR	MIRT081894	1	0	1
hsa-miR-146a-5p	NM_001136575	LANCL1	2124	2147	1.0	#VALUE!	0	0.0002863016	0.647	#VALUE!	0.0985099	-114922144021	18	23	9	3UTR		0	1	1
hsa-miR-146a-5p	NM_006055	LANCL1	2218	2241	1.0	#VALUE!	0	0.0002863016	0.647	0.343216333333	#VALUE!	-114922144021	18	23	9	3UTR		0	1	1
hsa-miR-146a-5p	NM_001136574	LANCL1	2129	2152	1.0	#VALUE!	0	0.0002863016	0.647	#VALUE!	0.0306593325	-114922144021	18	23	9	3UTR		0	1	1
hsa-miR-146a-5p	NM_001206616	EHF	5079	5104	1.0	#VALUE!	1	0.0001670381	0.691	0.70077144	0.0717606225	-510125032822	20	25	12	3UTR		1	0	1
hsa-miR-146a-5p	NM_020826	SYT13	1876	1892	1.0	#VALUE!	1	0.001792448	0.471	#VALUE!	0.0262875125	-128738383925	15	16	15	3UTR		1	0	1
hsa-miR-146a-5p	NM_001137675	ATXN1L	6048	6071	1.0	#VALUE!	1	0.005501645	0.559	0.315250945455	0.5240667125	-495700071937	19	23	15	3UTR		0	1	1
hsa-miR-146a-5p	NM_001270976	IST1	2026	2060	1.0	#VALUE!	1	0.0004798319	0.529	102001413125	13543800275	-610695976654	20	25	8	3UTR		1	0	1
hsa-miR-146a-5p	NM_001270975	IST1	1911	1945	1.0	#VALUE!	1	0.0004798319	0.529	102001413125	13543800275	-610695976654	20	25	8	3UTR		1	0	1
hsa-miR-146a-5p	NM_014761	IST1	1907	1941	1.0	#VALUE!	1	0.0004798319	0.529	102001413125	13543800275	-610695976654	20	25	8	3UTR		1	0	1
hsa-miR-146a-5p	NM_001270977	IST1	1818	1852	1.0	#VALUE!	1	0.0004798319	0.529	102001413125	13543800275	-610695976654	20	25	8	3UTR		1	0	1
hsa-miR-146a-5p	NM_001270978	IST1	1539	1573	1.0	#VALUE!	1	0.0004798319	0.529	102001413125	13543800275	-610695976654	20	25	8	3UTR		1	0	1
hsa-miR-146a-5p	NM_001270979	IST1	1455	1489	1.0	#VALUE!	1	0.0004798319	0.529	102001413125	13543800275	-610695976654	20	25	8	3UTR		1	0	1
hsa-miR-146a-5p	NM_004277	SLC25A27	1404	1418	1.0	#VALUE!	1	0.0595434	0.603	0.608598985714	107170265875	-153782679197	13	14	13	3UTR		0	1	1
hsa-miR-146a-5p	NM_001145659	CTAGE9	2499	2540	1.0	#VALUE!	1	0.01103477	0.75	139119182222	0.878959490551	-518008091453	16	20	9	3UTR		0	1	1
hsa-miR-146a-5p	NM_198495	CTAGE4	2548	2589	1.0	#VALUE!	1	0.007477138	0.735	183657522222	104234294875	-518008091453	16	20	9	3UTR		0	1	1
hsa-miR-146a-5p	NM_001278507	CTAGE8	3033	3074	1.0	#VALUE!	1	0.007042726	0.735	183657522222	104234294875	-518008091453	16	20	9	3UTR		0	1	1
hsa-miR-146a-5p	NM_017412	FZD3	8994	9018	1.0	#VALUE!	1	0.09920177	0.632	0.459472208333	0.1629094375	-705204361694	17	24	12	3UTR		0	1	1
hsa-miR-146a-5p	NM_145866	FZD3	8948	8972	1.0	#VALUE!	1	0.09920177	0.632	0.459472208333	0.1629094375	-705204361694	17	24	12	3UTR		0	1	1
hsa-miR-146a-5p	XM_005273641	HMBOX1	1960	1976	1.0	#VALUE!	1	0.04102347	0.632	0.0	0.0	-132236214019	15	16	15	3UTR		0	1	1
hsa-miR-146a-5p	NM_001204386	DLG1	4195	4216	1.0	#VALUE!	1	0.1213108	0.574	395409090909	45079163625	-102545973177	14	21	7	3UTR		0	1	1
hsa-miR-146a-5p	NM_001204388	DLG1	4016	4037	1.0	#VALUE!	1	0.1213108	0.574	417502163636	52222546125	-102545973177	14	21	7	3UTR		0	1	1
hsa-miR-146a-5p	NM_001204387	DLG1	4052	4073	1.0	#VALUE!	1	0.1213108	0.574	417502163636	52222546125	-102545973177	14	21	7	3UTR		0	1	1
hsa-miR-146a-5p	NM_001170704	MBNL3	7239	7280	1.0	#VALUE!	1	0.03395689	0.618	231368451351	2531711035	-39375744462	19	41	9	3UTR		0	1	1
hsa-miR-146a-5p	NM_133486	MBNL3	7171	7212	1.0	#VALUE!	1	0.03395689	0.618	242402077027	17797930175	-39375744462	19	41	9	3UTR		0	1	1
hsa-miR-146a-5p	NM_018388	MBNL3	7202	7243	1.0	#VALUE!	1	0.03395689	0.618	238348909189	204952525875	-39375744462	19	41	9	3UTR		0	1	1
hsa-miR-146a-5p	NM_001170703	MBNL3	6972	7013	1.0	#VALUE!	1	0.03395689	0.618	191287239459	16766906475	-39375744462	19	41	9	3UTR		0	1	1
hsa-miR-146a-5p	NM_001170701	MBNL3	7039	7080	1.0	#VALUE!	1	0.03395689	0.618	122158240541	18099946475	-39375744462	19	41	9	3UTR		0	1	1
hsa-miR-146a-5p	NM_001324274	CXorf40A	2132	2152	1.0	#VALUE!	1	0.01565715	0.794	-134567483333	#VALUE!	-610695976654	18	20	12	3UTR		0	1	1
hsa-miR-146a-5p	NM_001324277	CXorf40A	2814	2834	1.0	#VALUE!	1	0.01565715	0.794	-134567483333	#VALUE!	-610695976654	18	20	12	3UTR		0	1	1
hsa-miR-146a-5p	NM_001171907	CXorf40A	2351	2371	1.0	#VALUE!	1	0.01565715	0.794	-134567483333	#VALUE!	-610695976654	18	20	12	3UTR		0	1	1
hsa-miR-146a-5p	NM_178124	CXorf40A	2332	2352	1.0	#VALUE!	1	0.01565715	0.794	-134567483333	#VALUE!	-610695976654	18	20	12	3UTR		0	1	1
hsa-miR-146a-5p	NM_001171908	CXorf40A	2300	2320	1.0	#VALUE!	1	0.01565715	0.794	-134567483333	#VALUE!	-610695976654	18	20	12	3UTR		0	1	1
hsa-miR-146a-5p	NM_021161	KCNK10	6832	6867	1.0	#VALUE!	1	0.2410346	0.515	417571033333	41410831575	-747493923029	18	25	9	3UTR		1	0	1
hsa-miR-146a-5p	NM_138317	KCNK10	6841	6876	1.0	#VALUE!	1	0.2410346	0.515	312953444444	45455566825	-747493923029	18	25	9	3UTR		1	0	1
hsa-miR-146a-5p	NM_138318	KCNK10	6512	6547	1.0	#VALUE!	1	0.2410346	0.515	588902866667	601481342875	-747493923029	18	25	9	3UTR		1	0	1
hsa-miR-146a-5p	NM_145005	C9orf72	1143	1195	1.0	#VALUE!	0	0.00159443	0.559	32426	26957625	-805661162101	20	27	11	3UTR		0	1	1
hsa-miR-146a-5p	NM_004323	BAG1	2695	2728	1.0	#VALUE!	0	0.001348538	0.5	0.130143677778	0.4264048425	-113542953445	16	21	13	3UTR		1	0	1
hsa-miR-146a-5p	NM_001172415	BAG1	2695	2728	1.0	#VALUE!	0	0.001348538	0.5	0.130143677778	0.4264048425	-113542953445	16	21	13	3UTR		1	0	1
hsa-miR-150-5p	NM_001001974	PLEKHA1	2170	2205	0.956043956044	#VALUE!	1	0.0001424	0.721	0.662383475	0.8615872675	-991808496571	16	24	8	3UTR		0	1	1
hsa-miR-150-5p	NM_021622	PLEKHA1	1998	2046	0.956043956044	#VALUE!	1	0.0001424	0.721	1680147225	0.739803365	-991808496571	16	24	8	3UTR		0	1	1
hsa-miR-150-5p	XM_017028006	MANBAL	2131	2157	0.961538461538	#VALUE!	0	57.9872	0.456	0.0	0.0	-852713619547	19	26	10	3UTR		0	1	1
hsa-miR-150-5p	NM_001321708	DGKI	3843	3864	0.961538461538	#VALUE!	1	0.0001623248	0.485	250267014286	354028162125	-71080492929	17	21	8	3UTR		1	0	1
hsa-miR-150-5p	XM_017016497	HPSE2	3302	3321	0.969230769231	#VALUE!	0	0.02581638	0.5	0.0	0.0	-112304986913	14	19	6	3UTR		0	1	1
hsa-miR-150-5p	NM_148174	AZIN1	3019	3063	0.974358974359	#VALUE!	1	0.002911478	0.588	48475806875	417429705625	-417062352651	19	23	13	3UTR		1	0	1
hsa-miR-150-5p	NM_001321710	DGKI	3740	3761	0.974358974359	#VALUE!	1	0.0001623248	0.485	338525828571	371459583625	-71080492929	17	21	8	3UTR		1	0	1
hsa-miR-150-5p	NM_020328	ACVR1B	2037	2056	1.0	#VALUE!	1	8.37697	0.309	0.703848166667	0.314160395	-417062352651	15	19	8	3UTR		1	0	1
hsa-miR-150-5p	NM_004302	ACVR1B	1914	1933	1.0	#VALUE!	1	8.37697	0.309	0.703848166667	0.314160395	-417062352651	15	19	8	3UTR		1	0	1
hsa-miR-150-5p	NM_020327	ACVR1B	1866	1885	1.0	#VALUE!	1	8.37697	0.309	0.703848166667	0.314160395	-417062352651	15	19	8	3UTR		1	0	1
hsa-miR-150-5p	NM_032786	ZC3H10	1627	1675	1.0	#VALUE!	1	0.003126063	0.515	140208739091	0.7122877525	-60468897172	15	19	11	3UTR		1	0	1
hsa-miR-150-5p	NM_002587	PCDH1	3529	3553	1.0	#VALUE!	1	0.0001271383	0.353	138540693	131025077	-939775740017	17	24	10	3UTR		1	0	1
hsa-miR-150-5p	NM_019086	VSIG10	4896	4939	1.0	#VALUE!	1	0.01743888	0.618	0.7937465	0.33765798375	-479441436372	18	23	9	3UTR		1	0	1
hsa-miR-150-5p	NM_014730	MLEC	5765	5797	1.0	#VALUE!	0	81.4282	0.412	165368283333	13295967575	-865173582777	17	32	6	3UTR		0	1	1
hsa-miR-150-5p	NM_001303628	MLEC	5530	5562	1.0	#VALUE!	0	81.4282	0.412	165368283333	13295967575	-865173582777	17	32	6	3UTR		0	1	1
hsa-miR-150-5p	NM_014938	MLXIP	7905	7919	1.0	#VALUE!	1	0.004192188	0.559	0.494244292308	#VALUE!	-576291300428	13	14	13	3UTR		1	0	1
hsa-miR-150-5p	XM_006719294	MLXIP	7063	7077	1.0	#VALUE!	1	0.004192188	0.559	0.0	0.0	-576291300428	13	14	13	3UTR		1	0	1
hsa-miR-150-5p	NM_015878	AZIN1	3165	3209	1.0	#VALUE!	1	0.002911478	0.588	3472925375	33779463425	-417062352651	19	23	13	3UTR		1	0	1
hsa-miR-150-5p	NM_174911	FAM84B	1793	1812	1.0	#VALUE!	1	0.0001265235	0.485	0.0294023833333	#VALUE!	-417062352651	15	19	12	3UTR		0	1	1
hsa-miR-150-5p	NM_020357	PCNP	2271	2287	1.0	#VALUE!	1	0.0006924133	0.632	157897242857	177762985125	-928555506221	14	16	7	3UTR		1	0	1
hsa-miR-150-5p	NM_015642	ZBTB20	24239	24262	1.0	#VALUE!	1	0.03549588	0.471	468268591667	53618568425	-561866339543	16	23	12	3UTR		1	0	1
hsa-miR-150-5p	NM_001164345	ZBTB20	24395	24418	1.0	#VALUE!	1	0.03549588	0.471	422547208333	38842221625	-561866339543	16	23	12	3UTR		1	0	1
hsa-miR-150-5p	NM_001164346	ZBTB20	24034	24057	1.0	#VALUE!	1	0.03549588	0.471	351055416667	36360796125	-561866339543	16	23	12	3UTR		1	0	1
hsa-miR-150-5p	NM_001164347	ZBTB20	24056	24079	1.0	#VALUE!	1	0.03549588	0.471	353549258333	350764405	-561866339543	16	23	12	3UTR		1	0	1
hsa-miR-150-5p	NM_001164342	ZBTB20	24015	24038	1.0	#VALUE!	1	0.03549588	0.471	383475916667	34303326	-561866339543	16	23	12	3UTR		1	0	1
hsa-miR-150-5p	NM_001278683	AMOTL2	3707	3722	1.0	#VALUE!	1	0.001349319	0.559	254648	229261644125	-576291300428	13	15	7	3UTR	MIRT711849	0	1	1
hsa-miR-150-5p	NM_001278685	AMOTL2	3715	3730	1.0	#VALUE!	1	0.001349319	0.559	246619278571	181687245375	-576291300428	13	15	7	3UTR	MIRT711849	0	1	1
hsa-miR-150-5p	NM_016201	AMOTL2	3724	3739	1.0	#VALUE!	1	0.001349319	0.559	246619278571	181687245375	-576291300428	13	15	7	3UTR	MIRT711849	0	1	1
hsa-miR-150-5p	XM_006713654	AMOTL2	3674	3689	1.0	#VALUE!	1	0.001349319	0.559	0.0	0.0	-576291300428	13	15	7	3UTR	MIRT711849	0	1	1
hsa-miR-150-5p	NM_002628	PFN2	884	930	1.0	#VALUE!	1	0.81955	0.574	31805035	28846779875	-103422013115	13	16	10	3UTR		1	0	1
hsa-miR-150-5p	NM_053024	PFN2	1206	1252	1.0	#VALUE!	1	0.81955	0.574	25461072	389692	-103422013115	13	16	10	3UTR		1	0	1
hsa-miR-150-5p	NM_003458	BSN	12476	12525	1.0	#VALUE!	1	0.0001373952	0.485	0.8877706	188624860375	-490607308676	20	24	14	3UTR		1	0	1
hsa-miR-150-5p	NM_001126118	TP53	1734	1758	1.0	#VALUE!	1	0.02271393	0.647	260380507778	300155735375	-490607308676	19	24	11	3UTR	MIRT052652	1	0	1
hsa-miR-150-5p	NM_001126115	TP53	1297	1321	1.0	#VALUE!	1	0.02271393	0.647	1000248	2026798095	-490607308676	19	24	11	3UTR	MIRT052652	1	0	1
hsa-miR-150-5p	NM_001276697	TP53	1297	1321	1.0	#VALUE!	1	0.02271393	0.647	1000248	2026798095	-490607308676	19	24	11	3UTR	MIRT052652	1	0	1
hsa-miR-150-5p	NM_001126117	TP53	1357	1381	1.0	#VALUE!	1	0.02271393	0.647	210156292222	123636669	-490607308676	19	24	11	3UTR	MIRT052652	1	0	1
hsa-miR-150-5p	NM_001276699	TP53	1357	1381	1.0	#VALUE!	1	0.02271393	0.647	210156292222	123636669	-490607308676	19	24	11	3UTR	MIRT052652	1	0	1
hsa-miR-150-5p	NM_001270482	PSMD11	3504	3536	1.0	#VALUE!	0	0.0120661	0.382	#VALUE!	#VALUE!	-861914494196	15	19	10	3UTR		1	0	1
hsa-miR-150-5p	NM_002815	PSMD11	3383	3415	1.0	#VALUE!	0	0.0120661	0.382	#VALUE!	#VALUE!	-861914494196	15	19	10	3UTR		1	0	1
hsa-miR-150-5p	NM_001039570	KREMEN1	3212	3242	1.0	#VALUE!	1	0.03647162	0.441	0.0477329413793	0.14986210875	-495700071937	19	30	8	3UTR		0	1	1
hsa-miR-150-5p	NM_004147	DRG1	1335	1354	1.0	#VALUE!	0	1.40516	0.485	105736057333	0.37577151375	-100525251635	13	19	6	3UTR		1	0	1
hsa-miR-150-5p	NM_001429	EP300	8017	8036	1.0	#VALUE!	0	0.002614134	0.706	366527909091	34567971625	-164903741189	16	19	11	3UTR	MIRT007087	1	0	1
hsa-miR-150-5p	NM_004930	CAPZB	1461	1486	1.0	#VALUE!	1	0.001359667	0.397	574849363636	58726644	-508245545002	18	25	11	3UTR		1	0	1
hsa-miR-150-5p	NM_001206540	CAPZB	1574	1599	1.0	#VALUE!	1	0.001359667	0.397	574849363636	58726644	-508245545002	18	25	11	3UTR		1	0	1
hsa-miR-150-5p	NM_004177	STX3	4077	4095	1.0	#VALUE!	0	0.00128788	0.471	0.0184647166667	#VALUE!	-888478490808	15	18	11	3UTR		1	0	1
hsa-miR-150-5p	NM_001178040	STX3	3963	3981	1.0	#VALUE!	0	0.00128788	0.471	0.0184647166667	#VALUE!	-888478490808	15	18	11	3UTR		1	0	1
hsa-miR-150-5p	NM_001040694	INCENP	3155	3179	1.0	#VALUE!	0	0.1343352	0.353	#VALUE!	0.02482457125	-968490420819	18	24	5	3UTR		0	1	1
hsa-miR-150-5p	NM_020238	INCENP	3143	3167	1.0	#VALUE!	0	0.1343352	0.353	#VALUE!	0.02482457125	-968490420819	18	24	5	3UTR		0	1	1
hsa-miR-150-5p	NM_002972	SBF1	7620	7640	1.0	#VALUE!	0	0.0998587	0.309	0.6990665	2959008125	-891686376213	18	20	12	3UTR		1	0	1
hsa-miR-150-5p	NM_004726	REPS2	3522	3539	1.0	#VALUE!	0	0.001732948	0.559	#VALUE!	0.2990988925	-748298190242	14	17	10	3UTR		1	0	1
hsa-miR-150-5p	NM_001080975	REPS2	3519	3536	1.0	#VALUE!	0	0.001732948	0.559	#VALUE!	0.2990988925	-748298190242	14	17	10	3UTR		1	0	1
hsa-miR-150-5p	XM_011545476	BCLAF3	4531	4549	1.0	#VALUE!	1	0.001035907	0.485	0.0	0.0	-160108138996	16	18	14	3UTR		1	0	1
hsa-miR-150-5p	NM_198279	BCLAF3	4310	4328	1.0	#VALUE!	1	0.001035907	0.485	296392461111	2263381515	-160108138996	16	18	14	3UTR		1	0	1
hsa-miR-150-5p	NM_001399	EDA	2396	2431	1.0	#VALUE!	1	15.7912	0.529	0.401820165	0.51155194225	-417062352651	19	26	9	3UTR		1	0	1
hsa-miR-150-5p	NM_001005609	EDA	2390	2425	1.0	#VALUE!	1	15.7912	0.529	0.401820165	0.51155194225	-417062352651	19	26	9	3UTR		1	0	1
hsa-miR-150-5p	NM_001005612	EDA	2381	2416	1.0	#VALUE!	1	15.7912	0.529	0.401820165	0.51155194225	-417062352651	19	26	9	3UTR		1	0	1
hsa-miR-150-5p	NM_181303	NLGN3	3562	3584	1.0	#VALUE!	0	0.006850119	0.412	0.373447266667	0.56287134	-859573015181	16	22	10	3UTR		1	0	1
hsa-miR-150-5p	NM_018977	NLGN3	3502	3524	1.0	#VALUE!	0	0.006850119	0.412	0.373447266667	0.56287134	-859573015181	16	22	10	3UTR		1	0	1
hsa-miR-150-5p	NM_001166660	NLGN3	3442	3464	1.0	#VALUE!	0	0.006850119	0.412	0.373447266667	0.56287134	-859573015181	16	22	10	3UTR		1	0	1
hsa-miR-150-5p	NM_001166418	HDAC8	1396	1421	1.0	#VALUE!	0	0.0007462405	0.588	15590532	0.8891267875	-112180343644	16	25	7	3UTR		0	1	1
hsa-miR-150-5p	NM_018486	HDAC8	1669	1694	1.0	#VALUE!	0	0.0007462405	0.588	15590532	0.8891267875	-112180343644	16	25	7	3UTR		0	1	1
hsa-miR-150-5p	NM_001277732	AOC3	852	875	1.0	#VALUE!	0	0.05253452	0.279	#VALUE!	#VALUE!	-780874884969	18	22	10	3UTR		0	1	1
hsa-miR-150-5p	NM_016504	MRPL27	536	556	1.0	#VALUE!	1	0.0004434594	0.412	356330225	29396363375	-569245027962	16	20	14	3UTR		0	1	1
hsa-miR-150-5p	XM_005257376	MAP3K3	3421	3462	1.0	#VALUE!	0	0.001270314	0.397	0.0	0.0	-572816300081	17	21	14	3UTR		1	0	1
hsa-miR-150-5p	NM_203351	MAP3K3	3417	3458	1.0	#VALUE!	0	0.001270314	0.397	0.0307957833333	0.46915781025	-572816300081	17	21	14	3UTR		1	0	1
hsa-miR-150-5p	NM_002401	MAP3K3	3324	3365	1.0	#VALUE!	0	0.001270314	0.397	0.0307957833333	0.46915781025	-572816300081	17	21	14	3UTR		1	0	1
hsa-miR-150-5p	NM_000551	VHL	1436	1450	1.0	#VALUE!	1	0.0003145994	0.544	#VALUE!	0.35686992625	-807654793346	12	14	7	3UTR		0	1	1
hsa-miR-150-5p	NM_198156	VHL	1313	1327	1.0	#VALUE!	1	0.0003145994	0.544	#VALUE!	0.35686992625	-807654793346	12	14	7	3UTR		0	1	1
hsa-miR-150-5p	NM_001570	IRAK2	2074	2119	1.0	#VALUE!	1	0.005656041	0.544	0.184070622222	0.2166202625	-823790447024	19	22	13	3UTR		0	1	1
hsa-miR-150-5p	NM_016474	CCDC174	2298	2351	1.0	#VALUE!	1	0.02094736	0.441	0.630376094167	#VALUE!	-561866339543	14	17	12	3UTR		1	0	1
hsa-miR-150-5p	XM_017006554	CCDC174	2043	2096	1.0	#VALUE!	1	0.02094736	0.441	0.0	0.0	-561866339543	14	17	12	3UTR		1	0	1
hsa-miR-150-5p	NM_053055	THEM4	3391	3406	1.0	#VALUE!	1	0.0003395159	0.559	0.249194601429	#VALUE!	-519004979968	13	15	10	3UTR		0	1	1
hsa-miR-150-5p	NM_001043351	TPM3	2057	2074	1.0	#VALUE!	1	0.000812158	0.588	22404095	188297829	-705204361694	12	17	8	3UTR		1	0	1
hsa-miR-150-5p	NM_001278190	TPM3	1994	2011	1.0	#VALUE!	1	0.000812158	0.588	20783743375	1474077295	-705204361694	12	17	8	3UTR		1	0	1
hsa-miR-150-5p	NM_153649	TPM3	2057	2074	1.0	#VALUE!	1	0.000812158	0.588	22404095	188297829	-705204361694	12	17	8	3UTR		1	0	1
hsa-miR-150-5p	NM_001278189	TPM3	2136	2153	1.0	#VALUE!	1	0.000812158	0.588	10394403625	16113307975	-705204361694	12	17	8	3UTR		1	0	1
hsa-miR-150-5p	NM_001278191	TPM3	1903	1920	1.0	#VALUE!	1	0.000812158	0.588	0.5295059625	0.70202596	-705204361694	12	17	8	3UTR		1	0	1
hsa-miR-150-5p	NM_002241	KCNJ10	4548	4570	1.0	#VALUE!	0	0.0376742	0.5	4531330625	3233562445	-557006045253	13	15	13	3UTR		0	1	1
hsa-miR-150-5p	NM_001102566	PCP4L1	795	826	1.0	#VALUE!	0	1.36644	0.471	0.697692561538	0.06121002375	-650068725424	15	19	10	3UTR	MIRT683619	1	0	1
hsa-miR-150-5p	NM_152455	ZSCAN29	4712	4737	1.0	#VALUE!	1	0.05338903	0.544	0.4738711	129521922625	-114182731997	14	19	6	3UTR		1	0	1
hsa-miR-150-5p	NM_004663	RAB11A	2773	2799	1.0	#VALUE!	1	87.4844	0.647	0.8723949	0.46082475425	-14665677611	14	18	9	3UTR		1	0	1
hsa-miR-150-5p	NM_001206836	RAB11A	2678	2704	1.0	#VALUE!	1	87.4844	0.647	0.8723949	0.46082475425	-14665677611	14	18	9	3UTR		1	0	1
hsa-miR-150-5p	NM_001323031	SV2B	3878	3913	1.0	#VALUE!	1	8.84707	0.485	#VALUE!	0.10313193875	-943034828598	17	22	11	3UTR		0	1	1
hsa-miR-150-5p	NM_014848	SV2B	4347	4382	1.0	#VALUE!	1	8.84707	0.485	#VALUE!	0.10313193875	-943034828598	17	22	11	3UTR		0	1	1
hsa-miR-150-5p	NM_001323032	SV2B	4259	4294	1.0	#VALUE!	1	8.84707	0.485	#VALUE!	0.10313193875	-943034828598	17	22	11	3UTR		0	1	1
hsa-miR-150-5p	NM_001167580	SV2B	3440	3452	1.0	#VALUE!	1	8.84707	0.485	0.123391463636	0.13231551375	-103988469265	11	12	11	3UTR		0	1	1
hsa-miR-150-5p	NM_001271	CHD2	6457	6482	1.0	#VALUE!	0	0.0001980101	0.441	0.248127206667	0.17733044	-83270253068	17	25	9	3UTR		1	0	1
hsa-miR-150-5p	NM_001145157	NR2F2	3550	3571	1.0	#VALUE!	0	0.02433911	0.5	0.472692285714	102792642875	-865173582777	18	21	7	3UTR	MIRT655745	1	0	1
hsa-miR-150-5p	NM_001287491	TET3	5440	5479	1.0	#VALUE!	1	3.3571	0.515	16254502	2141616485	-102545973177	14	20	10	3UTR		1	0	1
hsa-miR-150-5p	XM_017003567	TET3	5272	5311	1.0	#VALUE!	1	3.3571	0.515	0.0	0.0	-102545973177	14	20	10	3UTR		1	0	1
hsa-miR-150-5p	XM_017003319	FBLN7	1253	1271	1.0	#VALUE!	0	0.1487438	0.544	0.0	0.0	-992890375175	14	18	12	3UTR		1	0	1
hsa-miR-150-5p	NM_020909	EPB41L5	3395	3414	1.0	#VALUE!	0	0.001120856	0.603	#VALUE!	#VALUE!	-673373633455	14	19	8	3UTR		0	1	1
hsa-miR-150-5p	NM_020909	EPB41L5	4966	4986	1.0	#VALUE!	1	0.03111922	0.559	#VALUE!	#VALUE!	-634000884684	16	20	10	3UTR		0	1	1
hsa-miR-150-5p	NM_001184937	EPB41L5	3264	3283	1.0	#VALUE!	0	0.001120856	0.603	#VALUE!	#VALUE!	-673373633455	14	19	8	3UTR		0	1	1
hsa-miR-150-5p	NM_001184937	EPB41L5	4835	4855	1.0	#VALUE!	1	0.03111922	0.559	#VALUE!	#VALUE!	-634000884684	16	20	10	3UTR		0	1	1
hsa-miR-150-5p	NM_001321746	FAM168B	4388	4442	1.0	#VALUE!	1	0.0003596594	0.456	295886516275	36005578	-39375744462	21	54	7	3UTR		0	1	1
hsa-miR-150-5p	NM_175907	ZADH2	3159	3181	1.0	#VALUE!	0	7.87911	0.544	116327557143	190731531125	-107152809446	17	22	14	3UTR		0	1	1
hsa-miR-150-5p	NM_001306093	ZADH2	2973	3003	1.0	#VALUE!	0	7.87911	0.544	105578724286	112280949875	-107152809446	17	23	14	3UTR		0	1	1
hsa-miR-150-5p	NM_000527	LDLR	2928	2948	1.0	#VALUE!	1	0.03017757	0.485	#VALUE!	#VALUE!	-105614332822	15	20	9	3UTR		0	1	1
hsa-miR-150-5p	NM_001195798	LDLR	2922	2942	1.0	#VALUE!	1	0.03017757	0.485	#VALUE!	#VALUE!	-105614332822	15	20	9	3UTR		0	1	1
hsa-miR-150-5p	NM_001195803	LDLR	2394	2414	1.0	#VALUE!	1	0.03017757	0.485	#VALUE!	#VALUE!	-105614332822	15	20	9	3UTR		0	1	1
hsa-miR-150-5p	NM_001195800	LDLR	2424	2444	1.0	#VALUE!	1	0.03017757	0.485	#VALUE!	#VALUE!	-105614332822	15	20	9	3UTR		0	1	1
hsa-miR-150-5p	NM_001195799	LDLR	2805	2825	1.0	#VALUE!	1	0.03017757	0.485	#VALUE!	#VALUE!	-105614332822	15	20	9	3UTR		0	1	1
hsa-miR-150-5p	NM_001195605	ZNF865	3602	3620	1.0	#VALUE!	0	0.02031952	0.294	11116675	0.873057278125	-633810089859	16	18	12	3UTR		1	0	1
hsa-miR-150-5p	NM_001023563	ZNF805	8692	8727	1.0	#VALUE!	0	0.5414326	0.471	#VALUE!	#VALUE!	-865173582777	14	20	6	3UTR		0	1	1
hsa-miR-150-5p	NM_001145078	ZNF805	8565	8600	1.0	#VALUE!	0	0.5414326	0.471	#VALUE!	#VALUE!	-865173582777	14	20	6	3UTR		0	1	1
hsa-miR-150-5p	NM_080627	SOGA1	7968	8000	1.0	#VALUE!	0	0.0004979052	0.603	224412483333	1900252445	-836268107151	17	32	6	3UTR		0	1	1
hsa-miR-150-5p	NM_022077	MANBAL	1073	1099	1.0	#VALUE!	0	57.9872	0.456	0.21190835625	0.077102636625	-852713619547	19	26	10	3UTR		0	1	1
hsa-miR-150-5p	NM_001003897	MANBAL	956	982	1.0	#VALUE!	0	57.9872	0.456	0.21190835625	0.077102636625	-852713619547	19	26	10	3UTR		0	1	1
hsa-miR-150-5p	NM_015490	SEC31B	4477	4491	1.0	#VALUE!	1	0.0619177	0.412	3260482	3219415105	-476182347791	13	14	13	3UTR		1	0	1
hsa-miR-150-5p	NM_152310	ELOVL3	1139	1161	1.0	#VALUE!	1	0.003298246	0.485	10985963875	0.05001285375	-935093974352	15	22	8	3UTR		1	0	1
hsa-miR-150-5p	NM_153442	GPR26	7575	7594	1.0	#VALUE!	0	0.983878	0.559	#VALUE!	#VALUE!	-888478490808	14	19	6	3UTR		0	1	1
hsa-miR-150-5p	XM_005248542	PIK3R1	3319	3345	1.0	#VALUE!	1	0.000314397	0.559	0.0	0.0	-417062352651	19	26	8	3UTR		0	1	1
hsa-miR-150-5p	NM_001080479	ARHGEF28	5403	5423	1.0	#VALUE!	1	59.4782	0.647	13067935875	10733833925	-139302280508	16	20	8	3UTR		0	1	1
hsa-miR-150-5p	NM_001177693	ARHGEF28	5325	5345	1.0	#VALUE!	1	59.4782	0.647	13067935875	10733833925	-139302280508	16	20	8	3UTR		0	1	1
hsa-miR-150-5p	NM_001244364	ARHGEF28	4281	4301	1.0	#VALUE!	1	59.4782	0.647	13067935875	10733833925	-139302280508	16	20	8	3UTR		0	1	1
hsa-miR-150-5p	NM_152624	DCP2	3583	3618	1.0	#VALUE!	1	0.01202006	0.618	0.757079238235	0.603900125	-495700071937	20	35	9	3UTR		0	1	1
hsa-miR-150-5p	NM_001242377	DCP2	3478	3513	1.0	#VALUE!	1	0.01202006	0.618	0.757079238235	0.603900125	-495700071937	20	35	9	3UTR		0	1	1
hsa-miR-150-5p	NM_153207	AEBP2	1591	1613	1.0	#VALUE!	1	0.002482269	0.559	42700659375	222236893	-519004979968	18	22	9	3UTR		1	0	1
hsa-miR-150-5p	NM_001277842	CCNT1	3286	3305	1.0	#VALUE!	1	0.01931329	0.441	0.38791828	0.43558833	-488321383518	15	19	9	3UTR		1	0	1
hsa-miR-150-5p	NM_001277842	CCNT1	2877	2914	1.0	#VALUE!	1	0.02368522	0.471	0.38375401	0.565855895	-39375744462	17	22	10	3UTR		1	0	1
hsa-miR-150-5p	NM_001240	CCNT1	3450	3469	1.0	#VALUE!	1	0.01931329	0.441	0.531285864615	0.7982492695	-488321383518	15	19	9	3UTR		1	0	1
hsa-miR-150-5p	NM_001240	CCNT1	3057	3078	1.0	#VALUE!	1	0.02368522	0.471	0.605311628	0.612323467	-39375744462	17	21	10	3UTR		1	0	1
hsa-miR-150-5p	NM_001319999	RACGAP1	2258	2285	1.0	#VALUE!	1	0.0006124459	0.574	2942081875	369876891625	-119428586509	16	20	8	3UTR		0	1	1
hsa-miR-150-5p	NM_001126103	RACGAP1	2448	2475	1.0	#VALUE!	1	0.0006124459	0.574	34061785	35933511	-119428586509	16	20	8	3UTR		0	1	1
hsa-miR-150-5p	NM_013277	RACGAP1	2437	2464	1.0	#VALUE!	1	0.0006124459	0.574	2761	34812128625	-119428586509	16	20	8	3UTR		0	1	1
hsa-miR-150-5p	NM_003076	SMARCD1	2948	2967	1.0	#VALUE!	0	0.002003603	0.412	195232375	13047144825	-571431006138	14	16	14	3UTR		1	0	1
hsa-miR-150-5p	NM_139071	SMARCD1	2825	2844	1.0	#VALUE!	0	0.002003603	0.412	195232375	13047144825	-571431006138	14	16	14	3UTR		1	0	1
hsa-miR-150-5p	NM_003268	TLR5	3490	3543	1.0	#VALUE!	1	0.001582483	0.5	208866005882	119716688988	-576291300428	16	23	8	3UTR		1	0	1
hsa-miR-150-5p	NM_001206651	SH3GLB1	5842	5866	1.0	#VALUE!	0	0.04783796	0.603	0.0796770111111	#VALUE!	-83270253068	14	24	9	3UTR		0	1	1
hsa-miR-150-5p	NM_001206652	SH3GLB1	5818	5842	1.0	#VALUE!	0	0.04783796	0.603	0.0796770111111	#VALUE!	-83270253068	14	24	9	3UTR		0	1	1
hsa-miR-150-5p	NM_016009	SH3GLB1	5755	5779	1.0	#VALUE!	0	0.04783796	0.603	0.0796770111111	#VALUE!	-83270253068	14	24	9	3UTR		0	1	1
hsa-miR-150-5p	NM_001206653	SH3GLB1	5613	5637	1.0	#VALUE!	0	0.04783796	0.603	0.0796770111111	#VALUE!	-83270253068	14	24	9	3UTR		0	1	1
hsa-miR-150-5p	XM_006711141	CELF3	2527	2549	1.0	#VALUE!	0	0.2115851	0.471	0.0	0.0	-962023446833	17	22	6	3UTR		1	0	1
hsa-miR-150-5p	XM_006711141	CELF3	2254	2280	1.0	#VALUE!	0	0.0418303	0.471	0.0	0.0	-888478490808	18	26	6	3UTR		1	0	1
hsa-miR-150-5p	NM_001172649	CELF3	2879	2905	1.0	#VALUE!	0	0.0418303	0.471	232029666667	122120792125	-888478490808	18	26	6	3UTR		1	0	1
hsa-miR-150-5p	NM_007185	CELF3	3302	3324	1.0	#VALUE!	0	0.2115851	0.471	#VALUE!	0.99206951	-962023446833	17	22	6	3UTR		1	0	1
hsa-miR-150-5p	NM_007185	CELF3	3029	3055	1.0	#VALUE!	0	0.0418303	0.471	0.441931833333	0.31517253125	-888478490808	18	26	6	3UTR		1	0	1
hsa-miR-150-5p	NM_152470	RNF165	2625	2646	1.0	#VALUE!	1	0.000189563	0.456	0.0927157764706	#VALUE!	-417062352651	17	21	8	3UTR	MIRT654233	0	1	1
hsa-miR-150-5p	NM_001256758	RNF165	2201	2222	1.0	#VALUE!	1	0.000189563	0.456	0.0927157764706	#VALUE!	-417062352651	17	21	8	3UTR	MIRT654233	0	1	1
hsa-miR-150-5p	NM_031844	HNRNPU	3965	4010	1.0	#VALUE!	1	0.01605291	0.632	433908428571	39170648375	-137119177731	14	18	7	3UTR		1	0	1
hsa-miR-150-5p	NM_001193513	SLC30A6	3946	3966	1.0	#VALUE!	0	0.000724754	0.588	0.00128650625	0.24576305	-651454019368	15	20	8	3UTR		0	1	1
hsa-miR-150-5p	NM_017964	SLC30A6	3826	3846	1.0	#VALUE!	0	0.000724754	0.588	0.00128650625	0.24576305	-651454019368	15	20	8	3UTR		0	1	1
hsa-miR-150-5p	NM_001193514	SLC30A6	3757	3777	1.0	#VALUE!	0	0.000724754	0.588	0.00128650625	0.24576305	-651454019368	15	20	8	3UTR		0	1	1
hsa-miR-150-5p	NM_001193515	SLC30A6	3739	3759	1.0	#VALUE!	0	0.000724754	0.588	0.00128650625	0.24576305	-651454019368	15	20	8	3UTR		0	1	1
hsa-miR-150-5p	XM_017004462	SLC30A6	3673	3693	1.0	#VALUE!	0	0.000724754	0.588	0.0	0.0	-651454019368	15	20	8	3UTR		0	1	1
hsa-miR-150-5p	NM_001282862	RASGEF1A	2080	2097	1.0	#VALUE!	1	14.4885	0.338	566457571429	474436002625	-153042072508	15	17	8	3UTR		1	0	1
hsa-miR-150-5p	NM_000809	GABRA4	7766	7786	1.0	#VALUE!	0	21.8562	0.515	#VALUE!	0.372056955	-707355045884	18	20	15	3UTR		1	0	1
hsa-miR-150-5p	NM_018367	ACER3	4919	4965	1.0	#VALUE!	1	0.0001091037	0.471	#VALUE!	0.031563985	-48497144956	19	28	7	3UTR		0	1	1
hsa-miR-150-5p	NM_001300954	ACER3	4990	5036	1.0	#VALUE!	1	0.0001091037	0.471	#VALUE!	0.031563985	-48497144956	19	28	7	3UTR		0	1	1
hsa-miR-150-5p	NM_001300953	ACER3	4827	4854	1.0	#VALUE!	1	0.0001091037	0.471	#VALUE!	0.147100308125	-48497144956	19	27	7	3UTR		0	1	1
hsa-miR-150-5p	XM_011545152	ACER3	4855	4901	1.0	#VALUE!	1	0.0001091037	0.471	0.0	0.0	-48497144956	19	28	7	3UTR		0	1	1
hsa-miR-150-5p	NM_012193	FZD4	5302	5322	1.0	#VALUE!	1	0.03549846	0.456	0.514623857143	0.77504901675	-634000884684	15	20	9	3UTR		1	0	1
hsa-miR-150-5p	NM_006235	POU2AF1	1891	1928	1.0	#VALUE!	1	0.03848052	0.456	#VALUE!	0.05886986875	-502746344403	18	24	7	3UTR		0	1	1
hsa-miR-150-5p	NM_001197104	KMT2A	14566	14587	1.0	#VALUE!	1	0.0001696228	0.456	2284872	201858961375	-698665893563	17	21	8	3UTR		0	1	1
hsa-miR-150-5p	NM_005933	KMT2A	14557	14578	1.0	#VALUE!	1	0.0001696228	0.456	2284872	201858961375	-698665893563	17	21	8	3UTR		0	1	1
hsa-miR-150-5p	XM_005271513	BCL9L	5397	5426	1.0	#VALUE!	1	0.04365946	0.324	0.0	0.0	-71080492929	16	20	7	3UTR		1	0	1
hsa-miR-150-5p	NM_025263	PRR3	2983	2998	1.0	#VALUE!	0	0.03773653	0.5	0.0603201666667	#VALUE!	-836268107151	14	15	14	3UTR		1	0	1
hsa-miR-150-5p	NM_001077497	PRR3	2920	2935	1.0	#VALUE!	0	0.03773653	0.5	0.223158166667	#VALUE!	-836268107151	14	15	14	3UTR		1	0	1
hsa-miR-150-5p	NM_001099272	BTBD9	5030	5056	1.0	#VALUE!	1	0.002390202	0.353	0.269661378947	#VALUE!	-417062352651	18	26	10	3UTR		1	0	1
hsa-miR-150-5p	NM_001172418	BTBD9	4829	4850	1.0	#VALUE!	1	78.3251	0.324	#VALUE!	#VALUE!	-126558362407	17	21	7	3UTR		1	0	1
hsa-miR-150-5p	NM_018322	SAYSD1	1286	1311	1.0	#VALUE!	0	97.4639	0.515	0.272027514286	#VALUE!	-67237674494	15	19	7	3UTR		0	1	1
hsa-miR-150-5p	NM_001304793	SAYSD1	5693	5718	1.0	#VALUE!	0	97.4639	0.515	0.4577573	0.19671662875	-67237674494	15	19	7	3UTR		0	1	1
hsa-miR-150-5p	NM_007203	PALM2-AKAP2	4308	4346	1.0	#VALUE!	1	0.03879554	0.603	265198735174	137641228738	-648425845569	19	38	7	3UTR		0	1	1
hsa-miR-150-5p	NM_147150	PALM2-AKAP2	4269	4307	1.0	#VALUE!	1	0.03879554	0.603	265198735174	137641228738	-648425845569	19	38	7	3UTR		0	1	1
hsa-miR-150-5p	NM_014010	ASTN2	4042	4060	1.0	#VALUE!	1	3.07985	0.382	185329857143	322374231	-127124818557	14	18	7	3UTR		0	1	1
hsa-miR-150-5p	NM_018201	TBC1D13	3087	3134	1.0	#VALUE!	0	0.04574285	0.515	13401989625	0.421899984425	-100937920368	17	22	8	3UTR		0	1	1
hsa-miR-150-5p	NM_001286772	TBC1D13	2712	2759	1.0	#VALUE!	0	0.04574285	0.515	13401989625	0.421899984425	-100937920368	17	22	8	3UTR		0	1	1
hsa-miR-150-5p	NM_001316898	SPACA9	1378	1399	1.0	#VALUE!	0	31.7191	0.441	0.387	#VALUE!	-823905965979	16	21	11	3UTR		1	0	1
hsa-miR-150-5p	NM_001316897	SPACA9	1385	1406	1.0	#VALUE!	0	31.7191	0.441	0.387	#VALUE!	-823905965979	16	21	11	3UTR		1	0	1
hsa-miR-150-5p	XM_005272213	VAV2	4606	4631	1.0	#VALUE!	1	0.0003070344	0.426	0.0	0.0	-488321383518	19	25	9	3UTR		0	1	1
hsa-miR-150-5p	XM_005263396	CAMSAP1	5964	5987	1.0	#VALUE!	0	0.000373435	0.471	0.0	0.0	-650068725424	18	23	8	3UTR		0	1	1
hsa-miR-150-5p	NM_015447	CAMSAP1	5539	5562	1.0	#VALUE!	0	0.000373435	0.471	17762123	14510969225	-650068725424	18	23	8	3UTR		0	1	1
hsa-miR-150-5p	XM_005263397	CAMSAP1	5065	5088	1.0	#VALUE!	0	0.000373435	0.471	0.0	0.0	-650068725424	18	23	8	3UTR		0	1	1
hsa-miR-150-5p	NM_005095	ZMYM4	5575	5595	1.0	#VALUE!	1	18.7732	0.574	13620396	1334844445	-840585589311	15	20	7	3UTR		0	1	1
hsa-miR-150-5p	XM_005271331	ZMYM4	4820	4840	1.0	#VALUE!	1	18.7732	0.574	0.0	0.0	-840585589311	15	20	7	3UTR		0	1	1
hsa-miR-150-5p	XM_017002102	EXO5	2084	2106	1.0	#VALUE!	1	1.80795	0.471	0.0	0.0	-827609767418	14	22	7	3UTR	MIRT714609	1	0	1
hsa-miR-150-5p	NM_018087	NDC1	3960	3983	1.0	#VALUE!	1	68.1864	0.515	3365666875	3841910725	-5962462745	17	23	8	3UTR		1	0	1
hsa-miR-150-5p	NM_012183	FOXD3	1729	1756	1.0	#VALUE!	1	30.2946	0.559	0.446732371429	1903605905	-754033998805	15	21	7	3UTR		1	0	1
hsa-miR-150-5p	NM_203464	AK4	2025	2043	1.0	#VALUE!	0	0.04039634	0.588	0.06307224	0.3837187025	-104084449801	14	18	10	3UTR		0	1	1
hsa-miR-150-5p	NM_001080475	PLEKHM3	6736	6758	1.0	#VALUE!	0	64.0355	0.632	117312308571	0.578532157625	-136655996435	15	22	10	3UTR	MIRT676444	0	1	1
hsa-miR-150-5p	XM_005246384	IKZF2	7252	7304	1.0	#VALUE!	0	0.006802228	0.706	0.0	0.0	-904737126373	16	22	7	3UTR		0	1	1
hsa-miR-150-5p	NM_139131	NUP98	3895	3944	1.0	#VALUE!	0	0.05976911	0.574	0.81803074	12393149195	-779489591025	17	23	9	3UTR		1	0	1
hsa-miR-150-5p	NM_005387	NUP98	3946	3995	1.0	#VALUE!	0	0.05976911	0.574	0.81803074	12393149195	-779489591025	17	23	9	3UTR		1	0	1
hsa-miR-150-5p	NM_001206881	MRVI1	3201	3241	1.0	#VALUE!	1	0.065586	0.382	0.732985222222	0.98545670125	-128463227128	16	18	16	3UTR		1	0	1
hsa-miR-150-5p	NM_013253	DKK3	1467	1483	1.0	#VALUE!	1	0.000687119	0.441	196202325	0.584301400875	-136971789704	15	16	15	3UTR		1	0	1
hsa-miR-150-5p	NM_015881	DKK3	1481	1497	1.0	#VALUE!	1	0.000687119	0.441	1102088125	0.685697800125	-136971789704	15	16	15	3UTR		1	0	1
hsa-miR-150-5p	XM_017017555	DKK3	1336	1352	1.0	#VALUE!	1	0.000687119	0.441	0.0	0.0	-136971789704	15	16	15	3UTR		1	0	1
hsa-miR-150-5p	NM_018222	PARVA	7986	8011	1.0	#VALUE!	1	0.605715	0.471	126512528	0.96722859625	-647918041234	15	19	10	3UTR		1	0	1
hsa-miR-150-5p	XM_011520444	NAV2	11096	11117	1.0	#VALUE!	0	0.003464396	0.529	0.0	0.0	-845148054297	16	21	10	3UTR		0	1	1
hsa-miR-150-5p	NM_001128	AP1G1	3198	3215	1.0	#VALUE!	0	3.83148	0.529	0.514341083333	108567118125	-85600743871	16	17	16	3UTR		0	1	1
hsa-miR-150-5p	NM_001030007	AP1G1	3207	3224	1.0	#VALUE!	0	3.83148	0.529	1619357	11485114475	-85600743871	16	17	16	3UTR		0	1	1
hsa-miR-150-5p	NM_001137675	ATXN1L	6171	6192	1.0	#VALUE!	0	0.05472218	0.485	0.7600247	0.8765578475	-113719010267	15	21	9	3UTR		0	1	1
hsa-miR-150-5p	NM_001114086	CLIC5	2067	2091	1.0	#VALUE!	0	0.006446698	0.441	#VALUE!	0.004605636	-850748621893	17	24	5	3UTR		0	1	1
hsa-miR-150-5p	NM_016929	CLIC5	1831	1855	1.0	#VALUE!	0	0.006446698	0.441	#VALUE!	0.1571851905	-850748621893	17	24	5	3UTR		0	1	1
hsa-miR-150-5p	NM_016929	CLIC5	2629	2648	1.0	#VALUE!	0	11.9012	0.456	0.3179525	0.15002744875	-108160254073	16	19	14	3UTR		0	1	1
hsa-miR-150-5p	NM_138694	PKHD1	13423	13449	1.0	#VALUE!	0	0.01147088	0.515	2356286875	22857113	-969585467145	17	26	12	3UTR		1	0	1
hsa-miR-150-5p	NM_001242851	RNF146	1319	1339	1.0	#VALUE!	1	0.09280557	0.574	13013285	21733500385	-678233927745	15	20	6	3UTR		0	1	1
hsa-miR-150-5p	NM_001242852	RNF146	1866	1886	1.0	#VALUE!	1	0.09280557	0.574	13013285	21733500385	-678233927745	15	20	6	3UTR		0	1	1
hsa-miR-150-5p	NM_001242849	RNF146	1649	1669	1.0	#VALUE!	1	0.09280557	0.574	13013285	21733500385	-678233927745	15	20	6	3UTR		0	1	1
hsa-miR-150-5p	NM_001242846	RNF146	1648	1668	1.0	#VALUE!	1	0.09280557	0.574	13013285	21733500385	-678233927745	15	20	6	3UTR		0	1	1
hsa-miR-150-5p	NM_001242850	RNF146	1379	1399	1.0	#VALUE!	1	0.09280557	0.574	13013285	21733500385	-678233927745	15	20	6	3UTR		0	1	1
hsa-miR-150-5p	NM_004717	DGKI	3867	3888	1.0	#VALUE!	1	0.0001623248	0.485	297497514286	33803257075	-71080492929	17	21	8	3UTR		1	0	1
hsa-miR-150-5p	NM_032487	ACTRT3	1615	1640	1.0	#VALUE!	1	0.05859707	0.647	0.924248238889	134194854	-39375744462	16	20	6	3UTR		1	0	1
hsa-miR-150-5p	NM_001166306	TMEM44	2192	2214	1.0	#VALUE!	1	0.0006663505	0.529	#VALUE!	#VALUE!	-71080492929	16	22	7	3UTR		0	1	1
hsa-miR-150-5p	NM_001011655	TMEM44	2196	2218	1.0	#VALUE!	1	0.0006663505	0.529	#VALUE!	#VALUE!	-71080492929	16	22	7	3UTR		0	1	1
hsa-miR-150-5p	NM_138399	TMEM44	2226	2248	1.0	#VALUE!	1	0.0006663505	0.529	#VALUE!	#VALUE!	-71080492929	16	22	7	3UTR		0	1	1
hsa-miR-150-5p	NM_001166305	TMEM44	2337	2359	1.0	#VALUE!	1	0.0006663505	0.529	#VALUE!	#VALUE!	-71080492929	16	22	7	3UTR		0	1	1
hsa-miR-150-5p	NM_138297	MUC4	3703	3724	1.0	#VALUE!	0	0.0002317971	0.485	#VALUE!	0.55975900225	-969585467145	18	21	9	3UTR	MIRT006115	0	1	1
hsa-miR-150-5p	NM_004532	MUC4	3856	3877	1.0	#VALUE!	0	0.0002317971	0.485	0.0	0.0	-969585467145	18	21	9	3UTR	MIRT006115	0	1	1
hsa-miR-150-5p	NM_018406	MUC4	16564	16585	1.0	#VALUE!	0	0.0002317971	0.485	0.0	0.0	-969585467145	18	21	9	3UTR	MIRT006115	0	1	1
hsa-miR-150-5p	NM_001042540	NCBP2	1236	1288	1.0	#VALUE!	0	0.04555979	0.618	0.0232024	0.19143537225	-644975962163	13	17	7	3UTR		0	1	1
hsa-miR-150-5p	NM_007362	NCBP2	1395	1447	1.0	#VALUE!	0	0.04555979	0.618	#VALUE!	0.425382417	-644975962163	13	17	7	3UTR		0	1	1
hsa-miR-150-5p	NM_144570	JPT2	3403	3425	1.0	#VALUE!	0	10.6745	0.441	#VALUE!	#VALUE!	-700344067404	17	22	11	3UTR		0	1	1
hsa-miR-150-5p	NM_001304500	FOPNL	1120	1145	1.0	#VALUE!	1	0.01167653	0.588	0.4969128375	0.5014570875	-646951965308	13	17	8	3UTR	MIRT437635	0	1	1
hsa-miR-150-5p	NM_001304497	FOPNL	1096	1121	1.0	#VALUE!	1	0.01167653	0.588	0.5514335	0.5959576475	-646951965308	13	17	8	3UTR	MIRT437635	0	1	1
hsa-miR-150-5p	NM_144600	FOPNL	1318	1343	1.0	#VALUE!	1	0.01167653	0.588	#VALUE!	#VALUE!	-646951965308	13	17	8	3UTR	MIRT437635	0	1	1
hsa-miR-150-5p	NM_001304502	FOPNL	1253	1278	1.0	#VALUE!	1	0.01167653	0.588	#VALUE!	0.02440943375	-646951965308	13	17	8	3UTR	MIRT437635	0	1	1
hsa-miR-150-5p	NM_002764	PRPS1	1671	1693	1.0	#VALUE!	0	0.02100573	0.338	#VALUE!	#VALUE!	-730659953915	18	22	12	3UTR		1	0	1
hsa-miR-150-5p	NM_001204402	PRPS1	1263	1285	1.0	#VALUE!	0	0.02100573	0.338	#VALUE!	#VALUE!	-730659953915	18	22	12	3UTR		1	0	1
hsa-miR-150-5p	NM_001318509	ACSL4	3838	3863	1.0	#VALUE!	1	0.05215155	0.574	502589708182	545489929625	-752560118544	18	25	8	3UTR		0	1	1
hsa-miR-150-5p	NM_004458	ACSL4	3533	3558	1.0	#VALUE!	1	0.05215155	0.574	442406254545	47045596275	-752560118544	18	25	8	3UTR		0	1	1
hsa-miR-150-5p	NM_022977	ACSL4	3845	3870	1.0	#VALUE!	1	0.05215155	0.574	536321899091	52733473925	-752560118544	18	25	8	3UTR		0	1	1
hsa-miR-150-5p	NM_170710	WDR17	4355	4374	1.0	#VALUE!	1	66.4621	0.515	0.192253830769	0.2525201575	-522670505887	16	19	10	3UTR		0	1	1
hsa-miR-150-5p	NM_181265	WDR17	4187	4206	1.0	#VALUE!	1	66.4621	0.515	0.192253830769	0.2525201575	-522670505887	16	19	10	3UTR		0	1	1
hsa-miR-150-5p	XM_017007686	WDR17	4184	4203	1.0	#VALUE!	1	66.4621	0.515	0.0	0.0	-522670505887	16	19	10	3UTR		0	1	1
hsa-miR-150-5p	NM_138453	RAB3C	5303	5374	1.0	#VALUE!	1	0.0002128536	0.632	#VALUE!	#VALUE!	-417062352651	15	26	9	3UTR		0	1	1
hsa-miR-150-5p	NM_174976	ZDHHC22	3288	3319	1.0	#VALUE!	0	0.01461726	0.456	120668033333	0.77876086625	-85303454705	18	31	9	3UTR		0	1	1
hsa-miR-150-5p	NM_183004	EIF5	2990	3009	1.0	#VALUE!	1	0.0002522206	0.647	0.7458691	101532803462	-725589684595	16	19	10	3UTR		0	1	1
hsa-miR-150-5p	NM_001110503	TMEM87A	2276	2291	1.0	#VALUE!	0	0.0004461594	0.441	1365291028	18592706405	-850748621893	14	15	14	3UTR		0	1	1
hsa-miR-150-5p	NM_017738	CNTLN	5366	5388	1.0	#VALUE!	0	0.0003280389	0.471	0.0411325272727	#VALUE!	-720264580146	14	17	11	3UTR		0	1	1
hsa-miR-150-5p	NM_017811	UBE2R2	2176	2223	1.0	#VALUE!	1	0.004943506	0.603	0.546000444444	0.6925889775	-134976292297	17	25	9	3UTR		1	0	1
hsa-miR-150-5p	NM_018449	UBAP2	3668	3688	1.0	#VALUE!	1	0.005545887	0.441	322887402857	3050630405	-576291300428	17	20	9	3UTR		0	1	1
hsa-miR-150-5p	NM_001282530	UBAP2	1897	1917	1.0	#VALUE!	1	0.005545887	0.441	187333742857	2021767476	-576291300428	17	20	9	3UTR		0	1	1
hsa-miR-150-5p	NM_001282530	UBAP2	2080	2096	1.0	#VALUE!	0	0.0007675431	0.515	249392918182	26164643285	-995918548974	13	16	11	3UTR		0	1	1
hsa-miR-150-5p	NM_001007563	IGFBPL1	2967	3035	1.0	#VALUE!	1	0.000465379	0.559	14648493	21105098825	-835463839938	17	25	10	3UTR		1	0	1
hsa-miR-15b-3p	NM_006379	SEMA3C	4537	4560	0.974358974359	#VALUE!	1	0.07105324	0.765	264901054545	26568873125	-857350836846	17	23	11	3UTR		0	1	1
hsa-miR-15b-3p	NM_001136262	ATXN7L3B	2555	2575	1.0	#VALUE!	0	0.001895789	0.5	0.686521754545	0.4877728575	-956953177513	16	20	11	3UTR		0	1	1
hsa-miR-15b-3p	NM_001109903	RNFT2	2266	2286	1.0	#VALUE!	1	0.009368968	0.529	0.2331140625	#VALUE!	-133533796209	15	20	8	3UTR		0	1	1
hsa-miR-15b-3p	NM_032814	RNFT2	1783	1803	1.0	#VALUE!	1	0.009368968	0.529	0.2331140625	#VALUE!	-133533796209	15	20	8	3UTR		0	1	1
hsa-miR-15b-3p	NM_147189	FAM110B	3021	3036	1.0	#VALUE!	1	0.001178984	0.559	196721467143	0.98186948625	-135529293616	14	15	14	3UTR		0	1	1
hsa-miR-15b-3p	NM_006823	PKIA	1035	1064	1.0	#VALUE!	1	0.0271485	0.529	244654664286	259653683021	-379332483736	20	29	12	3UTR		0	1	1
hsa-miR-15b-3p	NM_181839	PKIA	906	935	1.0	#VALUE!	1	0.0271485	0.529	244654664286	259653683021	-379332483736	20	29	12	3UTR		0	1	1
hsa-miR-15b-3p	NM_153827	MINK1	4916	4936	1.0	#VALUE!	0	0.09796366	0.471	274651646154	13617373925	-113570073082	16	20	13	3UTR	MIRT146636	0	1	1
hsa-miR-15b-3p	NM_170663	MINK1	4829	4849	1.0	#VALUE!	0	0.09796366	0.471	274651646154	13617373925	-113570073082	16	20	13	3UTR	MIRT146636	0	1	1
hsa-miR-15b-3p	NM_001024937	MINK1	4856	4876	1.0	#VALUE!	0	0.09796366	0.471	274651646154	13617373925	-113570073082	16	20	13	3UTR	MIRT146636	0	1	1
hsa-miR-15b-3p	NM_003001	SDHC	1616	1637	1.0	#VALUE!	1	0.122661	0.574	0.315397525	0.0378797155	-48497144956	17	21	8	3UTR		0	1	1
hsa-miR-15b-3p	NM_001035511	SDHC	1452	1473	1.0	#VALUE!	1	0.122661	0.574	0.315397525	0.0378797155	-48497144956	17	21	8	3UTR		0	1	1
hsa-miR-15b-3p	NM_001035512	SDHC	1514	1535	1.0	#VALUE!	1	0.122661	0.574	0.315397525	0.0378797155	-48497144956	17	21	8	3UTR		0	1	1
hsa-miR-15b-3p	NM_001278172	SDHC	1350	1371	1.0	#VALUE!	1	0.122661	0.574	0.315397525	0.0378797155	-48497144956	17	21	8	3UTR		0	1	1
hsa-miR-15b-3p	NM_001035513	SDHC	1457	1478	1.0	#VALUE!	1	0.122661	0.574	0.315397525	0.0378797155	-48497144956	17	21	8	3UTR		0	1	1
hsa-miR-15b-3p	NM_133494	NEK7	3590	3606	1.0	#VALUE!	0	0.05809121	0.735	0.876718589091	0.6275905255	-118454585952	15	16	15	3UTR		0	1	1
hsa-miR-15b-3p	NM_145251	STYX	4615	4655	1.0	#VALUE!	1	0.08660727	0.706	3183265	22665150125	-503583130569	16	18	16	3UTR		0	1	1
hsa-miR-15b-3p	NM_001130701	STYX	4367	4407	1.0	#VALUE!	1	0.08660727	0.706	3183265	22665150125	-503583130569	16	18	16	3UTR		0	1	1
hsa-miR-15b-3p	NM_001201326	PDZK1	1631	1650	1.0	#VALUE!	1	0.02212686	0.603	31987415	281717693588	-577128086594	17	19	12	3UTR		0	1	1
hsa-miR-15b-3p	NM_001201325	PDZK1	1964	1983	1.0	#VALUE!	1	0.02212686	0.603	31987415	281717693588	-577128086594	17	19	12	3UTR		0	1	1
hsa-miR-15b-3p	NM_002614	PDZK1	2035	2054	1.0	#VALUE!	1	0.02212686	0.603	3401642875	283849103212	-577128086594	17	19	12	3UTR		0	1	1
hsa-miR-15b-3p	NM_001160125	KLF6	3188	3203	1.0	#VALUE!	0	0.02843695	0.618	104266902222	24926781525	-765064630141	14	15	14	3UTR		0	1	1
hsa-miR-15b-3p	NM_001029955	DCAF4L1	2041	2059	1.0	#VALUE!	0	0.0006022942	0.662	0.29454638	0.11243917625	-146702330706	14	18	10	3UTR		0	1	1
hsa-miR-15b-3p	NM_001432	EREG	3967	4007	1.0	#VALUE!	1	0.05103352	0.721	0.115703573667	0.231804833313	-379332483736	17	20	10	3UTR		0	1	1
hsa-miR-15b-3p	NM_001291505	PPP1R2	2913	2938	1.0	#VALUE!	1	0.01312957	0.603	172451146667	3045454584	-379332483736	19	22	15	3UTR		0	1	1
hsa-miR-15b-3p	NM_006241	PPP1R2	2991	3016	1.0	#VALUE!	1	0.01312957	0.603	172451146667	3045454584	-379332483736	19	22	15	3UTR		0	1	1
hsa-miR-193a-5p	NM_054016	SRSF10	5029	5050	0.961538461538	#VALUE!	1	0.0019214	0.603	478133666667	3925491525	-115847077798	16	21	9	3UTR		1	0	1
hsa-miR-193a-5p	NM_012261	LAMP5	1793	1817	0.961538461538	#VALUE!	1	0.001389088	0.5	238504626667	202474228313	-452877439761	20	24	9	3UTR		1	0	1
hsa-miR-193a-5p	NM_001199897	LAMP5	1661	1685	0.961538461538	#VALUE!	1	0.001389088	0.5	238504626667	202474228313	-452877439761	20	24	9	3UTR		1	0	1
hsa-miR-193a-5p	NM_001085487	MYSM1	6101	6146	0.961538461538	#VALUE!	1	0.08479827	0.632	218612266895	446126782025	-452877439761	19	45	12	3UTR		0	1	1
hsa-miR-193a-5p	NM_024770	METTL8	3020	3041	0.961538461538	#VALUE!	0	0.0004219773	0.397	0.0835905428571	0.19670585	-870703595965	16	21	10	3UTR	MIRT725387	1	0	1
hsa-miR-193a-5p	NM_001321162	METTL8	2979	3000	0.961538461538	#VALUE!	0	0.0004219773	0.397	0.104275428571	0.36864067625	-870703595965	16	21	10	3UTR	MIRT725387	1	0	1
hsa-miR-193a-5p	NM_001321160	METTL8	3134	3155	0.961538461538	#VALUE!	0	0.0004219773	0.397	0.155984257143	0.2600505275	-870703595965	16	21	10	3UTR	MIRT725387	1	0	1
hsa-miR-193a-5p	NM_020345	NKIRAS1	1486	1525	0.974358974359	#VALUE!	1	0.1225938	0.662	209564055556	459696459012	-136971789704	17	39	9	3UTR		0	1	1
hsa-miR-193a-5p	NM_001270616	PROX1	3043	3059	0.974358974359	#VALUE!	1	0.0003434502	0.632	3176465	220937235038	-891699543934	15	16	15	3UTR		1	0	1
hsa-miR-193a-5p	NM_002763	PROX1	2716	2732	0.974358974359	#VALUE!	1	0.0003434502	0.632	361892625	217650388787	-891699543934	15	16	15	3UTR		1	0	1
hsa-miR-193a-5p	NM_001731	BTG1	3177	3197	1.0	#VALUE!	0	45.5241	0.632	109366252727	3684613775	-705839619262	17	20	11	3UTR		1	0	1
hsa-miR-193a-5p	NM_001127496	SPRY4	3820	3836	1.0	#VALUE!	1	0.0005184178	0.397	#VALUE!	3402227475	-716334942478	15	16	15	3UTR		0	1	1
hsa-miR-193a-5p	NM_001127496	SPRY4	3449	3469	1.0	#VALUE!	1	0.03616286	0.441	13497	0.54931885	-538561431513	15	20	9	3UTR		0	1	1
hsa-miR-193a-5p	NM_030964	SPRY4	3871	3887	1.0	#VALUE!	1	0.0005184178	0.397	477724088889	4006991525	-716334942478	15	16	15	3UTR		0	1	1
hsa-miR-193a-5p	NM_030964	SPRY4	3500	3520	1.0	#VALUE!	1	0.03616286	0.441	0.0205483076923	0.879873525	-538561431513	15	20	9	3UTR		0	1	1
hsa-miR-193a-5p	NM_003045	SLC7A1	6518	6537	1.0	#VALUE!	1	69.2199	0.324	173350075	392409055387	-124080483578	15	19	8	3UTR		1	0	1
hsa-miR-193a-5p	NM_003045	SLC7A1	6190	6210	1.0	#VALUE!	1	0.0005195851	0.574	379191647368	3832510575	-379332483736	17	20	11	3UTR		1	0	1
hsa-miR-193a-5p	NM_013959	NRG1	1912	1932	1.0	#VALUE!	0	0.08392634	0.529	3018561	332612899625	-135177944179	17	20	9	3UTR		1	0	1
hsa-miR-193a-5p	NM_001159996	NRG1	4847	4893	1.0	#VALUE!	1	0.03815151	0.559	12540746	107783598875	-467302400645	19	23	14	3UTR		1	0	1
hsa-miR-193a-5p	NM_001198626	RUNX1T1	2861	2900	1.0	#VALUE!	1	0.01414693	0.485	220775123529	23329381525	-379332483736	17	39	8	3UTR		1	0	1
hsa-miR-193a-5p	NM_001198627	RUNX1T1	2921	2960	1.0	#VALUE!	1	0.01414693	0.485	126605605882	135554507875	-379332483736	17	39	8	3UTR		1	0	1
hsa-miR-193a-5p	NM_152564	VPS13B	12644	12669	1.0	#VALUE!	1	24.2357	0.574	#VALUE!	0.13903822125	-39375744462	18	19	18	3UTR		1	0	1
hsa-miR-193a-5p	NM_017890	VPS13B	12719	12744	1.0	#VALUE!	1	24.2357	0.574	#VALUE!	0.13903822125	-39375744462	18	19	18	3UTR		1	0	1
hsa-miR-193a-5p	NM_015134	MPRIP	5639	5659	1.0	#VALUE!	1	10.7674	0.426	#VALUE!	#VALUE!	-866147436388	17	20	11	3UTR		1	0	1
hsa-miR-193a-5p	NM_001190452	MTRNR2L1	1087	1100	1.0	#VALUE!	0	6.58674	0.544	#VALUE!	247356357425	-788369538171	12	13	12	3UTR		1	0	1
hsa-miR-193a-5p	NM_001243536	ANKRD65	747	765	1.0	#VALUE!	1	0.003599802	0.338	#VALUE!	#VALUE!	-526888038599	15	18	11	3UTR		1	0	1
hsa-miR-193a-5p	NM_001191009	SRSF10	1259	1280	1.0	#VALUE!	1	0.0019214	0.603	0.334564666667	0.204475755	-115847077798	16	21	9	3UTR		1	0	1
hsa-miR-193a-5p	NM_001191005	SRSF10	2179	2214	1.0	#VALUE!	1	86.8618	0.603	215962815357	202929617875	-379332483736	20	35	9	3UTR		1	0	1
hsa-miR-193a-5p	NM_006625	SRSF10	1313	1334	1.0	#VALUE!	1	0.0019214	0.603	#VALUE!	0.26451662625	-115847077798	16	21	9	3UTR		1	0	1
hsa-miR-193a-5p	NM_054016	SRSF10	2182	2217	1.0	#VALUE!	1	86.8618	0.603	222599529643	193077514125	-379332483736	20	35	9	3UTR		1	0	1
hsa-miR-193a-5p	NM_006362	NXF1	2135	2163	1.0	#VALUE!	1	0.0005675308	0.441	210641743478	221109066211	-379332483736	19	28	9	3UTR		1	0	1
hsa-miR-193a-5p	NM_001081491	NXF1	3936	3964	1.0	#VALUE!	1	0.0005675308	0.441	210641743478	221109066211	-379332483736	19	28	9	3UTR		1	0	1
hsa-miR-193a-5p	NM_001649	SHROOM2	7139	7161	1.0	#VALUE!	1	0.0008295433	0.529	0.674873318182	0.21050922875	-75174268361	19	22	11	3UTR		0	1	1
hsa-miR-193a-5p	NM_001320664	SHROOM2	4371	4393	1.0	#VALUE!	1	0.0008295433	0.529	0.674873318182	0.21050922875	-75174268361	19	22	11	3UTR		0	1	1
hsa-miR-193a-5p	XM_017029493	SHROOM2	4703	4725	1.0	#VALUE!	1	0.0008295433	0.529	0.0	0.0	-75174268361	19	22	11	3UTR		0	1	1
hsa-miR-193a-5p	XM_017029985	FRMPD4	4885	4913	1.0	#VALUE!	0	0.0001552387	0.456	0.0	0.0	-571431006138	18	28	13	3UTR		1	0	1
hsa-miR-193a-5p	NM_021083	XK	2325	2366	1.0	#VALUE!	1	0.003007987	0.559	0.110568444444	0.1115343575	-601339037762	15	18	9	3UTR		1	0	1
hsa-miR-193a-5p	XM_011543900	ZNF81	4433	4454	1.0	#VALUE!	1	0.0006935672	0.574	0.0	0.0	-114083043146	16	21	9	3UTR		1	0	1
hsa-miR-193a-5p	NM_007137	ZNF81	4314	4335	1.0	#VALUE!	1	0.0006935672	0.574	0.623537588889	0.68764987875	-114083043146	16	21	9	3UTR		1	0	1
hsa-miR-193a-5p	NM_001008537	NEXMIF	11573	11607	1.0	#VALUE!	1	0.004466177	0.647	0.832373469565	0.7857265875	-661809931277	20	34	9	3UTR		0	1	1
hsa-miR-193a-5p	NM_144657	HDX	3145	3176	1.0	#VALUE!	0	0.004009976	0.618	103418012273	0.597397365	-928323165034	20	31	7	3UTR		1	0	1
hsa-miR-193a-5p	NM_001177479	HDX	3254	3285	1.0	#VALUE!	0	0.004009976	0.618	0.673001804545	0.9418788975	-928323165034	20	31	7	3UTR		1	0	1
hsa-miR-193a-5p	NM_177398	LMX1A	2609	2628	1.0	#VALUE!	0	0.0008777319	0.426	323794390909	43444368375	-814541109247	16	19	9	3UTR		0	1	1
hsa-miR-193a-5p	NM_153619	SEMA6D	2573	2603	1.0	#VALUE!	1	0.009639742	0.456	456706800455	38420380025	-452877439761	18	30	8	3UTR		1	0	1
hsa-miR-193a-5p	NM_171846	LACTB	1778	1796	1.0	#VALUE!	0	0.001657153	0.397	#VALUE!	0.1099054625	-115012569171	15	18	9	3UTR		0	1	1
hsa-miR-193a-5p	NM_003992	CLK3	1590	1611	1.0	#VALUE!	1	0.0001258541	0.324	0.870739366667	120957425375	-80201893423	16	21	6	3UTR		1	0	1
hsa-miR-193a-5p	NM_001130028	CLK3	2440	2461	1.0	#VALUE!	1	0.0001258541	0.324	0.870739366667	120957425375	-80201893423	16	21	6	3UTR		1	0	1
hsa-miR-193a-5p	XM_005258951	KLK12	1486	1503	1.0	#VALUE!	1	0.0008415076	0.471	0.0	0.0	-929429412849	12	17	8	3UTR		0	1	1
hsa-miR-193a-5p	NM_145894	KLK12	1001	1018	1.0	#VALUE!	1	0.0009596033	0.471	#VALUE!	#VALUE!	-929429412849	12	17	8	3UTR		0	1	1
hsa-miR-193a-5p	XM_017003812	ZNF638	4605	4626	1.0	#VALUE!	1	0.022661	0.603	0.0	0.0	-808491579512	17	21	6	3UTR		1	0	1
hsa-miR-193a-5p	NM_201647	STAMBP	3345	3366	1.0	#VALUE!	0	0.03690196	0.544	0.243626727273	0.02897589875	-933931466909	17	21	7	3UTR		0	1	1
hsa-miR-193a-5p	NM_201647	STAMBP	6026	6049	1.0	#VALUE!	1	0.0002822872	0.515	0.39828524	0.15928209625	-866230783992	16	23	10	3UTR		0	1	1
hsa-miR-193a-5p	NM_213622	STAMBP	3803	3824	1.0	#VALUE!	0	0.03690196	0.544	0.243626727273	0.02897589875	-933931466909	17	21	7	3UTR		0	1	1
hsa-miR-193a-5p	NM_213622	STAMBP	6484	6507	1.0	#VALUE!	1	0.0002822872	0.515	0.39828524	0.15928209625	-866230783992	16	23	10	3UTR		0	1	1
hsa-miR-193a-5p	NM_006463	STAMBP	3469	3490	1.0	#VALUE!	0	0.03690196	0.544	0.243626727273	0.02897589875	-933931466909	17	21	7	3UTR		0	1	1
hsa-miR-193a-5p	NM_006463	STAMBP	6150	6173	1.0	#VALUE!	1	0.0002822872	0.515	0.39828524	0.15928209625	-866230783992	16	23	10	3UTR		0	1	1
hsa-miR-193a-5p	NM_012214	MGAT4A	6206	6234	1.0	#VALUE!	1	0.009970902	0.5	321658492308	272644060375	-676234892161	21	28	8	3UTR		0	1	1
hsa-miR-193a-5p	NM_012214	MGAT4A	6251	6271	1.0	#VALUE!	1	0.002361118	0.471	18965458	15972688525	-915004451965	14	20	7	3UTR		0	1	1
hsa-miR-193a-5p	NM_001160154	MGAT4A	1580	1600	1.0	#VALUE!	1	0.002361118	0.471	#VALUE!	#VALUE!	-915004451965	14	20	7	3UTR		0	1	1
hsa-miR-193a-5p	NM_001508	GPR39	2497	2522	1.0	#VALUE!	1	0.001996698	0.485	311231674118	21290267875	-467302400645	19	25	9	3UTR		1	0	1
hsa-miR-193a-5p	NM_003200	TCF3	3223	3248	1.0	#VALUE!	1	57.978	0.397	135081525	32678592125	-676234892161	17	19	17	3UTR		1	0	1
hsa-miR-193a-5p	NM_001136139	TCF3	2850	2875	1.0	#VALUE!	1	57.978	0.397	314410557	280421568	-676234892161	17	19	17	3UTR		1	0	1
hsa-miR-193a-5p	XM_011528227	TCF3	3278	3303	1.0	#VALUE!	1	57.978	0.397	0.0	0.0	-676234892161	17	19	17	3UTR		1	0	1
hsa-miR-193a-5p	XM_017027180	TCF3	3452	3477	1.0	#VALUE!	1	57.978	0.397	0.0	0.0	-676234892161	17	19	17	3UTR		1	0	1
hsa-miR-193a-5p	NM_004609	TCF15	772	809	1.0	#VALUE!	1	0.0001989339	0.397	342147205	31700790275	-467302400645	20	37	11	3UTR		1	0	1
hsa-miR-193a-5p	NM_001009997	C10orf62	1141	1157	1.0	#VALUE!	1	0.02872827	0.412	0.301839024	0.4253904945	-699539800192	14	16	10	3UTR		1	0	1
hsa-miR-193a-5p	NM_001017398	TRIM36	829	850	1.0	#VALUE!	1	0.09513292	0.471	#VALUE!	#VALUE!	-915004451965	15	21	7	3UTR		0	1	1
hsa-miR-193a-5p	NM_198086	AJUBA	1128	1147	1.0	#VALUE!	1	0.0323255	0.412	0.471791375	#VALUE!	-911808417553	15	19	8	3UTR		1	0	1
hsa-miR-193a-5p	NM_001170670	ZNHIT6	5325	5350	1.0	#VALUE!	1	0.002501346	0.603	479026747154	334421568913	-855010550196	19	25	11	3UTR		0	1	1
hsa-miR-193a-5p	NM_181482	LDLRAD4	3935	3961	1.0	#VALUE!	1	9.99815	0.368	#VALUE!	#VALUE!	-402637391766	18	26	10	3UTR		0	1	1
hsa-miR-193a-5p	NM_181481	LDLRAD4	3730	3756	1.0	#VALUE!	1	9.99815	0.368	#VALUE!	#VALUE!	-402637391766	18	26	10	3UTR		0	1	1
hsa-miR-193a-5p	NM_001003674	LDLRAD4	4394	4420	1.0	#VALUE!	1	9.99815	0.368	#VALUE!	#VALUE!	-402637391766	18	26	10	3UTR		0	1	1
hsa-miR-193a-5p	NM_001003675	LDLRAD4	4340	4366	1.0	#VALUE!	1	9.99815	0.368	#VALUE!	#VALUE!	-402637391766	18	26	10	3UTR		0	1	1
hsa-miR-193a-5p	NM_001276249	LDLRAD4	3384	3410	1.0	#VALUE!	1	9.99815	0.368	#VALUE!	#VALUE!	-402637391766	18	26	10	3UTR		0	1	1
hsa-miR-193a-5p	NM_001276251	LDLRAD4	3928	3954	1.0	#VALUE!	1	9.99815	0.368	#VALUE!	#VALUE!	-402637391766	18	26	10	3UTR		0	1	1
hsa-miR-193a-5p	NM_153620	HOXA1	681	707	1.0	#VALUE!	1	0.02011259	0.441	0.373655314286	0.9806407875	-490607308676	18	26	10	3UTR		1	0	1
hsa-miR-193a-5p	NM_017549	EPDR1	1927	1964	1.0	#VALUE!	0	0.0003733245	0.5	0.12796855	#VALUE!	-765064630141	15	21	10	3UTR		1	0	1
hsa-miR-193a-5p	NM_001242946	EPDR1	1718	1755	1.0	#VALUE!	0	0.0003733245	0.5	0.12796855	#VALUE!	-765064630141	15	21	10	3UTR		1	0	1
hsa-miR-193a-5p	NM_001242948	EPDR1	1400	1449	1.0	#VALUE!	0	0.0003733245	0.5	#VALUE!	0.01770990375	-765064630141	15	21	10	3UTR		1	0	1
hsa-miR-193a-5p	NM_014000	VCL	4374	4399	1.0	#VALUE!	1	9.95439	0.471	225338671429	0.77275690125	-402637391766	19	21	19	3UTR		1	0	1
hsa-miR-193a-5p	NM_003373	VCL	4170	4195	1.0	#VALUE!	1	9.95439	0.471	225338671429	0.77275690125	-402637391766	19	21	19	3UTR		1	0	1
hsa-miR-193a-5p	NM_017798	YTHDF1	3087	3105	1.0	#VALUE!	1	0.1039944	0.574	#VALUE!	0.074464731875	-78606057811	15	18	8	3UTR		0	1	1
hsa-miR-193a-5p	NM_001197104	KMT2A	14070	14090	1.0	#VALUE!	0	0.002025905	0.471	0.106004111429	13249978735	-918533651699	17	20	12	3UTR		1	0	1
hsa-miR-193a-5p	NM_005933	KMT2A	14061	14081	1.0	#VALUE!	0	0.002025905	0.471	0.106004111429	13249978735	-918533651699	17	20	12	3UTR		1	0	1
hsa-miR-193a-5p	NM_001286563	GRAMD1B	3055	3108	1.0	#VALUE!	1	0.006552687	0.544	172996713333	0.9203497775	-379332483736	18	21	15	3UTR		1	0	1
hsa-miR-193a-5p	NM_020716	GRAMD1B	3034	3087	1.0	#VALUE!	1	0.006552687	0.544	172996713333	0.9203497775	-379332483736	18	21	15	3UTR		1	0	1
hsa-miR-193a-5p	XM_017018050	GRAMD1B	2781	2834	1.0	#VALUE!	1	0.006552687	0.544	0.0	0.0	-379332483736	18	21	15	3UTR		1	0	1
hsa-miR-193a-5p	NM_001286564	GRAMD1B	2764	2817	1.0	#VALUE!	1	0.006552687	0.544	172996713333	0.9203497775	-379332483736	18	21	15	3UTR		1	0	1
hsa-miR-193a-5p	NM_001127610	BAAT	3316	3344	1.0	#VALUE!	0	0.003938102	0.647	#VALUE!	0.107559864357	-673373633455	14	22	12	3UTR		0	1	1
hsa-miR-193a-5p	XM_017001812	TMEM234	1272	1295	1.0	#VALUE!	0	43.2886	0.441	0.0	0.0	-107522443297	17	23	9	3UTR		1	0	1
hsa-miR-193a-5p	NM_001082	CYP4F2	1661	1676	1.0	#VALUE!	1	44.0998	0.412	272678604286	258781105375	-490607308676	14	15	14	3UTR		0	1	1
hsa-miR-193a-5p	NM_207391	RGS9BP	2295	2319	1.0	#VALUE!	1	34.1845	0.368	#VALUE!	#VALUE!	-379332483736	19	24	12	3UTR		1	0	1
hsa-miR-193a-5p	NM_001321154	METTL8	7111	7134	1.0	#VALUE!	1	0.01688019	0.5	0.0632125333333	0.103541775	-452877439761	18	23	7	3UTR	MIRT725387	1	0	1
hsa-miR-193a-5p	NM_001321162	METTL8	6973	6996	1.0	#VALUE!	1	0.01688019	0.5	#VALUE!	#VALUE!	-452877439761	18	23	7	3UTR	MIRT725387	1	0	1
hsa-miR-193a-5p	NM_001321160	METTL8	7128	7151	1.0	#VALUE!	1	0.01688019	0.5	0.0992834666667	0.12758905	-452877439761	18	23	7	3UTR	MIRT725387	1	0	1
hsa-miR-193a-5p	NM_002231	CD82	1067	1086	1.0	#VALUE!	0	0.001133475	0.324	#VALUE!	130464964875	-944248551991	16	19	11	3UTR		0	1	1
hsa-miR-193a-5p	NM_001024844	CD82	992	1011	1.0	#VALUE!	0	0.001133475	0.324	#VALUE!	130464964875	-944248551991	16	19	11	3UTR		0	1	1
hsa-miR-193a-5p	NM_001286526	BCL7C	1252	1277	1.0	#VALUE!	1	32.0495	0.368	2025564125	18463134925	-754064811393	18	25	6	3UTR		1	0	1
hsa-miR-193a-5p	NM_004765	BCL7C	1017	1049	1.0	#VALUE!	1	0.824145	0.456	0.561501555556	0.2930660025	-661809931277	18	22	15	3UTR		1	0	1
hsa-miR-193a-5p	NM_005182	CA7	1140	1160	1.0	#VALUE!	1	0.009323646	0.368	14165516375	10917562625	-781873857986	16	20	8	3UTR		1	0	1
hsa-miR-193a-5p	NM_013245	VPS4A	1944	1963	1.0	#VALUE!	1	0.002876639	0.412	0.0446793125	0.0007008475	-792602480363	16	19	12	3UTR		1	0	1
hsa-miR-193a-5p	NM_006502	POLH	3796	3817	1.0	#VALUE!	0	0.03178554	0.471	#VALUE!	#VALUE!	-870703595965	16	21	10	3UTR		1	0	1
hsa-miR-193a-5p	NM_001291970	POLH	3725	3746	1.0	#VALUE!	0	0.03178554	0.471	#VALUE!	#VALUE!	-870703595965	16	21	10	3UTR		1	0	1
hsa-miR-193a-5p	NM_001164687	THEMIS	3399	3449	1.0	#VALUE!	1	0.05877895	0.603	148290761538	255579655125	-499396410445	21	50	13	3UTR		0	1	1
hsa-miR-193a-5p	NM_053279	FAM167A	1554	1588	1.0	#VALUE!	1	0.613875	0.471	#VALUE!	0.06538502125	-476182347791	15	19	13	3UTR		0	1	1
hsa-miR-193a-5p	XM_011543840	FAM167A	1456	1490	1.0	#VALUE!	1	0.613875	0.471	0.0	0.0	-476182347791	15	19	13	3UTR		0	1	1
hsa-miR-193a-5p	XM_011543837	FAM167A	1635	1669	1.0	#VALUE!	1	0.613875	0.471	0.0	0.0	-476182347791	15	19	13	3UTR		0	1	1
hsa-miR-193a-5p	NM_001160001	NRG1	4964	4986	1.0	#VALUE!	1	0.03815151	0.559	391832214286	289129384125	-467302400645	19	22	14	3UTR		1	0	1
hsa-miR-193a-5p	XM_011544512	NRG1	5256	5278	1.0	#VALUE!	1	0.03815151	0.559	0.0	0.0	-467302400645	19	22	14	3UTR		1	0	1
hsa-miR-193a-5p	XM_011544512	NRG1	4657	4679	1.0	#VALUE!	1	0.001929724	0.485	0.0	0.0	-674883993787	16	22	6	3UTR		1	0	1
hsa-miR-193a-5p	NM_001160008	NRG1	2114	2137	1.0	#VALUE!	1	0.0201218	0.632	0.2094392375	0.20160627625	-379332483736	19	23	9	3UTR		1	0	1
hsa-miR-193a-5p	NM_181361	KCNMB2	1445	1469	1.0	#VALUE!	1	0.002044996	0.559	1893420125	102216355625	-124080483578	17	24	8	3UTR		0	1	1
hsa-miR-193a-5p	NM_001278911	KCNMB2	1316	1340	1.0	#VALUE!	1	0.002044996	0.559	1893420125	102216355625	-124080483578	17	24	8	3UTR		0	1	1
hsa-miR-193a-5p	NM_001114978	TP63	1836	1854	1.0	#VALUE!	1	0.006283775	0.412	463599666667	48715301805	-813184806534	17	18	17	3UTR		0	1	1
hsa-miR-193a-5p	NM_001114979	TP63	1666	1687	1.0	#VALUE!	1	0.004122433	0.529	115558327	162634854875	-761918883913	18	21	12	3UTR		0	1	1
hsa-miR-193a-5p	NM_001114981	TP63	1606	1624	1.0	#VALUE!	1	0.006283775	0.412	463599666667	48715301805	-813184806534	17	18	17	3UTR		0	1	1
hsa-miR-193a-5p	NM_001114982	TP63	1436	1457	1.0	#VALUE!	1	0.004122433	0.529	115558327	162634854875	-761918883913	18	21	12	3UTR		0	1	1
hsa-miR-193a-5p	NM_014048	MKL2	7218	7235	1.0	#VALUE!	1	0.003405292	0.574	0.869657945455	0.20097423	-676234892161	15	17	13	3UTR		0	1	1
hsa-miR-193a-5p	NM_014048	MKL2	6292	6322	1.0	#VALUE!	1	0.0002749091	0.559	0.38927115	#VALUE!	-857350836846	20	30	9	3UTR		0	1	1
hsa-miR-193a-5p	NM_001308142	MKL2	6441	6471	1.0	#VALUE!	1	0.0002749091	0.559	0.38927115	#VALUE!	-857350836846	20	30	9	3UTR		0	1	1
hsa-miR-193a-5p	XM_006721029	PDZD9	902	924	1.0	#VALUE!	0	0.004428679	0.544	0.0	0.0	-680703184795	18	22	8	3UTR		0	1	1
hsa-miR-193a-5p	NM_173806	PDZD9	698	720	1.0	#VALUE!	0	0.004428679	0.544	0.6136915625	0.55860311375	-680703184795	18	22	8	3UTR		0	1	1
hsa-miR-193a-5p	NM_002764	PRPS1	1207	1252	1.0	#VALUE!	1	0.0009028397	0.515	103552390811	0.8309771575	-467302400645	21	45	10	3UTR		1	0	1
hsa-miR-193a-5p	NM_001204402	PRPS1	799	844	1.0	#VALUE!	1	0.0009028397	0.515	103552390811	0.8309771575	-467302400645	21	45	10	3UTR		1	0	1
hsa-miR-193a-5p	NM_178175	LHFPL1	1199	1245	1.0	#VALUE!	1	0.06279584	0.544	42162437	388822882125	-676234892161	18	24	12	3UTR		0	1	1
hsa-miR-193a-5p	XM_017021750	PAPLN	4725	4744	1.0	#VALUE!	0	0.0005384669	0.397	0.0	0.0	-870703595965	15	19	10	3UTR		1	0	1
hsa-miR-193a-5p	NM_022898	BCL11B	7402	7428	1.0	#VALUE!	0	0.003675958	0.559	0.531110925	23708483825	-805661162101	17	26	6	3UTR		1	0	1
hsa-miR-193a-5p	NM_138576	BCL11B	7615	7641	1.0	#VALUE!	0	0.003675958	0.559	0.531110925	23708483825	-805661162101	17	26	6	3UTR		1	0	1
hsa-miR-193a-5p	NM_001003943	BMF	3705	3727	1.0	#VALUE!	1	0.002013886	0.426	106535733333	136796039	-518008091453	19	22	17	3UTR		1	0	1
hsa-miR-193a-5p	NM_033503	BMF	3707	3729	1.0	#VALUE!	1	0.002013886	0.426	105567388889	1385390255	-518008091453	19	22	17	3UTR		1	0	1
hsa-miR-193a-5p	NM_033503	BMF	3183	3203	1.0	#VALUE!	1	0.0002387723	0.368	0.7797005	0.45180000875	-80936548614	16	20	8	3UTR		1	0	1
hsa-miR-193a-5p	NM_001003942	BMF	2671	2690	1.0	#VALUE!	1	0.03349178	0.338	0.596486933333	0.74753467875	-685114839307	17	19	13	3UTR		1	0	1
hsa-miR-193a-5p	XM_017014216	DMRT2	1672	1697	1.0	#VALUE!	1	0.01354831	0.412	0.0	0.0	-39375744462	17	25	11	3UTR		0	1	1
hsa-miR-222-3p	NM_001204504	DGKH	8067	8100	0.961538461538	#VALUE!	0	0.0002579986	0.5	0.220301631852	0.22446042325	-727063564855	18	33	11	3UTR		1	0	1
hsa-miR-222-3p	NM_178009	DGKH	8161	8194	0.961538461538	#VALUE!	0	0.0002579986	0.5	0.220301631852	0.22446042325	-727063564855	18	33	11	3UTR		1	0	1
hsa-miR-222-3p	NM_152910	DGKH	8030	8063	0.961538461538	#VALUE!	0	0.0002579986	0.5	0.220301631852	0.22446042325	-727063564855	18	33	11	3UTR		1	0	1
hsa-miR-222-3p	NM_001204505	DGKH	7867	7900	0.961538461538	#VALUE!	0	0.0002579986	0.5	0.220301631852	0.22446042325	-727063564855	18	33	11	3UTR		1	0	1
hsa-miR-222-3p	NM_001204506	DGKH	7819	7852	0.961538461538	#VALUE!	0	0.0002579986	0.5	0.220301631852	0.22446042325	-727063564855	18	33	11	3UTR		1	0	1
hsa-miR-222-3p	NM_001144755	MYBL1	3269	3290	0.961538461538	#VALUE!	0	0.001632501	0.632	350486375	205475568625	-876143593966	18	21	9	3UTR		1	0	1
hsa-miR-222-3p	NM_001080416	MYBL1	3449	3470	0.961538461538	#VALUE!	0	0.001632501	0.632	350486375	205475568625	-876143593966	18	21	9	3UTR		1	0	1
hsa-miR-222-3p	XM_017024488	KANSL1	5539	5565	0.961538461538	#VALUE!	1	0.0232413	0.441	0.0	0.0	-495700071937	17	21	12	3UTR		1	0	1
hsa-miR-222-3p	XM_011524631	KANSL1	5852	5878	0.961538461538	#VALUE!	1	0.0232413	0.441	0.0	0.0	-495700071937	17	21	12	3UTR		1	0	1
hsa-miR-222-3p	NM_198581	ZC3H6	8474	8495	0.961538461538	#VALUE!	1	0.01142335	0.574	0.1007477	#VALUE!	-866230783992	17	21	10	3UTR		1	0	1
hsa-miR-222-3p	NM_001300813	SEC24B	4296	4355	0.961538461538	#VALUE!	1	0.003351676	0.662	110380295172	0.923609855	-39375744462	20	59	9	3UTR		0	1	1
hsa-miR-222-3p	NM_006323	SEC24B	4206	4265	0.961538461538	#VALUE!	1	0.003351676	0.662	110380295172	0.923609855	-39375744462	20	59	9	3UTR		0	1	1
hsa-miR-222-3p	NM_001042734	SEC24B	4101	4160	0.961538461538	#VALUE!	1	0.003351676	0.662	110380295172	0.923609855	-39375744462	20	59	9	3UTR		0	1	1
hsa-miR-222-3p	NM_013339	ALG6	3174	3211	0.969230769231	#VALUE!	1	67.1079	0.662	119229190909	0.73758744125	-518008091453	19	22	14	3UTR		1	0	1
hsa-miR-222-3p	NM_152263	TPM3	5589	5614	0.974358974359	#VALUE!	1	32.2161	0.574	#VALUE!	#VALUE!	-48497144956	18	25	7	3UTR		1	0	1
hsa-miR-222-3p	NM_022894	PAPOLG	2495	2517	0.974358974359	#VALUE!	0	21.8933	0.632	102811454118	173385467472	-791236201217	19	22	10	3UTR		1	0	1
hsa-miR-222-3p	NM_018330	SHTN1	3208	3232	0.978021978022	#VALUE!	1	8.891	0.588	274287543478	229279799875	-39375744462	19	24	8	3UTR		1	0	1
hsa-miR-222-3p	NM_005231	CTTN	2368	2387	0.980769230769	#VALUE!	0	0.001043912	0.471	#VALUE!	-1002179935	-122367064773	17	19	9	3UTR		1	0	1
hsa-miR-222-3p	NM_138565	CTTN	2257	2276	0.980769230769	#VALUE!	0	0.001043912	0.471	#VALUE!	-1002179935	-122367064773	17	19	9	3UTR		1	0	1
hsa-miR-222-3p	NM_001005915	ERBB3	890	913	1.0	#VALUE!	1	1.67368	0.471	#VALUE!	0.10191726	-467302400645	18	23	7	3UTR		1	0	1
hsa-miR-222-3p	NM_001278356	FRS2	3873	3891	1.0	#VALUE!	0	51.0706	0.603	0.964646773333	10595094925	-682534711232	16	18	9	3UTR		1	0	1
hsa-miR-222-3p	NM_001278357	FRS2	3734	3752	1.0	#VALUE!	0	51.0706	0.603	0.964646773333	10595094925	-682534711232	16	18	9	3UTR		1	0	1
hsa-miR-222-3p	NM_001017995	SH3PXD2B	6730	6750	1.0	#VALUE!	1	5.19731	0.412	2374709125	321471769	-5962462745	17	20	8	3UTR		1	0	1
hsa-miR-222-3p	NM_001303241	CNOT6	2281	2296	1.0	#VALUE!	1	0.003772916	0.632	384001285714	223400643638	-476182347791	13	15	9	3UTR		1	0	1
hsa-miR-222-3p	NM_152551	SNRNP48	3336	3375	1.0	#VALUE!	1	0.004507114	0.412	0.152911125	#VALUE!	-646951965308	17	23	9	3UTR		0	1	1
hsa-miR-222-3p	NM_152551	SNRNP48	3292	3315	1.0	#VALUE!	1	3.43432	0.441	#VALUE!	#VALUE!	-625120937538	18	23	7	3UTR		0	1	1
hsa-miR-222-3p	NM_015267	CUX2	5354	5389	1.0	#VALUE!	1	0.0008423966	0.485	157194346667	14461104975	-379332483736	18	35	9	3UTR		1	0	1
hsa-miR-222-3p	NM_001278558	WSB2	2018	2036	1.0	#VALUE!	1	0.0008634432	0.647	371212855556	34475494575	-906124504819	17	18	17	3UTR		1	0	1
hsa-miR-222-3p	NM_001260	CDK8	2037	2098	1.0	#VALUE!	1	0.0001879947	0.559	241060315217	2658760215	-39375744462	20	48	11	3UTR		1	0	1
hsa-miR-222-3p	NM_032410	HOOK3	6819	6843	1.0	#VALUE!	1	0.0001325396	0.397	0.132317105263	0.29921592125	-39375744462	20	24	14	3UTR		1	0	1
hsa-miR-222-3p	NM_032410	HOOK3	8170	8201	1.0	#VALUE!	1	0.0004210556	0.544	#VALUE!	0.0720178425	-379332483736	20	31	9	3UTR		1	0	1
hsa-miR-222-3p	NM_001256598	PPDPFL	1055	1075	1.0	#VALUE!	0	0.0004931596	0.603	#VALUE!	#VALUE!	-141405854122	15	20	9	3UTR		0	1	1
hsa-miR-222-3p	NM_001198633	RUNX1T1	4050	4098	1.0	#VALUE!	1	0.0001584921	0.559	43132605	4800726125	-39375744462	19	25	10	3UTR		1	0	1
hsa-miR-222-3p	NM_001198631	RUNX1T1	4161	4209	1.0	#VALUE!	1	0.0001584921	0.559	61231535	488036055	-39375744462	19	25	10	3UTR		1	0	1
hsa-miR-222-3p	NM_001198679	RUNX1T1	4132	4180	1.0	#VALUE!	1	0.0001584921	0.559	61328065	4658347375	-39375744462	19	25	10	3UTR		1	0	1
hsa-miR-222-3p	NM_001198626	RUNX1T1	4305	4353	1.0	#VALUE!	1	0.0001584921	0.559	39898935	3417968725	-39375744462	19	25	10	3UTR		1	0	1
hsa-miR-222-3p	NM_001198625	RUNX1T1	4447	4495	1.0	#VALUE!	1	0.0001584921	0.559	0.625908545	178665304875	-39375744462	19	25	10	3UTR		1	0	1
hsa-miR-222-3p	NM_175635	RUNX1T1	3915	3963	1.0	#VALUE!	1	0.0001584921	0.559	5843223	416364421125	-39375744462	19	25	10	3UTR		1	0	1
hsa-miR-222-3p	NM_175636	RUNX1T1	3997	4045	1.0	#VALUE!	1	0.0001584921	0.559	4892427	423121332375	-39375744462	19	25	10	3UTR		1	0	1
hsa-miR-222-3p	NM_002264	KPNA1	4732	4752	1.0	#VALUE!	1	0.00367703	0.559	192962754545	172096009625	-801982731605	17	20	11	3UTR		1	0	1
hsa-miR-222-3p	NM_020733	HEG1	5163	5186	1.0	#VALUE!	1	0.0001633877	0.471	363234280571	5375442932	-467302400645	19	23	14	3UTR		1	0	1
hsa-miR-222-3p	NM_173359	EIF4E3	3093	3114	1.0	#VALUE!	1	83.9062	0.529	0.676519	0.590719575	-6432556268	17	21	12	3UTR		1	0	1
hsa-miR-222-3p	NM_001134649	EIF4E3	3132	3153	1.0	#VALUE!	1	83.9062	0.529	225019757143	15126057125	-6432556268	17	21	12	3UTR		1	0	1
hsa-miR-222-3p	NM_001282886	EIF4E3	3125	3146	1.0	#VALUE!	1	83.9062	0.529	111179285714	13836981875	-6432556268	17	21	12	3UTR		1	0	1
hsa-miR-222-3p	XM_005256564	MPRIP	6616	6638	1.0	#VALUE!	1	17.652	0.382	0.0	0.0	-903925358922	16	22	9	3UTR		1	0	1
hsa-miR-222-3p	NM_020791	TAOK1	9179	9194	1.0	#VALUE!	0	0.006702217	0.529	132776918182	184085177925	-129165870561	14	15	14	3UTR		1	0	1
hsa-miR-222-3p	NM_020791	TAOK1	7932	7953	1.0	#VALUE!	1	0.001830856	0.544	107211866667	0.75157458125	-69077940081	15	21	6	3UTR		1	0	1
hsa-miR-222-3p	NM_025142	TAOK1	8735	8750	1.0	#VALUE!	0	0.006702217	0.529	132776918182	184085177925	-129165870561	14	15	14	3UTR		1	0	1
hsa-miR-222-3p	NM_025142	TAOK1	7488	7509	1.0	#VALUE!	1	0.001830856	0.544	107211866667	0.75157458125	-69077940081	15	21	6	3UTR		1	0	1
hsa-miR-222-3p	NM_014210	EVI2A	1447	1460	1.0	#VALUE!	1	7.09434	0.574	0.101944833333	0.58758934625	-561866339543	12	13	12	3UTR		0	1	1
hsa-miR-222-3p	NM_014210	EVI2A	1288	1306	1.0	#VALUE!	0	0.0179156	0.721	0.895028853846	0.69379874625	-136655996435	15	18	13	3UTR		0	1	1
hsa-miR-222-3p	NM_001003927	EVI2A	1429	1447	1.0	#VALUE!	0	0.0179156	0.721	0.112387007692	0.297509575	-136655996435	15	18	13	3UTR		0	1	1
hsa-miR-222-3p	NM_005207	CRKL	2028	2051	1.0	#VALUE!	0	0.000523303	0.353	#VALUE!	#VALUE!	-692930085	17	23	12	3UTR		1	0	1
hsa-miR-222-3p	NM_006941	SOX10	2673	2704	1.0	#VALUE!	1	0.035002	0.559	125738109091	12822830475	-676234892161	19	31	9	3UTR		1	0	1
hsa-miR-222-3p	NM_015866	PRDM2	6643	6667	1.0	#VALUE!	1	0.001372851	0.559	0.522454314286	10078021775	-538561431513	17	24	8	3UTR		0	1	1
hsa-miR-222-3p	NM_001007257	PRDM2	5383	5407	1.0	#VALUE!	1	0.001372851	0.559	0.522454314286	10078021775	-538561431513	17	24	8	3UTR		0	1	1
hsa-miR-222-3p	NM_004091	E2F2	4177	4221	1.0	#VALUE!	0	10.1423	0.426	#VALUE!	3574591505	-836268107151	17	23	11	3UTR		1	0	1
hsa-miR-222-3p	NM_004091	E2F2	4823	4849	1.0	#VALUE!	1	0.0008465057	0.441	0.824438823529	0.736237515	-681899453664	17	26	8	3UTR		1	0	1
hsa-miR-222-3p	NM_000444	PHEX	5171	5221	1.0	#VALUE!	1	0.0002665935	0.559	0.311065495238	0.8158363625	-39375744462	17	23	10	3UTR		0	1	1
hsa-miR-222-3p	NM_006380	APPBP2	4111	4133	1.0	#VALUE!	1	0.002782625	0.706	2001147	295790256625	-112306303685	16	22	10	3UTR		1	0	1
hsa-miR-222-3p	NM_005828	DCAF7	6044	6063	1.0	#VALUE!	1	26.9687	0.529	120285075	10889084875	-592549935993	17	19	12	3UTR	MIRT046679	1	0	1
hsa-miR-222-3p	NM_006395	ATG7	3884	3902	1.0	#VALUE!	1	11.4942	0.529	503422375455	258325207125	-840585589311	17	18	17	3UTR		1	0	1
hsa-miR-222-3p	NM_006395	ATG7	2369	2394	1.0	#VALUE!	1	0.0001034845	0.397	0.18963415625	#VALUE!	-610695976654	19	25	11	3UTR		1	0	1
hsa-miR-222-3p	NM_001136031	ATG7	3803	3821	1.0	#VALUE!	1	11.4942	0.529	503422375455	258325207125	-840585589311	17	18	17	3UTR		1	0	1
hsa-miR-222-3p	NM_001136031	ATG7	2288	2313	1.0	#VALUE!	1	0.0001034845	0.397	0.18963415625	#VALUE!	-610695976654	19	25	11	3UTR		1	0	1
hsa-miR-222-3p	NM_001144912	ATG7	3644	3662	1.0	#VALUE!	1	11.4942	0.529	503422375455	258325207125	-840585589311	17	18	17	3UTR		1	0	1
hsa-miR-222-3p	NM_001144912	ATG7	2129	2154	1.0	#VALUE!	1	0.0001034845	0.397	0.18963415625	#VALUE!	-610695976654	19	25	11	3UTR		1	0	1
hsa-miR-222-3p	NM_001128176	THRB	2176	2227	1.0	#VALUE!	1	0.0001807881	0.574	34580762	19282780725	-417062352651	19	22	15	3UTR		1	0	1
hsa-miR-222-3p	NM_000461	THRB	2065	2116	1.0	#VALUE!	1	0.0001807881	0.574	203742444667	197460378875	-417062352651	19	22	15	3UTR		1	0	1
hsa-miR-222-3p	NM_001252634	THRB	2300	2351	1.0	#VALUE!	1	0.0001807881	0.574	180158438	23925869975	-417062352651	19	22	15	3UTR		1	0	1
hsa-miR-222-3p	NM_001321106	SLC4A7	6001	6015	1.0	#VALUE!	0	0.0222782	0.691	186040272857	410954395125	-17967084857	13	14	13	3UTR		0	1	1
hsa-miR-222-3p	NM_001321105	SLC4A7	6013	6027	1.0	#VALUE!	0	0.0222782	0.691	244258585714	418266776625	-17967084857	13	14	13	3UTR		0	1	1
hsa-miR-222-3p	NM_001321104	SLC4A7	6121	6135	1.0	#VALUE!	0	0.0222782	0.691	244258585714	418266776625	-17967084857	13	14	13	3UTR		0	1	1
hsa-miR-222-3p	XM_005265600	SLC4A7	6005	6019	1.0	#VALUE!	0	0.0222782	0.691	0.0	0.0	-17967084857	13	14	13	3UTR		0	1	1
hsa-miR-222-3p	XM_017007529	SLC4A7	4643	4657	1.0	#VALUE!	0	0.0222782	0.691	0.0	0.0	-17967084857	13	14	13	3UTR		0	1	1
hsa-miR-222-3p	XM_011510062	ZBTB37	7257	7281	1.0	#VALUE!	1	0.002702426	0.515	0.0	0.0	-452877439761	17	24	10	3UTR	MIRT533058	1	0	1
hsa-miR-222-3p	XM_017002556	ZBTB37	7367	7391	1.0	#VALUE!	1	0.002702426	0.515	0.0	0.0	-452877439761	17	24	10	3UTR	MIRT533058	1	0	1
hsa-miR-222-3p	NM_016396	CTDSPL2	2890	2922	1.0	#VALUE!	1	0.0004845134	0.529	184100900667	183477720875	-716334942478	18	32	9	3UTR		1	0	1
hsa-miR-222-3p	NM_001198999	SEMA6D	3986	4021	1.0	#VALUE!	1	0.02971308	0.618	26469915	169874265125	-48497144956	19	35	7	3UTR		1	0	1
hsa-miR-222-3p	NM_001198999	SEMA6D	3628	3654	1.0	#VALUE!	1	0.009016947	0.529	1873988125	287766630375	-658625358222	18	26	8	3UTR		1	0	1
hsa-miR-222-3p	NM_020858	SEMA6D	3974	4009	1.0	#VALUE!	1	0.02971308	0.618	26469915	169874265125	-48497144956	19	35	7	3UTR		1	0	1
hsa-miR-222-3p	NM_153618	SEMA6D	4160	4195	1.0	#VALUE!	1	0.02971308	0.618	26469915	169874265125	-48497144956	19	35	7	3UTR		1	0	1
hsa-miR-222-3p	NM_153617	SEMA6D	3992	4027	1.0	#VALUE!	1	0.02971308	0.618	26469915	169874265125	-48497144956	19	35	7	3UTR		1	0	1
hsa-miR-222-3p	NM_153619	SEMA6D	3970	4005	1.0	#VALUE!	1	0.02971308	0.618	26469915	169874265125	-48497144956	19	35	7	3UTR		1	0	1
hsa-miR-222-3p	NM_153616	SEMA6D	3935	3970	1.0	#VALUE!	1	0.02971308	0.618	26469915	169874265125	-48497144956	19	35	7	3UTR		1	0	1
hsa-miR-222-3p	NM_014417	BBC3	1353	1372	1.0	#VALUE!	0	0.280757	0.338	0.722432285714	12678550975	-723613681449	16	19	12	3UTR	MIRT005369	1	0	1
hsa-miR-222-3p	NM_020143	PNO1	1360	1377	1.0	#VALUE!	0	0.001005019	0.426	0.243128333333	#VALUE!	-996132312496	16	17	16	3UTR		1	0	1
hsa-miR-222-3p	NM_014911	AAK1	13120	13152	1.0	#VALUE!	1	0.004216964	0.5	0.163976419355	0.517103865	-39375744462	21	32	10	3UTR		1	0	1
hsa-miR-222-3p	NM_014911	AAK1	3396	3417	1.0	#VALUE!	0	0.00116994	0.574	0.19386609	#VALUE!	-108813860964	19	21	15	3UTR		1	0	1
hsa-miR-222-3p	NM_014911	AAK1	12383	12403	1.0	#VALUE!	0	0.001062037	0.471	#VALUE!	0.141741732	-106701606909	16	20	12	3UTR		1	0	1
hsa-miR-222-3p	NM_012214	MGAT4A	5142	5164	1.0	#VALUE!	0	2.27638	0.456	#VALUE!	#VALUE!	-911300127926	19	22	12	3UTR		0	1	1
hsa-miR-222-3p	NM_001037872	REV1	4612	4632	1.0	#VALUE!	0	0.0004569877	0.544	0.1812265	#VALUE!	-533701137223	17	20	7	3UTR		1	0	1
hsa-miR-222-3p	NM_016316	REV1	4615	4635	1.0	#VALUE!	0	0.0004569877	0.544	0.1812265	#VALUE!	-533701137223	17	20	7	3UTR		1	0	1
hsa-miR-222-3p	NM_004987	LIMS1	1595	1612	1.0	#VALUE!	0	0.001261531	0.735	0.194587716667	0.46813147	-113570073082	15	17	12	3UTR		0	1	1
hsa-miR-222-3p	NM_001193488	LIMS1	1633	1650	1.0	#VALUE!	0	0.001261531	0.735	0.194587716667	0.46813147	-113570073082	15	17	12	3UTR		0	1	1
hsa-miR-222-3p	NM_001193482	LIMS1	1565	1582	1.0	#VALUE!	0	0.001261531	0.735	0.194587716667	0.46813147	-113570073082	15	17	12	3UTR		0	1	1
hsa-miR-222-3p	NM_001193484	LIMS1	1686	1703	1.0	#VALUE!	0	0.001261531	0.735	0.194587716667	0.46813147	-113570073082	15	17	12	3UTR		0	1	1
hsa-miR-222-3p	NM_001193485	LIMS1	1915	1932	1.0	#VALUE!	0	0.001261531	0.735	0.194587716667	0.46813147	-113570073082	15	17	12	3UTR		0	1	1
hsa-miR-222-3p	NM_198581	ZC3H6	9464	9484	1.0	#VALUE!	1	0.0003102623	0.426	#VALUE!	0.1110139125	-538561431513	18	20	12	3UTR		1	0	1
hsa-miR-222-3p	NM_021202	TP53INP2	3617	3638	1.0	#VALUE!	0	0.004722415	0.515	0.412721981818	0.5256258275	-67237674494	18	21	8	3UTR		1	0	1
hsa-miR-222-3p	NM_021202	TP53INP2	2004	2027	1.0	#VALUE!	0	99.7457	0.441	1963796	108834362885	-897450922004	17	23	6	3UTR		1	0	1
hsa-miR-222-3p	NM_001178137	CPEB3	2636	2652	1.0	#VALUE!	1	0.006353493	0.618	426230333333	413303155	-661809931277	15	16	15	3UTR		1	0	1
hsa-miR-222-3p	NM_012083	FRAT2	2089	2102	1.0	#VALUE!	1	0.01213249	0.574	0.334836691667	0.798083935	-705204361694	12	13	12	3UTR		1	0	1
hsa-miR-222-3p	NM_020940	FAM160B1	3573	3592	1.0	#VALUE!	0	0.01389712	0.603	0.868930555556	0.5398255	-10789068937	14	19	9	3UTR		0	1	1
hsa-miR-222-3p	NM_005779	LHFPL2	2229	2248	1.0	#VALUE!	1	79.014	0.441	#VALUE!	0.1420441675	-721970801594	17	19	10	3UTR		1	0	1
hsa-miR-222-3p	XM_006714515	LHFPL2	2062	2081	1.0	#VALUE!	0	9.49051	0.5	0.0	0.0	-797341969367	16	19	7	3UTR		1	0	1
hsa-miR-222-3p	XM_006714515	LHFPL2	2199	2218	1.0	#VALUE!	1	79.014	0.441	0.0	0.0	-721970801594	17	19	10	3UTR		1	0	1
hsa-miR-222-3p	NM_018911	PCDHA8	3283	3303	1.0	#VALUE!	0	44.4473	0.471	121765148571	1133003785	-669537312492	16	20	10	3UTR		1	0	1
hsa-miR-222-3p	NM_031860	PCDHA10	2654	2674	1.0	#VALUE!	0	44.4473	0.471	121765148571	1133003785	-669537312492	16	20	10	3UTR		1	0	1
hsa-miR-222-3p	NM_001278516	MDM4	666	687	1.0	#VALUE!	1	0.0004319817	0.485	566863342	343669042	-749779848186	17	21	10	3UTR		1	0	1
hsa-miR-222-3p	NM_001973	ELK4	5586	5606	1.0	#VALUE!	1	3.40265	0.485	#VALUE!	#VALUE!	-684240932679	18	20	14	3UTR		1	0	1
hsa-miR-222-3p	NM_001031685	TP53BP2	4302	4320	1.0	#VALUE!	1	0.003192576	0.676	42120821	338571923137	-624613133204	16	18	10	3UTR	MIRT437684	1	0	1
hsa-miR-222-3p	NM_005426	TP53BP2	4434	4452	1.0	#VALUE!	1	0.003192576	0.676	42120821	338571923137	-624613133204	16	18	10	3UTR	MIRT437684	1	0	1
hsa-miR-222-3p	NM_001113511	ARHGEF7	5632	5673	1.0	#VALUE!	1	1.24207	0.5	0.4861996625	0.991416805	-78606057811	15	17	15	3UTR		1	0	1
hsa-miR-222-3p	NM_145735	ARHGEF7	5569	5610	1.0	#VALUE!	1	1.24207	0.5	0.4861996625	0.991416805	-78606057811	15	17	15	3UTR		1	0	1
hsa-miR-222-3p	NM_001113512	ARHGEF7	5482	5523	1.0	#VALUE!	1	1.24207	0.5	0.4861996625	0.991416805	-78606057811	15	17	15	3UTR		1	0	1
hsa-miR-222-3p	NM_001320854	ARHGEF7	4112	4135	1.0	#VALUE!	1	1.24207	0.5	1203351525	100854251125	-78606057811	15	17	15	3UTR		1	0	1
hsa-miR-222-3p	NM_001009183	GEMIN2	795	814	1.0	#VALUE!	1	0.0004876526	0.588	22135915	17821660075	-490607308676	14	19	9	3UTR		0	1	1
hsa-miR-222-3p	XM_005270793	IGSF3	5877	5914	1.0	#VALUE!	0	0.0004793143	0.529	0.0	0.0	-11088633896	18	37	9	3UTR		1	0	1
hsa-miR-222-3p	NM_004694	SLC16A6	3488	3512	1.0	#VALUE!	1	0.015272	0.618	483869971	39933464775	-810862678751	12	15	10	3UTR		1	0	1
hsa-miR-222-3p	XM_011525461	SLC16A6	3332	3356	1.0	#VALUE!	1	0.015272	0.618	0.0	0.0	-810862678751	12	15	10	3UTR		1	0	1
hsa-miR-222-3p	NM_001010000	ARHGAP28	2772	2806	1.0	#VALUE!	0	0.0001333276	0.588	0.427010896	0.17863811125	-115012569171	18	34	8	3UTR		1	0	1
hsa-miR-222-3p	NM_015208	ANKRD12	10385	10402	1.0	#VALUE!	1	35.9297	0.456	#VALUE!	#VALUE!	-476182347791	13	15	13	3UTR		0	1	1
hsa-miR-222-3p	NM_001204056	ANKRD12	10414	10431	1.0	#VALUE!	1	35.9297	0.456	#VALUE!	#VALUE!	-476182347791	13	15	13	3UTR		0	1	1
hsa-miR-222-3p	NM_001322814	SOD2	2291	2314	1.0	#VALUE!	0	22.4691	0.382	0.262181	#VALUE!	-692930085	17	23	12	3UTR	MIRT000135	0	1	1
hsa-miR-222-3p	NM_000636	SOD2	2408	2431	1.0	#VALUE!	0	22.4691	0.382	0.167194	0.1034171625	-692930085	17	23	12	3UTR	MIRT000135	0	1	1
hsa-miR-222-3p	NM_206855	QKI	10397	10417	1.0	#VALUE!	0	0.002604063	0.485	1643893875	0.80516810125	-662614198489	18	20	13	3UTR	MIRT046681	1	0	1
hsa-miR-222-3p	NM_206854	QKI	9450	9470	1.0	#VALUE!	0	0.002604063	0.485	1643893875	0.80516810125	-662614198489	18	20	13	3UTR	MIRT046681	1	0	1
hsa-miR-222-3p	NM_206853	QKI	8171	8191	1.0	#VALUE!	0	0.002604063	0.485	1643893875	0.80516810125	-662614198489	18	20	13	3UTR	MIRT046681	1	0	1
hsa-miR-222-3p	NM_006775	QKI	3498	3518	1.0	#VALUE!	0	0.002604063	0.485	1643893875	0.80516810125	-662614198489	18	20	13	3UTR	MIRT046681	1	0	1
hsa-miR-222-3p	NM_001301085	QKI	3474	3494	1.0	#VALUE!	0	0.002604063	0.485	1643893875	0.80516810125	-662614198489	18	20	13	3UTR	MIRT046681	1	0	1
hsa-miR-222-3p	NM_014399	TSPAN13	1065	1121	1.0	#VALUE!	1	0.001573468	0.588	109208309636	0.93544631375	-379332483736	20	56	10	3UTR	MIRT320130	0	1	1
hsa-miR-222-3p	NM_138771	CCDC126	1810	1823	1.0	#VALUE!	0	0.003992363	0.632	0.359514666667	0.707666946	-674758927398	12	13	12	3UTR		0	1	1
hsa-miR-222-3p	NM_001001550	GRB10	2325	2351	1.0	#VALUE!	1	0.0001013767	0.632	0.418351418182	0.5395720625	-996490262236	18	26	9	3UTR	MIRT046714	1	0	1
hsa-miR-222-3p	NM_017552	ATAD2B	7731	7754	1.0	#VALUE!	1	0.0003030768	0.647	240720477687	148428747788	-479441436372	19	23	13	3UTR		1	0	1
hsa-miR-222-3p	NM_000104	CYP1B1	4319	4337	1.0	#VALUE!	0	0.0002129696	0.559	289389775	14621375625	-98510168116	15	18	11	3UTR		0	1	1
hsa-miR-222-3p	NM_001242815	C2orf91	2337	2368	1.0	#VALUE!	0	0.0002194018	0.588	#VALUE!	0.85418241375	-88512855685	18	31	12	3UTR		1	0	1
hsa-miR-222-3p	NM_022894	PAPOLG	6782	6805	1.0	#VALUE!	0	3.89674	0.397	0.11311	#VALUE!	-692930085	17	23	12	3UTR		1	0	1
hsa-miR-222-3p	NM_001129993	KIAA1841	4107	4122	1.0	#VALUE!	1	0.0001014344	0.515	0.108712389286	0.40991415	-402637391766	14	15	14	3UTR		0	1	1
hsa-miR-222-3p	NM_207012	AP3M1	4912	4933	1.0	#VALUE!	0	0.0005672767	0.426	0.0863648166667	0.06263336375	-12451286517	16	21	6	3UTR		1	0	1
hsa-miR-222-3p	NM_001159547	BEND4	4900	4936	1.0	#VALUE!	0	0.006178814	0.485	#VALUE!	#VALUE!	-995757038221	19	36	10	3UTR		1	0	1
hsa-miR-222-3p	NM_207406	BEND4	4971	5007	1.0	#VALUE!	0	0.006178814	0.485	#VALUE!	#VALUE!	-995757038221	19	36	10	3UTR		1	0	1
hsa-miR-222-3p	NM_002138	HNRNPD	1537	1555	1.0	#VALUE!	1	0.01110259	0.647	455676923077	324254092375	-465016475488	16	18	8	3UTR	MIRT046797	0	1	1
hsa-miR-222-3p	NM_031370	HNRNPD	1684	1702	1.0	#VALUE!	1	0.01110259	0.647	455676923077	324254092375	-465016475488	16	18	8	3UTR	MIRT046797	0	1	1
hsa-miR-222-3p	XM_006714430	C4orf54	7802	7824	1.0	#VALUE!	0	0.01407224	0.529	0.0	0.0	-533701137223	17	22	10	3UTR		1	0	1
hsa-miR-222-3p	XM_017017274	DLG2	3269	3316	1.0	#VALUE!	1	0.004308333	0.471	0.0	0.0	-581384063689	18	22	13	3UTR		1	0	1
hsa-miR-222-3p	XM_005273811	DLG2	2702	2749	1.0	#VALUE!	1	0.004308333	0.471	0.0	0.0	-581384063689	18	22	13	3UTR		1	0	1
hsa-miR-222-3p	NM_001142699	DLG2	3437	3484	1.0	#VALUE!	1	0.004308333	0.471	0.898004072727	0.574354725	-581384063689	18	22	13	3UTR		1	0	1
hsa-miR-222-3p	NM_001300983	DLG2	3059	3106	1.0	#VALUE!	1	0.004308333	0.471	111332436364	201951192375	-581384063689	18	22	13	3UTR		1	0	1
hsa-miR-222-3p	NM_001364	DLG2	3113	3160	1.0	#VALUE!	1	0.004308333	0.471	178619445455	20629968075	-581384063689	18	22	13	3UTR		1	0	1
hsa-miR-222-3p	NM_001206769	DLG2	3121	3168	1.0	#VALUE!	1	0.004308333	0.471	313866354545	196307533125	-581384063689	18	22	13	3UTR		1	0	1
hsa-miR-222-3p	NM_001142700	DLG2	2472	2519	1.0	#VALUE!	1	0.004308333	0.471	340713454545	32126950875	-581384063689	18	22	13	3UTR		1	0	1
hsa-miR-222-3p	NM_001144037	TMEM25	1406	1440	1.0	#VALUE!	1	0.001169878	0.559	0.0761202142857	#VALUE!	-402637391766	14	16	14	3UTR		0	1	1
hsa-miR-222-3p	NM_001144038	TMEM25	1271	1305	1.0	#VALUE!	1	0.001169878	0.559	0.0761202142857	#VALUE!	-402637391766	14	16	14	3UTR		0	1	1
hsa-miR-222-3p	NM_032780	TMEM25	2109	2132	1.0	#VALUE!	1	11.0812	0.382	0.121258857143	0.803251718125	-928555506221	17	23	10	3UTR		0	1	1
hsa-miR-222-3p	NM_032780	TMEM25	2015	2045	1.0	#VALUE!	1	0.0003531686	0.485	#VALUE!	0.5203280065	-928555506221	17	22	11	3UTR		0	1	1
hsa-miR-222-3p	NM_001144034	TMEM25	1977	2000	1.0	#VALUE!	1	11.0812	0.382	0.121258857143	0.803251718125	-928555506221	17	23	10	3UTR		0	1	1
hsa-miR-222-3p	NM_001144034	TMEM25	1883	1913	1.0	#VALUE!	1	0.0003531686	0.485	#VALUE!	0.5203280065	-928555506221	17	22	11	3UTR		0	1	1
hsa-miR-222-3p	NM_001144036	TMEM25	1665	1688	1.0	#VALUE!	1	11.0812	0.382	0.121258857143	0.803251718125	-928555506221	17	23	10	3UTR		0	1	1
hsa-miR-222-3p	NM_001144036	TMEM25	1571	1601	1.0	#VALUE!	1	0.0003531686	0.485	#VALUE!	0.5203280065	-928555506221	17	22	11	3UTR		0	1	1
hsa-miR-222-3p	NM_001144035	TMEM25	1974	1997	1.0	#VALUE!	1	11.0812	0.382	0.121258857143	0.803251718125	-928555506221	17	23	10	3UTR		0	1	1
hsa-miR-222-3p	NM_001144035	TMEM25	1880	1910	1.0	#VALUE!	1	0.0003531686	0.485	#VALUE!	0.5203280065	-928555506221	17	22	11	3UTR		0	1	1
hsa-miR-222-3p	NM_001143820	ETS1	4911	4953	1.0	#VALUE!	1	0.0002112922	0.706	178148733158	231110407	-379332483736	19	26	9	3UTR	MIRT006064	1	0	1
hsa-miR-222-3p	NM_001162422	ETS1	4362	4404	1.0	#VALUE!	1	0.0002112922	0.706	0.447596236842	0.5868923475	-379332483736	19	26	9	3UTR	MIRT006064	1	0	1
hsa-miR-222-3p	NM_005238	ETS1	5010	5052	1.0	#VALUE!	1	0.0002112922	0.706	0.447596236842	0.5868923475	-379332483736	19	26	9	3UTR	MIRT006064	1	0	1
hsa-miR-222-3p	NM_014334	FRRS1L	2845	2888	1.0	#VALUE!	1	0.0001361655	0.515	0.444387057143	0.1201971025	-402637391766	14	16	14	3UTR		1	0	1
hsa-miR-222-3p	NM_001256121	S100PBP	2816	2833	1.0	#VALUE!	0	1.28859	0.426	0.1317992	#VALUE!	-996132312496	16	17	16	3UTR		1	0	1
hsa-miR-222-3p	NM_022753	S100PBP	2830	2847	1.0	#VALUE!	0	1.28859	0.426	0.1317992	#VALUE!	-996132312496	16	17	16	3UTR		1	0	1
hsa-miR-222-3p	NM_001194986	TRABD2B	5785	5808	1.0	#VALUE!	0	2.08947	0.368	0.428699027273	0.8015691225	-607246093248	18	23	10	3UTR		1	0	1
hsa-miR-222-3p	NM_014898	ZFP30	3508	3558	1.0	#VALUE!	0	1.86352	0.412	0.0414315108696	#VALUE!	-791236201217	19	50	10	3UTR	MIRT552568	0	1	1
hsa-miR-222-3p	NM_000726	CACNB4	2624	2661	1.0	#VALUE!	1	0.001478939	0.544	0.735844444444	0.9461617325	-661809931277	18	24	9	3UTR		1	0	1
hsa-miR-222-3p	NM_001005746	CACNB4	2654	2691	1.0	#VALUE!	1	0.001478939	0.544	106604077778	0.942033765	-661809931277	18	24	9	3UTR		1	0	1
hsa-miR-222-3p	NM_001083112	GPD2	5498	5546	1.0	#VALUE!	1	0.0001665341	0.632	0.839521375	148493017875	-465016475488	19	48	13	3UTR		0	1	1
hsa-miR-222-3p	NM_000408	GPD2	5272	5320	1.0	#VALUE!	1	0.0001665341	0.632	0.839521375	148493017875	-465016475488	19	48	13	3UTR		0	1	1
hsa-miR-222-3p	NM_194247	HNRNPA3	4372	4394	1.0	#VALUE!	0	47.6831	0.456	#VALUE!	#VALUE!	-621671054132	17	22	11	3UTR		1	0	1
hsa-miR-222-3p	NM_003659	AGPS	6959	6984	1.0	#VALUE!	1	65.205	0.471	0.252698725	0.2402203125	-625120937538	20	25	11	3UTR		1	0	1
hsa-miR-222-3p	XM_011512041	AGPS	6741	6766	1.0	#VALUE!	1	65.205	0.471	0.0	0.0	-625120937538	20	25	11	3UTR		1	0	1
hsa-miR-222-3p	NM_003709	KLF7	1594	1609	1.0	#VALUE!	0	0.002549845	0.574	20148839	12967940025	-138986487238	14	15	14	3UTR		1	0	1
hsa-miR-222-3p	NM_003320	TUB	2018	2039	1.0	#VALUE!	0	0.02177357	0.397	0.595845625	0.66221612125	-988195017909	16	21	8	3UTR		0	1	1
hsa-miR-222-3p	NM_177972	TUB	1761	1782	1.0	#VALUE!	0	0.02177357	0.397	0.595845625	0.66221612125	-988195017909	16	21	8	3UTR		0	1	1
hsa-miR-222-3p	NM_006391	IPO7	5979	6020	1.0	#VALUE!	1	0.003212859	0.559	#VALUE!	0.4036957875	-593929536754	18	21	11	3UTR		1	0	1
hsa-miR-222-3p	NM_012194	KIAA1549L	6019	6042	1.0	#VALUE!	1	55.3541	0.588	0.269153123077	12280901625	-749779848186	17	23	7	3UTR		0	1	1
hsa-miR-222-3p	NM_052874	STX1B	2506	2525	1.0	#VALUE!	1	1.95811	0.353	#VALUE!	#VALUE!	-589267122321	18	19	18	3UTR		1	0	1
hsa-miR-222-3p	XM_017022979	CYLD	5427	5453	1.0	#VALUE!	1	0.0007437675	0.529	0.0	0.0	-495700071937	19	26	12	3UTR		0	1	1
hsa-miR-222-3p	NM_001286157	DYNC1LI2	3971	4001	1.0	#VALUE!	1	15.4727	0.426	163834223043	250154663375	-490607308676	18	30	10	3UTR		1	0	1
hsa-miR-222-3p	NM_006141	DYNC1LI2	4202	4232	1.0	#VALUE!	1	15.4727	0.426	163834223043	250154663375	-490607308676	18	30	10	3UTR		1	0	1
hsa-miR-222-3p	NM_173215	NFAT5	5181	5198	1.0	#VALUE!	0	0.199266	0.485	#VALUE!	#VALUE!	-692930085	15	17	10	3UTR		1	0	1
hsa-miR-222-3p	XM_006715330	CNR1	3734	3756	1.0	#VALUE!	1	35.0794	0.515	0.0	0.0	-773084756217	17	22	10	3UTR		0	1	1
hsa-miR-222-3p	XM_006715330	CNR1	3225	3243	1.0	#VALUE!	1	0.000431624	0.544	0.0	0.0	-101890191241	16	18	10	3UTR		0	1	1
hsa-miR-222-3p	NM_016083	CNR1	3787	3809	1.0	#VALUE!	1	35.0794	0.515	0.56645331	0.85768678125	-773084756217	17	22	10	3UTR		0	1	1
hsa-miR-222-3p	NM_016083	CNR1	3278	3296	1.0	#VALUE!	1	0.000431624	0.544	0.830300828571	144430646	-101890191241	16	18	10	3UTR		0	1	1
hsa-miR-222-3p	XM_011535428	CNR1	3797	3819	1.0	#VALUE!	1	35.0794	0.515	0.0	0.0	-773084756217	17	22	10	3UTR		0	1	1
hsa-miR-222-3p	XM_011535428	CNR1	3288	3306	1.0	#VALUE!	1	0.000431624	0.544	0.0	0.0	-101890191241	16	18	10	3UTR		0	1	1
hsa-miR-222-3p	NM_033181	CNR1	3442	3464	1.0	#VALUE!	1	35.0794	0.515	0.66011618	0.96159450875	-773084756217	17	22	10	3UTR		0	1	1
hsa-miR-222-3p	NM_033181	CNR1	2933	2951	1.0	#VALUE!	1	0.000431624	0.544	234506034286	142347039	-101890191241	16	18	10	3UTR		0	1	1
hsa-miR-222-3p	NM_015076	CDK19	1717	1739	1.0	#VALUE!	0	0.000808349	0.471	#VALUE!	#VALUE!	-120924568685	16	22	9	3UTR		0	1	1
hsa-miR-222-3p	NM_173569	UBN2	14269	14291	1.0	#VALUE!	1	0.0007829211	0.559	186707075	113116549875	-705204361694	17	22	12	3UTR	MIRT464591	1	0	1
hsa-miR-222-3p	NM_016612	SLC25A37	1472	1492	1.0	#VALUE!	1	0.001596232	0.5	0.949154166667	0.2288935375	-75174268361	17	20	7	3UTR		1	0	1
hsa-miR-222-3p	NM_002717	PPP2R2A	2105	2131	1.0	#VALUE!	1	0.0001290483	0.559	401411684211	2978274925	-840585589311	17	26	12	3UTR	MIRT003191	1	0	1
hsa-miR-222-3p	NM_001177591	PPP2R2A	1837	1863	1.0	#VALUE!	1	0.0001290483	0.559	401411684211	2978274925	-840585589311	17	26	12	3UTR	MIRT003191	1	0	1
hsa-miR-222-3p	NM_014616	ATP11B	4963	4994	1.0	#VALUE!	1	0.000208783	0.559	0.405920564667	0.140110116125	-39375744462	20	31	11	3UTR	MIRT046578	1	0	1
hsa-miR-222-3p	NM_017644	KLHL24	5797	5820	1.0	#VALUE!	0	1.20931	0.353	#VALUE!	#VALUE!	-692930085	17	23	12	3UTR		1	0	1
hsa-miR-222-3p	XM_005247552	KLHL24	5888	5911	1.0	#VALUE!	0	1.20931	0.353	0.0	0.0	-692930085	17	23	12	3UTR		1	0	1
hsa-miR-222-3p	NM_006315	PCGF3	5976	5991	1.0	#VALUE!	1	0.00025854	0.515	#VALUE!	0.0684079625	-402637391766	14	15	14	3UTR		1	0	1
hsa-miR-222-3p	NM_032167	SNX29	6298	6318	1.0	#VALUE!	0	0.0116029	0.382	#VALUE!	#VALUE!	-938718538802	17	20	11	3UTR		1	0	1
hsa-miR-222-3p	NM_001145204	SHISA9	6044	6063	1.0	#VALUE!	0	0.006085062	0.632	0.40874	0.145236125	-973770057024	15	19	11	3UTR		1	0	1
hsa-miR-222-3p	NM_033201	C16orf45	961	981	1.0	#VALUE!	1	0.001996459	0.353	247400581818	207517574125	-842925875962	17	20	7	3UTR		1	0	1
hsa-miR-222-3p	NM_001142469	C16orf45	780	800	1.0	#VALUE!	1	0.001996459	0.353	227752363636	198011035375	-842925875962	17	20	7	3UTR		1	0	1
hsa-miR-222-3p	NM_014711	CCP110	3835	3881	1.0	#VALUE!	1	30.0252	0.618	0.5813621	#VALUE!	-716334942478	16	22	7	3UTR		0	1	1
hsa-miR-222-3p	NM_001199022	CCP110	3778	3824	1.0	#VALUE!	1	30.0252	0.618	0.5813621	#VALUE!	-716334942478	16	22	7	3UTR		0	1	1
hsa-miR-222-3p	NM_001323572	CCP110	3692	3738	1.0	#VALUE!	1	30.0252	0.618	0.5813621	#VALUE!	-716334942478	16	22	7	3UTR		0	1	1
hsa-miR-222-3p	NM_001164579	MOSMO	3162	3180	1.0	#VALUE!	0	0.02665886	0.471	0.575731785714	0.912137219875	-139036913177	13	18	7	3UTR		1	0	1
hsa-miR-222-3p	NM_015044	GGA2	4612	4632	1.0	#VALUE!	0	0.21216	0.456	106213249	0.972015010875	-779489591025	19	20	19	3UTR		1	0	1
hsa-miR-222-3p	NM_015044	GGA2	5582	5604	1.0	#VALUE!	1	0.0001687937	0.456	429221775	44471916825	-800485538994	17	22	7	3UTR		1	0	1
hsa-miR-222-3p	NM_001278273	SRPK2	3290	3316	1.0	#VALUE!	1	0.0004807593	0.647	534919887692	593646682875	-623647057278	18	26	8	3UTR		1	0	1
hsa-miR-222-3p	XM_005262100	TSC22D3	1019	1045	1.0	#VALUE!	0	0.00246997	0.397	0.0	0.0	-102259969414	18	26	11	3UTR		1	0	1
hsa-miR-222-3p	NM_178153	DCX	2997	3020	1.0	#VALUE!	0	67.6778	0.426	#VALUE!	#VALUE!	-830603545648	19	23	10	3UTR		1	0	1
hsa-miR-222-3p	NM_178153	DCX	7604	7629	1.0	#VALUE!	1	0.005442645	0.632	0.604409624615	0.867644279	-583669988847	19	25	8	3UTR		1	0	1
hsa-miR-222-3p	NM_178152	DCX	7619	7644	1.0	#VALUE!	1	0.005442645	0.632	163499807692	101384057175	-583669988847	19	25	8	3UTR		1	0	1
hsa-miR-222-3p	NM_001195553	DCX	7622	7647	1.0	#VALUE!	1	0.005442645	0.632	1280733	10807158455	-583669988847	19	25	8	3UTR		1	0	1
hsa-miR-222-3p	XM_011530878	DCX	2973	2996	1.0	#VALUE!	0	67.6778	0.426	0.0	0.0	-830603545648	19	23	10	3UTR		1	0	1
hsa-miR-222-3p	XM_011530878	DCX	7580	7605	1.0	#VALUE!	1	0.005442645	0.632	0.0	0.0	-583669988847	19	25	8	3UTR		1	0	1
hsa-miR-222-3p	NM_178151	DCX	3124	3147	1.0	#VALUE!	0	67.6778	0.426	0.36589636	#VALUE!	-830603545648	19	23	10	3UTR		1	0	1
hsa-miR-222-3p	NM_178151	DCX	7731	7756	1.0	#VALUE!	1	0.005442645	0.632	327750176923	22049427225	-583669988847	19	25	8	3UTR		1	0	1
hsa-miR-222-3p	XM_017029312	DCX	3069	3092	1.0	#VALUE!	0	67.6778	0.426	0.0	0.0	-830603545648	19	23	10	3UTR		1	0	1
hsa-miR-222-3p	XM_017029312	DCX	7676	7701	1.0	#VALUE!	1	0.005442645	0.632	0.0	0.0	-583669988847	19	25	8	3UTR		1	0	1
hsa-miR-222-3p	NM_001080485	ZNF275	3953	3970	1.0	#VALUE!	0	4.56449	0.353	0.1255303	#VALUE!	-108292415971	15	17	10	3UTR	MIRT326671	0	1	1
hsa-miR-222-3p	NM_020225	STOX2	6624	6644	1.0	#VALUE!	1	0.01325815	0.632	102951848333	108333419875	-674883993787	15	20	6	3UTR	MIRT046669	1	0	1
hsa-miR-222-3p	NM_002310	LIFR	6144	6160	1.0	#VALUE!	0	88.3693	0.588	0.871154209091	0.71062318625	-724998975393	14	16	11	3UTR		1	0	1
hsa-miR-222-3p	NM_001204423	RGS6	5185	5207	1.0	#VALUE!	0	0.01682738	0.456	0.215220566667	185355277	-944248551991	16	22	6	3UTR		0	1	1
hsa-miR-222-3p	NM_001204423	RGS6	3759	3782	1.0	#VALUE!	1	3.78497	0.397	0.307688277778	0.06952587	-452877439761	17	23	11	3UTR		0	1	1
hsa-miR-222-3p	NM_001204424	RGS6	5712	5734	1.0	#VALUE!	0	0.01682738	0.456	0.215220566667	185355277	-944248551991	16	22	6	3UTR		0	1	1
hsa-miR-222-3p	NM_001204424	RGS6	4286	4309	1.0	#VALUE!	1	3.78497	0.397	0.307688277778	0.06952587	-452877439761	17	23	11	3UTR		0	1	1
hsa-miR-222-3p	NM_001204416	RGS6	5474	5496	1.0	#VALUE!	0	0.01682738	0.456	0.215220566667	185355277	-944248551991	16	22	6	3UTR		0	1	1
hsa-miR-222-3p	NM_001204416	RGS6	4048	4071	1.0	#VALUE!	1	3.78497	0.397	0.307688277778	0.06952587	-452877439761	17	23	11	3UTR		0	1	1
hsa-miR-222-3p	NM_004296	RGS6	5420	5442	1.0	#VALUE!	0	0.01682738	0.456	0.215220566667	185355277	-944248551991	16	22	6	3UTR		0	1	1
hsa-miR-222-3p	NM_004296	RGS6	3994	4017	1.0	#VALUE!	1	3.78497	0.397	0.307688277778	0.06952587	-452877439761	17	23	11	3UTR		0	1	1
hsa-miR-222-3p	NM_001204419	RGS6	5363	5385	1.0	#VALUE!	0	0.01682738	0.456	0.215220566667	185355277	-944248551991	16	22	6	3UTR		0	1	1
hsa-miR-222-3p	NM_001204419	RGS6	3937	3960	1.0	#VALUE!	1	3.78497	0.397	0.307688277778	0.06952587	-452877439761	17	23	11	3UTR		0	1	1
hsa-miR-222-3p	XM_017021829	RGS6	5370	5392	1.0	#VALUE!	0	0.01682738	0.456	0.0	0.0	-944248551991	16	22	6	3UTR		0	1	1
hsa-miR-222-3p	NM_001306086	RASGRP1	2644	2674	1.0	#VALUE!	1	0.0005255097	0.632	147170293182	307133096875	-452877439761	19	30	8	3UTR		0	1	1
hsa-miR-222-3p	XM_017021860	RASGRP1	2796	2816	1.0	#VALUE!	0	18.3292	0.529	0.0	0.0	-11994750798	15	20	10	3UTR		0	1	1
hsa-miR-222-3p	NM_001128602	RASGRP1	3030	3060	1.0	#VALUE!	1	0.0005255097	0.632	113452313636	315101598125	-452877439761	19	30	8	3UTR		0	1	1
hsa-miR-222-3p	NM_005739	RASGRP1	3135	3165	1.0	#VALUE!	1	0.0005255097	0.632	599297422727	572764443	-452877439761	19	30	8	3UTR		0	1	1
hsa-miR-222-3p	NM_003246	THBS1	4378	4400	1.0	#VALUE!	0	0.006417644	0.5	0.46677865	0.32315351125	-840164601544	17	22	11	3UTR		1	0	1
hsa-miR-222-3p	NM_003246	THBS1	4479	4500	1.0	#VALUE!	1	0.001429452	0.559	0.96759455	115368353875	-379332483736	15	21	10	3UTR		1	0	1
hsa-miR-222-3p	NM_001003943	BMF	3047	3075	1.0	#VALUE!	0	25.4658	0.471	0.698775342857	0.1108274	-548126098107	20	28	10	3UTR	MIRT734795	1	0	1
hsa-miR-222-3p	NM_001003940	BMF	3198	3226	1.0	#VALUE!	0	25.4658	0.471	0.785925204762	0.6489762025	-548126098107	20	28	10	3UTR	MIRT734795	1	0	1
hsa-miR-222-3p	NM_033503	BMF	3049	3077	1.0	#VALUE!	0	25.4658	0.471	0.752725104762	0.16638528875	-548126098107	20	28	10	3UTR	MIRT734795	1	0	1
hsa-miR-222-3p	NM_001003942	BMF	2900	2928	1.0	#VALUE!	0	25.4658	0.471	0.455990057143	0.9938880125	-548126098107	20	28	10	3UTR	MIRT734795	1	0	1
hsa-miR-222-3p	NM_021111	RECK	4300	4317	1.0	#VALUE!	1	0.0001073022	0.632	16913155	218034586375	-589267122321	16	17	16	3UTR	MIRT006728	1	0	1
hsa-miR-222-3p	NM_181425	FXN	1415	1440	1.0	#VALUE!	1	0.0001507604	0.471	0.223593905263	#VALUE!	-379332483736	19	25	8	3UTR		0	1	1
hsa-miR-222-3p	NM_000144	FXN	1407	1432	1.0	#VALUE!	1	0.0001507604	0.471	0.223593905263	#VALUE!	-379332483736	19	25	8	3UTR		0	1	1
hsa-miR-222-3p	XM_011519042	TRPM3	5435	5454	1.0	#VALUE!	0	26.0779	0.515	0.0	0.0	-133775231078	15	19	13	3UTR		1	0	1
hsa-miR-222-3p	NM_017594	DIRAS2	1050	1072	1.0	#VALUE!	0	49.0466	0.5	#VALUE!	#VALUE!	-619385128975	18	22	11	3UTR		0	1	1
hsa-miR-328-3p	NM_004937	CTNS	3136	3175	0.961538461538	#VALUE!	1	0.0001343828	0.412	#VALUE!	#VALUE!	-61995071877	17	20	10	3UTR		1	0	1
hsa-miR-328-3p	NM_001031681	CTNS	2747	2786	0.961538461538	#VALUE!	1	0.0001343828	0.412	#VALUE!	#VALUE!	-61995071877	17	20	10	3UTR		1	0	1
hsa-miR-328-3p	NM_005578	LPP	13761	13784	0.961538461538	#VALUE!	0	0.1767781	0.485	#VALUE!	0.01154991	-825872733383	19	23	8	3UTR		1	0	1
hsa-miR-328-3p	NM_001167671	LPP	13704	13727	0.961538461538	#VALUE!	0	0.1767781	0.485	#VALUE!	0.01154991	-825872733383	19	23	8	3UTR		1	0	1
hsa-miR-328-3p	XM_005267683	MAP3K9	3468	3493	0.961538461538	#VALUE!	1	0.00105545	0.441	0.0	0.0	-48497144956	20	25	9	3UTR		1	0	1
hsa-miR-328-3p	NM_001284230	MAP3K9	3446	3471	0.961538461538	#VALUE!	1	0.00105545	0.441	#VALUE!	#VALUE!	-48497144956	20	25	9	3UTR		1	0	1
hsa-miR-328-3p	NM_001284232	MAP3K9	2973	2998	0.961538461538	#VALUE!	1	0.00105545	0.441	0.0721901	#VALUE!	-48497144956	20	25	9	3UTR		1	0	1
hsa-miR-328-3p	NM_001242815	C2orf91	570	601	0.974358974359	#VALUE!	1	0.001802489	0.485	0.088378579	0.065065098375	-495700071937	20	31	9	3UTR		0	1	1
hsa-miR-328-3p	NM_001127457	CRY2	3439	3461	0.974358974359	#VALUE!	1	0.001691465	0.426	#VALUE!	#VALUE!	-752560118544	18	22	8	3UTR		0	1	1
hsa-miR-328-3p	NM_002205	ITGA5	3356	3382	1.0	#VALUE!	0	20.9072	0.353	405644290909	2627549175	-549511392051	18	26	7	3UTR		1	0	1
hsa-miR-328-3p	NM_001170543	PGAM5	2165	2190	1.0	#VALUE!	1	0.001462561	0.397	#VALUE!	#VALUE!	-495700071937	19	25	11	3UTR		0	1	1
hsa-miR-328-3p	NM_138575	PGAM5	1099	1126	1.0	#VALUE!	1	0.915426	0.382	#VALUE!	#VALUE!	-39375744462	18	27	8	3UTR		0	1	1
hsa-miR-328-3p	NM_002010	FGF9	1778	1820	1.0	#VALUE!	0	0.000507263	0.441	0.0375764631579	20461418675	-727063564855	19	42	8	3UTR		0	1	1
hsa-miR-328-3p	NM_001145353	ELF1	3080	3119	1.0	#VALUE!	1	0.0002244472	0.574	37260561	329296104875	-495700071937	19	39	8	3UTR		0	1	1
hsa-miR-328-3p	XM_005266276	ELF1	3201	3225	1.0	#VALUE!	1	0.0002244472	0.574	0.0	0.0	-495700071937	19	24	10	3UTR		0	1	1
hsa-miR-328-3p	NM_001198633	RUNX1T1	4230	4253	1.0	#VALUE!	1	0.004204955	0.471	285832727273	3668939675	-508245545002	20	23	11	3UTR		0	1	1
hsa-miR-328-3p	NM_001198633	RUNX1T1	2252	2281	1.0	#VALUE!	1	0.02090976	0.574	455852	6407170875	-39375744462	19	29	10	3UTR		0	1	1
hsa-miR-328-3p	NM_175634	RUNX1T1	4403	4426	1.0	#VALUE!	1	0.004204955	0.471	432379363636	227291044	-508245545002	20	23	11	3UTR		0	1	1
hsa-miR-328-3p	NM_001198628	RUNX1T1	4142	4165	1.0	#VALUE!	1	0.004204955	0.471	576293	506496975	-508245545002	20	23	11	3UTR		0	1	1
hsa-miR-328-3p	NM_001198634	RUNX1T1	4168	4191	1.0	#VALUE!	1	0.004204955	0.471	585068181818	49575827	-508245545002	20	23	11	3UTR		0	1	1
hsa-miR-328-3p	NM_001198634	RUNX1T1	2190	2219	1.0	#VALUE!	1	0.02090976	0.574	46318425	45230806525	-39375744462	19	29	10	3UTR		0	1	1
hsa-miR-328-3p	NM_001198631	RUNX1T1	4341	4364	1.0	#VALUE!	1	0.004204955	0.471	362177245455	36472212125	-508245545002	20	23	11	3UTR		0	1	1
hsa-miR-328-3p	NM_001198679	RUNX1T1	4312	4335	1.0	#VALUE!	1	0.004204955	0.471	419216181818	3222500475	-508245545002	20	23	11	3UTR		0	1	1
hsa-miR-328-3p	NM_001198626	RUNX1T1	4485	4508	1.0	#VALUE!	1	0.004204955	0.471	#VALUE!	0.7887988175	-508245545002	20	23	11	3UTR		0	1	1
hsa-miR-328-3p	NM_001198627	RUNX1T1	4545	4568	1.0	#VALUE!	1	0.004204955	0.471	293730518182	19821208075	-508245545002	20	23	11	3UTR		0	1	1
hsa-miR-328-3p	NM_001198627	RUNX1T1	2567	2596	1.0	#VALUE!	1	0.02090976	0.574	429272423214	394673249	-39375744462	19	29	10	3UTR		0	1	1
hsa-miR-328-3p	NM_001198625	RUNX1T1	4627	4650	1.0	#VALUE!	1	0.004204955	0.471	663167727273	438324395	-508245545002	20	23	11	3UTR		0	1	1
hsa-miR-328-3p	NM_001198625	RUNX1T1	2649	2678	1.0	#VALUE!	1	0.02090976	0.574	435077178571	45979307375	-39375744462	19	29	10	3UTR		0	1	1
hsa-miR-328-3p	NM_175635	RUNX1T1	2117	2146	1.0	#VALUE!	1	0.02090976	0.574	437215714286	382269429	-39375744462	19	29	10	3UTR		0	1	1
hsa-miR-328-3p	NM_001198632	RUNX1T1	4259	4282	1.0	#VALUE!	1	0.004204955	0.471	306893309091	36387743125	-508245545002	20	23	11	3UTR		0	1	1
hsa-miR-328-3p	NM_175636	RUNX1T1	4177	4200	1.0	#VALUE!	1	0.004204955	0.471	420971181818	4652314075	-508245545002	20	23	11	3UTR		0	1	1
hsa-miR-328-3p	NM_175636	RUNX1T1	2199	2228	1.0	#VALUE!	1	0.02090976	0.574	449130714286	44428835275	-39375744462	19	29	10	3UTR		0	1	1
hsa-miR-328-3p	NM_001144951	GLYCTK	1161	1187	1.0	#VALUE!	0	83.3805	0.324	373567933333	40889111275	-548126098107	20	26	9	3UTR		0	1	1
hsa-miR-328-3p	NM_004937	CTNS	2739	2762	1.0	#VALUE!	0	1.91807	0.412	#VALUE!	#VALUE!	-122712053114	19	23	13	3UTR		1	0	1
hsa-miR-328-3p	NM_001031681	CTNS	2350	2373	1.0	#VALUE!	0	1.91807	0.412	#VALUE!	#VALUE!	-122712053114	19	23	13	3UTR		1	0	1
hsa-miR-328-3p	NM_207386	SHISA6	1698	1720	1.0	#VALUE!	1	0.0898883	0.279	0.0693597083333	#VALUE!	-72843777558	19	22	8	3UTR		1	0	1
hsa-miR-328-3p	NM_001173462	SHISA6	1641	1663	1.0	#VALUE!	1	0.0898883	0.279	0.0693597083333	#VALUE!	-72843777558	19	22	8	3UTR		1	0	1
hsa-miR-328-3p	NM_001173461	SHISA6	1545	1567	1.0	#VALUE!	1	0.0898883	0.279	0.0693597083333	#VALUE!	-72843777558	19	22	8	3UTR		1	0	1
hsa-miR-328-3p	XM_011530556	PPM1F	2856	2898	1.0	#VALUE!	1	0.002865156	0.324	0.0	0.0	-749371584371	19	24	15	3UTR		0	1	1
hsa-miR-328-3p	NM_138338	POLR3H	2703	2735	1.0	#VALUE!	0	0.008231435	0.368	408737867419	332404366	-651454019368	19	32	7	3UTR		1	0	1
hsa-miR-328-3p	NM_001018052	POLR3H	4032	4055	1.0	#VALUE!	0	0.003396198	0.338	0.0542473866667	207736399875	-780874884969	18	23	9	3UTR		1	0	1
hsa-miR-328-3p	NM_001018050	POLR3H	3009	3041	1.0	#VALUE!	0	0.008231435	0.368	0.52166436129	0.70428876375	-651454019368	19	32	7	3UTR		1	0	1
hsa-miR-328-3p	NM_001018050	POLR3H	4119	4142	1.0	#VALUE!	0	0.003396198	0.338	0.0542473866667	207736399875	-780874884969	18	23	9	3UTR		1	0	1
hsa-miR-328-3p	XM_011530260	TTC38	1829	1858	1.0	#VALUE!	0	7.43333	0.397	0.0	0.0	-635195383803	20	29	10	3UTR		0	1	1
hsa-miR-328-3p	XM_005263514	KCNAB2	2200	2225	1.0	#VALUE!	1	0.000459588	0.309	0.0	0.0	-625120937538	21	25	9	3UTR		0	1	1
hsa-miR-328-3p	NM_006306	SMC1A	8659	8680	1.0	#VALUE!	0	0.01289022	0.485	23139261925	329585750775	-571431006138	17	21	8	3UTR	MIRT043786	1	0	1
hsa-miR-328-3p	NM_004463	FGD1	3849	3873	1.0	#VALUE!	0	0.0001296595	0.441	0.8098696	0.56862941	-708103967572	18	24	13	3UTR		1	0	1
hsa-miR-328-3p	NM_001010888	ZC3H12B	2901	2918	1.0	#VALUE!	0	0.0005477269	0.515	0.127539557143	0.73571812625	-934574223368	15	17	11	3UTR		1	0	1
hsa-miR-328-3p	NM_015686	FAM155B	1522	1542	1.0	#VALUE!	1	0.285041	0.338	13643582	132393506625	-624613133204	16	20	10	3UTR		0	1	1
hsa-miR-328-3p	NM_001170931	FOXO4	2700	2720	1.0	#VALUE!	0	0.1887423	0.441	0.874693	100747437375	-128933657782	16	20	7	3UTR		1	0	1
hsa-miR-328-3p	NM_023079	UBE2Z	2215	2250	1.0	#VALUE!	1	81.9479	0.368	0.860231432353	0.06901222	-39375744462	20	35	15	3UTR		0	1	1
hsa-miR-328-3p	NM_001171811	GBA	1929	1955	1.0	#VALUE!	1	0.0002157632	0.397	224464577273	3072174845	-676234892161	17	21	8	3UTR		1	0	1
hsa-miR-328-3p	NM_001171812	GBA	1703	1729	1.0	#VALUE!	1	0.0002157632	0.397	0.0680112727273	33806948535	-676234892161	17	21	8	3UTR		1	0	1
hsa-miR-328-3p	XM_017002481	TOMM40L	1487	1513	1.0	#VALUE!	1	0.0002526914	0.397	0.0	0.0	-834076741404	19	26	10	3UTR		0	1	1
hsa-miR-328-3p	NM_001135240	C1orf226	1858	1881	1.0	#VALUE!	1	0.910904	0.441	0.0	0.0	-490607308676	17	23	12	3UTR		1	0	1
hsa-miR-328-3p	NM_001085375	C1orf226	1828	1851	1.0	#VALUE!	1	0.910904	0.441	#VALUE!	#VALUE!	-490607308676	17	23	12	3UTR		1	0	1
hsa-miR-328-3p	NM_001184939	EPB41L5	3690	3717	1.0	#VALUE!	0	0.0008472924	0.471	0.125991031818	0.19220456875	-696959672116	20	27	9	3UTR		0	1	1
hsa-miR-328-3p	NM_173557	RNF152	1025	1058	1.0	#VALUE!	1	0.002915706	0.456	442109376875	397829911625	-379332483736	18	33	7	3UTR		1	0	1
hsa-miR-328-3p	NM_152667	NANP	1422	1450	1.0	#VALUE!	0	0.005512238	0.603	0.0297755703704	0.0135099475	-651454019368	15	28	12	3UTR		0	1	1
hsa-miR-328-3p	NM_152667	NANP	1602	1625	1.0	#VALUE!	0	0.0001032571	0.5	0.5302174	0.27785527125	-918533651699	18	23	5	3UTR		0	1	1
hsa-miR-328-3p	NM_178580	HM13	1576	1619	1.0	#VALUE!	0	0.15206	0.368	0.263488086667	#VALUE!	-583853320739	19	38	11	3UTR		1	0	1
hsa-miR-328-3p	NM_178581	HM13	1520	1563	1.0	#VALUE!	0	0.15206	0.368	0.263488086667	#VALUE!	-583853320739	19	38	11	3UTR		1	0	1
hsa-miR-328-3p	NM_030789	HM13	1373	1416	1.0	#VALUE!	0	0.15206	0.368	0.263488086667	#VALUE!	-583853320739	19	38	11	3UTR		1	0	1
hsa-miR-328-3p	NM_001258331	EPB41L1	3687	3706	1.0	#VALUE!	1	5.4595	0.471	11448415	125657006838	-111285785044	17	19	16	3UTR		1	0	1
hsa-miR-328-3p	NM_001258330	EPB41L1	3460	3479	1.0	#VALUE!	1	5.4595	0.471	11448415	125657006838	-111285785044	17	19	16	3UTR		1	0	1
hsa-miR-328-3p	NM_177996	EPB41L1	3682	3701	1.0	#VALUE!	1	5.4595	0.471	11448415	125657006838	-111285785044	17	19	16	3UTR		1	0	1
hsa-miR-328-3p	NM_001258329	EPB41L1	4042	4061	1.0	#VALUE!	1	5.4595	0.471	11448415	125657006838	-111285785044	17	19	16	3UTR		1	0	1
hsa-miR-328-3p	NM_012156	EPB41L1	3991	4010	1.0	#VALUE!	1	5.4595	0.471	11448415	125657006838	-111285785044	17	19	16	3UTR		1	0	1
hsa-miR-328-3p	NM_020338	ZMIZ1	4477	4503	1.0	#VALUE!	1	31.7659	0.368	0.7110917	0.1068583825	-113982828439	17	21	10	3UTR		0	1	1
hsa-miR-328-3p	XM_011539980	ZMIZ1	3791	3817	1.0	#VALUE!	1	31.7659	0.368	0.0	0.0	-113982828439	17	21	10	3UTR		0	1	1
hsa-miR-328-3p	NM_005779	LHFPL2	4788	4804	1.0	#VALUE!	1	17.9993	0.412	0.312047236364	0.1375896075	-75174268361	14	16	11	3UTR		1	0	1
hsa-miR-328-3p	NM_152686	DNAJC18	2733	2751	1.0	#VALUE!	1	2.11474	0.485	0.425905708824	0.17424716675	-417062352651	15	18	9	3UTR		1	0	1
hsa-miR-328-3p	NM_002336	LRP6	5048	5069	1.0	#VALUE!	0	0.009498038	0.515	1921464525	1968451085	-698341421122	18	21	8	3UTR		0	1	1
hsa-miR-328-3p	NM_030640	DUSP16	4603	4637	1.0	#VALUE!	1	0.000947979	0.515	15017235	173343095538	-479441436372	18	21	9	3UTR		1	0	1
hsa-miR-328-3p	NM_030640	DUSP16	2966	2986	1.0	#VALUE!	0	0.002018022	0.574	136873176923	132344887844	-107522443297	18	20	13	3UTR		1	0	1
hsa-miR-328-3p	XM_011520680	TSPAN11	1546	1589	1.0	#VALUE!	1	0.450607	0.426	0.0	0.0	-39375744462	20	24	17	3UTR		0	1	1
hsa-miR-328-3p	XM_005269218	FMNL3	12629	12652	1.0	#VALUE!	1	0.301397	0.353	0.0	0.0	-495700071937	19	23	10	3UTR		1	0	1
hsa-miR-328-3p	XM_005269218	FMNL3	11577	11613	1.0	#VALUE!	1	28.255	0.324	0.0	0.0	-39375744462	19	36	9	3UTR		1	0	1
hsa-miR-328-3p	NM_198900	FMNL3	3226	3257	1.0	#VALUE!	1	2.40306	0.397	0.198894875	#VALUE!	-495700071937	19	26	10	3UTR		1	0	1
hsa-miR-328-3p	NM_022347	TOR1AIP2	7303	7330	1.0	#VALUE!	0	0.0003009047	0.515	23623391875	198104699375	-549511392051	20	27	7	3UTR		0	1	1
hsa-miR-328-3p	NM_030806	C1orf21	8203	8224	1.0	#VALUE!	1	0.0001821078	0.544	0.124212523077	0.10819812125	-592549935993	18	21	8	3UTR		0	1	1
hsa-miR-328-3p	NM_000299	PKP1	2693	2727	1.0	#VALUE!	1	0.0002790161	0.441	123432263636	148840886238	-495700071937	19	26	15	3UTR		0	1	1
hsa-miR-328-3p	NM_001005337	PKP1	2630	2664	1.0	#VALUE!	1	0.0002790161	0.441	123432263636	148840886238	-495700071937	19	26	15	3UTR		0	1	1
hsa-miR-328-3p	XM_005244966	PLEKHA6	5023	5047	1.0	#VALUE!	0	1.31117	0.397	0.0	0.0	-123311403643	18	24	11	3UTR		1	0	1
hsa-miR-328-3p	NM_005076	CNTN2	4531	4557	1.0	#VALUE!	1	0.004293936	0.426	0.113133476	#VALUE!	-495700071937	18	26	13	3UTR		0	1	1
hsa-miR-328-3p	XM_017002198	CNTN2	4744	4768	1.0	#VALUE!	1	35.4051	0.471	0.0	0.0	-495700071937	20	24	11	3UTR		0	1	1
hsa-miR-328-3p	XM_017002198	CNTN2	4512	4538	1.0	#VALUE!	1	0.004293936	0.426	0.0	0.0	-495700071937	18	26	13	3UTR		0	1	1
hsa-miR-328-3p	NM_017451	BAIAP2	2462	2481	1.0	#VALUE!	0	0.0173042	0.426	-11226968	#VALUE!	-798902299433	16	19	14	3UTR		0	1	1
hsa-miR-328-3p	NM_178520	TMEM105	1042	1060	1.0	#VALUE!	1	0.0003443978	0.353	0.0	0.0	-499396410445	15	18	8	3UTR		0	1	1
hsa-miR-328-3p	XM_017012656	TTYH3	4246	4289	1.0	#VALUE!	1	0.149853	0.368	0.0	0.0	-39375744462	18	22	9	3UTR		0	1	1
hsa-miR-328-3p	NM_000162	GCK	2559	2588	1.0	#VALUE!	1	2.10197	0.353	0.27446475	#VALUE!	-628309471711	16	19	11	3UTR		0	1	1
hsa-miR-328-3p	NM_033507	GCK	2238	2267	1.0	#VALUE!	1	2.10197	0.353	0.16368425	105861940175	-628309471711	16	19	11	3UTR		0	1	1
hsa-miR-328-3p	NM_033508	GCK	2362	2391	1.0	#VALUE!	1	2.10197	0.353	0.16368425	0.18681623875	-628309471711	16	19	11	3UTR		0	1	1
hsa-miR-328-3p	NM_001135651	EIF2AK2	3339	3378	1.0	#VALUE!	1	0.001255097	0.456	0.270952878947	0.2260877205	-39375744462	20	39	9	3UTR		0	1	1
hsa-miR-328-3p	NM_002759	EIF2AK2	3573	3612	1.0	#VALUE!	1	0.001255097	0.456	124375774211	0.54908482675	-39375744462	20	39	9	3UTR		0	1	1
hsa-miR-328-3p	NM_001135652	EIF2AK2	2909	2948	1.0	#VALUE!	1	0.001255097	0.456	0.231728744737	0.20878163925	-39375744462	20	39	9	3UTR		0	1	1
hsa-miR-328-3p	XM_011528524	CHRNA4	3071	3130	1.0	#VALUE!	1	0.0229888	0.338	0.0	0.0	-39375744462	18	26	8	3UTR		0	1	1
hsa-miR-328-3p	NM_004588	SCN2B	1144	1174	1.0	#VALUE!	1	15.7828	0.309	0.206404634783	#VALUE!	-379332483736	19	25	10	3UTR		1	0	1
hsa-miR-328-3p	NM_004588	SCN2B	2629	2653	1.0	#VALUE!	0	0.1465033	0.382	0.938880631579	0.000880595	-852713619547	19	24	10	3UTR		1	0	1
hsa-miR-328-3p	NM_001286563	GRAMD1B	5055	5080	1.0	#VALUE!	0	8.58494	0.441	#VALUE!	#VALUE!	-651454019368	17	25	12	3UTR		1	0	1
hsa-miR-328-3p	NM_001286563	GRAMD1B	7603	7624	1.0	#VALUE!	1	0.0005315068	0.426	0.855511461538	0.71917015	-522670505887	18	21	9	3UTR		1	0	1
hsa-miR-328-3p	NM_020716	GRAMD1B	5034	5059	1.0	#VALUE!	0	8.58494	0.441	#VALUE!	#VALUE!	-651454019368	17	25	12	3UTR		1	0	1
hsa-miR-328-3p	NM_020716	GRAMD1B	7582	7603	1.0	#VALUE!	1	0.0005315068	0.426	0.855511461538	0.71917015	-522670505887	18	21	9	3UTR		1	0	1
hsa-miR-328-3p	XM_017018050	GRAMD1B	7329	7350	1.0	#VALUE!	1	0.0005315068	0.426	0.0	0.0	-522670505887	18	21	9	3UTR		1	0	1
hsa-miR-328-3p	NM_001286564	GRAMD1B	4764	4789	1.0	#VALUE!	0	8.58494	0.441	#VALUE!	#VALUE!	-651454019368	17	25	12	3UTR		1	0	1
hsa-miR-328-3p	NM_001286564	GRAMD1B	7312	7333	1.0	#VALUE!	1	0.0005315068	0.426	0.855511461538	0.71917015	-522670505887	18	21	9	3UTR		1	0	1
hsa-miR-328-3p	NM_032741	AGPAT1	1794	1814	1.0	#VALUE!	1	0.0002276415	0.559	270346266667	18366135625	-61995071877	18	20	10	3UTR		0	1	1
hsa-miR-328-3p	NM_006411	AGPAT1	2009	2029	1.0	#VALUE!	1	0.0002276415	0.559	2093769	20070885525	-61995071877	18	20	10	3UTR		0	1	1
hsa-miR-328-3p	XM_011514234	AGPAT1	1976	1996	1.0	#VALUE!	1	0.0002276415	0.559	0.0	0.0	-61995071877	18	20	10	3UTR		0	1	1
hsa-miR-328-3p	XM_005248806	AGPAT1	2205	2225	1.0	#VALUE!	1	0.0002276415	0.559	0.0	0.0	-61995071877	18	20	10	3UTR		0	1	1
hsa-miR-328-3p	NM_001256809	GRM4	3765	3798	1.0	#VALUE!	0	34.8871	0.441	#VALUE!	0.17243827125	-926849284773	19	33	10	3UTR		1	0	1
hsa-miR-328-3p	NM_001256811	GRM4	4241	4274	1.0	#VALUE!	0	34.8871	0.441	291418547727	34039313125	-926849284773	19	33	10	3UTR		1	0	1
hsa-miR-328-3p	NM_001256812	GRM4	3466	3499	1.0	#VALUE!	0	34.8871	0.441	275251745	153694166125	-926849284773	19	33	10	3UTR		1	0	1
hsa-miR-328-3p	NM_001256813	GRM4	3690	3723	1.0	#VALUE!	0	34.8871	0.441	0.136112022727	0.10048713375	-926849284773	19	33	10	3UTR		1	0	1
hsa-miR-328-3p	XM_017010793	GRM4	3989	4022	1.0	#VALUE!	0	34.8871	0.441	0.0	0.0	-926849284773	19	33	10	3UTR		1	0	1
hsa-miR-328-3p	XM_017010792	GRM4	3919	3952	1.0	#VALUE!	0	34.8871	0.441	0.0	0.0	-926849284773	19	33	10	3UTR		1	0	1
hsa-miR-328-3p	NM_001244724	RAD23B	1863	1885	1.0	#VALUE!	1	0.0005187848	0.647	0.79613775	20038359	-730252099028	17	22	8	3UTR		1	0	1
hsa-miR-328-3p	NM_173690	SCAI	5228	5253	1.0	#VALUE!	1	9.30803	0.382	0.453768125	0.7393554075	-465016475488	19	25	10	3UTR		0	1	1
hsa-miR-328-3p	NM_021131	PTPA	2471	2509	1.0	#VALUE!	1	5.65524	0.412	#VALUE!	0.311622766	-39375744462	20	27	9	3UTR		0	1	1
hsa-miR-328-3p	NM_178001	PTPA	2650	2688	1.0	#VALUE!	1	5.65524	0.412	#VALUE!	0.311622766	-39375744462	20	27	9	3UTR		0	1	1
hsa-miR-328-3p	NM_178000	PTPA	2545	2583	1.0	#VALUE!	1	5.65524	0.412	#VALUE!	0.311622766	-39375744462	20	27	9	3UTR		0	1	1
hsa-miR-328-3p	NM_178003	PTPA	2419	2457	1.0	#VALUE!	1	5.65524	0.412	#VALUE!	0.311622766	-39375744462	20	27	9	3UTR		0	1	1
hsa-miR-328-3p	NM_001271832	PTPA	2458	2496	1.0	#VALUE!	1	5.65524	0.412	#VALUE!	0.311622766	-39375744462	20	27	9	3UTR		0	1	1
hsa-miR-328-3p	NM_005268	GJB5	1226	1246	1.0	#VALUE!	1	0.0002764345	0.456	0.020311275	#VALUE!	-686116986376	17	20	8	3UTR		0	1	1
hsa-miR-328-3p	NM_001317123	2001-08-01	6726	6746	1.0	#VALUE!	1	1.48823e-05	0.441	159745047368	141356859375	-39375744462	16	20	10	3UTR	MIRT043772	1	0	1
hsa-miR-328-3p	NM_001317123	2001-08-01	4869	4894	1.0	#VALUE!	0	37.8657	0.471	25303665	233494965	-103164000308	19	25	9	3UTR	MIRT043772	1	0	1
hsa-miR-328-3p	NM_002840	PTPRF	7429	7452	1.0	#VALUE!	1	0.883924	0.426	201710094737	1996102455	-495700071937	19	23	13	3UTR		1	0	1
hsa-miR-328-3p	NM_130440	PTPRF	7402	7425	1.0	#VALUE!	1	0.883924	0.426	201710094737	1996102455	-495700071937	19	23	13	3UTR		1	0	1
hsa-miR-328-3p	NM_024825	PODNL1	2278	2301	1.0	#VALUE!	1	99.2656	0.368	118645708333	1394894575	-499396410445	20	23	18	3UTR		1	0	1
hsa-miR-328-3p	NM_017712	PGPEP1	6072	6093	1.0	#VALUE!	1	66.6474	0.559	#VALUE!	#VALUE!	-495700071937	18	21	8	3UTR		0	1	1
hsa-miR-328-3p	NM_001300927	PGPEP1	5839	5860	1.0	#VALUE!	1	66.6474	0.559	#VALUE!	#VALUE!	-495700071937	18	21	8	3UTR		0	1	1
hsa-miR-328-3p	NM_001308366	PGPEP1	6032	6053	1.0	#VALUE!	1	66.6474	0.559	#VALUE!	#VALUE!	-495700071937	18	21	8	3UTR		0	1	1
hsa-miR-328-3p	NM_134442	CREB1	6347	6388	1.0	#VALUE!	1	0.004292872	0.529	214153862069	235187070312	-39375744462	18	31	9	3UTR		1	0	1
hsa-miR-328-3p	NM_004379	CREB1	6305	6346	1.0	#VALUE!	1	0.004292872	0.529	214153862069	235187070312	-39375744462	18	31	9	3UTR		1	0	1
hsa-miR-328-3p	NM_021117	CRY2	3930	3973	1.0	#VALUE!	1	0.001161312	0.397	0.358311377273	0.00367838625	-39375744462	20	29	13	3UTR		0	1	1
hsa-miR-328-3p	NM_012434	SLC17A5	2383	2435	1.0	#VALUE!	0	70.8928	0.426	350809533333	284107823	-869766762126	17	22	8	3UTR		0	1	1
hsa-miR-328-3p	NM_015344	LEPROTL1	1001	1071	1.0	#VALUE!	1	0.001943786	0.515	0.16586987	0.96486050475	-793229832461	11	13	11	3UTR		1	0	1
hsa-miR-328-3p	NM_005578	LPP	10866	10888	1.0	#VALUE!	1	95.4798	0.647	0.107839911111	0.08710700375	-113516586995	16	22	9	3UTR		1	0	1
hsa-miR-328-3p	NM_001167671	LPP	10809	10831	1.0	#VALUE!	1	95.4798	0.647	0.107839911111	0.08710700375	-113516586995	16	22	9	3UTR		1	0	1
hsa-miR-328-3p	NM_130830	LRRC15	5546	5583	1.0	#VALUE!	0	0.0002395146	0.412	14412648	105112185875	-635195383803	18	37	10	3UTR		0	1	1
hsa-miR-328-3p	NM_001135057	LRRC15	5603	5640	1.0	#VALUE!	0	0.0002395146	0.412	26155546	0.7148580325	-635195383803	18	37	10	3UTR		0	1	1
hsa-miR-328-3p	NM_001130085	ABLIM2	1970	1993	1.0	#VALUE!	1	0.241866	0.265	151695527273	147096796	-495700071937	20	23	8	3UTR		0	1	1
hsa-miR-328-3p	NM_001130084	ABLIM2	2087	2110	1.0	#VALUE!	1	0.241866	0.265	151695527273	147096796	-495700071937	20	23	8	3UTR		0	1	1
hsa-miR-328-3p	NM_001308117	RBFOX1	1648	1671	1.0	#VALUE!	0	0.173681	0.462	192386338462	20356058145	-780367080634	17	23	8	3UTR		0	1	1
hsa-miR-328-3p	NM_001142334	RBFOX1	1856	1877	1.0	#VALUE!	0	0.02107234	0.515	405726	192035238	-14228189406	17	21	8	3UTR		0	1	1
hsa-miR-328-3p	NM_145893	RBFOX1	2004	2025	1.0	#VALUE!	0	0.02107234	0.515	405726	192035238	-14228189406	17	21	8	3UTR		0	1	1
hsa-miR-328-3p	NM_145891	RBFOX1	1951	1972	1.0	#VALUE!	0	0.02107234	0.515	405726	192035238	-14228189406	17	21	8	3UTR		0	1	1
hsa-miR-328-3p	NM_145892	RBFOX1	1873	1894	1.0	#VALUE!	0	0.02107234	0.515	405726	192035238	-14228189406	17	21	8	3UTR		0	1	1
hsa-miR-328-3p	NM_133486	MBNL3	3553	3588	1.0	#VALUE!	0	0.0008221292	0.529	0.500976023529	0.4233906475	-954656246864	15	35	10	3UTR		1	0	1
hsa-miR-328-3p	NM_018388	MBNL3	3584	3619	1.0	#VALUE!	0	0.0008221292	0.529	0.640815235294	0.266577125	-954656246864	15	35	10	3UTR		1	0	1
hsa-miR-328-3p	NM_177457	LYNX1	1708	1730	1.0	#VALUE!	0	3.24017	0.294	#VALUE!	#VALUE!	-727063564855	18	22	13	3UTR		0	1	1
hsa-miR-328-3p	XM_005251439	FBXO10	2313	2332	1.0	#VALUE!	1	0.0001144215	0.515	0.0	0.0	-495700071937	16	19	7	3UTR		0	1	1
hsa-miR-328-3p	NM_006180	NTRK2	4972	5003	1.0	#VALUE!	0	96.8427	0.456	0.958621718182	0.57844584	-958352585371	17	31	11	3UTR		0	1	1
hsa-miR-328-3p	NM_001018064	NTRK2	4265	4296	1.0	#VALUE!	0	96.8427	0.456	0.958621718182	0.57844584	-958352585371	17	31	11	3UTR		0	1	1
hsa-miR-342-3p	NM_001286555	DUSP22	1158	1187	0.961538461538	#VALUE!	1	0.001875789	0.309	0.0890906666667	#VALUE!	-124080483578	18	29	9	3UTR		0	1	1
hsa-miR-342-3p	NM_015589	SAMD4A	2674	2698	0.961538461538	#VALUE!	1	0.08441463	0.5	100177455556	1097155505	-518008091453	20	24	9	3UTR		1	0	1
hsa-miR-342-3p	NM_001161576	SAMD4A	2410	2434	0.961538461538	#VALUE!	1	0.08441463	0.5	100177455556	1097155505	-518008091453	20	24	9	3UTR		1	0	1
hsa-miR-342-3p	NM_001161577	SAMD4A	1411	1435	0.961538461538	#VALUE!	1	0.08441463	0.5	100177455556	1097155505	-518008091453	20	24	9	3UTR		1	0	1
hsa-miR-342-3p	NM_005629	SLC6A8	2781	2808	0.961538461538	#VALUE!	0	66.5708	0.515	103317866667	0.23974687375	-140402262382	16	27	9	3UTR		0	1	1
hsa-miR-342-3p	NM_001142806	SLC6A8	2330	2357	0.961538461538	#VALUE!	0	66.5708	0.515	103317866667	0.23974687375	-140402262382	16	27	9	3UTR		0	1	1
hsa-miR-342-3p	NM_001165899	PDE4D	7818	7829	0.961538461538	#VALUE!	1	0.01147928	0.529	40301472	202830250125	-132236214019	10	11	10	3UTR		0	1	1
hsa-miR-342-3p	NM_001289133	BTBD7	6288	6317	0.974358974359	#VALUE!	1	0.0005996467	0.574	606609026316	5397734045	-778177519478	20	29	9	3UTR		1	0	1
hsa-miR-342-3p	NM_001002860	BTBD7	7556	7585	0.974358974359	#VALUE!	1	0.0005996467	0.574	4976079	561521197125	-778177519478	20	29	9	3UTR		1	0	1
hsa-miR-342-3p	NM_001271855	GPR176	3183	3215	0.974358974359	#VALUE!	1	0.01077242	0.485	487174383871	5459708275	-495700071937	20	32	10	3UTR		0	1	1
hsa-miR-342-3p	NM_152342	CDYL2	3066	3093	0.978021978022	#VALUE!	1	0.2290891	0.515	155860569231	0.781250775	-499396410445	21	27	8	3UTR		1	0	1
hsa-miR-342-3p	NM_001258401	SLC4A8	8597	8628	1.0	#VALUE!	0	0.0005997783	0.485	#VALUE!	#VALUE!	-123929805843	16	20	9	3UTR		0	1	1
hsa-miR-342-3p	NM_024068	NABP2	1339	1352	1.0	#VALUE!	1	0.0001454074	0.559	0.458563858333	0.45661603125	-705204361694	12	13	12	3UTR	MIRT043716	0	1	1
hsa-miR-342-3p	NM_001319655	OSBPL8	5878	5919	1.0	#VALUE!	0	0.004439562	0.721	323343322091	282199805	-724998975393	16	18	16	3UTR		0	1	1
hsa-miR-342-3p	XM_006719224	OSBPL8	5952	5993	1.0	#VALUE!	0	0.004439562	0.721	0.0	0.0	-724998975393	16	18	16	3UTR		0	1	1
hsa-miR-342-3p	NM_001286555	DUSP22	1398	1420	1.0	#VALUE!	1	0.0006907144	0.5	#VALUE!	#VALUE!	-121108731526	16	22	9	3UTR		0	1	1
hsa-miR-342-3p	NM_001242629	GFOD1	1720	1757	1.0	#VALUE!	1	0.001203176	0.574	0.621590363636	0.1048096175	-623647057278	17	22	8	3UTR		0	1	1
hsa-miR-342-3p	NM_014572	LATS2	4310	4358	1.0	#VALUE!	1	0.0004430819	0.544	196383990833	191255915375	-39375744462	23	38	9	3UTR		0	1	1
hsa-miR-342-3p	NM_014572	LATS2	4552	4575	1.0	#VALUE!	0	0.05005808	0.559	124313792857	123015628375	-659337077999	14	18	7	3UTR		0	1	1
hsa-miR-342-3p	NM_001146216	TACC1	7507	7532	1.0	#VALUE!	1	0.0006977599	0.397	0.940639688889	0.77849965125	-120871082598	19	25	9	3UTR	MIRT043739	1	0	1
hsa-miR-342-3p	NM_006283	TACC1	7561	7586	1.0	#VALUE!	1	0.0006977599	0.397	0.940639688889	0.77849965125	-120871082598	19	25	9	3UTR	MIRT043739	1	0	1
hsa-miR-342-3p	NM_001122824	TACC1	6331	6356	1.0	#VALUE!	1	0.0006977599	0.397	0.940639688889	0.77849965125	-120871082598	19	25	9	3UTR	MIRT043739	1	0	1
hsa-miR-342-3p	XM_017007097	TFDP2	2113	2133	1.0	#VALUE!	0	0.0004341158	0.632	0.0	0.0	-977961154894	17	20	11	3UTR		1	0	1
hsa-miR-342-3p	NM_001178140	TFDP2	1597	1617	1.0	#VALUE!	0	0.0004341158	0.632	#VALUE!	0.0735804875	-977961154894	17	20	11	3UTR		1	0	1
hsa-miR-342-3p	NM_007107	SSR3	2915	2946	1.0	#VALUE!	1	0.000467012	0.632	0.390445333333	0.4491651825	-402637391766	14	17	9	3UTR		0	1	1
hsa-miR-342-3p	NM_001308197	SSR3	2954	2985	1.0	#VALUE!	1	0.000467012	0.632	0.53856642	0.560255675	-402637391766	14	17	9	3UTR		0	1	1
hsa-miR-342-3p	NM_001308204	SSR3	2780	2811	1.0	#VALUE!	1	0.000467012	0.632	0.149221213333	0.53089617375	-402637391766	14	17	9	3UTR		0	1	1
hsa-miR-342-3p	NM_001308205	SSR3	2804	2835	1.0	#VALUE!	1	0.000467012	0.632	0.7374716	0.24920231625	-402637391766	14	17	9	3UTR		0	1	1
hsa-miR-342-3p	NM_170713	RASSF1	995	1019	1.0	#VALUE!	1	5.66288	0.338	366906971429	3523826415	-131672628108	13	18	7	3UTR		1	0	1
hsa-miR-342-3p	NM_003342	UBE2G1	2334	2381	1.0	#VALUE!	1	0.03353475	0.574	250742632222	24672231075	-64692115272	16	21	9	3UTR		1	0	1
hsa-miR-342-3p	NM_020772	NUFIP2	9023	9058	1.0	#VALUE!	1	85.9699	0.618	195381145455	32505632675	-531550453033	15	18	11	3UTR		0	1	1
hsa-miR-342-3p	NM_022727	TRMT2A	2503	2549	1.0	#VALUE!	1	0.0005282535	0.471	0.0936621753846	0.115990503	-681899453664	18	21	13	3UTR		1	0	1
hsa-miR-342-3p	NM_001257994	TRMT2A	2525	2571	1.0	#VALUE!	1	0.0005282535	0.471	0.0936621753846	0.115990503	-681899453664	18	21	13	3UTR		1	0	1
hsa-miR-342-3p	NM_001009880	KIAA0930	2075	2093	1.0	#VALUE!	1	0.00378044	0.441	#VALUE!	#VALUE!	-129905723216	16	18	9	3UTR		0	1	1
hsa-miR-342-3p	NM_015264	KIAA0930	2147	2165	1.0	#VALUE!	1	0.00378044	0.441	#VALUE!	#VALUE!	-129905723216	16	18	9	3UTR		0	1	1
hsa-miR-342-3p	XM_011530017	KIAA0930	2110	2128	1.0	#VALUE!	1	0.00378044	0.441	0.0	0.0	-129905723216	16	18	9	3UTR		0	1	1
hsa-miR-342-3p	XM_017017391	KDM2A	4993	5021	1.0	#VALUE!	1	0.009366876	0.574	0.0	0.0	-490607308676	19	28	9	3UTR		1	0	1
hsa-miR-342-3p	XM_005257746	FBXL20	10163	10202	1.0	#VALUE!	1	75.5112	0.412	0.0	0.0	-1423307879	16	24	9	3UTR		1	0	1
hsa-miR-342-3p	NM_001184906	FBXL20	9876	9915	1.0	#VALUE!	1	75.5112	0.412	594940222222	53677671375	-1423307879	16	24	9	3UTR		1	0	1
hsa-miR-342-3p	NM_032875	FBXL20	9972	10011	1.0	#VALUE!	1	75.5112	0.412	594940222222	53677671375	-1423307879	16	24	9	3UTR		1	0	1
hsa-miR-342-3p	NM_016835	MAPT	2608	2633	1.0	#VALUE!	0	0.09125685	0.529	0.4789704	#VALUE!	-14228189406	18	25	9	3UTR		0	1	1
hsa-miR-342-3p	NM_177398	LMX1A	3319	3339	1.0	#VALUE!	0	0.006211461	0.647	0.362848785714	0.4339167425	-136655996435	17	20	14	3UTR	MIRT612812	1	0	1
hsa-miR-342-3p	NM_206925	CA12	1616	1679	1.0	#VALUE!	1	0.03329304	0.574	0.09248534	0.0994282075	-108446017915	15	20	10	3UTR		1	0	1
hsa-miR-342-3p	NM_001218	CA12	1649	1712	1.0	#VALUE!	1	0.03329304	0.574	0.51838043	#VALUE!	-108446017915	15	20	10	3UTR		1	0	1
hsa-miR-342-3p	NM_001030005	CPLX3	1237	1285	1.0	#VALUE!	1	0.0005378616	0.382	10052192	0.80489141275	-101091522312	19	24	10	3UTR		0	1	1
hsa-miR-342-3p	NM_001199760	ST20-MTHFS	2140	2155	1.0	#VALUE!	1	0.003387898	0.706	2595681	1718183655	-134976292297	14	15	14	3UTR		0	1	1
hsa-miR-342-3p	NM_006441	MTHFS	2194	2209	1.0	#VALUE!	1	0.003387898	0.706	0.936467044444	18305016825	-134976292297	14	15	14	3UTR		0	1	1
hsa-miR-342-3p	NM_000945	PPP3R1	2002	2021	1.0	#VALUE!	1	0.001277259	0.647	741014875	5748819625	-623647057278	16	19	8	3UTR		0	1	1
hsa-miR-342-3p	NM_000945	PPP3R1	2420	2442	1.0	#VALUE!	0	0.0003544053	0.485	683186716667	5824686435	-145178841014	15	22	6	3UTR		0	1	1
hsa-miR-342-3p	NM_058241	CCNT2	3286	3303	1.0	#VALUE!	1	0.002101768	0.647	16586975	23168237225	-61995071877	14	17	7	3UTR		1	0	1
hsa-miR-342-3p	NM_001241	CCNT2	3185	3202	1.0	#VALUE!	1	0.002101768	0.647	16586975	23168237225	-61995071877	14	17	7	3UTR		1	0	1
hsa-miR-342-3p	NM_000684	ADRB1	2797	2822	1.0	#VALUE!	1	0.01774165	0.632	384502	289981191875	-129905723216	15	25	10	3UTR		0	1	1
hsa-miR-342-3p	NM_001244364	ARHGEF28	4327	4344	1.0	#VALUE!	0	0.05885069	0.721	0.73035510625	108755784625	-954656246864	15	17	8	3UTR		0	1	1
hsa-miR-342-3p	XM_006714729	P4HA2	1993	2011	1.0	#VALUE!	1	47.1057	0.426	0.0	0.0	-12417709117	14	18	8	3UTR		1	0	1
hsa-miR-342-3p	XM_006714729	P4HA2	2124	2143	1.0	#VALUE!	1	0.001162581	0.574	0.0	0.0	-782876005055	16	19	8	3UTR		1	0	1
hsa-miR-342-3p	XM_005272119	P4HA2	2318	2336	1.0	#VALUE!	1	47.1057	0.426	0.0	0.0	-12417709117	14	18	8	3UTR		1	0	1
hsa-miR-342-3p	XM_005272119	P4HA2	2449	2468	1.0	#VALUE!	1	0.001162581	0.574	0.0	0.0	-782876005055	16	19	8	3UTR		1	0	1
hsa-miR-342-3p	NM_001142599	P4HA2	2108	2127	1.0	#VALUE!	1	0.001162581	0.574	#VALUE!	0.220812965	-782876005055	16	19	8	3UTR		1	0	1
hsa-miR-342-3p	NM_004199	P4HA2	2313	2331	1.0	#VALUE!	1	47.1057	0.426	#VALUE!	#VALUE!	-12417709117	14	18	8	3UTR		1	0	1
hsa-miR-342-3p	NM_004199	P4HA2	2444	2463	1.0	#VALUE!	1	0.001162581	0.574	#VALUE!	0.22997640125	-782876005055	16	19	8	3UTR		1	0	1
hsa-miR-342-3p	NM_001017973	P4HA2	2307	2325	1.0	#VALUE!	1	47.1057	0.426	#VALUE!	#VALUE!	-12417709117	14	18	8	3UTR		1	0	1
hsa-miR-342-3p	NM_001017973	P4HA2	2438	2457	1.0	#VALUE!	1	0.001162581	0.574	#VALUE!	0.22997640125	-782876005055	16	19	8	3UTR		1	0	1
hsa-miR-342-3p	NM_152409	C5orf24	1062	1083	1.0	#VALUE!	1	0.00296255	0.662	0.697006333333	0.84154898375	-109334012629	16	21	9	3UTR		0	1	1
hsa-miR-342-3p	NM_001135586	C5orf24	1249	1270	1.0	#VALUE!	1	0.00296255	0.662	0.697006333333	0.84154898375	-109334012629	16	21	9	3UTR		0	1	1
hsa-miR-342-3p	NM_030640	DUSP16	5125	5179	1.0	#VALUE!	1	0.0005734205	0.647	448274418605	42331627	-625120937538	21	54	7	3UTR		1	0	1
hsa-miR-342-3p	XM_011520818	SLCO1A2	6978	7010	1.0	#VALUE!	1	0.001312932	0.588	0.0	0.0	-467302400645	20	23	17	3UTR		0	1	1
hsa-miR-342-3p	NM_001031698	PRPF40B	2878	2894	1.0	#VALUE!	1	0.0147347	0.368	0.630803154545	16350420525	-103988469265	15	16	15	3UTR		0	1	1
hsa-miR-342-3p	NM_012272	PRPF40B	3150	3166	1.0	#VALUE!	1	0.0147347	0.368	0.630803154545	16350420525	-103988469265	15	16	15	3UTR		0	1	1
hsa-miR-342-3p	XM_011538141	PRPF40B	2701	2717	1.0	#VALUE!	1	0.0147347	0.368	0.0	0.0	-103988469265	15	16	15	3UTR		0	1	1
hsa-miR-342-3p	NM_007084	SOX21	1965	1996	1.0	#VALUE!	1	0.0002817496	0.515	0.250724083333	0.840969225	-681899453664	14	17	12	3UTR		0	1	1
hsa-miR-342-3p	NM_001007794	CEPT1	1841	1866	1.0	#VALUE!	1	0.003986474	0.632	2972406	2335888825	-132236214019	10	12	10	3UTR		0	1	1
hsa-miR-342-3p	NM_006090	CEPT1	1607	1632	1.0	#VALUE!	1	0.003986474	0.632	2972406	2335888825	-132236214019	10	12	10	3UTR		0	1	1
hsa-miR-342-3p	NM_001166496	SLC16A1	3361	3377	1.0	#VALUE!	1	0.0006956109	0.676	459968333333	4733192915	-1423307879	13	16	9	3UTR		1	0	1
hsa-miR-342-3p	NM_207044	ENSA	734	786	1.0	#VALUE!	1	0.02458474	0.603	0.505729051538	#VALUE!	-552986392397	16	20	13	3UTR		0	1	1
hsa-miR-342-3p	NM_207043	ENSA	782	834	1.0	#VALUE!	1	0.02458474	0.603	0.34469906	0.196282885625	-552986392397	16	20	13	3UTR		0	1	1
hsa-miR-342-3p	NM_207047	ENSA	607	650	1.0	#VALUE!	1	0.02458474	0.603	0.237344833846	0.181454518125	-552986392397	16	20	13	3UTR		0	1	1
hsa-miR-342-3p	NM_001243327	RAET1E	804	840	1.0	#VALUE!	0	0.0296018	0.515	#VALUE!	#VALUE!	-129658437889	16	25	7	3UTR		0	1	1
hsa-miR-342-3p	NM_153620	HOXA1	1079	1133	1.0	#VALUE!	0	0.000812644	0.529	0.932720442857	0.35836281	-692930085	18	30	11	3UTR		0	1	1
hsa-miR-342-3p	NM_005522	HOXA1	1282	1336	1.0	#VALUE!	0	0.000812644	0.529	1106975	0.528626095	-692930085	18	30	11	3UTR		0	1	1
hsa-miR-342-3p	NM_002192	INHBA	4143	4166	1.0	#VALUE!	0	0.00840737	0.544	0.2210897	189970484875	-18411340352	14	16	14	3UTR		1	0	1
hsa-miR-342-3p	NM_005253	FOSL2	3810	3837	1.0	#VALUE!	0	0.0001775212	0.529	0.73678635	0.1906289775	-761526882257	19	27	10	3UTR	MIRT043735	1	0	1
hsa-miR-342-3p	NM_018027	FRMD4A	5235	5258	1.0	#VALUE!	1	0.01377079	0.5	3209627	54182493725	-139449668534	16	23	7	3UTR		1	0	1
hsa-miR-342-3p	XM_011519747	CUL2	2595	2613	1.0	#VALUE!	1	70.6167	0.544	0.0	0.0	-945356956381	16	18	9	3UTR		0	1	1
hsa-miR-342-3p	NM_032023	RASSF4	1328	1347	1.0	#VALUE!	1	0.0001165547	0.368	0.0789216444444	#VALUE!	-982598372194	16	19	11	3UTR		1	0	1
hsa-miR-342-3p	NM_017896	GID8	1433	1452	1.0	#VALUE!	1	0.0002791112	0.574	1016801	108664670625	-126410974381	16	19	8	3UTR	MIRT437737	1	0	1
hsa-miR-342-3p	NM_014586	HUNK	4974	4997	1.0	#VALUE!	1	0.003655571	0.544	14256827	0.8314444325	-105286051455	16	23	8	3UTR	MIRT630686	1	0	1
hsa-miR-342-3p	NM_001166693	AFF1	5658	5680	1.0	#VALUE!	1	0.000110212	0.529	0.0883228	#VALUE!	-857350836846	17	22	11	3UTR		1	0	1
hsa-miR-342-3p	NM_001313959	AFF1	5782	5804	1.0	#VALUE!	1	0.000110212	0.529	0.0883228	#VALUE!	-857350836846	17	22	11	3UTR		1	0	1
hsa-miR-342-3p	NM_005935	AFF1	5766	5788	1.0	#VALUE!	1	0.000110212	0.529	0.0883228	#VALUE!	-857350836846	17	22	11	3UTR		1	0	1
hsa-miR-342-3p	NM_001949	E2F3	4694	4721	1.0	#VALUE!	1	0.001273327	0.515	131014125	150690397	-57294136647	20	27	8	3UTR		0	1	1
hsa-miR-342-3p	NM_001243076	E2F3	4110	4137	1.0	#VALUE!	1	0.001273327	0.515	131014125	150690397	-57294136647	20	27	8	3UTR		0	1	1
hsa-miR-342-3p	NM_001198807	MSANTD3	963	978	1.0	#VALUE!	1	0.003910607	0.515	4219295	4325084975	-136971789704	12	15	8	3UTR		1	0	1
hsa-miR-342-3p	NM_012316	KPNA6	4268	4285	1.0	#VALUE!	1	0.0002244568	0.544	0.1630024	0.3642124175	-136971789704	15	17	10	3UTR		1	0	1
hsa-miR-342-3p	XM_017004324	MAP3K20	3294	3325	1.0	#VALUE!	0	0.00118835	0.515	0.0	0.0	-134502561057	16	31	9	3UTR		0	1	1
hsa-miR-342-3p	NM_001258314	PDE1A	1679	1760	1.0	#VALUE!	1	0.0002726461	0.603	53447002	368510245	-132236214019	10	12	10	3UTR		0	1	1
hsa-miR-342-3p	NM_017759	INO80D	9928	9948	1.0	#VALUE!	1	0.0002578138	0.647	0.436337555556	0.375051135	-1423307879	15	20	9	3UTR	MIRT043718	1	0	1
hsa-miR-342-3p	NM_001025596	CELF1	1883	1906	1.0	#VALUE!	0	0.01589357	0.515	236972072727	2170987715	-136655996435	18	23	9	3UTR		1	0	1
hsa-miR-342-3p	NM_032511	FAXC	3557	3579	1.0	#VALUE!	1	36.7333	0.559	0.62950575	0.37949780375	-592549935993	18	22	12	3UTR		0	1	1
hsa-miR-342-3p	NM_016352	CPA4	2279	2298	1.0	#VALUE!	0	0.001108772	0.426	0.6849474	#VALUE!	-144155454712	15	19	9	3UTR		0	1	1
hsa-miR-342-3p	NM_001163446	CPA4	2180	2199	1.0	#VALUE!	0	0.001108772	0.426	0.6849474	#VALUE!	-144155454712	15	19	9	3UTR		0	1	1
hsa-miR-342-3p	NM_130842	PTPRN2	4385	4428	1.0	#VALUE!	1	0.0001230479	0.412	1933622556	138636606525	-39375744462	22	27	9	3UTR	MIRT712260	1	0	1
hsa-miR-342-3p	NM_130843	PTPRN2	4349	4392	1.0	#VALUE!	1	0.0001230479	0.412	18016920892	170276702775	-39375744462	22	27	9	3UTR	MIRT712260	1	0	1
hsa-miR-342-3p	NM_002847	PTPRN2	4436	4479	1.0	#VALUE!	1	0.0001230479	0.412	18016920892	170276702775	-39375744462	22	27	9	3UTR	MIRT712260	1	0	1
hsa-miR-342-3p	NM_004488	GP5	2712	2734	1.0	#VALUE!	1	0.0001110656	0.485	0.4976701875	0.4494091475	-522670505887	16	22	7	3UTR		1	0	1
hsa-miR-342-3p	NM_001130007	GSPT1	7036	7083	1.0	#VALUE!	1	5.16314	0.529	0.55366809	0.171525065	-129905723216	15	17	15	3UTR		1	0	1
hsa-miR-342-3p	NM_001130006	GSPT1	7012	7059	1.0	#VALUE!	1	5.16314	0.529	0.27091331	0.4879862175	-129905723216	15	17	15	3UTR		1	0	1
hsa-miR-342-3p	NM_002094	GSPT1	7015	7062	1.0	#VALUE!	1	5.16314	0.529	0.27091331	0.4879862175	-129905723216	15	17	15	3UTR		1	0	1
hsa-miR-342-3p	NM_001308230	ATXN2L	3764	3775	1.0	#VALUE!	1	54.2782	0.5	127820875	248131027	-132236214019	10	11	10	3UTR		0	1	1
hsa-miR-342-3p	NM_007245	ATXN2L	4292	4308	1.0	#VALUE!	1	54.2782	0.5	127820875	248131027	-113982828439	14	16	10	3UTR		0	1	1
hsa-miR-342-3p	NM_148414	ATXN2L	3911	3922	1.0	#VALUE!	1	54.2782	0.5	127820875	248131027	-132236214019	10	11	10	3UTR		0	1	1
hsa-miR-342-3p	NM_017492	ATXN2L	3746	3757	1.0	#VALUE!	1	54.2782	0.5	127820875	248131027	-132236214019	10	11	10	3UTR		0	1	1
hsa-miR-342-3p	NM_145714	ATXN2L	3723	3734	1.0	#VALUE!	1	54.2782	0.5	127820875	248131027	-132236214019	10	11	10	3UTR		0	1	1
hsa-miR-342-3p	NM_148415	ATXN2L	3692	3703	1.0	#VALUE!	1	54.2782	0.5	127820875	248131027	-132236214019	10	11	10	3UTR		0	1	1
hsa-miR-342-3p	NM_148416	ATXN2L	3669	3680	1.0	#VALUE!	1	54.2782	0.5	127820875	248131027	-132236214019	10	11	10	3UTR		0	1	1
hsa-miR-342-3p	NM_004458	ACSL4	4154	4177	1.0	#VALUE!	1	0.0002706425	0.691	285142362632	299513826375	-379332483736	16	21	8	3UTR		0	1	1
hsa-miR-342-3p	NM_022977	ACSL4	4466	4489	1.0	#VALUE!	1	0.0002706425	0.691	548468794737	363818880125	-379332483736	16	21	8	3UTR		0	1	1
hsa-miR-342-3p	NM_001170704	MBNL3	6139	6182	1.0	#VALUE!	1	0.327091	0.588	150831115111	2036322055	-134976292297	16	20	9	3UTR	MIRT547498	1	0	1
hsa-miR-342-3p	NM_133486	MBNL3	6071	6114	1.0	#VALUE!	1	0.327091	0.588	223121608	19680476175	-134976292297	16	20	9	3UTR	MIRT547498	1	0	1
hsa-miR-342-3p	NM_018388	MBNL3	6102	6145	1.0	#VALUE!	1	0.327091	0.588	207057166667	181744259725	-134976292297	16	20	9	3UTR	MIRT547498	1	0	1
hsa-miR-342-3p	NM_001170703	MBNL3	5872	5915	1.0	#VALUE!	1	0.327091	0.588	187422722222	366386368125	-134976292297	16	20	9	3UTR	MIRT547498	1	0	1
hsa-miR-342-3p	NM_001184749	SLITRK4	4973	4996	1.0	#VALUE!	0	0.3068083	0.603	333329	3340267775	-12764948565	17	23	8	3UTR	MIRT632387	0	1	1
hsa-miR-342-3p	NM_001184749	SLITRK4	4736	4758	1.0	#VALUE!	1	0.0001614063	0.662	220006622222	18611341875	-134976292297	16	22	9	3UTR	MIRT632387	0	1	1
hsa-miR-342-3p	NM_152756	RICTOR	8380	8428	1.0	#VALUE!	1	0.1575457	0.647	508090084167	518405655125	-681899453664	19	25	12	3UTR		0	1	1
hsa-miR-342-3p	NM_001285439	RICTOR	8452	8500	1.0	#VALUE!	1	0.1575457	0.647	508090084167	518405655125	-681899453664	19	25	12	3UTR		0	1	1
hsa-miR-342-3p	NM_001104631	PDE4D	7927	7938	1.0	#VALUE!	1	0.01147928	0.529	131842536	21311297575	-132236214019	10	11	10	3UTR		0	1	1
hsa-miR-342-3p	NM_001197218	PDE4D	7666	7677	1.0	#VALUE!	1	0.01147928	0.529	603438913	460387759125	-132236214019	10	11	10	3UTR		0	1	1
hsa-miR-342-3p	NM_006203	PDE4D	7470	7481	1.0	#VALUE!	1	0.01147928	0.529	620890526	584269247875	-132236214019	10	11	10	3UTR		0	1	1
hsa-miR-342-3p	NM_001197219	PDE4D	7444	7455	1.0	#VALUE!	1	0.01147928	0.529	65365292	536972432375	-132236214019	10	11	10	3UTR		0	1	1
hsa-miR-342-3p	NM_001197223	PDE4D	7278	7289	1.0	#VALUE!	1	0.01147928	0.529	0.40540136	1055653585	-132236214019	10	11	10	3UTR		0	1	1
hsa-miR-342-3p	NM_007223	GPR176	4025	4057	1.0	#VALUE!	1	0.01077242	0.485	#VALUE!	#VALUE!	-495700071937	20	32	10	3UTR		0	1	1
hsa-miR-342-3p	NM_001271854	GPR176	4022	4054	1.0	#VALUE!	1	0.01077242	0.485	#VALUE!	#VALUE!	-495700071937	20	32	10	3UTR		0	1	1
hsa-miR-342-3p	NM_001284307	ZNF106	5921	5957	1.0	#VALUE!	0	0.004799596	0.618	1681554625	15828696555	-657398276765	17	21	8	3UTR		0	1	1
hsa-miR-342-3p	NM_022473	ZNF106	8365	8385	1.0	#VALUE!	0	0.004799596	0.618	3300836875	30696161575	-657398276765	17	20	8	3UTR		0	1	1
hsa-miR-409-3p	NM_001300947	CPSF6	5666	5686	0.961538461538	#VALUE!	0	0.007104955	0.632	109638568667	112612143375	-651454019368	16	20	11	3UTR		0	1	1
hsa-miR-409-3p	NM_007007	CPSF6	5555	5575	0.961538461538	#VALUE!	0	0.007104955	0.632	109638568667	112612143375	-651454019368	16	20	11	3UTR		0	1	1
hsa-miR-409-3p	NM_001286818	KLF5	1576	1606	0.961538461538	#VALUE!	1	0.005536673	0.471	108029066667	145207069	-829455008527	16	23	9	3UTR		0	1	1
hsa-miR-409-3p	XM_005268587	ATF7	2926	2945	1.0	#VALUE!	0	0.07758119	0.529	0.0	0.0	-155665584046	16	19	9	3UTR		0	1	1
hsa-miR-409-3p	NM_006856	ATF7	2974	2993	1.0	#VALUE!	0	0.07758119	0.529	0.442931311111	0.60893382625	-155665584046	16	19	9	3UTR		0	1	1
hsa-miR-409-3p	NM_001193460	MSRB3	1577	1616	1.0	#VALUE!	1	0.02975709	0.618	136165669355	192922452838	-402637391766	19	39	8	3UTR		1	0	1
hsa-miR-409-3p	NM_001031679	MSRB3	1413	1452	1.0	#VALUE!	1	0.02975709	0.618	136165669355	192922452838	-402637391766	19	39	8	3UTR		1	0	1
hsa-miR-409-3p	NM_198080	MSRB3	1286	1325	1.0	#VALUE!	1	0.02975709	0.618	136165669355	192922452838	-402637391766	19	39	8	3UTR		1	0	1
hsa-miR-409-3p	NM_001193461	MSRB3	1275	1314	1.0	#VALUE!	1	0.02975709	0.618	136165669355	192922452838	-402637391766	19	39	8	3UTR		1	0	1
hsa-miR-409-3p	NM_015315	LARP1	4886	4906	1.0	#VALUE!	1	0.000117136	0.515	0.172397070909	#VALUE!	-678233927745	16	20	11	3UTR		1	0	1
hsa-miR-409-3p	NM_145648	SLC15A4	1838	1859	1.0	#VALUE!	0	0.000203319	0.574	417333714286	29897229075	-920547381201	17	21	11	3UTR		0	1	1
hsa-miR-409-3p	NM_014682	ST18	3976	3988	1.0	#VALUE!	0	1.89087	0.485	604530863636	30840775575	-748303883423	11	12	11	3UTR		0	1	1
hsa-miR-409-3p	NM_001198534	OXR1	1255	1270	1.0	#VALUE!	0	0.03265866	0.618	0.0668449	0.5757619525	-162122836529	13	15	11	3UTR		0	1	1
hsa-miR-409-3p	NM_001198535	OXR1	1174	1189	1.0	#VALUE!	0	0.03265866	0.618	0.0668449	0.5757619525	-162122836529	13	15	11	3UTR		0	1	1
hsa-miR-409-3p	NM_198196	CD96	2767	2788	1.0	#VALUE!	0	0.1252624	0.691	0.0688935545455	0.10621835625	-11449500686	17	21	6	3UTR		1	0	1
hsa-miR-409-3p	NM_005816	CD96	2719	2740	1.0	#VALUE!	0	0.1252624	0.691	0.0688935545455	0.10621835625	-11449500686	17	21	6	3UTR		1	0	1
hsa-miR-409-3p	NM_014779	TSC22D2	3585	3618	1.0	#VALUE!	1	0.001448371	0.559	0.911550390625	167038969625	-39375744462	21	33	9	3UTR		0	1	1
hsa-miR-409-3p	NM_001300936	SRSF10	2561	2607	1.0	#VALUE!	1	0.01541762	0.735	0.97188315	0.91192387625	-714012814695	19	46	8	3UTR		1	0	1
hsa-miR-409-3p	NM_001191006	SRSF10	2564	2610	1.0	#VALUE!	1	0.01541762	0.735	0.958151721429	0.80299001125	-714012814695	19	46	8	3UTR		1	0	1
hsa-miR-409-3p	NM_001412	EIF1AX	1970	1988	1.0	#VALUE!	0	0.001256661	0.647	0.6709792	0.26523368	-928323165034	14	18	8	3UTR		0	1	1
hsa-miR-409-3p	NM_138270	ATRX	8602	8643	1.0	#VALUE!	0	0.002077458	0.632	235340868333	15655093	-727063564855	16	20	7	3UTR		0	1	1
hsa-miR-409-3p	NM_000489	ATRX	8716	8757	1.0	#VALUE!	0	0.002077458	0.632	135180528333	21159595825	-727063564855	16	20	7	3UTR		0	1	1
hsa-miR-409-3p	NM_000151	G6PC	3850	3870	1.0	#VALUE!	0	0.008987727	0.544	#VALUE!	0.079615411	-151575299472	15	20	6	3UTR		0	1	1
hsa-miR-409-3p	NM_001270397	G6PC	3773	3793	1.0	#VALUE!	0	0.008987727	0.544	#VALUE!	0.079615411	-151575299472	15	20	6	3UTR		0	1	1
hsa-miR-409-3p	NM_001272044	RPS6KB1	2557	2577	1.0	#VALUE!	0	0.0005139492	0.529	1945101	2184320485	-12371336944	16	20	10	3UTR		0	1	1
hsa-miR-409-3p	NM_003161	RPS6KB1	2428	2448	1.0	#VALUE!	0	0.0005139492	0.529	1945101	2184320485	-12371336944	16	20	10	3UTR		0	1	1
hsa-miR-409-3p	NM_001272042	RPS6KB1	2359	2379	1.0	#VALUE!	0	0.0005139492	0.529	1945101	2184320485	-12371336944	16	20	10	3UTR		0	1	1
hsa-miR-409-3p	NM_001039111	TRIM71	6627	6649	1.0	#VALUE!	1	0.007989225	0.485	0.230054833333	0.53528517925	-75174268361	18	22	9	3UTR		1	0	1
hsa-miR-409-3p	NM_014548	TMOD2	6832	6851	1.0	#VALUE!	0	0.07843027	0.485	0.461546625	0.00604925	-177478525133	15	19	6	3UTR		0	1	1
hsa-miR-409-3p	NM_001142885	TMOD2	6724	6743	1.0	#VALUE!	0	0.07843027	0.485	0.461546625	0.00604925	-177478525133	15	19	6	3UTR		0	1	1
hsa-miR-409-3p	NM_003099	SNX1	5498	5512	1.0	#VALUE!	0	2.81822	0.515	#VALUE!	#VALUE!	-180787435801	13	14	13	3UTR		0	1	1
hsa-miR-409-3p	NM_001242933	SNX1	5024	5038	1.0	#VALUE!	0	2.81822	0.515	#VALUE!	#VALUE!	-180787435801	13	14	13	3UTR		0	1	1
hsa-miR-409-3p	NM_148955	SNX1	5303	5317	1.0	#VALUE!	0	2.81822	0.515	#VALUE!	#VALUE!	-180787435801	13	14	13	3UTR		0	1	1
hsa-miR-409-3p	XM_017022364	PAQR5	1921	1977	1.0	#VALUE!	1	0.0002155865	0.456	0.0	0.0	-614857955508	17	21	11	3UTR		1	0	1
hsa-miR-409-3p	NM_004839	HOMER2	1644	1670	1.0	#VALUE!	1	0.01575631	0.471	654699066667	53978469625	-75174268361	18	26	8	3UTR		0	1	1
hsa-miR-409-3p	NM_199330	HOMER2	1677	1703	1.0	#VALUE!	1	0.01575631	0.471	654699066667	53978469625	-75174268361	18	26	8	3UTR		0	1	1
hsa-miR-409-3p	NM_016622	MRPL35	1936	1952	1.0	#VALUE!	0	0.002432498	0.515	0.185296931	#VALUE!	-828966070132	14	16	10	3UTR		1	0	1
hsa-miR-409-3p	NM_016622	MRPL35	1434	1456	1.0	#VALUE!	0	1.29531	0.515	0.31627563	#VALUE!	-986134350328	17	22	8	3UTR		1	0	1
hsa-miR-409-3p	NM_171999	SALL3	4223	4244	1.0	#VALUE!	1	0.006179459	0.559	0.464634822222	153160429375	-886169530746	19	21	11	3UTR		1	0	1
hsa-miR-409-3p	NM_003972	BTAF1	6639	6656	1.0	#VALUE!	0	0.004415594	0.618	13459924375	125093578938	-651454019368	15	17	12	3UTR		1	0	1
hsa-miR-409-3p	NM_001105251	ZFYVE16	10294	10310	1.0	#VALUE!	1	0.097633	0.662	0.108787436364	0.14042063125	-75174268361	14	16	11	3UTR		0	1	1
hsa-miR-409-3p	NM_001284236	ZFYVE16	10220	10236	1.0	#VALUE!	1	0.097633	0.662	0.108787436364	0.14042063125	-75174268361	14	16	11	3UTR		0	1	1
hsa-miR-409-3p	NM_014733	ZFYVE16	10166	10182	1.0	#VALUE!	1	0.097633	0.662	0.108787436364	0.14042063125	-75174268361	14	16	11	3UTR		0	1	1
hsa-miR-409-3p	NM_020240	CDC42SE2	1849	1882	1.0	#VALUE!	1	0.02351083	0.544	13133665625	0.794385855	-510125032822	20	33	9	3UTR		0	1	1
hsa-miR-409-3p	NM_001038702	CDC42SE2	1680	1713	1.0	#VALUE!	1	0.02351083	0.544	13133665625	0.794385855	-510125032822	20	33	9	3UTR		0	1	1
hsa-miR-409-3p	NM_152686	DNAJC18	1804	1818	1.0	#VALUE!	1	0.02738317	0.5	0.131914884615	0.110724635	-519004979968	13	14	13	3UTR		0	1	1
hsa-miR-409-3p	NM_001077484	SLC38A1	3854	3875	1.0	#VALUE!	0	0.003228731	0.632	0.153074793333	#VALUE!	-583853320739	17	21	14	3UTR		1	0	1
hsa-miR-409-3p	NM_001278388	SLC38A1	4078	4099	1.0	#VALUE!	0	0.003228731	0.632	0.228807133333	0.0086134675	-583853320739	17	21	14	3UTR		1	0	1
hsa-miR-409-3p	NM_030674	SLC38A1	4193	4214	1.0	#VALUE!	0	0.003228731	0.632	#VALUE!	0.0175401325	-583853320739	17	21	14	3UTR		1	0	1
hsa-miR-409-3p	NM_003281	TNNI1	3305	3331	1.0	#VALUE!	0	0.0001132383	0.426	0.0290023416667	0.32794838125	-572816300081	18	26	12	3UTR		1	0	1
hsa-miR-409-3p	NM_007249	KLF12	8510	8531	1.0	#VALUE!	1	0.01168342	0.603	233174928571	24499585125	-156901819275	14	21	7	3UTR		1	0	1
hsa-miR-409-3p	NM_018137	PRMT6	1599	1623	1.0	#VALUE!	0	0.04991785	0.574	#VALUE!	0.04721253875	-113706700997	18	24	11	3UTR		1	0	1
hsa-miR-409-3p	NM_031936	GPR61	2700	2749	1.0	#VALUE!	0	0.003259532	0.515	0.81388768	0.48517637575	-841549895487	14	18	10	3UTR		1	0	1
hsa-miR-409-3p	NM_153372	C1QTNF1	1518	1538	1.0	#VALUE!	0	1.28061	0.471	#VALUE!	#VALUE!	-979667376341	15	20	10	3UTR		1	0	1
hsa-miR-409-3p	NM_030968	C1QTNF1	1788	1808	1.0	#VALUE!	0	1.28061	0.471	#VALUE!	#VALUE!	-979667376341	15	20	10	3UTR		1	0	1
hsa-miR-409-3p	NM_198594	C1QTNF1	1619	1639	1.0	#VALUE!	0	1.28061	0.471	#VALUE!	#VALUE!	-979667376341	15	20	10	3UTR		1	0	1
hsa-miR-409-3p	NM_198593	C1QTNF1	1598	1618	1.0	#VALUE!	0	1.28061	0.471	#VALUE!	#VALUE!	-979667376341	15	20	10	3UTR		1	0	1
hsa-miR-409-3p	NM_001256267	MYPN	4717	4736	1.0	#VALUE!	0	0.002003397	0.603	104531408125	0.44599913125	-673373633455	16	19	8	3UTR		1	0	1
hsa-miR-409-3p	NM_001256268	MYPN	5126	5145	1.0	#VALUE!	0	0.002003397	0.603	104531408125	0.44599913125	-673373633455	16	19	8	3UTR		1	0	1
hsa-miR-409-3p	NM_032578	MYPN	4822	4841	1.0	#VALUE!	0	0.002003397	0.603	104531408125	0.44599913125	-673373633455	16	19	8	3UTR		1	0	1
hsa-miR-409-3p	NM_001040402	DCUN1D4	3535	3557	1.0	#VALUE!	1	0.02395427	0.676	0.0114960666667	0.21507292875	-982598372194	17	22	9	3UTR		0	1	1
hsa-miR-409-3p	NM_015115	DCUN1D4	3430	3452	1.0	#VALUE!	1	0.02395427	0.676	0.0114960666667	0.21507292875	-982598372194	17	22	9	3UTR		0	1	1
hsa-miR-409-3p	NM_001287755	DCUN1D4	3431	3453	1.0	#VALUE!	1	0.02395427	0.676	0.0114960666667	0.21507292875	-982598372194	17	22	9	3UTR		0	1	1
hsa-miR-409-3p	NM_000855	GUCY1A2	6561	6582	1.0	#VALUE!	0	68.1519	0.456	0.5254963525	0.159153547875	-811766930252	17	21	10	3UTR		0	1	1
hsa-miR-409-3p	NM_001256424	GUCY1A2	6654	6675	1.0	#VALUE!	0	68.1519	0.456	#VALUE!	0.005140257875	-811766930252	17	21	10	3UTR		0	1	1
hsa-miR-409-3p	NM_207430	C11orf88	659	687	1.0	#VALUE!	1	0.01454069	0.676	#VALUE!	0.37049442375	-503583130569	14	16	14	3UTR		1	0	1
hsa-miR-409-3p	NM_001100388	C11orf88	578	606	1.0	#VALUE!	1	0.01454069	0.676	#VALUE!	0.37049442375	-503583130569	14	16	14	3UTR		1	0	1
hsa-miR-409-3p	NM_001282459	C2	1328	1343	1.0	#VALUE!	0	3.42997	0.456	0.28293991	#VALUE!	-833987875175	14	15	14	3UTR		0	1	1
hsa-miR-409-3p	NM_001037293	PALM2	8900	8937	1.0	#VALUE!	0	0.0005500123	0.588	34114835	1975203225	-782643663868	20	37	8	3UTR		1	0	1
hsa-miR-409-3p	NM_053016	PALM2	9114	9151	1.0	#VALUE!	0	0.0005500123	0.588	34114835	1975203225	-782643663868	20	37	8	3UTR		1	0	1
hsa-miR-409-3p	NM_001244896	PTBP3	3729	3742	1.0	#VALUE!	0	0.001051232	0.618	0.860367833333	0.94621064	-674758927398	12	13	12	3UTR		0	1	1
hsa-miR-409-3p	NM_173690	SCAI	3791	3811	1.0	#VALUE!	0	0.0002927124	0.471	0.15122536	0.3655873425	-860321936869	17	20	10	3UTR		1	0	1
hsa-miR-409-3p	XM_005246622	NR4A2	2879	2895	1.0	#VALUE!	1	0.001754623	0.603	0.0	0.0	-646951965308	13	16	8	3UTR		1	0	1
hsa-miR-409-3p	NM_001165964	SCN1A	7000	7019	1.0	#VALUE!	0	0.0777235	0.588	349348890909	351855232375	-748303883423	17	19	11	3UTR		1	0	1
hsa-miR-409-3p	NM_001040284	PAPD5	7893	7914	1.0	#VALUE!	0	2.35556	0.588	11300306	0.98554143	-954656246864	17	21	12	3UTR		1	0	1
hsa-miR-409-3p	NM_016571	LGSN	3553	3576	1.0	#VALUE!	0	0.003496456	0.441	0.262220311765	#VALUE!	-136138434124	16	23	10	3UTR		1	0	1
hsa-miR-409-3p	NM_001033564	FAM229B	2566	2584	1.0	#VALUE!	1	0.03903069	0.618	0.292890727273	0.17398424875	-857350836846	16	18	11	3UTR		1	0	1
hsa-miR-409-3p	NM_003309	TSPYL1	2387	2407	1.0	#VALUE!	0	0.004388792	0.5	0.191352463636	0.04691361	-136138434124	15	20	6	3UTR		0	1	1
hsa-miR-409-3p	XM_005267161	L3MBTL3	2915	2934	1.0	#VALUE!	0	0.004712554	0.632	0.0	0.0	-115012569171	15	19	11	3UTR		1	0	1
hsa-miR-409-3p	NM_004430	EGR3	3462	3482	1.0	#VALUE!	0	0.01315755	0.515	246079583333	3568557025	-101176138614	15	20	6	3UTR		1	0	1
hsa-miR-409-3p	NM_024947	PHC3	3712	3733	1.0	#VALUE!	1	0.0001578033	0.5	0.537285666667	0.41016751	-685114839307	18	21	9	3UTR		1	0	1
hsa-miR-409-3p	XM_005247816	FXR1	2401	2447	1.0	#VALUE!	0	0.0005122016	0.529	0.0	0.0	-674758927398	16	19	12	3UTR		1	0	1
hsa-miR-409-3p	XM_017007301	FXR1	2657	2703	1.0	#VALUE!	0	0.0005122016	0.529	0.0	0.0	-674758927398	16	19	12	3UTR		1	0	1
hsa-miR-409-3p	NM_001025266	C3orf70	1591	1611	1.0	#VALUE!	1	0.04213081	0.515	#VALUE!	#VALUE!	-576291300428	17	20	10	3UTR		0	1	1
hsa-miR-409-3p	NM_001146267	GPR85	1677	1696	1.0	#VALUE!	1	0.000253116	0.618	167660896923	148290678	-576291300428	13	15	13	3UTR		1	0	1
hsa-miR-409-3p	NM_001145414	CHM	670	690	1.0	#VALUE!	1	0.02433225	0.574	0.271830875	0.111404025	-522701318475	16	20	14	3UTR		0	1	1
hsa-miR-409-3p	NM_001145414	CHM	618	637	1.0	#VALUE!	0	57.4896	0.456	0.309779428571	0.0869232875	-920755830034	15	19	7	3UTR		0	1	1
hsa-miR-409-3p	XM_017007971	GAB1	4825	4846	1.0	#VALUE!	0	0.004059662	0.588	0.0	0.0	-805661162101	18	21	12	3UTR	MIRT735159	1	0	1
hsa-miR-409-3p	XM_011531975	NR3C2	5255	5279	1.0	#VALUE!	1	0.005498607	0.559	0.0	0.0	-661809931277	18	24	9	3UTR		1	0	1
hsa-miR-409-3p	XM_017021353	SERPINA10	4189	4211	1.0	#VALUE!	0	46.0427	0.588	0.0	0.0	-106335773685	17	22	9	3UTR		0	1	1
hsa-miR-409-3p	NM_017925	DENND4C	6270	6288	1.0	#VALUE!	0	0.0001266734	0.412	0.223444666667	0.177966523	-100445365347	14	18	9	3UTR		0	1	1
hsa-miR-484	NM_018996	TNRC6C	6031	6080	0.961538461538	#VALUE!	1	0.03824267	0.471	174226989167	352783125125	-379332483736	18	38	8	3UTR		0	1	1
hsa-miR-484	NM_001142640	TNRC6C	6139	6188	0.961538461538	#VALUE!	1	0.03824267	0.471	174226989167	352783125125	-379332483736	18	38	8	3UTR		0	1	1
hsa-miR-484	NM_006378	SEMA4D	3422	3447	0.961538461538	#VALUE!	0	5.12153	0.382	474438878947	21971055	-674758927398	16	25	7	3UTR	MIRT042320	0	1	1
hsa-miR-484	NM_138435	FAM83F	2048	2072	0.974358974359	#VALUE!	1	4.81205	0.662	0.0	0.0	-101091522312	18	24	10	3UTR		0	1	1
hsa-miR-484	NM_001322950	FRMD5	4123	4155	0.974358974359	#VALUE!	1	70.0762	0.515	450340118519	5241238405	-39375744462	21	32	9	3UTR		0	1	1
hsa-miR-484	NM_032892	FRMD5	4302	4334	0.974358974359	#VALUE!	1	70.0762	0.515	450340118519	5241238405	-39375744462	21	32	9	3UTR		0	1	1
hsa-miR-484	NM_001286490	FRMD5	4058	4090	0.974358974359	#VALUE!	1	70.0762	0.515	439370505185	47724771875	-39375744462	21	32	9	3UTR		0	1	1
hsa-miR-484	XM_017019778	RBMS2	3500	3522	1.0	#VALUE!	1	0.002030743	0.5	0.0	0.0	-701854427736	17	22	8	3UTR	MIRT042145	0	1	1
hsa-miR-484	NM_014770	AGAP2	3257	3282	1.0	#VALUE!	1	69.1677	0.412	3344788875	2548575155	-834076741404	19	25	8	3UTR		0	1	1
hsa-miR-484	NM_014770	AGAP2	3378	3401	1.0	#VALUE!	0	0.0003842479	0.338	2525362	23243410625	-958352585371	18	23	10	3UTR		0	1	1
hsa-miR-484	NM_014770	AGAP2	3848	3870	1.0	#VALUE!	0	0.1394825	0.382	1121499	20122521625	-119130472219	16	22	9	3UTR		0	1	1
hsa-miR-484	NM_003913	PRPF4B	7298	7318	1.0	#VALUE!	0	56.4303	0.618	257688371429	11720726125	-835071838282	15	20	7	3UTR		0	1	1
hsa-miR-484	XM_006719294	MLXIP	3189	3215	1.0	#VALUE!	1	20.7035	0.368	0.0	0.0	-402637391766	18	26	8	3UTR		0	1	1
hsa-miR-484	XM_006719294	MLXIP	2391	2416	1.0	#VALUE!	1	6.5262	0.353	0.0	0.0	-48497144956	19	25	7	3UTR		0	1	1
hsa-miR-484	NM_001257181	SLC20A2	3198	3226	1.0	#VALUE!	1	9.83033	0.485	58186688	545967240375	-495700071937	20	28	8	3UTR		0	1	1
hsa-miR-484	NM_001257180	SLC20A2	3567	3595	1.0	#VALUE!	1	9.83033	0.485	127431285185	2188279705	-495700071937	20	28	8	3UTR		0	1	1
hsa-miR-484	NM_001277813	YTHDF3	4545	4584	1.0	#VALUE!	1	0.0008736616	0.5	10569479875	0.8543194088	-697192013303	18	29	8	3UTR		0	1	1
hsa-miR-484	NM_001277815	YTHDF3	4430	4469	1.0	#VALUE!	1	0.0008736616	0.5	10569479875	0.8543194088	-697192013303	18	29	8	3UTR		0	1	1
hsa-miR-484	NM_152758	YTHDF3	4399	4438	1.0	#VALUE!	1	0.0008736616	0.5	10569479875	0.8543194088	-697192013303	18	29	8	3UTR		0	1	1
hsa-miR-484	NM_001277816	YTHDF3	4313	4352	1.0	#VALUE!	1	0.0008736616	0.5	10569479875	0.8543194088	-697192013303	18	29	8	3UTR		0	1	1
hsa-miR-484	NM_001277818	YTHDF3	4183	4198	1.0	#VALUE!	1	0.0008736616	0.5	129239905	0.95991488065	-720496921333	12	15	8	3UTR		0	1	1
hsa-miR-484	NM_001277814	YTHDF3	4323	4338	1.0	#VALUE!	1	0.0008736616	0.5	129239905	0.95991488065	-720496921333	12	15	8	3UTR		0	1	1
hsa-miR-484	NM_001317747	TRAT1	928	983	1.0	#VALUE!	1	0.006444533	0.721	0.322330136364	0.11912119375	-103988469265	11	13	11	3UTR	MIRT695489	0	1	1
hsa-miR-484	NM_001185106	PLCXD2	1751	1768	1.0	#VALUE!	1	31.6228	0.441	#VALUE!	#VALUE!	-646951965308	13	17	8	3UTR		0	1	1
hsa-miR-484	NM_153268	PLCXD2	1666	1683	1.0	#VALUE!	1	31.6228	0.441	#VALUE!	#VALUE!	-646951965308	13	17	8	3UTR		0	1	1
hsa-miR-484	NM_001014764	EMC6	682	725	1.0	#VALUE!	0	0.0002203498	0.574	0.256322381818	263424298375	-810682967145	17	20	13	3UTR	MIRT042337	0	1	1
hsa-miR-484	NM_001030006	AP2B1	5691	5722	1.0	#VALUE!	1	25.4216	0.5	0.922991486667	149752386708	-39375744462	21	31	8	3UTR		0	1	1
hsa-miR-484	NM_001030006	AP2B1	5617	5637	1.0	#VALUE!	0	0.0002614953	0.485	#VALUE!	0.79977379125	-136508067975	16	20	12	3UTR		0	1	1
hsa-miR-484	NM_001282	AP2B1	5649	5680	1.0	#VALUE!	1	25.4216	0.5	0.922991486667	149752386708	-39375744462	21	31	8	3UTR		0	1	1
hsa-miR-484	NM_001282	AP2B1	5575	5595	1.0	#VALUE!	0	0.0002614953	0.485	#VALUE!	0.79977379125	-136508067975	16	20	12	3UTR		0	1	1
hsa-miR-484	NM_015094	HIC2	5360	5384	1.0	#VALUE!	1	1.62519	0.382	192054863158	179627740475	-39375744462	19	24	11	3UTR	MIRT042187	0	1	1
hsa-miR-484	NM_015094	HIC2	2755	2770	1.0	#VALUE!	1	0.0753748	0.412	152988757143	0.494802675	-490607308676	14	15	14	3UTR	MIRT042187	0	1	1
hsa-miR-484	XM_011530010	HIC2	5545	5569	1.0	#VALUE!	1	1.62519	0.382	0.0	0.0	-39375744462	19	24	11	3UTR	MIRT042187	0	1	1
hsa-miR-484	XM_011530010	HIC2	2940	2955	1.0	#VALUE!	1	0.0753748	0.412	0.0	0.0	-490607308676	14	15	14	3UTR	MIRT042187	0	1	1
hsa-miR-484	NM_001324309	KLHL21	2897	2926	1.0	#VALUE!	1	0.003267887	0.426	354121169412	3198398525	-800485538994	18	29	9	3UTR		0	1	1
hsa-miR-484	NM_022778	CEP85	2549	2594	1.0	#VALUE!	1	13.3142	0.397	120778788889	0.31794630025	-609222096393	16	18	16	3UTR		0	1	1
hsa-miR-484	NM_001319944	CEP85	2546	2591	1.0	#VALUE!	1	13.3142	0.397	120778788889	0.31794630025	-609222096393	16	18	16	3UTR		0	1	1
hsa-miR-484	NM_001281517	CEP85	2396	2441	1.0	#VALUE!	1	13.3142	0.397	120778788889	0.31794630025	-609222096393	16	18	16	3UTR		0	1	1
hsa-miR-484	NM_002419	MAP3K11	3286	3307	1.0	#VALUE!	1	0.0003517307	0.412	1722	0.897018975	-135529293616	16	21	9	3UTR		0	1	1
hsa-miR-484	XM_017024551	SOCS7	4820	4841	1.0	#VALUE!	0	0.0001005099	0.382	0.0	0.0	-651454019368	16	21	10	3UTR		0	1	1
hsa-miR-484	XM_017024350	EZH1	4388	4433	1.0	#VALUE!	1	0.956773	0.485	0.0	0.0	-417062352651	17	24	8	3UTR		0	1	1
hsa-miR-484	NM_054022	GOSR2	1562	1580	1.0	#VALUE!	0	0.228969	0.441	0.0868794142857	0.25169526775	-933931466909	15	18	12	3UTR		0	1	1
hsa-miR-484	XM_017025389	GOSR2	2565	2588	1.0	#VALUE!	0	43.3173	0.471	0.0	0.0	-120073140335	13	17	8	3UTR		0	1	1
hsa-miR-484	NM_000334	SCN4A	5771	5815	1.0	#VALUE!	1	0.0002508118	0.426	524749819444	47262319225	-39375744462	20	38	11	3UTR		0	1	1
hsa-miR-484	NM_001297576	PEA15	1102	1148	1.0	#VALUE!	1	0.002669752	0.368	126446794118	148836269137	-495700071937	17	19	17	3UTR		0	1	1
hsa-miR-484	NM_003768	PEA15	795	841	1.0	#VALUE!	1	0.002669752	0.368	126446794118	148836269137	-495700071937	17	19	17	3UTR		0	1	1
hsa-miR-484	NM_001297578	PEA15	729	775	1.0	#VALUE!	1	0.002669752	0.368	126446794118	148836269137	-495700071937	17	19	17	3UTR		0	1	1
hsa-miR-484	NM_030916	NECTIN4	1985	2013	1.0	#VALUE!	1	0.0252434	0.441	13076198	24757786375	-830380402897	19	28	10	3UTR		0	1	1
hsa-miR-484	NM_001286490	FRMD5	2211	2265	1.0	#VALUE!	0	0.05148594	0.721	0.0221958630435	0.657268155	-549511392051	20	54	8	3UTR		0	1	1
hsa-miR-484	XM_005254730	FRMD5	3311	3343	1.0	#VALUE!	1	70.0762	0.515	0.0	0.0	-39375744462	21	32	9	3UTR		0	1	1
hsa-miR-484	NM_030805	LMAN2L	1132	1152	1.0	#VALUE!	0	0.391808	0.441	0.10873856	0.72299040125	-633810089859	16	20	10	3UTR		0	1	1
hsa-miR-484	NM_001142292	LMAN2L	1165	1185	1.0	#VALUE!	0	0.391808	0.441	0.227723	0.30264536275	-633810089859	16	20	10	3UTR		0	1	1
hsa-miR-484	NM_002410	MGAT5	2776	2794	1.0	#VALUE!	0	0.001039021	0.441	10384731	0.8334477825	-134408473178	14	18	10	3UTR	MIRT786871	0	1	1
hsa-miR-484	NM_001145402	FAM71E2	3112	3130	1.0	#VALUE!	0	0.0009314128	0.309	#VALUE!	#VALUE!	-106029521269	15	18	11	3UTR		0	1	1
hsa-miR-484	NM_001040007	RSPO4	972	991	1.0	#VALUE!	1	3.30176	0.471	#VALUE!	0.0173285125	-379332483736	15	19	8	3UTR		0	1	1
hsa-miR-484	NM_001282533	LZTS3	2911	2935	1.0	#VALUE!	0	0.001274173	0.368	213158022222	235321266375	-805661162101	19	24	10	3UTR		0	1	1
hsa-miR-484	XM_005260892	LZTS3	3049	3073	1.0	#VALUE!	0	0.001274173	0.368	0.0	0.0	-805661162101	19	24	10	3UTR		0	1	1
hsa-miR-484	NM_001290294	SORBS1	5994	6018	1.0	#VALUE!	1	0.006579373	0.5	10154000625	144244372875	-61995071877	15	17	15	3UTR		0	1	1
hsa-miR-484	NM_001290297	SORBS1	4442	4466	1.0	#VALUE!	1	0.006579373	0.5	267067625	238919978287	-61995071877	15	17	15	3UTR		0	1	1
hsa-miR-484	NM_001034955	SORBS1	5462	5486	1.0	#VALUE!	1	0.006579373	0.5	382649	28848096875	-61995071877	15	17	15	3UTR		0	1	1
hsa-miR-484	NM_031484	MARVELD1	1612	1632	1.0	#VALUE!	1	1.7463	0.456	0.0433706666667	#VALUE!	-48497144956	15	20	7	3UTR		0	1	1
hsa-miR-484	NM_005063	SCD	4474	4510	1.0	#VALUE!	1	0.0001396783	0.544	0.7192149	0.8682712	-830380402897	18	36	8	3UTR	MIRT041961	0	1	1
hsa-miR-484	XM_017018688	RAPGEF3	3126	3158	1.0	#VALUE!	0	0.510697	0.456	0.0	0.0	-881343632025	15	18	10	3UTR		0	1	1
hsa-miR-484	NM_152487	TMEM56	1404	1424	1.0	#VALUE!	0	0.0005374411	0.397	0.174078825	0.045245655	-17074859493	16	20	13	3UTR		0	1	1
hsa-miR-484	NM_006699	MAN1A2	8006	8037	1.0	#VALUE!	1	0.0002463491	0.559	0.6409378625	0.1246579525	-840585589311	14	16	14	3UTR		0	1	1
hsa-miR-484	NM_001256438	CABLES1	3545	3571	1.0	#VALUE!	1	9.52848	0.368	0.217926168	#VALUE!	-379332483736	20	26	9	3UTR	MIRT041951	0	1	1
hsa-miR-484	NM_001100619	CABLES1	4283	4309	1.0	#VALUE!	1	9.52848	0.368	0.217926168	#VALUE!	-379332483736	20	26	9	3UTR	MIRT041951	0	1	1
hsa-miR-484	NM_138375	CABLES1	3566	3592	1.0	#VALUE!	1	9.52848	0.368	0.217926168	#VALUE!	-379332483736	20	26	9	3UTR	MIRT041951	0	1	1
hsa-miR-484	XM_017010784	GRM1	4185	4202	1.0	#VALUE!	1	14.9924	0.338	0.0	0.0	-100806713214	15	17	9	3UTR		0	1	1
[truncated: 511 more rows]
