# Supplementary material for: Comparison of microRNA Expression Profile in Chronic Myeloid Leukemia Patients Newly Diagnosed and Treated by Allogeneic Hematopoietic Stem Cell Transplantation
Source: Front Oncol. 2020 Sep 4;10:1544. doi: 10.3389/fonc.2020.01544 (PMC7500210; doi:10.3389/fonc.2020.01544)
Supplement: Supplementary file 8 [file Data_Sheet_3.ZIP › 4v_Table_raw_data.xls]

## Sheet: Metadata Template
# Use this template for large-scale, high-throughput RT-PCR submissions.
# In addition to this 'Metadata Template' worksheet, there are related 'Matrix non-normalized', 'Matrix normalized', and 'Fold Change' worksheets. Click tabs below.
# Most fields in this template must be completed. Incomplete submissions will be returned.
# For 'Example' worksheets, click tabs below.
# Field names (in blue on this page) should not be edited. Hover over cells containing field names to view field content guidelines or,
# CLICK HERE for Field Content Guidelines Web page.
SERIES
# This section describes the overall experiment.
title	Comparison of microRNA Expression Profile in Patients Newly Diagnosed with Chronic Myeloid Leukemia and Treated by Allogeneic Hematopoietic Stem Cell Transplantation
summary	Expression profile of 14 newly diagnosed patients with Chronic Myeloid Leukemia and 14 Philadelphia chromossome negative patients after allo haematopoietc stem cell transplantation. We tested 754 microRNAs by reverse transcription quantitative polymerase chain reaction (RT-qPCR) array for each patient.
overall design	Expression profile of 14 newly diagnosed patients with Chronic Myeloid Leukemia and 14 Philadelphia chromossome negative patients after allo haematopoietc stem cell tranplantation
contributor	Martins, Juliana Ravelli Baldassarre
contributor	de Moraes, Leonardo Nazario
contributor	Dadalto, Juliana
contributor	Carvalho, Robson Francisco
contributor	Capannacci, Juliana
contributor	Nogueira, Regina Célia
contributor	Hokama, Newton Key
contributor	Hokama, Paula de Oliveira Montandon
SAMPLES
# The Sample names in the first column are arbitrary but they must match the column headers of the Matrix table (see next worksheet).
Sample name	title	description	source name	organism	characteristics: Tag	molecule	label	platform
SAMPLE 1	Newly diagnosed	control	peripheral blood sample	Homo sapiens	Newly diagnosed	total RNA
SAMPLE 2	Newly diagnosed	control	peripheral blood sample	Homo sapiens	Newly diagnosed	total RNA
SAMPLE 3	Newly diagnosed	control	peripheral blood sample	Homo sapiens	Newly diagnosed	total RNA
SAMPLE 4	Newly diagnosed	control	peripheral blood sample	Homo sapiens	Newly diagnosed	total RNA
SAMPLE 5	Newly diagnosed	control	peripheral blood sample	Homo sapiens	Newly diagnosed	total RNA
SAMPLE 6	Newly diagnosed	control	peripheral blood sample	Homo sapiens	Newly diagnosed	total RNA
SAMPLE 7	Newly diagnosed	control	peripheral blood sample	Homo sapiens	Newly diagnosed	total RNA
SAMPLE 8	Newly diagnosed	control	peripheral blood sample	Homo sapiens	Newly diagnosed	total RNA
SAMPLE 9	Newly diagnosed	control	peripheral blood sample	Homo sapiens	Newly diagnosed	total RNA
SAMPLE 10	Newly diagnosed	control	peripheral blood sample	Homo sapiens	Newly diagnosed	total RNA
SAMPLE 11	Newly diagnosed	control	peripheral blood sample	Homo sapiens	Newly diagnosed	total RNA
SAMPLE 12	Newly diagnosed	control	peripheral blood sample	Homo sapiens	Newly diagnosed	total RNA
SAMPLE 13	Newly diagnosed	control	peripheral blood sample	Homo sapiens	Newly diagnosed	total RNA
SAMPLE 14	Newly diagnosed	control	peripheral blood sample	Homo sapiens	Newly diagnosed	total RNA
SAMPLE 15	Philadelphia negative	tested	peripheral blood sample	Homo sapiens	Philadelphia negative	total RNA
SAMPLE 16	Philadelphia negative	tested	peripheral blood sample	Homo sapiens	Philadelphia negative	total RNA
SAMPLE 17	Philadelphia negative	tested	peripheral blood sample	Homo sapiens	Philadelphia negative	total RNA
SAMPLE 18	Philadelphia negative	tested	peripheral blood sample	Homo sapiens	Philadelphia negative	total RNA
SAMPLE 19	Philadelphia negative	tested	peripheral blood sample	Homo sapiens	Philadelphia negative	total RNA
SAMPLE 20	Philadelphia negative	tested	peripheral blood sample	Homo sapiens	Philadelphia negative	total RNA
SAMPLE 21	Philadelphia negative	tested	peripheral blood sample	Homo sapiens	Philadelphia negative	total RNA
SAMPLE 22	Philadelphia negative	tested	peripheral blood sample	Homo sapiens	Philadelphia negative	total RNA
SAMPLE 23	Philadelphia negative	tested	peripheral blood sample	Homo sapiens	Philadelphia negative	total RNA
SAMPLE 24	Philadelphia negative	tested	peripheral blood sample	Homo sapiens	Philadelphia negative	total RNA
SAMPLE 25	Philadelphia negative	tested	peripheral blood sample	Homo sapiens	Philadelphia negative	total RNA
SAMPLE 26	Philadelphia negative	tested	peripheral blood sample	Homo sapiens	Philadelphia negative	total RNA
SAMPLE 27	Philadelphia negative	tested	peripheral blood sample	Homo sapiens	Philadelphia negative	total RNA
SAMPLE 28	Philadelphia negative	tested	peripheral blood sample	Homo sapiens	Philadelphia negative	total RNA
SAMPLE 29	Healthy donor pool	control	peripheral blood sample	Homo sapiens	Healthy donor pool	total RNA
PROTOCOLS
# This section includes protocols and fields which are common to all Samples.
# Protocols which are applicable to specific Samples or specific channels should be included in additional columns of the SAMPLES section instead.
growth protocol	Human samples were obtained from patients treated with bone marrow tranplantation and from newly diagnosed patients that did not start treatment. Control was constituted by a pool of healthy donors. HUMAN SAMPLES OBTAINED FROM PATIENTS TREATED WITH BONE MARROW TRANSPLANTATION AND FROM NEWLY DIAGNOSTIC PATIENTS THAT DID NOT START TREATMENT. CONTROL WAS CONSTITUTED BY A POOL OF HEALTHY DONORS
treatment protocol	A sample of 5 mL peripheral blood were collected from the patients. For RNA isolation, was used QIAamp RNA Blood Mini Kit (QIAGEN). After purification, a NanoDrop (Thermo Scientific Waltham) was used for quantification, quality and control of RNA. Quantification and sizing were analyzed using RNA 2100 Bioanalyzer (Agilent Technologies)
extract protocol	Total RNA was extracted with QIAamp RNA Blood Mini Kit (QIAGEN)
label protocol	A sample of 5 mL peripheral blood were collected from the patients. For RNA isolation, was used QIAamp RNA Blood Mini Kit (QIAGEN). After purification, a NanoDrop (Thermo Scientific Waltham) was used for quantification, quality and control of RNA. Quantification and sizing were analyzed using RNA 2100 Bioanalyzer (Agilent Technologies)
hyb protocol	n/a
scan protocol	n/a
data processing	Comparative Ct analysis was used for quantification of microRNAs gene expression and differences were evaluated by Student´s t test; p<0,05 was considered to indicate statistical significance; maximun allowed Ct value: 35. Input data for class comparison, permutations and prediction analysis consisted of the raw miR expression CT values normalized to the endogenous Mammalian U6. [delta] CT = CTsa…
value definition	fold change ≤ 0,5 and fold change ≥ 2,0
PLATFORM
# If your panel of PCR assays is already deposited in GEO, please fill in platform column in SAMPLES section and ignore this PLATFORM section.
# If your panel of PCR assays is not in GEO, please complete the fields below and include platform annotation columns in Matrix normalized Template (see example).
title	Patients Newly Diagnosed with Chronic Myeloid Leukemia and Treated by Allogeneic Hematopoietic Stem Cell Transplantation
technology	RT-qPCR array
distribution	virtual
organism	Homo sapiens
manufacturer	ThermoFisher
manufacture protocol	Comprehensive coverage of Sanger miRBase v10 is enable across a two-card set of Taqman® MicroRNA Arrays (Arrays A and B) for a total of 667 unique assays specific to human miRNAs. In addition, each array contains four control assays - three carefully selected candidate endogenous control assays and one negative control assay. Array A focuses on more highly characterized miRNAs, while Array B cont…
catalog number	Cat. 4366597, cat. 4400928, cat. 4440040 and cat. 4400238.
description	The miRNA cDNA was prepared using the TaqMan TM MicroRNA Reverse Transcription Kit, Catalog No. 4366597, combined with Megaplex TM RT Primers, Human Pools A+B Set v2.0, catalog No. 4400928. The qPCR reaction was performed using the mix TaqMan TM Universal Master Mix II, catalog No 4440040 in combination with TaqMan TM Array Human MicroRNA A+B Cards Set v2.0, catalog No. 4400238. The reactions wer…
description
# Platform Column Definitions: describe the contents of each platform column in the Matrix normalized Template
header 1	miRNAs ID patients
header 2	Description

## Sheet: Matrix non-normalized Template
# Matrix non-normalized table for RT-PCR submission.
# The ID_REF column must contain unique identifiers.
# SAMPLE columns should report non-normalized data (e.g., raw Ct_Target).
# SAMPLE column header names must match Sample name column in SAMPLES section of Metadata sheet.
ID_REF	SAMPLE 1	SAMPLE 2	SAMPLE 3	SAMPLE 4	SAMPLE 5	SAMPLE 6	SAMPLE 7	SAMPLE 8	SAMPLE 9	SAMPLE 10	SAMPLE 11	SAMPLE 12	SAMPLE 13	SAMPLE 14	SAMPLE 15	SAMPLE 16	SAMPLE 17	SAMPLE 18	SAMPLE 19	SAMPLE 20	SAMPLE 21	SAMPLE 22	SAMPLE 23	SAMPLE 24	SAMPLE 25	SAMPLE 26	SAMPLE 27	SAMPLE 28	SAMPLE 29
1					31.066		24.91			27.088				19.075	31.027				28.47	26.037	23		29.27	30.052		23		28.249	22.057
2			33.3		29.077		23.549		25.902			31.008	31.663							31.66	32.389	32.236	20.519	30.711	28.503	32.323			33.102
3	32.814	26.861		30.698	33.496			26.151		19.844		20.352		26.193				24.886	28.677						27.144			32.525
4	28.907	29.255	27.538	32.363	27.495	30.989						31.234		27.313		27.379		18.768	27.349	23.407	16.061		21.16	29.316	29.903	33.24			21.203
5							29.352		28.542		31.066				32.331	23.325				31.448			27.943		31.595		22.321
6				31.008		31.37	28.671						26.151	28.503							23.854				21.16		30.423	25.307
7						32.367			24.165				26.322		30.118	28.349	14.836			24.272	27.597				22.794		30.724		21.031
8	28.936	31.519	28.039	26.416		29.388		31.914	30.234		28.077		29.782			24.343	22.321		26.074	19.914			26.009	28.409				29.377
9			24.469	29.024				28.713		28.627				28.405	29.289	30.275	32.499	32.094	16.675			20.436	23.407	30.809	14.836	31.799
10	25.873	30.134			27.628	31.17	21.11		30.846	29.393	26.632			30.844		25.751		31.112				24.906		30.09	13.9	17.461
11					34.42		25.39	32.331	21.79				30.118	22.967			28.409	27.534	26.34		31.448		28.433	24.46	13.9	22.127	31.856	27.588
12			30.418	22.241		29.832	21.014	30.889	27.333		30.602	28.35					19.914	24.272	30.483						13.9	30.423	28.47
13					30.396	31.712				28.004	31.42	29.135			26.113	28.425	26.21			27.148	31.354		24.46		13.9
14				29.204			14.361	29.757		26.641				19.166		22.321	33.043	29.553		27.248				22.321			23.325
15	32.083						14.361	25.985	31.299	31.25		26.195	26.416	24.038		31.595			24.543		27.349					28.592	20.937
16			30.134		25.923		14.361	30.624							31.97		22.936	30.09			28.592	22.452					33.24
17							14.361		28.936	29.205									22.452	22.116			27.534	30.739	26.34	20.683	29.69	32.047
18	28.958		27.995		32.401	29.464			34.758											17.461	24.616		28.677	33.421		27.264	31.595	24.781	25.749
19		24.165				31.072	25.783		29.945			26.477		23.834			29.267		30.423		23.325			29.6	31.856		24.277	18.899
20	33.3	29.945					28.198							17.461			25.8			28.47				32.838		24.83	31.77
21		26.833			31.707		23.584	30.236									13.9		29.396				32.499			34.098
22	32.409	33.442			27.903						32.107	31.685					13.9		23.207		31.277	18.768				25.751		30.003
23		28.043		28.653		31.304				20.735				29.553			13.9			27.465	30.724			19.88	13.138		29.903
24		28.588	28.671				24.922		31.714					20.998			13.9		26.832	31.5				25.156		23.283		28.617
25	27.48		25.54			32.363	21.191	27.204	34.145			28.494	33.496		29.757	23.039	21.26				29.099				28.425		27.597	27.742
26			24.748	31.234	31.799			31.072		26.715	27.935		30.046	31.424	32.363	21.751	19.166		20.146			31.424				29.994	21.751	33.798	23.634
27	27.951	29.193		32.194			27.951	28.269	26.315	30.734	31.712		29.204		29.686		25.156			19.075			20.194		24.776		21.26	28.445
28			30.366	30.396	29.757			27.628	32.577					17.503	28.35		29.672	28.451	26.967		24.543		22.116	30.82	30.104		30.275	29.475	25.438
29	25.39			29.486		29.193			30.505	28.958		29.212				29.691	28.503	28.47	26.756	30.052		29.937				27.144			29.396
30	29.502		26.941					31.304												26.784	31.856		31.395	28.52	30.806
31		26.315	26.955	30.747	30.624	30.698				28.944				23.68			22.477			20.436
32	34.758				31.632		28.542	29.464						34.119	30.905	29.099		26.967		31.236			31.5		27.774			30.756	24.879
33									21.946	27.05				27.774		29.867	30.184		31.856	23.325				24.83			20.519
34	28.627			29.135	28.96	29.343			34.58					28.677		24.46	19.88			27.288						27.943	28.409	29.554
35	29.297	31.122	24.182				32.438	30.602	33.403	21.946	33.578			26.967		28.433	30.82			21.751			28.52	32.236	33.673		30.561	29.045	32.277
36			28.988				30.49		32.223	30.635	19.94			19.88			25.604		27.144	25.339	24.343		24.272			27.148		24.881
37						26.416	27.857		29.205		32.751					27.945										24.343		20.667
38		33.753	31.328						27.547			31.175				27.313	29.316		23.834	25.926	24.038		33.673	27.288	27.313		22.936
39	25.54	21.014	28.493		29.204			31.712	27.951	27.524	30.288			31.354	27.204		31.448	29.396	19.075				22.967	21.16		17.482	17.503	27.114
40			30.505					25.923				29.686				19.541	27.465	31.277	26.009	29.59	26.859	26.346	31.277	32.499	27.379				33.832
41	23.001		34.145					27.935							30.236		20.146		32.236			29.994	28.349			29.237			32.837
42		21.11	29.691	31.712					25.33	31.299			23.942	25.604		23.407			23.773			27.534	19.075		21.63	26.859
43		24.529				28.653	28.907	31.632	30.984	30.984			34.04			26.41			30.82	28.409		30.844	31.424	20.519		22.452	25.572	27.977
44	26.833			32.367		27.628			34.271	21.014			30.698	16.061	29.135	28.451	28.52				29.417	23.407	19.88	19.075	30.844			29.396
45			32.271							30.45		31.17		28.433				29.937			30.104	25.036	30.104		22.936		18.768	27.98	23.44
46	21.281			31.17			31.807						27.673			23.68				33.043	32.094		17.461		31.424	24.776		26.225	25.742
47			23.805		31.91		25.051		26.791							31.448	28.677	26.34			19.914		26.21		19.914		24.906		22.417
48	25.051	33.403	23.001		22.241	32.194								30.371	31.304	26.473					30.809	30.724					32.094		21.242
49		28.988	32.265	25.923	31.97			32.306	25.616	32.223							20.194				28.697		22.035		26.473				19.531
50	31.264	22.165			20.352	31.027	32.814		26.833	26.833			31.008	19.541	32.122					19.208	22.794		29.237				31.448	30.732	28.617
51					17.564	30.046	24.469	19.94	27.857		31.799	28.849	20.352	31.395		19.208	26.193		29.042			28.52	28.409	21.26	26.832		27.945		20.856
52	30.45		29.829	31.072					26.715	24.866		29.479		27.144					27.379		28.906	17.503	30.561	27.597		19.914	16.061		27.742
53	31.663	30.505							25.873	33.403			30.994			25.339		31.856	32.342					27.313			27.349
54	24.414					31.625	31.25		33.753					28.52				24.343	30.052	32.323	26.074	25.926		29.994		23.207		25.934
55	33.462	31.715	18.276		34.04						30.905			20.171				26.784				27.465			29.099	28.906	17.461	27.761
56	29.651	24.866		32.699	14.502				17.989	25.873		34.42	29.485	22.477	29.204	20.519		32.389		27.144			25.156						29.377
57			32.288		14.502	30.747	30.366		21.11	26.042	30.642				30.642		32.094	32.838	31.112					27.465	24.543	20.519		28.502
58				29.193	14.502		23.805				30.906		28.137				17.461		26.784		26.41	23.854	29.59		30.483	25.316
59		24.904	29.778	22.782	14.502			20.956	32.538			30.989			28.375	16.061	27.349			26.756	25.8
60	31.122	28.493	30.49								28.176			33.24	19.94	26.34	28.889			31.277		26.832	31.66		20.194				27.037
61	19.844	29.297		29.343	30.046			28.077						22.936			26.037	28.697		32.217	29.27	28.697			32.389				27.424
62	28.683	30.734	26.16					31.066		31.762	20.956	28.96					32.323			22.513								32.375	27.517
63	30.984	27.126	31.663	31.707		28.269	27.476							17.482		25.036	28.451	26.827	26.41	28.433		20.146				22.967		20.669
64	32.438	26.042			30.906			33.079		29.193				24.343			23.207	30.809			31.823	30.104	20.998	32.389		31.112
65	30.558	17.989								27.333					22.782			33.885	26.21				30.806		27.465	24.767		19.9
66	27.333			30.817									31.685		23.942	33.673		27.774			20.683	31.77	29.267				20.146
67	15.811									24.469	28.301		28.35			30.104	29.691	26.859			33.421
68				29.479	20.956	28.077	28.004		31.122	29.651	30.224					32.499		27.288				23.207		31.112			29.267
69		27.538							27.05	24.165	31.072						28.906	24.83				32.094			29.937	22.116	21.63
70	24.748		29.393							25.39		17.564		24.272					28.827				24.343			32.499	20.683
71			25.671			32.699	30.537		30.635	30.234	35.166	27.903	29.123				32.236	20.519	30.583	32.499									30.732
72		24.062	24.941	29.123	26.151		31.519				24.831			26.827					27.945	29.937	30.09		29.099			33.673		17.575
73	26.641		29.204				18.276	32.107	24.561	25.902				28.906		17.461	23.283	33.673	28.503	31.395							23.773
74	29.357	25.051		30.236	29.486				27.126	21.79	34.711				32.699	29.553		30.739	14.836	19.88	28.827	30.809	13.9			31.595	21.16	20.856
75	23.39	23.348	28.907	27.628		28.849	21.411						14.502			25.316	20.998	34.098	27.128	30.844	28.409	26.756	13.9	25.572			28.697		33.872
76	30.505					28.375		29.077			26.176		14.502	19.914		34.119	24.543					33.885	13.9	22.513	20.436			25.681
77		25.902					30.138				29.024		14.502	29.316		27.597	19.541	25.604	30.739				13.9						19.108
78			28.958							24.561			14.502		32.194	22.127	31.354	27.945				19.423				28.425		30.434
79	26.791		26.641	29.388			23.032							32.838	29.832				29.316		29.915	20.998		22.127			26.037
80	31.328		30.401	31.37		28.494	30.984		14.361	32.577				24.83			28.349	21.436	22.116	21.63	14.836				18.768
81		32.062		31.027	35.166		29.578	30.224	14.361	32.265	29.622			24.886			24.776	24.46		30.423		23.773		30.184	20.683		24.776
82	24.505	28.627			28.269		26.941		14.361		32.122	31.707		31.66	34.711		31.424				25.572	24.343		23.773				24.921
83			30.812	30.989		31.008			14.361	33.442		28.503		25.316			30.09		32.499		26.34		29.937			28.405			30.445
84		33.095	30.558				28.963	28.849	30.45	23.032		31.552		27.597		31.856		24.277			27.379	24.776		22.035		25.339
85		27.542	22.149	28.375		29.024					33.051		28.849				29.673	20.146			22.116	30.561			22.967		22.477
86	32.288			31.625		24.831		30.905	22.165					31.448		32.838	23.039	29.867			31.595
87		30.812	30.586	27.204	25.985		26.641	30.906	27.3				28.494	24.277	31.234		17.503	28.592	24.767		22.513	26.41						33.118
88	29.945		22.479	28.269	27.935	22.782	29.502				31.97			26.34	26.632	28.409		27.128	24.343				27.465			27.379
89		31.453							24.469					29.237	28.137			30.711	21.751	22.936	26.832			20.194					32.525
90	31.25	30.635	26.742	30.046	31.914	29.479	29.255				31.175				31.663	32.323	25.036	22.035		30.184		27.288		22.936			22.967		30.113
91	30.49		23.161			31.707			28.004						27.935	20.194	18.522				26.827	31.5	31.595	30.423
92			29.578			30.817				26.315	30.989		32.401	25.572			30.844						29.042		23.325	20.171	26.967
93	31.46				29.158	22.241	24.904			21.411		28.137				29.673				29.316				21.63	22.477
94									24.505	34.58			31.17	14.836					19.541			29.867			30.561	19.423	29.673	30.166	25.948
95	33.403							33.051			29.832	34.04		22.127								31.66		28.405				19.531
96	28.039			28.077					31.25		28.96						30.052	27.264	25.156		30.371		28.889		26.827			22.075
97				29.464			27.311			30.418				30.483		29.69	26.827	29.6			30.82	26.074	34.119				33.885		27.132
98		19.844		28.849			24.866							29.267								28.47	35.845	22.452		23.014	19.075	21.355
99		27.121	27.333		28.375				28.537		29.135	23.942						21.16				16.675				27.465
100		29.691								34.271	26.195													29.27	23.207				30.892
101	24.182	29.169					28.522				31.939	28.653	33.233	24.616				13.138	25.8	23.773	31.395		29.396	29.691			25.604		30.354
102		26.955	20.735		30.236		29.702	31.625	23.032						32.401	30.371		20.998	31.277	25.751	25.926		32.323					33.102	28.876
103	31.714	28.671	30.734							30.505	28.137			21.935		26.819		28.349	31.823			27.379	20.171	28.433	32.094	22.794	34.119
104	33.442					30.236							31.175						22.17					27.264		32.064	30.711		18.899
105				28.494		29.123			32.409			27.673	29.077		14.502			28.433	28.52	30.483		17.482		31.448		29.903
106	30.734		26.715	30.415								34.711	30.989		14.502	29.27					20.171	27.148			19.88	29.6	27.313	28.14	26.225
107	21.014			33.233		31.799	27.542							31.799	14.502	30.09	21.935	26.832		19.423	27.465	27.313			29.316				27.588
108	29.352		28.537		29.622						31.234	32.464		25.751	14.502		30.423		23.68	28.906	19.541		25.8	25.926	17.482		32.499	33.19
109	23.028	32.814	27.476	28.176				31.027	29.255			31.97		30.809		31.112		22.513				23.014		30.844			22.127	28.876
110	17.989		31.46	27.495	33.233	20.956				25.051		29.289			35.166		33.24		27.597					20.998		28.697			21.355
111		27.05	30.234	31.632				28.375	26.863	34.758	27.628		17.564			24.038	32.139			26.819	29.69	28.906	21.751		24.46	13.138
112			30.138			29.622			26.16	29.255					33.496			30.088	20.519				26.832		30.371		27.943		28.342
113	27.311	21.281		24.831	32.194	33.401		29.024					27.903				30.583	33.043	32.064	30.561	23.283	22.17	26.074	30.561		29.417	16.675	25.471
114						27.204		31.663	30.537	18.276	28.269		32.194	26.832		32.139	31.856	30.82					30.82		30.09		27.148	31.809
115		34.271					28.043		24.414	33.3			30.415	29.417		14.836						20.171	30.739
116		31.25		33.058		31.147			27.995			31.37				26.756			29.867	29.396		30.806	30.088	28.592		30.844	19.166
117			24.062			31.42	29.467	29.485		28.936	28.713		26.113	22.17			19.208	20.194	31.799	19.541	20.194	29.553	33.421			28.451
118			21.946								33.058	29.388		13.9				31.595	30.711			28.677				22.936		28.342
119		27.857	23.549			33.578					28.503	33.578	29.622	13.9					28.433			32.342		32.342	25.316			31.747	28.272
120	29.204	34.145	32.58		19.94		30.635		28.683			19.94	31.771	13.9	29.107		26.074		25.604	31.354			26.41		26.41		30.483
121	31.299		29.467						29.169	28.671		30.994	27.128	13.9		33.24		29.673	32.838			33.421	27.379	26.009	33.421		26.009	27.424	31.541
122	21.11	29.204			31.027			35.166	29.778	29.778					28.176	27.465		26.074			20.436			28.697			31.112
123		26.863			27.204	17.564		22.241			32.363			30.104					26.193				26.819			20.937	32.236
124		30.537					26.315	26.176		29.467					29.622	29.672	34.098			28.349	22.936		20.146	29.937	24.272	29.672	31.424
125			31.715	33.051	30.118	23.942	31.714	33.058					33.401	23.283		29.6					17.482		23.207	26.827			22.116
126	27.403			35.166	32.751									24.776			25.926	25.036		29.915	27.128			20.436			22.794
127	31.762		30.984						30.134	24.414					29.123	31.823		19.88			25.156		25.926	25.604	22.513				25.934
128	30.366			32.751	29.388			32.363	28.198				31.42	22.035			27.144	27.313		30.739	28.451		23.854	28.451	27.148	20.998	32.323	18.83
129	27.476		23.348	33.496	31.685	33.233	23.39		26.641		31.707		31.799								26.756		29.867		28.906	30.184
130				20.956			30.418		26.861	28.358	30.624		30.747			31.354	19.075		28.592		29.553	26.037		24.906	23.773	19.075	23.039	30.11
131	28.198	22.149	26.833	30.905		28.713			27.476	25.54		30.817					22.035	21.751			24.272	30.82	32.217	32.217					32.665
132	27.538	27.311	24.904				28.039				32.194				32.306	22.477				29.27	31.424				29.396		22.452
133			21.11			27.495	32.062			29.204	28.494						20.519	29.994	21.16	23.68	21.751		26.967	33.043	23.834		27.248
134	29.467				32.306		28.588	32.751	30.366	24.182	25.985			30.184	28.96		30.088		28.451		17.503	29.237	18.768
135	30.846	30.586		31.147		31.632		29.832	29.829	29.411				25.8		25.604		31.77	33.421		27.148			26.346	29.27
136		25.39				33.058		32.194	30.82	30.49			28.301	28.451	30.046	22.17		29.59			28.889	17.461	21.436		28.349	30.561		28.831
137	14.361		25.873				31.264		31.762				29.107					22.452		28.592		27.943	28.827					25.162	27.761
138	14.361		31.515		28.308	24.479	25.616	31.939	29.212					21.63	26.477	29.915	16.061			29.417				21.935	26.21	18.522	29.417
139	14.361	31.807		31.799			27.524	28.292	29.393	31.264	28.292	30.288		29.867			27.313						24.906			21.751		27.382	24.494
140	14.361	30.366			30.994		23.161		27.48							19.914	28.433		31.354			22.035					21.935		32.047
141	29.702		27.93	27.903								27.495	32.065		25.923	29.237			23.283	31.856	27.264		29.553	22.17				22.417	19.9
142			27.121									32.401			30.889	26.967				34.098	27.534		31.77	26.756			32.139	27.524	22.264
143							24.414		25.783					31.856	30.906	28.677		26.819	26.346	31.424	18.522		22.936	20.937		26.473
144		27.476		29.289				30.396	23.028	26.861					30.624	23.834	25.316		20.194	33.885	33.673		26.193						22.091
145	24.469		22.165		26.176					29.691		28.308		23.039		19.88	23.014		23.039		28.503	28.827	27.148		29.6			27.309	32.375
146		31.714			29.123		27.126		27.088			33.233		30.561					30.371		25.316		28.592	34.098	22.321			30.716	24.204
147				30.118		33.051	29.393		31.264	32.726		14.502						22.321			13.138		22.513	31.5	25.926	29.042	26.819		30.418
148	21.006	29.502				32.751			29.352	33.462	31.027	14.502				30.82			25.926	28.827			23.834	32.139			26.756	22.847	30.003
149	27.857	32.265	21.411		31.17		32.577	32.699	25.051	20.987	31.625	14.502			30.288	16.675			29.237		31.236		30.052	14.836	26.074		23	30.445
150		31.762			29.686		32.083	28.176				14.502	28.337	32.389			30.104	32.342		22.321	29.673	30.052			19.166		29.237	23.286	25.471
151	34.58	28.907		33.079		32.331	24.165	26.195				20.956					23.407		27.148				30.275		29.691	31.823	29.691
152	27.121	28.963	31.807	17.564	31.175		34.271		20.987	22.149			29.334	29.903				28.677	27.465		24.277		33.885		28.451	16.675	31.236	28.229	28.05
153	22.149		25.39	23.942	31.362				25.603					28.889	30.989		32.217			20.171		22.477	23.039	13.138		31.277	30.104		26.911
154		25.783	24.165			26.113						27.935	24.479		33.401	33.043			23.325	29.994	25.751	26.827		22.116			25.926
155	23.304	24.91					28.493	30.698		29.357		30.602	28.653			33.421		29.267	24.616		30.583					26.827	33.043	21.361	13.641
156		29.411							33.462			29.193			26.416	26.074		29.042		30.583	27.313	21.751	25.036						26.554
157	24.469	32.538					32.223	31.42						27.128		27.534	22.452				29.59			23.407	22.452
158	30.418	15.811		32.065				29.135		32.409	30.236				31.42		31.77		30.724		30.561			24.038		28.503	34.098
159		30.49	30.635	34.42		30.905								29.691	34.04		26.473			27.128				26.967	27.349		19.88
160			15.811			29.135	30.734			31.904	28.849	32.122	32.464	20.519		33.885	24.886			30.711			28.405		23.039			16.081
161	27.3	29.829	32.814					26.632				24.831			31.42		28.425		31.66		34.119	27.597				29.396	19.423
162	29.829	32.271	33.442			29.486		29.343	28.522			30.118		33.421	28.494	30.724		27.349			26.193	22.967		31.856
163		31.46				30.889			29.651				19.94	24.543			28.827	28.889	17.482	22.17	30.423		24.886	19.208	26.967	26.34	33.421
164		23.584		24.479				29.158		31.714				21.16		21.26	30.371					31.236	22.452	29.672		25.156
165	27.05		30.158				23.348	32.367	31.904		28.375				28.301						17.461		21.26	19.423	28.889		32.064
166		21.006	28.944	30.224								29.782	29.388										24.776
167			32.577				24.941		29.357		25.923		30.889	27.288	26.322		27.148		29.6		28.405		17.482	26.832		24.543			28.249
168	30.234	32.726	21.191			30.396				29.169		32.194		26.756			29.6		30.806	24.616		23.283	13.138	19.166				21.203	28.721
169					31.663	30.994	25.671	29.486				30.415		25.339		26.193							30.809	26.819		26.009	23.854	27.492
170					29.343	31.685			21.006				31.37			30.739		26.21			26.473		33.043
171	32.577	28.887	24.561		28.137		29.651		24.182				33.578		26.176		23.68	25.339				28.889			27.288
172		29.651	27.403			29.289	26.042			28.522	32.306	30.642		26.346	32.751	27.774	30.739	23.68	22.936		32.838	13.138		29.099		28.677	29.867	23.634
173	34.145	30.846	28.623		22.782		29.691			28.542		33.401		22.116	17.564	27.148	20.171	20.937	18.768	30.806	19.208		22.17		29.417				25.307
174	28.542			32.331	32.065	29.782	23.028	29.686	25.311	26.16				29.937		29.316			20.171	24.46				26.21			30.184
175		31.264							31.918		31.552	31.771		27.465		30.711	24.038			31.595	26.21	25.339		30.806		21.935	30.09	28.636
176	26.315		21.014				30.82		30.49	23.39			26.477				34.119			20.194	26.819	19.541			28.827	31.236
177	26.715	18.276				26.151						26.322		30.739	30.396	28.592	26.34	17.461	29.937	30.724	19.88	19.208		17.503		28.349			25.162
178		28.683		33.401	32.363		30.558			27.126	29.757												24.277	28.889		14.836		32.097	23.472
179		23.161		29.622					29.193	27.995		26.113	29.289			23	24.277				30.184		31.856	28.349	32.342	22.477	26.34		27.952
180	23.161	23.562				33.079	25.873			28.537			29.686	20.146	22.241					29.672	24.46	25.316		29.417		30.483	29.59
181	30.812	34.58		26.113	29.782	28.176	31.904					29.622	31.362	26.784		27.349		27.943		29.042	32.064	31.354		31.236			28.592
182		27.333			32.367				29.411	29.395				32.323	30.602		32.064			18.522				26.859	25.751	13.9		30.956
183		25.873		26.322	29.024		27.48		19.844		31.914		30.817				32.342	22.794				33.043	22.127	25.316		13.9		27.724
184		33.3	34.58			32.065		29.479		32.814				20.194			23.325				18.768	26.967	25.572	23.283	24.767	13.9	26.346	16.951
185	22.165						24.062			15.811		30.747						28.52		20.683	25.036	29.316		28.906	30.724	13.9
186	24.062		27.857			35.166		29.782	29.297			31.42	30.288		32.065	28.906	25.339		13.138		21.436	29.691	22.321				24.886	25.742	27.724
187		24.561		31.91		30.415	30.158			31.663			27.495	26.819	28.337			22.17		29.099				27.774		26.832		31.561
188				32.107			29.829		23.39		31.663		27.204	30.275		29.937	20.683					27.945	28.425	30.724		26.784	26.859
189		27.524	24.505	31.42	28.301		33.462				29.485	31.799		23.407			22.116	30.844			19.423	29.903	24.616	24.616	26.819		28.425
190	32.538				33.401		26.791	31.685	25.54		23.942			24.46				29.672					29.672	29.915	17.503	30.371			31.809
191				30.889		29.204	32.58	30.989					31.304			19.166	26.346	32.064			27.144		32.342	31.799	22.17		30.052
192	33.095	32.577		31.685		31.234						32.065	30.396	29.042						26.34	22.17	24.277	29.994	31.277			28.827	27.021
193		24.748		31.304			33.753						29.212	28.47	25.985		22.127		19.208	29.69			25.604		31.66	32.094	24.767		28.636
194	31.904							32.065							28.269	28.503	22.794	22.127		23		24.616	19.914	25.751	22.116	30.724
195	32.265	30.418	24.469	30.994		30.224				25.603					31.37	26.037	24.83		32.139			34.098		26.193	33.043	31.66		29.741
196		31.328					31.715	30.046	26.042		29.123			31.823		27.248		31.66	31.236			23.68	20.683	29.042	31.236		25.751	18.2
197	30.134			33.578			27.538		28.627		31.147	28.301				23.283			19.88	13.9	26.037	22.794			20.937	19.166
198	31.453		26.861	29.686			28.958						34.42			32.342				13.9	30.052	30.583		26.34	23.283				30.434
199									29.691	25.311			29.193	27.945					23.014	13.9	23.834	30.423	23.68		31.395	27.288
200			32.726				29.357		21.014		32.367				33.079	24.616	21.63	23.039	16.061	13.9	28.349	23.834				34.119	28.52	27.517
201	24.165	32.58	24.866	29.782		29.107					29.193	33.496	28.308		32.367				26.819	26.859	29.903	29.59					17.482		32.097
202		33.462	30.537	26.151		27.673		20.352	32.726	29.352	31.17			21.26				27.148	29.915		33.24		25.339	27.379		30.739	30.088
203			29.502		29.832		26.955			31.715		29.334				24.886		30.184	28.889				23			30.09		33.079	21.89
204	26.861	28.944	25.564		31.712	28.137	31.515		28.907			28.337	29.479				24.46			29.673		30.371	21.63	31.395	24.83	24.46			29.045
205	34.271		31.904			31.42	29.778				29.158				30.817	27.144		23.207				28.433	32.838	22.794	26.346	29.69
206		26.742							28.887	27.311							20.436	20.436			30.806				32.323	22.513	31.5
207			29.255		30.224	28.503	28.537	27.903			30.994		35.166			31.277		33.421		28.405	25.604				19.075	26.074
208		21.946	14.361						22.149			29.107	32.306	30.724	33.051		22.17		25.572	24.906			30.711	27.144	31.77	30.052	30.371
209	29.578	27.3	14.361			34.42			29.702		31.37	24.479				24.83		31.823	19.914	28.697		25.604	32.236			33.043		20.892
210		28.358	14.361		31.42	26.195	28.988	31.234	28.043					30.088	31.147		26.832	26.346		26.21	32.323		29.417		29.553	22.17		23.279
211	24.941	21.191	14.361	31.552	26.477	32.107	27.121	29.212		23.549	26.416				32.464	26.784	30.809			22.967	33.043			31.354		29.267	21.436
212			25.051		31.939			30.118	31.663	25.671			30.224	21.751		20.146		23.773	17.503	20.998	29.237				29.267	28.47			27.524
213			32.242	29.485			27.995						22.782	32.139			24.906		17.461					29.673	26.859		19.541	28.272	32.874
214	23.562			25.985	26.195		34.58				29.289			22.794			31.823	13.9	24.886		29.396	26.009	21.935			30.104	13.138	21.242
215	31.515		17.989		30.288				24.904		30.698	30.236		31.277	31.362	32.064		13.9	29.59	27.379	26.967		20.436			27.349
216		29.395	27.3	30.288	30.905				27.121		26.113				29.334	32.094		13.9		32.389	33.885		23.773	31.66	23.68	24.272	26.827		31.422
217	29.205	27.93	28.588	30.906	28.653	31.91	30.401	31.91		32.438	29.388		27.628			22.513		13.9	29.994		32.499		32.064	24.776			20.436		34.15
218	25.671	32.083		26.477		28.96		31.42				25.923		31.5	29.782			31.354		30.104		22.321	32.139	30.371		28.52
219	26.863		27.48						28.963		26.151		32.122		27.495	28.47	33.673		31.424					25.8		21.16
220	20.987		31.264	31.066	34.711						27.495		29.464				28.592	34.119	30.09	29.903	22.035	20.937		28.425		27.597			27.851
221	30.158				33.079		15.811			32.083		28.713	31.066	31.112		34.098	17.482	30.806			21.935
222			29.411		30.817		25.902				30.415					27.288		25.751	30.275				17.503	26.037		25.036	30.809	25.948
223			31.762		28.849				29.204	31.807	14.502	27.204		29.099	30.994	23.014			29.672							19.208	31.354
224	29.393	21.79		29.107				31.707			14.502	32.331	24.831		28.292	32.217		19.208	28.409	32.139	22.477			20.683	20.998	27.945	22.513	25.749
225			20.987	28.301	33.051	31.663	23.001	28.35		31.46	14.502			13.138		25.572	13.138	29.915		23.854		28.405	19.541	22.967	24.616	31.448	29.316	27.762	31.583
226		28.522	33.462	26.176					23.805	27.542	14.502	29.832	33.079	27.943	26.195	30.052		19.423	33.24	17.503	13.9	28.349		30.088	32.064	25.926		21.031	28.831
227		26.941					30.586	26.322	15.811	27.476		31.304	32.751	29.27		21.63	18.768	29.237	22.794		13.9	25.572				32.139	23.834
228	27.126	25.616						29.204		30.366				20.436		30.806					13.9	32.139	26.037		30.583	32.838		27.836	22.847
229	32.223	23.028	23.028	28.137				28.96	23.584	22.479			28.96		28.653		26.819	20.683	22.127		13.9					22.035		34.15	30.11
230	29.778		27.547				25.33			27.48					31.175			29.099	32.389	19.166	31.5		31.799			22.321	25.036	34.13
231	31.918	22.479	23.39	31.42	31.072	29.686	30.134	27.673						30.82		29.396				24.776		21.26				19.88	24.46
232	28.358	26.791				25.985	32.726			29.297		32.363	31.712		31.91		27.128	19.541	31.595			31.448	14.836		17.461		14.836	33.05
233	29.193	23.39			32.122		29.212		29.467	24.91	30.118			29.6						29.553			16.675
234		34.758		28.503	28.077				28.493	28.907				23.854				29.417				25.156	26.859		31.277	23.68	27.534	27.313	23.144
235		29.467				30.288	29.204	31.175						32.342	31.072			31.5		26.074	30.844				26.037	32.342	27.264	31.541	25.681
236							22.165	31.147		28.198					30.415	26.21	29.042	24.543	30.809	25.316	27.774	27.128						24.204
237	25.603		32.409		29.193			31.17		30.82	24.479		31.42				26.859		32.094	30.371		32.389		27.248	29.672		32.389		27.313
238	27.93		29.357				31.453	35.207	24.922				30.642	23.773			29.27	27.379	34.119	28.889	29.672	20.194	24.83		30.184				21.741
239				26.195			30.505	28.494		26.941	29.334	28.269							25.751	28.503					25.572	31.395
240	30.82	23.805						26.416	31.453				29.343	27.248		13.9		23.834			28.425	27.349	28.47		26.193	32.236	20.171		30.956
241	23.348		27.951			31.066	33.403		30.558				28.077			13.9				26.346		30.739			31.799	26.21		26.911
242	31.807	26.641			29.479	34.04			24.062			30.889	32.107		26.151	13.9		31.395			21.16	32.064	28.697				25.339		30.431
243		30.984			30.415		31.46	27.495		24.062		31.072				13.9		25.316	29.417	27.943		27.144	25.316
244	29.212		23.584			26.477	24.748				33.233	25.985				22.936		24.776	27.313			22.127	16.061		30.423	30.82	30.844		24.016
245					26.322	14.502	28.887		24.529	31.122	30.396	22.241						32.499		33.673	21.26		26.346
246		26.715		30.642	28.292	14.502	29.193					31.362	26.195			22.967	29.099			28.451				22.477
247		25.311	28.683		29.464	14.502	28.944							34.098	31.939	31.77	29.994			23.014	31.77	29.042		29.903		29.59
248						14.502			23.348	29.212				31.236			29.59	29.69	20.683	26.193		29.915			23.014	29.915	13.9	22.264
249							29.297		18.276		29.077					21.935	27.943					33.673	27.264	23.854	25.604	25.8	13.9
250	30.138				30.889	28.301			24.941					21.436						25.036	26.346		31.112		31.112	28.409	13.9		23.286
251	30.401		31.918				27.93				33.401			32.236	29.193			22.477		25.8		32.499	29.915		30.809	25.572	13.9	30.431
252	28.887	23.001	27.542						28.623											22.127	22.321		31.823	29.59			29.396		31.747
253											31.771			25.036			31.395	29.691				21.436
254	24.904						25.603		21.281	24.922	28.35					31.395		31.799	28.697			19.166		24.277	27.128	31.77
255			30.846			27.903		34.04	32.271		29.486	31.066			29.485					27.774		31.277		24.343	31.823			19.644
256							28.627			28.683	30.747	30.624								24.767		27.774			24.906	27.248	28.677
257	18.276		33.753					31.552		31.918		33.079	31.91	26.473			28.47	25.156	33.673	22.477	23.773	24.46		31.823	20.146	18.768			24.781
258	32.58					32.122						22.782							31.5			34.119	29.673	26.074				30.113	20.622
259	26.941		28.936					23.942	32.083			31.632			31.625		33.885		31.77	23.207			28.451		31.448	29.673
260	26.042		29.945	31.914	32.699				27.538			29.464				30.184			31.395	29.6			23.325	27.945	29.673
261			29.169				27.403		27.311	21.006	30.046					23.207			21.63	31.77	25.339	23.039					29.6		33.118
262			28.963							29.702				33.043	29.158		27.379		27.534	34.119		30.088			25.036	32.217	20.194		28.14
263		31.904					30.846			27.93	26.322		32.331		31.685			23.407	25.036		24.767			28.827		26.967		21.741
264	29.395	24.414		29.757				28.137			31.685					29.042	27.774				21.63	26.21	24.767
265				27.673	28.337	32.401	30.45		32.062	28.887		27.628					27.945		26.859	27.313		29.099				26.037	33.673	32.874	27.952
266		30.158	28.627	14.502					23.549	21.191					31.552	27.264		23.014		20.146		26.819	27.774			30.275	19.914		33.19
267				14.502			31.328			28.623	29.204	31.027		27.349				30.052		14.836			29.6	24.886
268		30.82		14.502	29.289	34.711	26.16		30.138			31.712				30.483		23	22.321				27.597	18.768		27.774	31.277	28.721	27.114
269		31.515	26.315	14.502					21.411	30.158	33.496		34.711			20.937	30.275				19.075				27.945
270			23.304		31.304	30.118				32.242			33.051	30.423	28.077	28.405	30.806	30.104						24.272	30.82		20.998		24.755
271	29.169		26.791	30.602				28.653		31.328	32.699	31.914							33.043		27.945
272	23.584						28.936	28.503					27.935			20.683				23.283		32.838	22.477		33.885	29.316	28.906
273					33.578				31.328			31.42					27.248	30.483	23.854						34.119	31.5
274	21.946	24.505	23.562	34.04	31.42			26.477		24.469	31.008		20.956				28.405	23.283			29.994	20.683	30.844	29.396
275		30.138	25.33				26.742		28.358	33.095		28.077		20.937		29.59	29.915	25.926	33.885	20.937	27.943		30.184	28.677	19.208				32.247
276		30.234	32.438									29.343		25.926	28.503			16.675								31.856	23.407	24.494
277	30.537	31.918			31.37			17.564								28.889	29.69			21.26		29.396	27.144		28.52	21.26		13.641
278		32.409	29.297	28.713			29.945	29.123	31.807		32.065		31.632	22.513						17.482	28.677	30.275	27.313
279	25.33	27.995	29.205	32.401										23.207		31.66	31.66		22.513	24.343	23.014							31.422	29.741
280		23.032							28.988	24.904	20.352		31.072						32.217	26.473				33.24	32.139	20.146		30.628
281	28.537						27.05	30.817		23.028									20.436	27.945		31.799			29.915			30.354	30.756
282			19.844		32.107		20.735	31.97	32.814	23.001				30.806		25.8	29.903	26.756						19.541	24.277			27.952
283		24.469	24.529				30.234					29.757			31.066	26.859	35.845	17.482	27.288		24.886	26.473			28.47			21.736	27.98
284		28.936					32.631	29.388				32.306		29.672		30.844	23.854					31.595					28.503	32.837	16.081
285	32.062	28.004	31.519				33.442	30.994		23.805	29.107		28.269						25.339							24.616
286	28.522	28.039		34.711		31.914				32.538	27.903				20.956							23.325	23.283			26.819	23.014
287	25.564	31.299	32.631					33.578	33.3	27.547		28.176				29.267	31.595		25.316	32.342		28.409			28.697
288			24.414				27.333			32.271		29.123	31.97		30.224		24.616		20.998	24.886		16.061			30.739				27.977
289								14.502		34.145			22.241		28.849		27.597		28.349			24.767	32.389				24.83	32.665	24.881
290			27.524	29.158				14.502	31.715				31.707		29.077	28.52	22.967	30.561	19.166		29.042	31.823	30.423	31.595	28.592	25.604	23.283		34.13
291	27.542				27.673			14.502				32.367	28.503	28.409		29.994		14.836		21.436		19.914		29.867	30.275				22.784
292						29.757	25.311	14.502	28.039		31.304	31.625	30.602							29.691		23			22.127	28.827	26.21
293			25.603			33.496	31.122		30.401	31.519				26.009		24.776			24.277	27.534				13.9	29.994		29.099
294	20.735	29.205	29.395			30.906			30.418	26.742	31.42						30.483	29.903	24.83	26.827		25.8		13.9			26.074		23.279
295					28.503	26.176			21.191	23.584	27.204			26.859		28.827	23.834	24.038		26.009	30.088			13.9
296	24.561	29.357	28.198				31.299										20.937	27.144				24.038		13.9	29.59	29.553	29.937
297	28.004		25.311			28.337	21.946			28.493			33.058	32.499		20.436				23.834		31.856	29.691					27.952
298		24.941	34.758		23.942		19.844		23.001	24.941	22.241			31.595		30.088		16.061	27.248		32.236			20.171	27.943	17.503	25.8
299										27.951					31.707		29.417	27.465							32.499	27.128
300		26.16	25.616			30.602	24.469				28.653	28.375		28.827		24.543			29.267	26.41				30.104					27.762
301		21.411						24.479	29.395					30.583			29.867	28.503	27.774		30.711	27.264		23.207	31.5		30.739	24.879
302	28.944	29.778		28.308					26.955	21.281		33.051			27.673			32.139		18.768		29.672	26.827	20.146	25.339
303		25.54	33.403	32.306	32.464			26.113			28.337	29.077	26.176	16.675		22.794					22.967		30.583		30.711	21.436	27.465
304	25.783		31.299		29.485				22.479	29.502			29.024	27.534			32.389			30.82				17.461		33.885		34.001	27.382
305		23.549		19.94	32.331	31.175				25.564	34.42			29.59		24.767	26.967	25.8		27.264	31.112	31.395	31.354	29.553	23		32.342		20.892
306	29.255	32.242	32.083	30.624				34.711	25.564	24.505	31.91			18.768		28.697		23.854			29.267	32.323	28.906			29.27	27.128	26.538	20.667
307	22.479					31.771		32.464	32.438					32.217				21.26			28.433	24.83			24.886
308					29.107	27.935	26.715	30.288					28.292				25.751		24.776	29.867		26.784	25.751		21.436	23.773		24.016
309			26.042	29.334	31.234	26.632	21.006		32.242					32.094	29.212		33.421	30.371	22.035	33.421			20.937	31.77		26.41		19.108	24.921
310	25.902			31.939	28.35	29.077	25.564			30.846	26.477			26.037		31.236			34.098	26.967		26.193		33.673		30.806	26.832		22.075
311	28.493	29.578	31.714						30.158	30.586							31.799		24.46	27.597	24.83	21.935	30.09			23.854		30.892
312	27.088	30.401	27.311		26.113		24.505			30.134			30.624			26.832		31.236	24.272	28.52		21.16	27.128		26.784
313	29.691				30.989		25.54	22.782	23.304	22.165				30.052					29.69	22.035		24.543			28.433	29.937	32.838	26.23
314	28.963						29.411					29.158		20.683	33.233			26.009		21.16	27.248	29.267		31.424			22.035
315		23.304	27.05						24.748	30.537		31.663		30.09		19.423			30.561	22.794	32.217	30.483		16.675		23.325			20.669
316		32.631			28.176		29.205		30.812		32.331						26.756		29.27			26.859		23.039			19.208
317				28.337		19.94					28.308	31.91	31.914	28.349		29.903			24.906			27.248		29.69	30.088	28.433		27.851	26.538
318			29.352		29.135		22.479	33.401			29.686				29.464				21.26		16.675	28.425			20.171			32.277	29.554
319	27.995	28.623	29.651							29.945		29.485				13.138		21.935	28.405		26.784	29.417			25.8		27.144	23.44	26.23
320							29.169	32.401		32.062										30.09	28.52		22.794	23.834		20.194	25.316		30.217
321	27.524		24.91		31.771				33.442	28.043	31.362		31.027	23.325								29.6	30.371		28.409		29.994		25.43
322		25.33							26.742	26.863			30.905					32.236		33.24		31.112	27.288		16.061	26.346	28.405	26.554	27.309
323			30.45					31.771							34.42	24.272			26.037						21.26		32.217	23.144	33.079
324	28.671	32.288						29.193	32.631	17.989			30.906		30.698	25.156		28.827		22.452									18.2
325		25.564	21.79						28.671	27.3				24.906				31.424		30.809	29.316		32.094		28.677
326	31.715	30.45	32.223							28.588		31.147	31.939		27.903			22.936	24.038				29.316		34.098	28.889			31.561
327	28.988	29.352				28.308	27.547		27.403			26.416		29.915		29.417	22.513			25.156		30.184	26.34	27.943		29.691
328	32.631		28.542							14.361	17.564		26.632	23	31.914		29.396	29.316		30.088	29.6					29.099	24.038	25.222
329				27.935						14.361			32.699	27.379	24.831			24.616									30.82	30.418	27.021
330		29.212			31.008			31.362	25.39	14.361				33.673		30.423					27.288	14.836					31.66
331			28.004	32.122			32.265			14.361			29.757			22.035	31.277	17.503	28.425	13.138				30.275	19.541	30.088
332		27.951	28.522			30.624				25.783		33.058		19.423			27.534	19.166			23.68		30.483		21.751		31.799
333		24.922		26.632			21.281		28.944	21.11	31.632	30.224		29.673	28.308			30.275	21.935		31.799	24.886				20.436		21.89
334				29.077		31.939	32.288	34.42		30.812		30.396	32.367			32.389			30.844	29.267		26.34	27.945
335		29.702					32.409	33.496	26.941	27.538		29.024		26.41	29.388		26.009	24.767	22.967			25.751	30.724	26.473	24.343		29.27		28.445
336	21.411		31.453	31.771				31.799					28.713			31.5		25.572		24.038		22.116		30.583		24.906	29.672
337	21.79						26.863	31.37			29.479	26.176			29.343			19.914			32.342	28.451	27.349	25.036				22.784	33.05
338	24.866							28.337									16.675	26.193							26.009	31.354			21.736
339	26.742	20.987					24.529		24.91		29.782									32.838					29.867	24.277	29.915	22.806
340		14.361							27.542	32.631			25.923	31.77		19.075	24.767	28.906			31.66		29.69		19.423	24.886
341		14.361	27.126		31.552		31.762			23.348		35.166	28.176			32.236	24.343	31.448		20.519	24.906			33.885	27.248	29.867		25.438
342	28.588	14.361									33.079	30.698	29.832	35.845	31.632	20.171	29.553	28.409	27.943	32.236	29.867			17.482	29.042	32.389
343	30.635	14.361		31.663		28.292	26.861	28.308		23.161	32.464		29.135	26.074					26.473								23.207
344					29.212		33.095	29.622	31.46			32.751		33.885	33.578		32.838							30.483
345	28.043	25.603	23.032				33.3			31.453					29.479	30.583	21.751	27.248			30.275	29.69	26.784	26.784		27.313
346			28.887				22.149	29.107	27.93	29.578			30.236					28.425	26.827			28.503		21.436			27.288	23.472
347	28.623	28.542	28.043	31.362			20.987		24.866				31.625	19.208	29.024			26.473	29.673	21.935			23.014		22.035	23.834	24.272	32.247
348			32.062						30.586		29.343			23.014	31.712	26.346	31.236	28.405	32.323		32.139	24.272		32.094		30.809	29.042		28.229
349		25.671	26.863			25.923		31.008		27.403				22.321			29.237	22.116	27.264					19.914			28.889
350	32.242		31.122			30.642	24.182			24.529		29.204		27.264						25.604	19.166	30.09		21.751	27.534			24.755
351					30.747			29.289		30.138		26.151	28.375			21.436			29.903		29.937		28.503				25.156	30.217
352		32.223			29.334			24.831	29.578	30.558	32.401	28.292				35.845			29.099	31.799				32.323	32.217			27.132	30.716
353	24.529	20.735	29.702		26.632	29.212	27.088		31.515						33.058	26.009	30.711		23	24.277	23.207	29.673		28.47	31.354		22.17
354	31.519		31.25				23.562		29.502										28.906		28.47							25.43
355	30.586	27.48	25.783		24.479					25.616	29.212			29.69	31.17		26.41		29.691		20.146				30.052		29.553		33.798
356	26.16		21.006							30.401	27.673			28.425				29.27							33.24	16.061	28.451
357			25.902				28.358									24.277	23.773	23.325	13.9					25.339	27.264			20.622	29.475
358					31.147			32.122	32.58	28.039			31.147				27.288	27.597	13.9	23.039	23.407		29.903	23.68			23.68
359	23.549		28.358		30.698											24.906	25.572		13.9		30.483		26.756	27.128	21.935	33.421	26.784		21.361
360			27.088	20.352	30.602	32.464	26.833		28.588	32.58	30.889		31.552					20.171	13.9			20.519	19.208	27.349		21.63			30.166
361				31.97	31.625	28.35	32.242	28.301		28.963						30.809	21.16		19.423	25.572		19.075	26.473	29.237	16.675			22.091	16.951
362	32.726	29.393	33.095						25.671					28.697	32.107	25.926	30.724	24.906		16.061		13.9		23.325	32.236		24.343		19.644
363	26.955	30.558				26.322	31.918		33.095	27.857		30.905		27.148	28.713	21.16		19.075		28.677	23.039	13.9	33.24	23.014	23.407
364			34.271			29.158										30.561	31.112			26.832		13.9	19.423				26.193
365		24.182				29.485	32.538					30.906		29.396		27.943					24.776	13.9		27.148		31.424
366		27.088	30.82				23.304	30.415		33.753		32.107			24.479	31.799	23			32.064	20.998	33.24	19.166		23.854	27.534			25.222
367		28.537			33.058	31.362			32.288				32.363	24.767	27.628	17.482				31.112		19.88	24.543				31.395
368	24.922	27.403	29.193			31.552	28.623		24.469	25.33		32.699		29.994		17.503	24.272	26.41		16.675		32.217		24.767	28.405	30.711	31.823	33.832	17.575
369	27.547			28.292	26.416		24.561							28.592	29.486	22.452	21.436			27.349				26.41		19.541
370		27.547	32.538		28.494		34.758		23.161	24.748	30.817			30.711		26.827	30.561	30.583	22.477		26.009		34.098	24.543	32.838	26.756	28.433
371	21.191				28.713		31.663			27.121			25.985			20.998			29.553		34.098	22.936		27.534	24.038		27.379	28.05	34.001
372	23.032	28.198	29.212	29.212			21.79	30.642		32.288			29.158	25.156	30.747		31.5	21.63	23.407	31.823	20.937					26.193			22.806
373	25.311					32.306	28.683	29.334		26.791					31.008		26.784	32.217	31.448			22.513			29.69		28.349
374	29.411		21.281		24.831		17.989		32.265	26.955						18.768	29.937	30.724	21.436		20.519	30.711					24.543	33.872	28.502
375	23.805			29.832					31.519	23.562	29.464		29.486			23.773	19.423	33.24					31.236		27.597		26.41		27.836
376									27.524			31.939		32.064								29.27	24.038	34.119		23.039		27.037	30.628
377	25.616	31.663		28.96		29.334			23.562	31.515					31.799	23.854	28.697	30.423	30.104	24.543	30.739			23	29.237		26.473
378		28.958				20.352	29.395	30.747		23.304	22.782			26.21		31.424		22.967	30.088	30.275	29.691						30.806		27.492
379		32.438					34.145		20.735	28.988						22.116		32.323		32.094				32.064			30.583
380		24.469					27.3					29.486		22.452						24.83		28.592	27.248		25.156	23.407	27.774
381	32.271		24.922	31.175		31.97	32.271																	29.267		24.038		31.583	18.83
382				32.464			30.812		28.958	29.829	34.04	30.046			31.771	27.128		26.037	20.937	29.237	22.127		31.448	16.061	26.756		24.616
383	33.753			28.35	30.642			33.233				26.632			20.352					28.425	22.452	21.63
384	24.91								30.734				31.234				27.264		30.184					28.503	20.519	30.583		22.057
385															27.3	25.018	25.374		28.996				30.662		25.684		26.82
386														34.002		34.83	33.955					26.82	29.974	29.144		26.072			27.508
387		31.175		25.311		32.265			30.288	26.477					32.438	27.957	31.373		32.658				29.168	32.108		28.311	17.668		27.662
388				27.3	30.558	23.348						31.008	31.663	34.83	27.857	28.311	22.471						27.362		28.327
389				34.758	27.93	21.006	29.486	26.151				20.352			27.995				30.71	25.913		32.169		31.801
390				30.45	25.54	31.807	30.415			28.292		31.234			31.515	25.011	13.901	30.862	25.011			23.438		33.282	33.282		28.558	25.95	26.313
391						30.418	29.212		31.066		31.066				25.54	26.072	25.011		28.549				29.894	25.011
392					31.663								26.151	23.785	29.205					26.072			33.459	28.549			27.735		23.367
393							29.388						26.322						23.922								26.855
394	29.686			30.158	31.515	30.134		31.914		35.166	28.077		29.782	32.658					26.82		23.438
395								28.713		32.401					23.001		32.108					30.662							33.976
396					29.352				31.42	26.176	26.632					32.912			26.361	24.28	33.895		23.236
397			30.989	32.271				32.331		29.024			30.118		28.493		33.895	29.507			34.457	29.783	27.83	31.767	24.28	27.248	25.878
398	31.91		28.96	23.348	30.734	34.271	28.137	30.889			30.602	28.35		20.684						32.969								27.231	25.95
399	29.479	29.686		28.358	23.348		22.241		30.602		31.42	29.135			28.988			26.855		32.027		30.862		25.606					29.162
400	32.065			25.902				29.757	28.077	30.288					29.702					25.606	19.564		28.558		13.901
401			32.065	24.165			20.352	25.985				26.195	26.416		27.121					19.564					13.788	32.339	30.012	33.976
402		29.479	34.42		28.958	26.042		30.624									29.872	29.683						34.788	13.788
403			31.175	33.3	32.631	31.519				31.552							27.478	23.175							13.788		32.027	27.256
404					28.004		30.396								29.204		29.574	33.406			32.169		26.855		13.788
405	28.96	30.989		32.223								26.477														27.735
406				28.907						28.503							13.788					30.012	29.507					27.662
407								30.236							30.812	27.73	13.788	31.619		29.992			34.696	31.281	28.311
408		28.96			27.524	30.635			33.079	29.485	32.107	31.685				30.579	13.788		24.822	34.002							23.717
409	31.175	32.065		15.811													13.788	29.144	27.957						32.016		32.327		29.325
410	34.04			21.191	32.265	29.829	31.712									31.939		25.684					34.002	31.815				27.745	34.678
411	34.42	34.42		26.715	27.547	23.562		27.204		26.195		28.494	33.496		33.3							28.39	23.717	19.564					28.164
412					32.538	26.955		31.072			27.935		30.046	28.803	32.58								23.35
413	30.989						20.956	28.269			31.712		29.204		27.05					32.658						34.83		22.387	28.021
414		34.04		14.361		31.299		27.628							26.941		32.493			21.904	32.969				31.597			27.213	24.361
415				14.361								29.212		31.373	28.683									30.959		25.018		32.04	25.316
416	31.42	31.42		14.361				31.304									25.878		31.281	33.406					30.432		34.74		27.745
417	20.352		30.118	14.361	29.357				27.935	30.905									29.783
418		20.352			25.616	32.271	33.079	29.464	26.632	30.642											28.327				23.236			33.223
419					31.46	28.358				31.066				23.922	23.549		30.662	26.539	28.558	30.862						28.803	27.248		27.263
420			29.479		29.297	29.778			19.94	30.906				32.016			31.142		25.749	31.876					25.606	31.876		24.515	31.859
421		27.903		24.062	30.82	23.032	28.35	30.602	31.712	28.301	33.578			29.783	34.58			25.374							34.457		29.992
422	27.903				25.671	33.753	28.713				19.94			29.03			24.779	32.016			31.597					26.777		27.508
423		31.91				20.987			32.751		32.751			33.611	24.904		26.855				28.558		29.992						29.399
424	28.137											31.175			24.062	29.144	34.002				34.788
425				24.469				31.712		29.107	30.288													30.862				22.023
426		31.707		27.121		32.577	32.107	25.923				29.686				23.922								34.457
427					28.671	28.671		27.935							26.863										25.678
428	31.707				30.418	30.49			33.578	28.137			23.942		31.904		34.457	31.142	32.189		26.412				25.018			28.021
429	26.195	29.782	31.91	25.873			30.288	31.632					34.04		28.522				24.28	27.83									23.618
430			34.04	21.79						31.42			30.698					29.783	33.955			32.016			29.238	24.783
431		28.35							32.107			31.17		30.862	32.223				24.374	34.457			30.452	31.597	34.002
432		26.195				27.93	31.663						27.673												30.862
433	29.782		28.35			25.603			30.642							24.783	25.411		25.606				32.493	29.446	34.696
434			20.352		25.873	21.191				31.914				27.647			31.801									31.22		21.981	24.893
435		31.685	31.707	28.671	28.198	26.715	32.122	32.306	20.956										30.292		31.749						29.894	28.836
436	28.35			32.242					28.301	28.713			31.008	26.361							27.73
437	31.685					29.212		19.94	30.905		31.799	28.849	20.352				32.189	32.169	26.335		29.894			25.678		33.895
438						14.361	23.942		30.906			29.479			32.577					25.878		26.539			19.564
439			30.046		28.358	14.361				29.757			30.994		34.758														24.515
440					28.537	14.361									30.505	21.904	28.549			30.873				28.996	31.22		26.335	27.887
441		31.17	29.686			14.361	28.301			34.711	30.905				24.922						23.236							27.619
442			31.685	25.616		32.631	30.642					34.42	29.485			25.684		29.446			30.579			29.992				23.951
443			31.42	29.411		21.014	33.051				30.642			32.169	29.502					31.767	27.362		31.801			19.564
444				29.691	21.946	30.401			31.799		30.906		28.137							28.558			32.016
445	31.17					28.887	24.479	20.956				30.989		28.311	30.82		30.012						28.39	26.777
446		28.137				31.453	28.292			33.051	28.176				25.873	28.549	24.822		31.939		24.783							24.865	26.031
447			29.782					28.077							32.062	23.236	32.016		33.282							32.108
448	29.212		27.903			23.028	32.699	31.066	28.176		20.956	28.96			31.715			31.442		29.238	25.678					31.847	31.22
449															33.442	32.327	29.992							17.668		32.169		25.316
450		29.212	29.212	29.393	29.204		26.322	33.079						26.072	24.505			25.913			32.339		32.912	24.779			25.749	24.361
451		27.495			28.493	22.479	29.077		31.072						29.193	32.108	27.83			30.579	31.22	29.147	31.142			30.873	31.939
452					27.3	24.414			30.224				31.685	28.558	25.603			23.438			31.767			28.311	33.777
453					32.814	18.276					28.301		28.35							32.239		33.955
454		28.653	28.137				31.147				30.224			32.339		31.142						30.71	13.788		31.281
455	28.653			28.537	33.095	28.522					31.072				23.39	23.717				25.011			13.788		27.362
456					28.043				24.831			17.564					28.327			34.83	31.876		13.788	29.574				24.959
457	27.673						28.176		34.711	30.118	35.166	27.903	29.123		27.311				31.815	35.049	13.901		13.788
458	27.495	27.673		27.05			26.113		33.051	31.799	24.831			26.82	29.297											23.438		23.029	27.976
459	32.401		31.17		31.299	24.469		32.107		27.673					31.328	33.895			31.442	31.442	31.442		32.339				29.507
460					29.255	25.671					34.711							28.549		26.335						29.872			21.538
461		32.401	27.495						28.269				14.502			30.71			23.35	26.361		31.939				26.412		20.164
462	17.564		28.653	31.663		31.515		29.077	29.024	30.602	26.176		14.502	32.493	26.16				13.901		23.175		32.169			27.73		24.279	29.624
463						29.169					29.024		14.502				32.969		17.668				27.735					29.487
464			27.673				29.107		32.122				14.502		28.958	30.452	33.777				23.922					33.955	23.236
465	29.289	17.564		26.833			32.363		31.97					26.335									26.072	25.913	30.012		25.606		19.975
466		23.942			28.039										21.79	27.248	23.35				25.018
467	23.942			32.814	28.542	25.564		30.224			29.622			27.735			32.097	32.189		34.788		33.459		22.471	34.788			25.001
468						28.493				28.308	32.122	31.707										23.922		32.912	26.412			24.242
469				27.088	30.401		31.008					28.503		32.327	33.095			32.286	34.457						25.878				26.077
470				27.995				28.849	29.622			31.552				29.147						34.002		34.74		29.144	30.959
471			26.416	28.958							33.051		28.849			32.016						28.317						24.832
472				24.748				30.905		31.707				32.912							29.03		32.097				29.683
473					22.149			30.906					28.494					26.335		29.446		34.74		27.248		33.406		24.656
474			31.97		28.683		30.747			32.306	31.97			32.189		31.767	24.374		29.01
475				28.039					35.166						30.366			25.411						32.286				25.202
476			31.552			29.395			29.832		31.175				24.182						28.894		17.668					34.678
477				30.134			30.994		29.135					24.783	27.538		34.83		29.03			28.549	30.012	30.452	27.478
478		26.477		30.734					28.137		30.989		32.401	13.901		26.777			28.39							32.027
479	26.477			28.988		23.584				32.122		28.137						32.097		24.374		27.362	26.361		31.373		23.175	23.953	23.819
480					27.857	27.126			31.939				31.17						29.144								23.438		27.078
481	28.503			31.299			31.42	33.051	26.195	30.624	29.832	34.04							29.574	28.996		29.238		26.539		25.011	30.432		32.035
482	31.97	28.503	31.147		26.955	32.223	24.831		27.628	29.077	28.96						29.507	32.327						27.735					30.634
483		29.289		29.169										30.71		28.894	28.894				34.696					24.779
484		31.97		23.161	14.361	21.946			30.989							29.974	32.912						32.327	33.777			32.286
485		31.552	28.503	32.631	14.361	24.561			31.175		29.135	23.942		31.281	15.811	34.696		29.974		23.236	30.959			32.658	29.872		28.317
486	31.552		26.477	24.561	14.361	30.82				29.334	26.195				21.006	33.611		23.717		22.471		28.558	26.335
487		31.147			14.361		32.331				31.939	28.653	33.233	22.471				29.03		29.872		26.072						15.75	27.59
488			29.289	25.564	24.529		27.495	31.625	28.494						18.276			28.524				29.574	33.282	34.83	22.471		28.311		28.84
489	31.147			24.469		20.735				31.939	28.137			27.83	30.635	13.901			27.248	25.411	25.913	32.493		29.168		31.767
490	30.817				21.191		32.751		28.96	27.935			31.175								32.097						32.239	25.058
491						28.004	33.058					27.673	29.077	31.939	31.122			34.696				27.478	30.432
492			17.564	34.145					26.176			34.711	30.989		32.538				30.873					29.147				26.031	22.023
493	30.602				26.042		31.685							28.549	24.165				29.886	27.478	28.317						32.016
494										19.94	31.234	32.464			26.715		26.777		30.862	32.189				29.872	31.442
495		30.817		31.714	28.522			31.027	31.234			31.97		23.236		29.872					33.406		28.894	20.684			24.374
496		22.782			31.762							29.289				29.683							29.144
497	22.782				29.502			28.375			27.628		17.564			23.35		25.011							29.974	23.922
498															29.357									32.239	32.493	30.662	31.142
499	24.479		23.942			24.904	27.903	29.024	25.923				27.903		31.762						29.992	23.175		30.873	29.683
500			29.193	18.276		21.411		31.663			28.269		32.194		24.469	32.658				31.281		33.406	29.872	23.35					18.606
501	29.193	24.479	30.642	27.311									30.415						32.912			31.847	28.996		23.35	27.362	25.374	22.526
502				26.641								31.37			22.165				29.507					27.73		20.684
503		30.602			29.169	17.989		29.485	32.363		28.713		26.113	28.524	31.519			23.785		20.684	29.147			28.558	32.108
504	27.935		22.782	32.538	24.91				28.292	26.632	33.058	29.388		13.788												33.459
505		29.193		31.46		32.58					28.503	33.578	29.622	13.788		32.286	27.248	30.579		30.71								22.593
506						27.088				28.337		19.94	31.771	13.788		27.735			33.459	30.662		29.144	33.895	30.012		33.282	26.072		22.87
507					30.984	25.902						30.994		13.788	29.255		23.785	31.847			29.872			33.955	31.939			27.078
508	32.464	27.935			28.627		26.632	35.166	31.707						28.936	30.432	33.459										32.339
509		32.464		31.328		24.866	28.337	22.241			32.363				22.149	31.801	34.74		23.785	29.886		34.788				25.913			24.656
510			30.817		33.3	28.588		26.176																			29.872	29.074	32.986
511	26.322			31.515		26.742	29.479	33.058					33.401				25.913				29.01	32.189	25.411	32.097				26.922	32.268
512			26.113	29.297		27.995								33.955			31.22				25.374		30.292		27.957			27.797
513		34.711	30.602	24.922	27.333	28.043	29.024								27.48			24.822	29.974							28.317	30.862	34.74
514	34.711	33.578		24.941		27.857		32.363					31.42	33.459	25.311					31.22	33.777			31.847		32.097	31.619
515				25.671							31.707		31.799					28.996			33.611		27.957			32.912	33.459
516		29.388	24.479			29.502					30.624		30.747	29.507				29.238		27.362			32.286		32.339	22.471
517	29.485				26.791	26.16						30.817		30.873	27.951							33.611		27.83		23.175	24.779	29.399	26.849
518		30.994		31.264							32.194									27.647			32.239	33.895
519	29.388			21.411		27.524			32.194		28.494			27.957	27.333		19.564				30.862	31.142	26.412						30.905
520				33.403				32.751		32.464	25.985			32.027						28.317				24.28	33.895		24.822	28.378	30.397
521		29.485	29.123	31.918	32.438	25.616		29.832	28.713	20.352				31.876	23.028	31.442											31.815
522	30.994		30.994	27.403	34.758		29.757	32.194		28.35			28.301	17.668	21.946		34.788					23.717	31.619	23.717					24.248
523	31.37					28.537	29.782		28.503	31.97			29.107		30.558	28.558		31.597	30.579			29.992				29.446			29.25
524		31.37	31.37	28.004	18.276			31.939						30.012	14.361	27.478		30.432	28.524	29.01					25.913	35.049	30.662		22.593
525	33.578	31.799			27.126	23.805		28.292	33.058		28.292	30.288			14.361		25.684						31.939	31.939		21.904	31.281	27.263
526			32.401		29.393		25.923		28.375						14.361			29.992		28.549	33.955		29.574		26.539			26.868
527			29.388			29.193			31.625			27.495	32.065	24.779	14.361	32.027			25.411	34.74			24.783	26.412	24.374		25.678		27.796
528	31.799	33.401										32.401		29.01				32.658			33.282		28.524		32.658		21.904
529		26.113				31.715	31.771									31.281		27.735	25.878	32.016				31.373			29.574
530	26.113	31.771		30.537		21.281	26.151	30.396									33.611	32.239	32.016	33.955		32.327					33.406
531				23.549	32.242		31.066		31.027			28.308		29.886											29.894		26.412	26.812	17.707
532	31.771	26.322	34.711			27.48	30.224					33.233				25.678		28.311	32.239	23.717		31.442			32.027	29.683
533	30.642	30.642							30.624	31.663		14.502		19.564	23.161		29.01						31.597			31.815
534	33.401		26.322				26.195		25.985		31.027	14.502			21.014		23.922				29.446				32.169			27.834
535		30.288	33.578	32.062	34.271	27.333	31.027	32.699			31.625	14.502										30.292		28.317		29.992
536			33.401				30.602	28.176		28.96		14.502	28.337			31.815				25.018		20.684		32.327
537	14.502	28.301		30.82		33.095	31.707	26.195		25.985		20.956			28.542				24.779	31.749			31.876
538	14.502			32.58	31.122				30.236	29.832			29.334		31.714		35.049		26.072			28.996			29.574		29.168	26.012
539	14.502		29.485	30.49	25.39									29.574	26.315	25.374			23.175		23.35			32.169		34.696
540	14.502									31.17		27.935	24.479		28.887			27.478	25.913		23.785		32.658	29.783
541	28.301		30.288	30.234				30.698				30.602	28.653					26.072		32.097		26.335	23.785				31.442
542			32.464	26.315								29.193			30.846			29.01				29.01			33.459				21.536
543	29.107	33.496		31.904		25.783		31.42		31.175				29.683		20.684	27.73		29.894			26.361					31.847	18.606
544			31.799	32.577		28.623		29.135			30.236					19.564				28.311			25.678		21.904	30.959	32.969
545				32.265	23.304	26.861	28.503										32.239				32.239			13.901				32.77
546	33.496		28.337				17.564				28.849	32.122	32.464			32.969				23.35				26.855	29.783			17.707
547				23.39			35.166	26.632				24.831			28.623		29.03				28.311			28.803			31.749
548			31.008		22.479	24.91		29.343				30.118			31.264		31.815	31.876						33.459		26.539		29.718	26.462
549	30.288				25.603								19.94						33.611		27.248					28.327		32.986	28.378
550			31.771	22.165		28.963		29.158	28.849					23.35				23.922									27.957
551		28.337		22.479				32.367	32.306		28.375				32.271			31.801	31.847	31.619		28.311		29.974			23.785
552		29.334			25.902		29.832					29.782	29.388		34.145		33.282	31.815			31.847			27.478	29.992
553					31.25	32.242	31.939				25.923		30.889					34.788				30.452				34.002	28.524	29.624
554				33.442								32.194			26.791	30.959					31.939		25.374						28.136
555			30.415		26.941	29.691		29.486				30.415			29.352		27.957	24.783		25.678		27.647					28.996
556	28.337		28.308			30.586							31.37	30.452	29.395	27.362		34.002			26.361	30.579						34.944
557		33.233	14.502		32.288								33.578	29.872				27.83		30.432									26.182
558	29.334	29.107	14.502	28.623		24.529	30.817				32.306	30.642								31.847			24.779		31.619			23.85	34.944
559		28.308	14.502	26.861	30.158		27.935		31.552			33.401					29.974	22.471				31.281				31.801
560		14.502	14.502		21.014	23.549		29.686		31.362				31.442		31.876	32.339		29.147		29.683			25.878	29.144	32.016			24.865
561	33.233	14.502			24.941		31.42		29.757		31.552	31.771		23.717	28.358	17.668	31.767			31.801	32.327		28.311			29.147
562		14.502											26.477						28.327						23.785
563		14.502	28.301							32.699		26.322		32.969	30.45	34.788	31.619	34.74		26.82		31.876						29.25	23.484
564	28.308				24.866						29.757								25.678			31.597			27.83			31.859
565			29.107	23.584	30.635	26.863						26.113	29.289		27.547				32.493		28.524	23.785					22.471		22.722
566		30.118	33.233	27.951			31.97						29.686					28.317								29.507
567	24.831			28.198	31.453							29.622	31.362								27.83				25.011	13.901	30.579	29.325
568	30.118	24.831			23.028				31.914	28.849				25.374	28.039		26.539				27.957					13.788
569		32.122		21.11	28.623	28.683	32.367				31.914		30.817						25.374		32.658	28.803				13.788	32.658
570	32.122			31.519	28.944	27.542	32.401	29.479	29.193								31.281	34.83	27.478				31.442		26.82	13.788		30.878
571	31.072	30.415				27.547			31.663			30.747						26.82			25.411	33.282				13.788	29.886
572			30.747		23.805	29.205	28.375	29.782	29.485	33.401		31.42	30.288													27.83			25.105
573		31.072		21.281		29.411				31.234			27.495						33.777	32.108	27.735	29.872			23.717				27.916
574				27.48					23.942	26.322	31.663		27.204				17.668		30.452	28.524						27.957	34.83	18.877	29.691
575	30.415				27.121				34.04	29.204	29.485	31.799					31.442		32.327							29.974		32.035
576				21.006			28.96	31.685			23.942				27.403	29.168	23.236					25.011	25.011						26.812
577				26.742			22.782	30.989	29.123	32.363			31.304		32.726									23.236					23.953
578					33.462	29.393			31.147			32.065	30.396	25.684	27.126			33.777		33.459				21.904	32.097	32.493
579				31.807	31.918	30.537			32.367				29.212				32.286							31.876	28.524	26.335			27.834
580			24.831	31.25				32.065		31.008				29.974	28.627				35.049		28.549	25.913		27.362
581														26.539					32.108		24.779	32.239				31.281		19.975
582				26.791	32.409			30.046		30.698	29.123			29.238	27.476			30.012				23.35		32.027				22.87
583	31.008		29.334	30.401	29.205	25.051	29.135				31.147	28.301			28.907		28.524		26.855			17.668	30.862	27.647		30.862		32.337	25.411
584	30.747			33.095	25.311	29.651							34.42		21.281				20.684		32.027	25.411				23.236	27.73	27.796	26.922
585					29.193	33.462							29.193	34.696		29.507	34.696	32.108		17.668		24.822					31.801
586		30.747			27.951	32.814			31.37	26.416	32.367				32.242						23.717
587						31.264					29.193	33.496	28.308		30.401	34.74			31.22		30.432
588		31.008		29.778		32.438		20.352		29.123	31.17				23.584					25.749	30.012	22.471			30.579				24.832
589				29.205	30.366	29.297	31.37		29.158			29.334				31.749						27.73		26.072	29.147
590				34.271					27.495	24.479		28.337	29.479	29.144
591				27.126		31.122					29.158			34.788		32.097									29.168	34.457	13.901	26.462
592			31.072		23.161													29.168		28.327					30.959			26.849	32.187
593			33.496	29.395		25.873		27.903		28.653	30.994		35.166								21.904	32.027	28.803
594	32.363		31.362	24.91		28.936			26.416			29.107	32.306			35.049									30.292
595		32.363		22.149	24.505	21.11			33.233		31.37	24.479			26.742				32.969	34.696	32.016	30.873		28.894			27.362
596					30.537	27.05	31.304	31.234		30.396				23.175	30.234	34.002		29.872
597	31.914	31.914	32.122			30.984		29.212			26.416			31.767	29.393	31.22		27.957					34.457	23.438					28.836
598						29.578		30.118					30.224		25.33	22.471									24.822		29.974	26.077
599					30.234	34.58				29.486			22.782									26.412						24.017	29.487
600			31.914	25.603	31.715	23.001	26.176		29.289		29.289			25.749									29.03	32.493	30.452	23.35		25.105
601						26.641			30.698	29.343	30.698	30.236						30.662	32.097		29.886	33.777		34.696		29.894			31.994
602		28.269		26.941		22.149			31.17	30.747	26.113				29.651					13.788		28.524					29.783
603	28.269			29.945	27.995			31.91			29.388		27.628			32.169				13.788					23.438	28.894		28.136
604				27.524	33.442		27.204	31.42	26.151	32.367		25.923				23.175				13.788	22.471				17.668		34.457
605						25.33	19.94		29.388		26.151		32.122	27.362		32.239		26.412		13.788	25.606		29.886
606	29.757					28.988					27.495		29.464		28.588			25.678			26.855		30.579	25.411			34.696
607	31.362	29.757	29.757	31.762	28.936							28.713	31.066		21.191			30.452		29.144				33.611				26.313	24.546
608		31.362				32.409			28.35		30.415				30.586				33.406		29.974	29.446	33.611
609					30.138	26.791				31.712	14.502	27.204				28.39							13.901
610						21.79		31.707	30.415	25.923	14.502	32.331	24.831								26.539		33.955			26.855	13.788
611	29.832			17.989	27.403	31.328		28.35	14.502		14.502					29.01		25.606	30.432			25.374		25.374			13.788
612	30.236				24.561				14.502		14.502	29.832	33.079	26.777							29.238						13.788	27.59
613		30.236		29.352	31.807			26.322	14.502			31.304	32.751		27.542								27.647	29.01			13.788
614	26.151	26.151			21.281			29.204	14.502					27.248						29.507	30.662		25.018				35.049
615			28.269					28.96					28.96		30.158			13.788	23.438					29.683
616		28.713		30.558					24.479						29.945	27.83	30.579	13.788			29.783				26.361
617	28.713					32.288		27.673		28.077						26.855	31.847	13.788				29.894	33.406		32.286	29.238	32.097
618			28.713	23.304								32.363	31.712	29.894	24.414			13.788					31.749			26.361	24.783
619				29.467		25.39					30.118					31.373	28.311			26.412					28.558		33.611		22.387
620					27.05					31.072					19.844		29.144						28.327			30.292	26.777
621	27.628	27.628				28.542		31.175											26.412		31.281	32.097							32.77
622						27.951		31.147		29.158				35.049		26.361			30.662		32.108	32.108					34.002		24.242
623			27.628				29.289	31.17			24.479		31.42	28.327	28.963					23.922	13.788		23.922	31.142			27.647
624			26.151				33.496			28.375			30.642		20.987			31.939	34.74	30.452	13.788	25.606	25.606	24.783					18.508
625	29.464	29.832	30.236	28.936	32.223		33.401	28.494	29.077		29.334	28.269			29.212	13.788					13.788	27.248			34.83			27.149
626	30.624	29.464	29.464		27.538		28.269	26.416		30.236			29.343	31.801		13.788			25.684	29.574	13.788				26.072		31.597
627		33.058		32.083	20.987	30.812	25.985			27.628			28.077			13.788		29.894									25.684
628	33.058	30.624	33.058		24.748		34.711			29.388		30.889	32.107			13.788				23.785			30.71			29.783		25.411
629		31.712	30.624		29.395			27.495				31.072			24.529				27.735	33.282		28.327	31.767			31.142	30.873	29.162
630					25.564	30.846	28.653				33.233	25.985		23.438	24.941		23.438			29.783								30.397
631	31.712		31.632			26.833			30.994		30.396	22.241				33.777	30.873		29.683	28.39	31.619	31.767	24.822	29.894	30.873	28.558
632					27.311		28.494					31.362	26.195			30.662	30.432		23.236			26.855		28.524			31.373		32.337
633	31.027	31.027	29.832				27.628			29.135					24.561		28.996		29.446			25.684					29.03		22.526
634	31.632									30.046						32.493	25.018	31.281		27.735		34.457		29.238				33.252
635	29.622	31.632		31.715			29.686			31.027	29.077					31.847	29.886						34.788					23.966	27.149
636	28.077	29.622	28.077		33.403	31.663			30.747					33.777			33.406	33.895	29.238						28.317	29.574			26.012
637							29.158		29.486	31.625	33.401				25.783	32.189					31.815	34.83				33.777
638	19.94									30.989						26.539	29.683	17.668						31.22	28.39				33.426
639		28.077		24.529	28.907		30.889		30.396	22.782	31.771				31.25			29.574					29.01					26.733
640	25.985		19.94	25.39	31.264						28.35				21.411		28.558					31.815
641		19.94			24.182			34.04			29.486	31.066		28.317							34.74	32.658	31.373				28.327		23.951
642		25.985		27.476	29.945						30.747	30.624		33.895			32.658		29.168									27.976
643					33.753	30.505		31.552				33.079	31.91		28.944		31.939								27.647	32.327
644							30.905			30.817		22.782		31.22				32.912							32.239
645			31.304	25.051			32.065	23.942	31.685			31.632			28.537	28.524					28.803	27.83			32.912
646	30.889	30.889	33.079			15.811			32.699	32.194		29.464			33.753			21.904		25.684			31.281		26.777
647					29.212	23.39			33.401		30.046			31.749	24.91	25.878		24.28					19.564			25.878	34.788	27.171	34.23
648		32.306	32.306	29.702	31.714	24.748										29.894					25.684		24.889	25.749	34.74			33.426	21.819
649	32.306		30.889	34.58	26.861	29.255			31.771		26.322		32.331		25.051						29.168		32.108			31.597
650				27.857	32.577			28.137	26.322		31.685											21.904		23.785
651	25.923	20.956		27.538		31.714			29.204			27.628		24.28	26.833			32.969	31.597		32.286		32.969			32.286	26.539
652	20.956	25.923	29.622														31.876	24.374						23.922	29.446				27.619
653				27.333	31.519				32.065		29.204	31.027			25.564			32.339	29.992	31.142						28.996
654			25.985			30.558	30.989			14.502		31.712		26.855				25.749	31.373			31.373		35.049	26.855	26.82
655			25.923	23.805	24.922		28.849		33.496	14.502	33.496		34.711					34.457			30.452					33.611		23.367
656			31.712							14.502			33.051	27.73	33.462					33.611	30.873			26.335	24.783	28.39		32.338	26.554
657		31.066						28.653	30.046	14.502	32.699	31.914		33.406		28.996	25.678			24.783	31.801						19.564	22.722	25.001
658					28.963	24.062		28.503					27.935							32.912							24.28	25.777
659	31.066	33.079		25.783		30.234						31.42			29.691			20.684							29.03
660					30.505			26.477			31.008		20.956	24.822	30.418		27.647				24.822					27.647	32.912	28.164
661		31.304	32.331		28.588					28.494		28.077			32.265		23.717				29.507					24.374	29.147
662	33.079			29.502	29.691		28.308			31.37		29.343			30.134		30.452	35.049						34.002	32.327			29.691
663	31.304			24.414			31.17	17.564	30.118						27.93				31.142	13.901	29.574						31.767
664	29.123	32.331		29.829			29.334	29.123			32.065		31.632	30.959													25.411	23.484
665	32.331			29.204	21.11	34.758	29.123		31.008	27.204					31.918					26.539			35.049	29.03	28.549
666		29.123			29.651	28.627	31.799			22.241	20.352		31.072	28.996	30.138			31.749				29.683					20.684
667			20.956	23.028	24.414	28.198	30.698	30.817									21.904	31.373						33.406		29.01			24.279
668						25.54		31.97	20.352	29.193						29.783					28.996			30.432	33.955
669			27.935	31.122		28.944	33.233					29.757		30.292	26.641				23.717	30.012				28.327		28.524	29.144	26.554
670		30.905		20.735		31.762		29.388		31.771		32.306											26.539		28.996
671	30.905		31.066	30.505		31.25		30.994		28.269	29.107		28.269		32.409		31.749		29.872	27.957			29.783		25.411		30.71		24.017
672		29.077		25.33			29.193				27.903					24.779	29.446				24.28		29.446			31.619	33.777		32.04
673	29.077			29.193				33.578	27.204	29.479		28.176		30.432			29.168					25.678						21.538	18.877
674				28.542	23.001	29.702						29.123	31.97		30.49	29.03	24.783						25.684
675				33.753			29.622	14.502					22.241	28.39		27.647		28.39	24.783	28.803				32.969			28.803
676	32.107							14.502					31.707		31.453		31.597		28.311	32.339	35.049	24.783				31.749		30.905
677					23.032	31.904		14.502				32.367	28.503		25.902						32.493			13.788			23.922	35
678				30.984				14.502	22.241		31.304	31.625	30.602			25.913				29.894			27.478	13.788	35.049			26.182
679		32.107	31.663	28.588	21.411	33.403				26.151				25.878		23.785	30.292							13.788	23.175		32.108
680	31.42									17.564	31.42			30.579		28.803		31.22		32.493				13.788		27.478
681		26.632							29.107		27.204				25.39	31.597						31.801	32.027						34.74
682	29.343						32.306									24.28		27.362				32.969
683		31.663		28.522									33.058		27.088			27.248							31.815	34.74
684	31.663	31.42	30.905	19.844	23.584		34.04				22.241					26.335										24.28			29.718
685	26.416	29.343		23.001			34.42							27.478	32.631			19.564			26.82				20.684			30.634
686					30.49	30.45					28.653	28.375		24.374	20.735		32.027			33.895		23.236				31.939		16.81
687								24.479		33.496				31.619				23.35	30.012							30.452
688	31.234					24.469	29.485		31.91			33.051			25.671	30.873				31.815		32.286	25.749			25.606
689		31.234			32.271			26.113			28.337	29.077	26.176									34.696
690	26.632	26.416		21.014	27.542				26.477	33.233			29.024								17.668		29.147	25.684				21.536
691					29.467				31.42		34.42												24.28		32.189			24.893
692				26.16	25.051			34.711		34.04	31.91				29.778					29.683		26.777	27.73		30.71			27.161
693				26.863	26.742	28.907		32.464		28.176						29.238	30.71		34.83	30.292	31.373	32.339	29.683				29.238		27.256
694	32.367	35.166	29.343		27.48	29.357	31.234	30.288	28.653				28.292	34.457			25.606	26.361				25.018			31.749		23.35		21.981
695	30.698	30.698	32.107							27.495					23.562			13.901	32.169			24.779		26.82			30.452		25.993
696					32.726	29.352			34.42		26.477					29.446			32.339		32.912			31.619
697	35.166	32.367				27.3				31.632				25.678	29.169				30.959	32.286	33.459						27.83
698			29.077		20.735		31.175						30.624	25.606		25.411				32.169						34.788
699				30.846	26.715			22.782	27.903	29.464											26.072					31.373			15.75
700		29.024				25.311			28.337			29.158		26.412				25.878				24.374	33.777
701										33.058		31.663						32.027	32.286
702			31.234			27.311	32.194				32.331				28.198	33.955		28.803	32.027				34.83
703			29.204	30.138	29.778				17.564		28.308	31.91	31.914		31.299							13.901					28.894		30.878
704	29.024	30.224	30.224	25.54	23.562	32.062		33.401	28.308	27.903	29.686			31.847		23.438	26.361	30.873		31.939		25.749	22.471	26.361
705	30.224			26.042	22.165	26.941			32.331			29.485			33.403	29.992		26.777						24.822			28.549
706				27.547			26.416	32.401	29.334						23.348	33.459
707				29.255	30.812						31.362		31.027		24.748			33.611		23.175	31.142				27.248	25.749		18.508
708		28.849	28.849	32.409		34.145	31.072						30.905		29.829				28.803	32.327			25.878						23.85
709	31.625	31.625	28.375	29.357			29.464	31.771						32.286	32.288			29.147	34.788	24.779		29.974	30.873		29.886	25.374	33.895
710				20.987			30.118	29.193		32.751			30.906											30.71		29.168	26.361
711	28.494			30.812						23.942					30.734								21.904		31.847			25.993
712	28.292	28.292			24.165	26.315						31.147	31.939	31.597	29.411					27.248	29.144	31.619	27.248	24.374
713		29.204	31.027	24.505						33.079		26.416		25.018						29.974	34.83	19.564				25.678			20.164
714	28.849			23.562		27.476					17.564		26.632		26.861	25.606			33.895	25.374
715	29.204		31.625	28.963	31.328				31.362				32.699		21.11		30.959					31.22			30.662				27.088
716			29.024		29.702	27.403	31.552	31.362										27.73		33.777		30.959
717		28.494				29.467							29.757	30.662					25.018			25.878			33.406	31.442
718	28.375	28.375			30.846	30.366			29.686			33.058									26.777		23.438		24.779
719			30.698	32.288		27.538					31.632	30.224								30.959		29.507	28.317			29.886	28.39		25.202
720			35.166	28.683	24.062	24.922		34.42				30.396	32.367	25.011			26.82				24.374			29.886	27.73
721				29.212	23.549	32.538		33.496		30.415		29.024			23.032		32.169		27.362						33.611
722		22.241		28.887			14.502	31.799					28.713		22.479					23.438			23.175		26.335	17.668	27.478	32.187
723			28.292		26.641		14.502	31.37	31.632		29.479	26.176		25.411	30.537			28.558		29.168					31.801			35
724				31.453	24.904		14.502	28.337						32.097						31.597	25.878		31.847		25.374		25.913	32.268	29.074
725	22.241		28.494			31.46	14.502			31.147	29.782				29.578		29.238	30.71	27.83					32.189
726		29.135		33.462	25.33					27.128			25.923		31.46		27.362				27.478			31.442					22.578
727						28.039				24.831		35.166	28.176			29.886	29.894		31.749	29.03			25.913
728				30.586	26.16	24.182			29.479		33.079	30.698	29.832		30.984		20.684		28.317		25.749		34.74			30.71	32.189
729					28.887	19.844		28.308	29.782	29.686	32.464		29.135	34.74	28.671				31.801			29.168			29.01			24.546	25.058
730		30.906				28.958		29.622		31.685		32.751		31.142	32.814	25.749		33.459		28.894		13.788		23.175					16.81
731				24.866	29.829	27.121	31.914							32.108		24.822	27.735		22.471			13.788				32.239
732	30.906			30.418		30.158		29.107	26.113	30.224			30.236		23.304	30.862	24.28					13.788	26.82			28.549			23.029
733	29.135	31.939	32.194		30.586	29.204	31.362						31.625			28.327	26.072	29.886		29.147		13.788			27.735		33.955
734	31.939				27.476					32.331	29.343						28.317	27.647								24.822	32.169
735			29.486	28.493		23.304		31.008	29.343	26.113					24.469							27.957	26.777		28.894	23.785		29.451	27.161
736				23.032	28.988		27.673					29.204			28.004			28.327	26.539			27.735					30.292
737	32.194	32.699		29.578		33.3		29.289				26.151	28.375			28.317			19.564	27.73					31.767	30.012	25.011		27.171
738		32.194						24.831	32.464	29.289	32.401	28.292							31.619			24.28							23.966
739															24.866		28.39							29.507
740	32.699		32.367		26.863	33.442	30.624		30.889					29.446	27.524			33.282							23.922	23.717	33.282
741		30.046	30.396	26.955	17.989	32.083				32.065	29.212				32.083						26.335		32.189			30.432
742	30.046					30.734	32.464				27.673			32.239	26.042	30.292			34.002		27.647		31.22		31.876			24.248	26.733
743	29.486			27.93	32.58				29.212						34.271							29.03
744	29.158	29.158	26.176	24.182			33.578	32.122					31.147		26.955			32.493				32.912				32.189	25.018		32.338
745	28.176	29.486	30.906	28.627	24.469									28.894				25.018							32.969				27.231
746			27.204		29.411		28.077				30.889		31.552			31.619	29.783									25.411			29.547
747				32.438	15.811		31.632	28.301							31.807		29.147					35.049		30.662		30.579
748			22.241		26.315	24.505	31.91								29.467	26.82								31.749		32.658
749			31.939		21.006					20.956		30.905		29.992		32.339			31.767					30.292			31.876	29.547	27.213
750		30.396			26.833					31.304				31.815		33.406			28.894	31.373									33.252
751		28.176		21.946	34.58	23.161				30.994		30.906				33.282						28.894				29.03		23.819
752				28.944	19.844		31.625	30.415				32.107		29.168		26.412	28.803		26.777				24.374		29.507
753	30.396	26.176	29.158		32.062	24.165				31.42			32.363	25.913		34.457	30.862	31.767	13.788
754		27.204	32.699		27.088		29.343					32.699				24.374			13.788
755										33.578									13.788	24.822	32.189		30.959			25.684		28.84	15.6
756	27.204									29.782	30.817				17.989		32.327	24.779	13.788			29.886					32.493	15.6
757			31.42		29.578				27.673				25.985					30.292	27.73		25.011						29.01
758	26.176		33.051		25.783		30.046	30.642					29.158	21.904		30.012	23.175			26.777			29.238						27.887

## Sheet: Matrix normalized Template
# Matrix normalized table for RT-PCR submission.
# The ID_REF column must contain unique identifiers.
# The header 1, header 2, header 3 columns should include PLATFORM annotations if your panel of PCR assays is not in GEO.
# SAMPLE columns should report normalized data used to draw study's conclusions [target gene signal normalized to housekeeping genes; e.g., 2^-ΔCt, where -ΔCt = -(Ct_Target − Ct_HKG)]
# SAMPLE values that should be disregarded may be left blank or labeled as "null".
# SAMPLE column header names must match Sample name column in SAMPLES section of Metadata sheet.
ID_REF	miRNAs ID patients	Description	SAMPLE 1	SAMPLE 2	SAMPLE 3	SAMPLE 4	SAMPLE 5	SAMPLE 6	SAMPLE 7	SAMPLE 8	SAMPLE 9	SAMPLE 10	SAMPLE 11	SAMPLE 12	SAMPLE 13	SAMPLE 14	SAMPLE 15	SAMPLE 16	SAMPLE 17	SAMPLE 18	SAMPLE 19	SAMPLE 20	SAMPLE 21	SAMPLE 22	SAMPLE 23	SAMPLE 24	SAMPLE 25	SAMPLE 26	SAMPLE 27	SAMPLE 28	SAMPLE 29
1	hsa-miR-33b-002085	miRNA					4.083		4.064			6.242				0.553	8.565				10.127	7.55	4.478		11.103	13.75		4.478		12.527	6.335
2	hsa-miR-98-000577	miRNA			13.327		4.221		2.703		4.828			4.838	9.287							13.009	14.914	13.699	1.998	12.153	10.145	13.203			17.38
3	hsa-miR-10b-002218	miRNA	10.443	6.015		3.104	9.951			-0.977		-1.002		-6.776		7.514				6.364	10.191						8.737			16.803
4	hsa-miR-28-000411	miRNA	8.06	8.559	6.692	9.901	0.367	3.861						4.459		8.67		8.858		0.54	8.827	4.885	-2.461		2.638	10.747	11.631	14.365			5.481
5	hsa-miR-517c-001153	miRNA							8.506		10.185		4.083				4.777	4.803				13.229			11.642		13.292		3.8
6	hsa-miR-371-3p-002124	miRNA				4.838		3.983	7.824						-0.977	10.145							5.332				2.638		13.178	9.585
7	hsa-miR-891b-002210	miRNA						3.702			3.318				-0.806		2.99	9.827	-3.686			5.75	9.075				4.272		12.115		5.31
8	mmu-miR-134-001186	miRNA	8.516	10.755	5.238	-0.712		6.274		9.236	10.019		3.927		2.653			5.822	3.8		8.206	1.428			7.487	10.032				13.656
9	hsa-miR-200b-002251	miRNA			3.839	6.562				1.751		8.337				9.884	2.161	12.118	14.806	14.361	-1.846			1.914	4.885	13.161	-3.686	14.847
10	hsa-miR-106b-000442	miRNA	5.027	8.183			0.5	8.838	0.661		11.121	10.461	1.562			12.455		7.229		14.02				6.42		12.126	-4.622	-1.06
11	hsa-miR-382-000572	miRNA					5.963		4.544	4.777	1.094				2.99	4.445			10.032	9.104	7.818		13.229		9.911	6.053	-4.622	3.769	13.428	11.867
12	hsa-miR-885-3p-002372	miRNA			9.109	-4.887		2.703	0.168	4.263	6.487		3.513	1.222					1.428	5.75	11.962						-4.622	13.178	10.127
13	hsa-miR-485-3p-001277	miRNA					3.268	5.904				6.197	3.838	2.172			-1.015	9.783	7.689			8.626	13.113		6.053		-4.622
14	hsa-miR-133b-002247	miRNA				2.764			-6.485	2.317		5.795				0.759		3.8	15.019	11.031		8.841				3.8			4.803
15	hsa-miR-375-000564	miRNA	12.89						-6.485	-1.143	15.52	10.134		-0.933	-0.712	5.68		13.292			6.324		8.827					10.005	2.416
16	hsa-miR-301b-002392	miRNA			8.183		-1.206		-6.485	4.89							4.599		4.414	12.126			10.005	3.948					14.365
17	hsa-miR-505-002089	miRNA							-6.485		8.516	11.131									3.948	3.594			9.104	12.381	7.818	2.058	11.798	16.325
18	hsa-miR-192-000491	miRNA	8.111		8.603		5.163	5.332			18.979											-1.06	6.094		10.191	14.948		8.742	13.292	9.06	10.028
19	hsa-miR-892a-002195	miRNA		3.318				5.805	4.937		9.099			-0.652		5.312			11.034		13.178		4.803			11.233	13.428		5.636	3.178
20	hsa-miR-548c-5p-002429	miRNA	13.327	9.099					7.908							-1.06			7.278			10.127				14.934		6.308	13.234
21	hsa-miR-556-5p-002344	miRNA		5.986			9.376		2.738	3.987									-4.622		11.067				14.806			16.654
22	hsa-miR-542-5p-002240	miRNA	10.202	10.626			0.775						4.844	6.006					-4.622		4.685		12.99	0.54				7.229		14.282
23	hsa-miR-509-3-5p-002155	miRNA		12.264		1.525		4.556				-0.111				11.031			-4.622			8.943	12.115			1.358	-5.384		11.631
24	hsa-miR-521-001122	miRNA		9.67	7.824				4.075		11.354					2.357			-4.622		8.425	14.706				6.634		4.761		12.896
25	hsa-miR-362-001273	miRNA	6.784		4.694			9.901	0.345	0.076	13.409			4.312	9.951		2.317	4.518	2.738				10.741				9.783		9.075	12.02
26	hsa-miR-450b-3p-002208	miRNA			3.901	4.459	6.834			5.805		8.502	0.806		7.519	13.525	9.901	3.229	0.759		1.625			13.525				13.692	3.229	18.076	7.912
27	hsa-miR-27a-000408	miRNA	7.105	8.497		4.497			7.105	1.141	5.685	14.633	5.904		2.764		2.215		6.634			0.553			1.672		6.255		2.738	12.723
28	hsa-miR-490-001037	miRNA			9.832	3.268	2.317			0.5	12.285					-1.019	1.222		11.128	9.929	8.353		6.324		3.594	12.426	12.189		12.118	13.754	9.717
29	hsa-miR-744-002324	miRNA	4.544			5.336		2.23			10.011	8.111		2.083				11.26	10.145	10.127	8.235	13.75		11.957				8.737			13.675
30	hsa-miR-331-5p-002233	miRNA	6.879		6.311					4.556												8.262	13.428		12.808	9.998	12.285
31	hsa-miR-520a#-001168	miRNA		5.685	6.109	8.371	4.89	3.104				13.455				4.783			3.956			1.914
32	hsa-miR-216a-002220	miRNA	18.979				9.104		10.185	5.332						16.238	3.647	10.741		8.353		12.663			14.706		9.288			15.034	9.157
33	hsa-let-7f-000382	miRNA									1.099	6.204				9.288		11.709	11.842		13.428	4.803				6.308			1.998
34	hsa-miR-100-000437	miRNA	8.337			2.172	3.59	2.215			11.858					10.191		6.053	1.358			8.766						11.642	10.032	13.833
35	hsa-miR-361-000554	miRNA	8.451	9.397	3.335				12.23	3.513	16.279	1.099	9.703			8.353		9.911	12.426			3.229			9.998	13.699	16.387		12.325	13.323	16.555
36	hsa-miR-518d-5p-002389	miRNA			8.53				10.111		16.923	9.325	-7.188			1.358			7.083		8.737	6.817	5.822		5.75			8.626		9.159
37	hsa-miR-556-3p-002345	miRNA						-0.712	6.904		11.131		6.558					9.458										5.822		4.945
38	hsa-miR-15a-000389	miRNA		18.933	10.482						7.439			4.144				8.67	10.747		5.312	7.404	5.68		16.387	8.766	8.67		4.414
39	hsa-miR-29c-000587	miRNA	4.694	0.168	7.75		2.764			5.904	7.105	6.338	2.791			13.113	0.076		13.229	11.067	0.553				4.445	2.638		-1.04	-1.019	11.392
40	hsa-miR-651-001604	miRNA			10.011					-1.206				2.215				1.019	8.943	12.99	7.487	11.525	8.338	7.825	12.99	14.806	8.858				18.11
41	hsa-miR-146b-001097	miRNA	2.155		13.409					0.806							3.987		1.625		13.699			13.692	9.827			10.715			17.115
42	hsa-miR-548a-5p-002412	miRNA		0.661	9.188	5.904					3.828	15.52			-3.186	7.083		4.885			5.252			9.104	0.553		3.108	8.338
43	hsa-miR-524-5p-001982	miRNA		3.322				1.525	8.06	9.104	9.876	9.876			11.361			7.888			12.426	10.032		12.455	13.525	1.998		3.948	7.051	12.256
44	hsa-miR-139-5p-002289	miRNA	5.986			3.702		0.5			11.38	0.168			3.104	-2.461	2.172	9.929	9.998				11.01	4.885	1.358	0.553	12.455			13.675
45	hsa-miR-216b-002326	miRNA			12.196							12.988		8.838		9.911				11.957			12.189	6.334	12.189		4.414		0.54	12.259	7.719
46	hsa-miR-484-001821	miRNA	0.435			8.838			12.477						0.544			4.783				15.019	14.361		-1.06		13.525	6.255		10.503	10.02
47	hsa-miR-871-002354	miRNA			2.959		7.462		4.205		5.944							13.229	10.191	7.818			1.428		7.689		1.428		6.42		6.695
48	hsa-miR-574-3p-002349	miRNA	4.205	16.279	2.155		-4.887	4.497								14.069	4.556	7.951					13.161	12.115					14.361		5.52
49	hsa-miR-492-001039	miRNA		8.53	12.027	-1.206	4.599			4.957	4.987	16.923							1.672				9.991		3.513		7.951				3.81
50	hsa-miR-551b-001535	miRNA	15.678	1.319			-6.776	8.565	10.443		5.986	5.986			4.838	1.019	6.312					0.686	4.272		10.715				13.229	15.01	12.896
51	hsa-miR-520d-5p-002393	miRNA					-9.722	7.519	3.839	-7.188	6.904		6.834	1.72	-6.776	12.808		0.686	7.514		10.521			9.998	10.032	2.738	8.425		9.458		5.134
52	hsa-miR-452-002329	miRNA	12.988		9.258	5.805					8.502	4.17		3.267		8.737					8.858		10.037	-1.019	12.325	9.075		1.428	-2.461		12.02
53	hsa-miR-627-001560	miRNA	9.924	10.011							5.027	16.279			3.866			6.817		13.428	14.101					8.67			8.827
54	hsa-miR-186-002285	miRNA	3.568					9.249	10.134		18.933					9.998				5.822	13.75	13.203	8.206	7.404		13.692		4.685		10.213
55	hsa-miR-135a-000460	miRNA	16.478	12.474	-2.931		11.361						3.647			1.649				8.262				8.943			10.741	10.037	-1.06	12.039
56	hsa-miR-625-002431	miRNA	8.172	4.17		5.917	-12.626				-2.857	5.027		5.963	2.693	3.956	2.764	1.998		14.914		8.737			6.634						13.656
57	hsa-miR-615-5p-002353	miRNA			11.975		-12.626	8.371	9.832		0.661	5.196	3.642				3.642		14.361	14.934	14.02					8.943	6.324	1.998		12.78
58	hsa-miR-518c-002401	miRNA				2.23	-12.626		2.959				8.378		3.987				-1.06		8.262		7.888	5.332	11.525		11.962	6.909
59	hsa-miR-122-002245	miRNA		4.223	12.317	-4.567	-12.626			-6.173	10.49			3.861			5	-2.461	8.827			8.235	7.278
60	hsa-miR-424-000604	miRNA	9.397	7.75	10.111								1.047			14.365	-7.188	7.818	10.531			12.99		8.425	13.009		1.672				11.315
61	hsa-miR-150-000473	miRNA	-1.002	8.451		2.215	7.519			3.927						4.414			7.55	9.991		15.916	11.103	9.991			14.914				11.702
62	hsa-miR-27b-000409	miRNA	8.405	14.633	5.313					4.083		11.929	-6.173	3.59					13.203			3.992								16.653	11.795
63	hsa-miR-582-3p-002399	miRNA	9.876	4.845	9.924	9.376		1.141	6.644							-1.04		6.334	9.929	8.341	7.888	9.911		1.625				4.445		4.948
64	hsa-miR-411-001610	miRNA	12.23	5.196			8.378			5.415		8.497				5.822			4.685	13.161			13.697	12.189	2.357	14.914		14.02
65	hsa-miR-95-000433	miRNA	9.35	-2.857								6.487					-4.567			14.56	7.689				12.285		8.943	6.245		4.178
66	hsa-miR-99b-000436	miRNA	6.487			3.444									6.006		-3.186	16.387		9.288			2.058	13.234	11.034				1.625
67	hsa-miR-223-002295	miRNA	-5.035									3.839	0.803		1.222			12.189	11.26	8.338			14.948
68	hsa-miR-887-002374	miRNA				3.267	-6.173	3.927	6.197		9.397	8.172	7.11					14.806		8.766				4.685		14.02			11.034
69	hsa-miR-886-3p-002194	miRNA		6.692							6.204	3.318	5.805						10.037	6.308				14.361			11.957	3.594	3.108
70	hsa-miR-140-3p-002234	miRNA	3.901		10.461							4.544		-9.722		5.75					10.291				5.822			14.806	2.058
71	hsa-miR-372-000560	miRNA			4.825			5.917	8.982		9.325	10.019	3.74	0.775	3.859				13.699	1.998	12.588	14.806									15.01
72	hsa-miR-199a-000498	miRNA		3.319	3.925	3.859	-0.977		10.755				-2.298			8.341					9.458	11.957	12.126		10.741			16.387		1.854
73	hsa-miR-19a-000395	miRNA	5.795		8.31				-2.931	4.844	3.473	4.828				10.037		-1.06	4.761	16.387	10.145	12.808							5.252
74	hsa-miR-579-002398	miRNA	13.771	4.205		3.987	5.336				4.845	1.094	12.335				5.917	11.031		12.381	-3.686	1.358	10.291	13.161	-4.622			13.292	2.638	5.134
75	hsa-miR-146a-000468	miRNA	2.544	1.968	8.06	0.5		1.72	0.564						-12.626			6.909	2.357	16.654	8.606	12.455	10.032	8.235	-4.622	7.051			9.991		18.15
76	hsa-miR-10a-000387	miRNA	10.011					5		4.221			-0.952		-12.626	1.428		16.238	6.324					14.56	-4.622	3.992	1.914			9.96
77	hsa-miR-330-000544	miRNA		4.828					7.533				6.562		-12.626	10.747		9.075	1.019	7.083	12.381				-4.622						3.387
78	hsa-miR-872-002264	miRNA			8.111							3.473			-12.626		4.497	3.769	13.113	9.458				0.901				9.783		14.712
79	hsa-miR-25-000403	miRNA	5.944		5.795	6.274			2.336							14.934	2.703				10.747		12.285	2.357		3.769			7.55
80	hsa-miR-301-000528	miRNA	10.482		14.285	3.983		4.312	9.876		-6.485	12.285				6.308			9.827	2.914	3.594	3.108	-3.686				0.54
81	hsa-miR-147-000469	miRNA		15.946		8.565	3.74		9.287	7.11	-6.485	12.027	2.757			6.364			6.255	6.053		13.178		5.252		11.842	2.058		6.255
82	hsa-miR-19b-000396	miRNA	3.659	8.337			1.141		6.311		-6.485		6.312	9.376		13.009	12.335		13.525				7.051	5.822		5.252				9.199
83	hsa-miR-149-002255	miRNA			12.469	3.861		4.838			-6.485	10.626		1.375		6.909			12.126		14.806		7.818		11.957			9.884			14.723
84	hsa-miR-548c-001590	miRNA		13.115	9.35				11.596	1.72	12.988	2.336		4.649		9.075		13.428		5.636			8.858	6.255		3.513		6.817
85	hsa-miR-548b-001541	miRNA		6.695	1.302	5		6.562					4.845		1.72				11.151	1.625			3.594	12.325			4.445		3.956
86	hsa-miR-135b-002261	miRNA	11.975			9.249		-2.298		3.647	1.319					13.229		14.934	4.518	11.709			13.292
87	hsa-miR-485-5p-001036	miRNA		12.469	13.219	0.076	-1.143		5.795	8.378	6.463				4.312	5.636	4.459		-1.019	10.005	6.245		3.992	7.888						17.396
88	hsa-miR-590-5p-001984	miRNA	9.099		1.632	1.141	0.806	-4.567	6.879				4.599			7.818	1.562	10.032		8.606	5.822				8.943			8.858
89	hsa-miR-208-000511	miRNA		10.184							3.623					10.715	3.987			12.153	3.229	4.414	8.425			1.672					16.803
90	hsa-miR-101-002253	miRNA	10.134	9.325	5.432	7.519	9.236	3.267	8.559				4.144				9.287	13.203	6.334	3.513		11.842		8.766		4.414			4.445		14.391
91	hsa-miR-502-001109	miRNA	10.111		1.925			9.376			6.197						0.806	1.672					8.341	14.706	13.292	13.178
92	mmu-miR-187-001193	miRNA			9.287			3.444				5.685	3.861		5.163	7.051			12.455						10.521		4.803	1.649	8.353
93	hsa-miR-190-000489	miRNA	10.84				2.03	-4.887	4.223			0.564		3.987				11.151				10.747				3.108	3.956
94	hsa-miR-450a-002303	miRNA									3.659	11.858			8.838	-3.686					1.019			11.709			12.325	0.901	11.151	14.444	10.226
95	hsa-miR-362-3p-002117	miRNA	16.279							4.845			2.703	11.361		3.769								13.009		9.884				3.81
96	hsa-miR-518f-002388	miRNA	5.238			3.927					10.134		3.59						13.75	8.742	6.634		14.069		10.531		8.341			6.353
97	hsa-miR-520g-001121	miRNA				5.332			6.464			9.109				11.962		11.798	8.341	11.233			12.426	8.206	16.238				14.56		11.41
98	hsa-miR-674-002021	miRNA		-1.002		1.72			4.17							11.034								10.127		3.948		4.372	0.553	5.634
99	hsa-miR-367-000555	miRNA		5.811	6.487		5				8.787		2.172	-3.186						2.638				-1.846				8.943
100	hsa-miR-523-002386	miRNA		9.188								11.38	-0.933													11.103	4.685				15.17
101	hsa-miR-320-002277	miRNA	3.335	9.818					5.655				4.604	1.525	10.555	6.094				-5.384	7.278	5.252	12.808		11.067	11.26			7.083		14.632
102	hsa-miR-1-002222	miRNA		6.109	-0.111		3.987		8.855	9.249	2.336						5.163	14.069		2.357	12.99	7.229	7.404		13.203					17.38	13.154
103	hsa-miR-520f-001120	miRNA	11.354	7.824	14.633							10.011	3.987			3.413		8.297		9.827	13.697			8.858	1.649	9.911	14.361	4.272	16.238
104	hsa-miR-29b-000413	miRNA	10.626					3.987							4.144						3.684					8.742		14.168	12.153		3.178
105	hsa-miR-525-001174	miRNA				4.312		3.859			10.202			0.544	4.221		-12.626			9.911	9.998	11.962		-1.04		13.229		11.631
106	hsa-miR-329-001101	miRNA	14.633		8.502	3.286								12.335	3.861		-12.626	11.103					1.649	8.626			1.358	11.233	8.67	12.418	10.503
107	hsa-miR-17-002308	miRNA	0.168			10.555		6.834	6.695							14.847	-12.626	12.126	3.413	8.425		0.901	8.943	8.67			10.747				11.867
108	hsa-miR-885-5p-002296	miRNA	8.506		8.787		2.757						4.459	5.832		7.229	-12.626		13.178		4.783	10.037	1.019		7.278	7.404	-1.04		14.806	17.468
109	hsa-miR-30c-000419	miRNA	2.182	10.443	6.644	1.047				8.565	8.559			4.599		13.161		14.02		3.992				4.372		12.455			3.769	13.154
110	hsa-miR-191-002299	miRNA	-2.857		10.84	0.367	10.555	-6.173				4.205		2.161			3.74		14.365		9.075					2.357		9.991			5.634
111	hsa-miR-346-000553	miRNA		6.204	10.019	9.104				5	6.233	18.979	0.5		-9.722			5.68	13.565			8.297	11.798	10.037	3.229		6.053	-5.384
112	hsa-miR-197-000497	miRNA			7.533			2.757			5.313	8.559					9.951			11.657	1.998				8.425		14.069		11.642		12.62
113	hsa-miR-212-000515	miRNA	6.464	0.435		-2.298	4.497	5.065		6.562					0.775				12.588	15.019	14.168	12.325	4.761	3.684	8.206	12.325		11.01	-1.846	9.75
114	hsa-miR-34a-000426	miRNA						0.076		9.287	8.982	-2.931	1.141		4.497	8.425		13.565	13.428	12.426					12.426		12.126		8.626	16.088
115	hsa-miR-380-3p-000569	miRNA		11.38					12.264		3.568	13.327			3.286	11.01		-3.686						1.649	12.381
116	hsa-miR-672-002327	miRNA		10.134		10.727		4.019			8.603			3.983				8.235			11.709	11.067		12.285	11.657	10.005		12.455	0.759
117	hsa-miR-219-1-3p-002095	miRNA			3.319			9.044	8.086	2.693		8.516	1.751		-1.015	3.684			0.686	1.672	14.847	1.019	1.672	11.031	14.948			9.929
118	hsa-miR-18b-002217	miRNA			1.099								10.727	6.274		-4.622				13.292	12.153			10.191				4.414		12.62
119	hsa-miR-217-002337	miRNA		6.904	2.703			9.703					1.375	9.703	2.757	-4.622					9.911			14.101		14.101	6.909			16.026	12.55
120	hsa-miR-296-000527	miRNA	8.31	13.409	17.28		-7.188		9.325		8.405			-7.188	9.309	-4.622	1.978		8.206		7.083	13.113			7.888		7.888		11.962
121	hsa-miR-876-3p-002225	miRNA	15.52		8.086						9.818	7.824		3.866		-4.622		14.365		11.151	14.934			14.948	8.858	7.487	14.948		7.487	11.702	15.82
122	hsa-miR-20a-000580	miRNA	0.661	8.31			8.565			3.74	12.317	12.317					1.047	8.943		8.206			1.914			9.991			14.02
123	RNU44-001094	miRNA		6.233			0.076	-9.722		-4.887			9.901			12.189					7.514				8.297			2.416	13.699
124	mmu-miR-129-3p-001184	miRNA		8.982					5.685	-0.952		8.086					2.757	11.128	16.654			9.827	4.414		1.625	11.957	5.75	11.128	13.525
125	hsa-miR-136-000592	miRNA			12.474	4.845	2.99	-3.186	11.354	10.727					5.065	4.761		11.233					-1.04		4.685	8.341			3.594
126	hsa-miR-185-002271	miRNA	6.557			3.74	6.558									6.255			7.404	6.334		12.285	8.606			1.914			4.272
127	hsa-miR-376a-000565	miRNA	11.929		9.876						8.183	3.568					3.859	13.697		1.358			6.634		7.404	7.083	3.992				10.213
128	hsa-miR-141-000463	miRNA	9.832			6.558	6.274			9.901	7.908				9.044	3.513			8.737	8.67		12.381	9.929		5.332	9.929	8.626	2.357	13.203	3.108
129	hsa-miR-196b-002215	miRNA	6.644		1.968	9.951	6.006	10.555	2.544		5.795		9.376		6.834								8.235		11.709		10.037	11.842
130	hsa-miR-211-000514	miRNA				-6.173			9.109		6.015	7.512	4.89		8.371			13.113	0.553		10.005		11.031	7.55		6.42	5.252	0.553	4.518	14.389
131	hsa-miR-483-5p-002338	miRNA	7.908	1.302	5.986	3.647		1.751			6.644	4.694		3.444					3.513	3.229			5.75	12.426	15.916	15.916					16.944
132	hsa-miR-193a-5p-002281	miRNA	6.692	6.464	4.223				5.238				4.497				4.957	3.956				11.103	13.525				11.067		3.948
133	hsa-miR-518b-001156	miRNA			0.661			0.367	15.946			8.31	4.312						1.998	13.692	2.638	4.783	3.229		8.353	15.019	5.312		8.841
134	hsa-miR-148a-000470	miRNA	8.086				4.957		9.67	6.558	9.832	3.335	-1.143			11.842	3.59		11.657		9.929		-1.019	10.715	0.54
135	hsa-miR-410-001274	miRNA	11.121	13.219		4.019		9.104		2.703	9.258	8.353				7.278		7.083		13.234	14.948		8.626			7.825	11.103
136	ath-miR159a-000338	miRNA		4.544				10.727		4.497	9.859	10.111			0.803	9.929	7.519	3.684		11.525			10.531	-1.06	2.914		9.827	12.325		13.11
137	U6 snRNA-001973	miRNA	-6.485		5.027				15.678		11.929				1.978					3.948		10.005		11.642	10.291					9.44	12.039
138	hsa-miR-642-001592	miRNA	-6.485		10.58		1.029	-2.649	4.987	4.604	8.516					3.108	-0.652	12.285	-2.461			11.01				3.413	7.689		11.01
139	hsa-miR-453-002318	miRNA	-6.485	12.477		6.834			6.338	0.795	10.461	15.678	0.795	2.791		11.709			8.67						6.42			3.229		11.661	8.773
140	hsa-miR-512-3p-001823	miRNA	-6.485	9.832			3.866		1.925		6.784							1.428	9.911		13.113			3.513					3.413		16.325
141	hsa-miR-874-002268	miRNA	8.855		7.084	0.775								0.367	8.951		-1.206	10.715			4.761	13.428	8.742		11.031	3.684				6.695	4.178
142	hsa-miR-345-002186	miRNA			5.811									5.163			4.263	8.353				16.654	9.104		13.234	8.235			13.565	11.802	6.542
143	hsa-miR-522-002413	miRNA							3.568		4.937					13.428	8.378	10.191		8.297	7.825	13.525			4.414	2.416		7.951
144	hsa-miR-425-5p-001516	miRNA		6.644		2.161				3.268	2.182	6.015					4.89	5.312	6.909		1.672	14.56	16.387		7.514						6.37
145	hsa-let-7e-002406	miRNA	3.623		1.319		-0.952					9.188		1.029		4.518		1.358	4.372		4.518		10.145	10.291	8.626		11.233			11.588	16.653
146	hsa-miR-340-002258	miRNA		11.354			3.859		4.845		6.242			10.555		12.325					14.069		6.909		10.005	16.654	3.8			14.994	8.482
147	hsa-miR-105-002167	miRNA				2.99		4.845	10.461		15.678	11.647		-12.626						3.8			-5.384		3.992	14.706	7.404	10.521	8.297		14.697
148	mmu-miR-96-000186	miRNA	0.457	6.879				6.558			8.506	16.478	8.565	-12.626				12.426			7.404	10.291			5.312	13.565			8.235	7.125	14.282
149	hsa-miR-23a-000399	miRNA	6.904	12.027	0.564		8.838		12.285	5.917	4.205	0.14	9.249	-12.626			2.791	-1.846			10.715		12.663		13.75	-3.686	8.206		4.478	14.723
150	hsa-miR-342-3p-002260	miRNA		11.929			2.215		12.89	1.047				-12.626	1.208	14.914			12.189	14.101		3.8	11.151	13.75			0.759		10.715	7.564	9.75
151	hsa-miR-326-000542	miRNA	11.858	8.06		5.415		4.777	3.318	-0.933				-6.173					4.885		8.626				12.118		11.26	13.697	11.26
152	hsa-miR-221-000524	miRNA	5.811	11.596	12.477	-9.722	4.144		11.38		0.14	1.302			4.264	11.631				10.191	8.943		5.636		14.56		9.929	-1.846	12.663	12.507	12.328
153	hsa-miR-373-000561	miRNA	1.302		4.544	-3.186	7.987				4.757					10.531	3.861		15.916			1.649		3.956	4.518	-5.384		12.99	12.189		11.189
154	hsa-miR-181a-000480	miRNA		4.937	3.318			-1.015						0.806	-2.649		5.065	15.019			4.803	13.692	7.229	8.341		3.594			7.404
155	hsa-miR-363-001271	miRNA	2.457	4.064					7.75	3.104		13.771		3.513	1.525			14.948		11.034	6.094		12.588					8.341	15.019	5.64	-2.08
156	hsa-miR-517a-002402	miRNA		8.353							16.478			2.23			-0.712	8.206		10.521		12.588	8.67	3.229	6.334						10.833
157	hsa-miR-493-002364	miRNA	3.839	10.49					16.923	3.838						8.606		9.104	3.948				11.525			4.885	3.948
158	hsa-miR-31-002279	miRNA	9.109	-5.035		8.951				2.172		10.202	3.987				9.044		13.234		12.115		12.325			5.68		10.145	16.654
159	hsa-miR-194-000493	miRNA		10.111	9.325	5.963		3.647								11.26	11.361		7.951			8.606				8.353	8.827		1.358
160	hsa-miR-516a-5p-002416	miRNA			-5.035			2.172	14.633			11.266	1.72	6.312	5.832	1.998		14.56	6.364			12.153			9.884		4.518			0.359
161	hsa-miR-431-001979	miRNA	6.463	9.258	10.443					1.562				-2.298			3.838		9.783		13.009		16.238	9.075				11.067	0.901
162	hsa-miR-143-002249	miRNA	9.258	12.196	10.626			5.336		2.215	5.655			2.99		14.948	4.312	12.115		8.827			7.514	4.445		13.428
163	hsa-miR-214-002306	miRNA		10.84				4.263			8.172				-7.188	6.324			10.291	10.531	-1.04	3.684	13.178		6.364	0.686	8.353	7.818	14.948
164	hsa-miR-409-5p-002331	miRNA		2.738		-2.649				2.03		11.354				2.638		2.738	14.069					12.663	3.948	11.128		6.634
165	hsa-miR-146b-3p-002361	miRNA	6.204		9.528				1.968	3.702	11.266		5				0.803						-1.06		2.738	0.901	10.531		14.168
166	hsa-miR-890-002209	miRNA		0.457	13.455	7.11								2.653	6.274										6.255
167	mmu-miR-496-001953	miRNA			12.285				3.925		13.771		-1.206		4.263	8.766	-0.806		8.626		11.233		9.884		-1.04	8.425		6.324			12.527
168	hsa-miR-548d-5p-002237	miRNA	10.019	11.647	0.345			3.268				9.818		4.497		8.235			11.233		12.285	6.094		4.761	-5.384	0.759				5.481	13
169	hsa-miR-519c-001163	miRNA					9.287	3.866	4.825	5.336				3.286		6.817		7.514							13.161	8.297		7.487	5.332	11.771
170	hsa-miR-182-002334	miRNA					2.215	6.006			0.457				3.983			12.381		7.689			7.951		15.019
171	hsa-miR-224-002099	miRNA	12.285	8.041	3.473		3.987		8.172		3.335				9.703		-0.952		4.783	6.817				10.531			8.766
172	mmu-miR-137-001129	miRNA		8.172	6.557			2.161	5.196			5.655	4.957	3.642		7.825	6.558	9.288	12.381	4.783	4.414		14.934	-5.384		10.741		10.191	11.709	7.912
173	hsa-miR-181c-000482	miRNA	13.409	11.121	7.313		-4.567		9.188			10.185		5.065		3.594	-9.722	8.626	1.649	2.416	0.54	12.285	0.686		3.684		11.01				9.585
174	hsa-miR-660-001515	miRNA	10.185			4.777	8.951	2.653	2.182	2.215	4.681	5.313				11.957		10.747			1.649	6.053				7.689			11.842
175	hsa-miR-142-5p-002248	miRNA		15.678							11.998		4.649	9.309		8.943		12.153	5.68			13.292	7.689	6.817		12.285		3.413	12.126	12.915
176	hsa-miR-876-5p-002205	miRNA	5.685		0.168				9.859		10.111	2.544			-0.652				16.238			1.672	8.297	1.019			10.291	12.663
177	hsa-miR-145-002278	miRNA	8.502	-2.931				-0.977						-0.806		12.381	3.268	10.005	7.818	-1.06	11.957	12.115	1.358	0.686		-1.019		9.827			9.44
178	hsa-miR-34c-000428	miRNA		8.405		5.065	9.901		9.35			4.845	2.317												5.636	10.531		-3.686		16.375	7.75
179	hsa-miR-515-3p-002369	miRNA		1.925		2.757					8.497	8.603		-1.015	2.161			4.478	5.636				11.842		13.428	9.827	14.101	3.956	7.818		12.231
180	mmu-miR-615-001960	miRNA	1.925	2.715				5.415	5.027			8.787			2.215	1.625	-4.887					11.128	6.053	6.909		11.01		11.962	11.525
181	hsa-miR-338-3p-002252	miRNA	12.469	11.858		-1.015	2.653	1.047	11.266					2.757	7.987	8.262		8.827		11.642		10.521	14.168	13.113		12.663			10.005
182	hsa-miR-15b-000390	miRNA		6.487			3.702				8.353	7.429				13.203	3.513		14.168							8.338	7.229	-4.622		15.235
183	hsa-miR-195-000494	miRNA		5.027		-0.806	6.562		6.784		-1.002		9.236		3.444				14.101	4.272				15.019	3.769	6.909		-4.622		12.002
184	hsa-miR-384-000574	miRNA		13.327	11.858			8.951		3.267		10.443				1.672			4.803				0.54	8.353	7.051	4.761	6.245	-4.622	7.825	1.23
185	hsa-miR-376b-001102	miRNA	1.319						3.319			-5.035		8.371						9.998		2.058	6.334	10.747		10.037	12.115	-4.622
186	hsa-miR-449b-001608	miRNA	3.319		6.904			3.74		2.653	8.451			9.044	2.791		8.951	10.037	6.817		-5.384		2.914	11.26	3.8				6.364	10.02	12.002
187	hsa-miR-502-3p-002083	miRNA		3.473		7.462		3.286	9.528			9.924			0.367	8.297	1.208			3.684		10.741				9.288		8.425		15.84
188	hsa-miR-488-002357	miRNA				4.844			9.258		2.544		9.287		0.076	12.118		11.957	2.058					9.458	9.783	12.115		8.262	8.338
189	hsa-miR-589-002409	miRNA		6.338	3.659	9.044	0.803		16.478				2.693	6.834		4.885			3.594	12.455			0.901	11.631	6.094	6.094	8.297		9.783
190	hsa-miR-654-001611	miRNA	10.49				5.065		5.944	6.006	4.694		-3.186			6.053				11.128					11.128	12.285	-1.019	14.069			16.088
191	hsa-miR-758-001990	miRNA				4.263		2.764	17.28	3.861					4.556			0.759	7.825	14.168			8.737		14.101	14.847	3.684		13.75
192	hsa-miR-218-000521	miRNA	13.115	12.285		6.006		4.459						8.951	3.268	10.521						7.818	3.684	5.636	13.692	12.99			10.291	11.3
193	hsa-miR-513-5p-002090	miRNA		3.901		4.556			18.933						2.083	10.127	-1.143		3.769		0.686	11.798			7.083		13.009	14.361	6.245		12.915
194	hsa-miR-519e-002370	miRNA	11.266							8.951							1.141	10.145	4.272	3.769		4.478		6.094	1.428	7.229	3.594	12.115
195	hsa-miR-629-002436	miRNA	12.027	9.109	3.623	3.866		7.11				4.757					3.983	7.55	6.308		13.565			16.654		7.514	15.019	13.009		14.02
196	hsa-miR-508-5p-002092	miRNA		10.482					12.474	7.519	5.196		3.859			13.697		8.841		13.009	12.663			4.783	2.058	10.521	12.663		7.229	2.478
197	hsa-miR-504-002084	miRNA	8.183			9.703			6.692		8.337		4.019	0.803				4.761			1.358	-4.622	7.55	4.272			2.416	0.759
198	hsa-miR-20b-001014	miRNA	10.184		6.015	2.215			8.111						5.963			14.101				-4.622	13.75	12.588		7.818	4.761				14.712
199	hsa-miR-509-5p-002235	miRNA									9.188	4.681			2.23	9.458					4.372	-4.622	5.312	13.178	4.783		12.808	8.766
200	hsa-miR-381-000571	miRNA			11.647				13.771		0.168		3.702				5.415	6.094	3.108	4.518	-2.461	-4.622	9.827	5.312				16.238	9.998	11.795
201	hsa-miR-324-3p-002161	miRNA	3.318	17.28	4.17	2.653		1.978					2.23	9.951	1.029		3.702				8.297	8.338	11.631	11.525					-1.04		16.375
202	hsa-miR-570-002347	miRNA		16.478	8.982	-0.977		0.544		-6.776	11.647	8.506	8.838			2.738				8.626	12.285		14.365		6.817	8.858		12.381	11.657
203	hsa-miR-198-002273	miRNA			6.879		2.703		6.109			12.474		4.264				6.364		11.842	10.531				4.478			12.126		17.358	6.169
204	hsa-miR-127-5p-002229	miRNA	6.015	13.455	4.718		5.904	3.987	10.58		8.06			1.208	3.267				6.053			11.151		14.069	3.108	12.808	6.308	6.053			13.323
205	hsa-miR-433-001028	miRNA	11.38		11.266			3.838	12.317				2.03				3.444	8.737		4.685				9.911	14.934	4.272	7.825	11.798
206	hsa-miR-152-000475	miRNA		5.432							8.041	6.464							1.914	1.914			12.285				13.203	3.992	14.706
207	hsa-miR-129-000590	miRNA			8.559		7.11	1.375	8.787	0.775			3.866		3.74			12.99		14.948		9.884	7.083				0.553	8.206
208	hsa-miR-331-000545	miRNA		1.099	-6.485						1.302			1.978	4.957	12.115	4.845		3.684		7.051	6.42			12.153	8.737	13.234	13.75	14.069
209	hsa-miR-220c-002211	miRNA	9.287	6.463	-6.485			5.963			8.855		3.983	-2.649				6.308		13.697	1.428	9.991		7.083	13.699			15.019		5.171
210	hsa-miR-486-3p-002093	miRNA		7.512	-6.485		3.838	-0.933	8.53	4.459	12.264					11.657	4.019		8.425	7.825		7.689	13.203		11.01		11.031	3.684		7.558
211	hsa-miR-155-002623	miRNA	3.925	0.345	-6.485	4.649	-0.652	4.844	5.811	2.083		2.703	-0.712				5.832	8.262	13.161			4.445	15.019			13.113		11.034	2.914
212	hsa-miR-335-000546	miRNA			4.205		4.604			2.99	9.924	4.825			7.11	3.229		1.625		5.252	-1.019	2.357	10.715				11.034	10.127			11.802
213	hsa-let-7a-000377	miRNA			9.594	2.693			8.603						-4.567	13.565			6.42		-1.06					11.151	8.338		1.019	12.55	17.152
214	hsa-miR-616-002414	miRNA	2.715			-1.143	-0.933		11.858				2.161			4.272			13.697	-4.622	6.364		11.067	7.487	3.413			12.189	-5.384	5.52
215	mmu-miR-491-001630	miRNA	10.58		-2.857		2.791				4.223		3.104	3.987		12.99	7.987	14.168		-4.622	11.525	8.858	8.353		1.914			8.827
216	hsa-miR-130b-000456	miRNA		7.429	6.463	2.791	3.647				5.811		-1.015				4.264	14.361		-4.622		14.914	14.56		5.252	13.009	4.783	5.75	8.341		15.7
217	hsa-miR-222-002276	miRNA	11.131	7.084	9.67	8.378	1.525	7.462	14.285	7.462		12.23	6.274		0.5			3.992		-4.622	13.692		14.806		14.168	6.255			1.914		18.428
218	hsa-miR-886-5p-002193	miRNA	4.825	12.89		-0.652		3.59		9.044				-1.206		14.706	2.653			13.113		12.189		3.8	13.565	14.069		9.998
219	hsa-miR-542-3p-001284	miRNA	6.233		6.784						11.596		-0.977		6.312		0.367	10.127	16.387		13.525					7.278		2.638
220	hsa-miR-544-002265	miRNA	0.14		15.678	4.083	12.335						0.367		5.332				10.005	16.238	12.126	11.631	3.513	2.416		9.783		9.075			12.129
221	mmu-miR-379-001138	miRNA	9.528				5.415		-5.035			12.89		1.751	4.083	14.02		16.654	-1.04	12.285			3.413
222	hsa-miR-508-001052	miRNA			8.353		3.444		4.828				3.286					8.766		7.229	12.118				-1.019	7.55		6.334	13.161	10.226
223	hsa-miR-519d-002403	miRNA			11.929		1.72				8.31	12.477	-12.626	0.076		10.741	3.866	4.372			11.128							0.686	13.113
224	hsa-miR-520a-001167	miRNA	10.461	1.094		1.978				9.376			-12.626	4.777	-2.298		0.795	15.916		0.686	10.032	13.565	3.956			2.058	2.357	9.458	3.992	10.028
225	hsa-miR-422a-002297	miRNA			0.14	0.803	4.845	9.287	2.155	1.222		10.84	-12.626			-5.384		7.051	-5.384	12.285		5.332		9.884	1.019	4.445	6.094	13.229	10.747	12.04	15.861
226	hsa-miR-548a-001538	miRNA		5.655	16.478	-0.952					2.959	6.695	-12.626	2.703	5.415	11.642	-0.933	13.75		0.901	14.365	-1.019	-4.622	9.827		11.657	14.168	7.404		5.31	13.11
227	hsa-miR-203-000507	miRNA		6.311					13.219	-0.806	-5.035	6.644		4.556	6.558	11.103		3.108	0.54	10.715	4.272		-4.622	7.051				13.565	5.312
228	hsa-miR-429-001024	miRNA	4.845	4.987						2.764		9.832				1.914		12.285					-4.622	13.565	7.55		12.588	14.934		12.114	7.125
229	hsa-miR-324-5p-000539	miRNA	16.923	2.182	2.182	3.987				3.59	2.738	1.632			3.59		1.525		8.297	2.058	3.769		-4.622					3.513		18.428	14.389
230	hsa-miR-128a-002216	miRNA	12.317		7.439				3.828			6.784					4.144			10.741	14.914	0.759	14.706		14.847			3.8	6.334	18.408
231	mmu-miR-499-001352	miRNA	11.998	1.632	2.544	3.838	5.805	2.215	8.183	0.544						12.426		11.067				6.255		2.738				1.358	6.053
232	hsa-miR-412-001023	miRNA	7.512	5.944				-1.143	11.647			8.451		9.901	5.904		7.462		8.606	1.019	13.292			13.229	-3.686		-1.06		-3.686	17.328
233	hsa-miR-520b-001116	miRNA	8.497	2.544			6.312		8.516		8.086	4.064	2.99			11.233						11.031			-1.846
234	hsa-miR-28-3p-002446	miRNA		18.979		1.375	3.927				7.75	8.06				5.332				11.01				6.634	8.338		12.99	4.783	9.104	11.592	7.423
235	hsa-miR-374-000563	miRNA		8.086				2.791	8.31	4.144						14.101	5.805			14.706		8.206	12.455				7.55	14.101	8.742	15.82	9.96
236	hsa-miR-889-002202	miRNA							1.319	4.019		7.908					3.286	7.689	10.521	6.324	13.161	6.909	9.288	8.606						8.482
237	hsa-miR-125a-3p-002199	miRNA	4.757		10.202		2.23			8.838		9.859	-2.649		3.838				8.338		14.361	14.069		14.914		8.841	11.128		14.914		11.592
238	hsa-miR-652-002352	miRNA	7.084		13.771				10.184		4.075				3.642	5.252			11.103	8.858	16.238	10.531	11.128	1.672	6.308		11.842				6.02
239	hsa-miR-138-002284	miRNA				-0.933			10.011	4.312		6.311	4.264	1.141							7.229	10.145					7.051	12.808
240	hsa-miR-576-5p-002350	miRNA	9.859	2.959						-0.712	10.184				2.215	8.841		-4.622		5.312			9.783	8.827	10.127		7.514	13.699	1.649		15.235
241	hsa-miR-18a-002422	miRNA	1.968		7.105			4.083	16.279		9.35				3.927			-4.622				7.825		12.381			14.847	7.689		11.189
242	hsa-miR-220-000523	miRNA	12.477	5.795			3.267	11.361			3.319			4.263	4.844		-0.977	-4.622		12.808			2.638	14.168	9.991				6.817		14.709
243	hsa-miR-450b-5p-002207	miRNA		9.876			3.286		10.84	0.367		3.319		5.805				-4.622		6.909	11.01	11.642		8.737	6.909
244	hsa-miR-455-001280	miRNA	8.516		2.738			-0.652	3.901				10.555	-1.143				4.414		6.255	8.67			3.769	-2.461		13.178	12.426	12.455		8.295
245	hsa-miR-510-002241	miRNA					-0.806	-12.626	8.041		3.322	9.397	3.268	-4.887						14.806		16.387	2.738		7.825
246	hsa-miR-515-5p-001112	miRNA		8.502		3.642	0.795	-12.626	8.497					7.987	-0.933			4.445	10.741			9.929				3.956
247	hsa-miR-208b-002290	miRNA		4.681	8.405		5.332	-12.626	13.455							16.654	4.604	13.234	13.692			4.372	13.234	10.521		11.631		11.525
248	hsa-miR-654-3p-002239	miRNA						-12.626			1.968	8.516				12.663			11.525	11.798	2.058	7.514		12.285			4.372	12.285	-4.622	6.542
249	hsa-miR-323-3p-002227	miRNA							8.451		-2.931		4.221					3.413	11.642					16.387	8.742	5.332	7.083	7.278	-4.622
250	hsa-miR-337-5p-002156	miRNA	7.533				4.263	0.803			3.925					2.914						6.334	7.825		14.02		14.02	10.032	-4.622		7.564
251	hsa-miR-199a-3p-002304	miRNA	14.285		11.998				7.084				5.065			13.699	2.23			3.956		7.278		14.806	12.285		13.161	7.051	-4.622	14.709
252	hsa-miR-383-000573	miRNA	8.041	2.155	6.695						7.313											3.769	3.8		13.697	11.525			11.067		16.026
253	hsa-miR-215-000518	miRNA											9.309			6.334			12.808	11.26				2.914
254	RNU48-001006	miRNA	4.223						4.757		0.435	4.075	1.222					12.808		14.847	9.991			0.759		5.636	8.606	13.234
255	hsa-miR-548d-001605	miRNA			11.121			0.775		11.361	12.196		5.336	4.083			2.693					9.288		12.99		5.822	13.697			3.923
256	hsa-miR-130a-000454	miRNA							8.337			8.405	8.371	4.89								6.245		9.288			6.42	8.841	10.191
257	hsa-miR-532-001518	miRNA	-2.931		18.933					4.649		11.998		5.415	7.462	7.951			10.127	6.634	16.387	3.956	5.252	6.053		13.697	1.625	0.54			9.06
258	hsa-miR-296-3p-002101	miRNA	17.28					6.312						-4.567							14.706			16.238	11.151	8.206				14.391	4.901
259	hsa-miR-24-000402	miRNA	6.311		8.516					-3.186	12.89			9.104			9.249		14.56		13.234	4.685			9.929		13.229	11.151
260	hsa-miR-449-001030	miRNA	5.196		9.099	9.236	5.917				6.692			5.332				11.842			12.808	11.233			4.803	9.458	11.151
261	hsa-miR-133a-002246	miRNA			9.818				6.557		6.464	0.457	7.519					4.685			3.108	13.234	6.817	4.518					11.233		17.396
262	hsa-miR-220b-002206	miRNA			11.596							8.855				15.019	2.03		8.858		9.104	16.238		11.657			6.334	15.916	1.672		12.418
263	hsa-miR-154-000477	miRNA		11.266					11.121			7.084	-0.806		4.777		6.006			4.885	6.334		6.245			10.291		8.353		6.02
264	hsa-miR-298-002190	miRNA	7.429	3.568		2.317				3.987			6.006					10.521	9.288				3.108	7.689	6.245
265	hsa-miR-325-000540	miRNA				0.544	1.208	5.163	12.988		15.946	8.041		0.5					9.458		8.338	8.67		10.741				7.55	16.387	17.152	12.231
266	hsa-miR-487a-001279	miRNA		9.528	8.337	-12.626					2.703	0.345					4.649	8.742		4.372		1.625		8.297	9.288			12.118	1.428		17.468
267	hsa-miR-302c-000533	miRNA				-12.626			10.482			7.313	2.764	8.565		8.827				13.75		-3.686			11.233	6.364
268	hsa-miR-199b-000500	miRNA		9.859		-12.626	2.161	12.335	5.313		7.533			5.904				11.962		4.478	3.8				9.075	0.54		9.288	12.99	13	11.392
269	hsa-miR-30b-000602	miRNA		10.58	5.685	-12.626					0.564	9.528	9.951		12.335			2.416	12.118				0.553				9.458
270	hsa-miR-875-3p-002204	miRNA			2.457		4.556	2.99				9.594			4.845	13.178	3.927	9.884	12.285	12.189						5.75	12.426		2.357		9.034
271	hsa-let-7g-002282	miRNA	9.818		5.944	3.513				1.525		10.482	5.917	9.236							15.019		9.458
272	hsa-miR-624-002430	miRNA	2.738						8.516	1.375					0.806			2.058				4.761		14.934	3.956		14.56	10.747	10.037
273	hsa-miR-545-002267	miRNA					9.703				10.482			3.838					8.841	11.962	5.332						16.238	14.706
274	hsa-miR-365-001020	miRNA	1.099	3.659	2.715	11.361	9.044			-0.652		3.623	4.838		-6.173				9.884	4.761			13.692	2.058	12.455	11.067
275	hsa-miR-369-3p-000557	miRNA		7.533	3.828				5.432		7.512	13.115		3.927		2.416		11.525	12.285	7.404	14.56	2.416	11.642		11.842	10.191	0.686				16.525
276	mmu-miR-124a-001182	miRNA		10.019	12.23									2.215		7.404	1.375			-1.846								13.428	4.885	8.773
277	hsa-miR-299-3p-001015	miRNA	8.982	11.998			3.983			-9.722								10.531	11.798			2.738		11.067	8.737		9.998	2.738		-2.08
278	hsa-miR-22-000398	miRNA		10.202	8.451	1.751			9.099	3.859	12.477		8.951		9.104	3.992						-1.04	10.191	12.118	8.67
279	hsa-miR-518a-3p-002397	miRNA	3.828	8.603	11.131	5.163										4.685		13.009	13.009		3.992	5.822	4.372							15.7	14.02
280	hsa-miR-369-5p-001021	miRNA		2.336							8.53	4.223	-6.776		5.805						15.916	7.951				14.365	13.565	1.625		14.906
281	hsa-miR-507-001051	miRNA	8.787						6.204	3.444		2.182									1.914	9.458		14.847			12.285			14.632	15.034
282	hsa-miR-184-000485	miRNA			-1.002		4.844		-0.111	4.599	10.443	2.155				12.285		7.278	11.631	8.235						1.019	5.636			12.231
283	hsa-miR-576-3p-002351	miRNA		3.623	3.322				10.019					2.317			4.083	8.338		-1.04	8.766		6.364	7.951			10.127			6.014	12.259
284	hsa-miR-328-000543	miRNA		8.516					11.145	6.274				4.957		11.128		12.455	5.332					13.292					10.145	17.115	0.359
285	hsa-miR-448-001029	miRNA	15.946	6.197	10.755				10.626	3.866		2.959	1.978		1.141						6.817							6.094
286	hsa-miR-204-000508	miRNA	5.655	5.238		12.335		9.236				10.49	0.775				-6.173							4.803	4.761			8.297	4.372
287	hsa-miR-302a-000529	miRNA	4.718	15.52	11.145					9.703	13.327	7.439		1.047				11.034	13.292		6.909	14.101		10.032			9.991
288	hsa-let-7c-000379	miRNA			3.568				6.487			12.196		3.859	4.599		7.11		6.094		2.357	6.364		-2.461			12.381				12.256
289	hsa-miR-499-3p-002427	miRNA								-12.626		13.409			-4.887		1.72		9.075		9.827			6.245	14.914				6.308	16.944	9.159
290	hsa-miR-139-3p-002313	miRNA			6.338	2.03				-12.626	12.474				9.376		4.221	9.998	4.445	12.325	0.759		10.521	13.697	13.178	13.292	10.005	7.083	4.761		18.408
291	hsa-miR-16-000391	miRNA	6.695				0.544			-12.626				3.702	1.375	10.032		13.692		-3.686		2.914		1.428		11.709	12.118				7.062
292	hsa-miR-147b-002262	miRNA						2.317	4.681	-12.626	5.238		4.556	9.249	3.513							11.26		4.478			3.769	10.291	7.689
293	hsa-miR-29a-002112	miRNA			4.757			9.951	9.397		14.285	10.755				7.487		6.255			5.636	9.104				-4.622	13.692		10.741
294	hsa-miR-423-5p-002340	miRNA	-0.111	11.131	7.429			8.378			9.109	5.432	9.044						11.962	11.631	6.308	8.341		7.278		-4.622			8.206		7.558
295	hsa-miR-503-001048	miRNA					1.375	-0.952			0.345	2.738	0.076			8.338		10.291	5.312	5.68		7.487	11.657			-4.622
296	hsa-miR-519a-002415	miRNA	3.473	13.771	7.908				15.52										2.416	8.737				5.68		-4.622	11.525	11.031	11.957
297	hsa-miR-548b-5p-002408	miRNA	6.197		4.681			1.208	1.099			7.75			10.727	14.806		1.914				5.312		13.428	11.26					12.231
298	hsa-miR-636-002088	miRNA		3.925	18.979		-3.186		-1.002		2.155	3.925	-4.887			13.292		11.657		-2.461	8.841		13.699			1.649	11.642	-1.019	7.278
299	hsa-miR-628-5p-002433	miRNA										7.105					9.376		11.01	8.943							14.806	8.606
300	hsa-miR-873-002356	miRNA		5.313	4.987			3.513	3.623				1.525	5		10.291		6.324			11.034	7.888				12.189					12.04
301	hsa-miR-454-002323	miRNA		0.564						-2.649	7.429					12.588			11.709	10.145	9.288		12.153	8.742		4.685	14.706		12.381	9.157
302	hsa-miR-561-001528	miRNA	13.455	12.317		1.029					6.109	0.435		4.845			0.544			13.565		0.54		11.128	8.341	1.625	6.817
303	hsa-miR-125b-000449	miRNA		4.694	16.279	4.957	5.832			-1.015			1.208	4.221	-0.952	-1.846		4.272					4.445		12.588		12.153	2.914	8.943
304	hsa-miR-26b-000407	miRNA	4.937		15.52		2.693				1.632	6.879			6.562	9.104			14.914			12.426				-1.06		14.56		18.279	11.661
305	hsa-miR-200a-000502	miRNA		2.703		-7.188	4.777	4.144				4.718	5.963			11.525		6.245	8.353	7.278		8.742	14.02	12.808	13.113	11.031	4.478		14.101		5.171
306	hsa-miR-491-3p-002360	miRNA	8.559	9.594	12.89	4.89				12.335	4.718	3.659	7.462			0.54		9.991		5.332			11.034	13.203	10.037			11.103	8.606	10.816	4.945
307	hsa-miR-132-000457	miRNA	1.632					9.309		5.832	12.23					15.916				2.738			9.911	6.308			6.364
308	hsa-miR-148b-000471	miRNA					1.978	0.806	8.502	2.791					0.795				7.229		6.255	11.709		8.262	7.229		2.914	5.252		8.295
309	hsa-miR-339-3p-002184	miRNA			5.196	4.264	4.459	1.562	0.457		9.594					14.361	2.083		14.948	14.069	3.513	14.948			2.416	13.234		7.888		3.387	9.199
310	hsa-miR-9-000583	miRNA	4.828			4.604	1.222	4.221	4.718			11.121	-0.652			7.55		12.663			16.654	8.353		7.514		16.387		12.285	8.425		6.353
311	mmu-miR-495-001663	miRNA	7.75	9.287	11.354						9.528	13.219							14.847		6.053	9.075	6.308	3.413	12.126			5.332		15.17
312	hsa-miR-455-3p-002244	miRNA	6.242	14.285	6.464		-1.015		3.659			8.183			4.89			8.425		12.663	5.75	9.998		2.638	8.606		8.262
313	hsa-miR-193a-3p-002250	miRNA	9.188				3.861		4.694	-4.567	2.457	1.319				13.75					11.798	3.513		6.324			9.911	11.957	14.934	10.509
314	hsa-miR-582-5p-001983	miRNA	11.596						8.353					2.03		2.058	10.555			7.487		2.638	8.841	11.034		13.525			3.513
315	hsa-let-7b-002619	miRNA		2.457	6.204						3.901	8.982		9.287		12.126		0.901			12.325	4.272	15.916	11.962		-1.846		4.803			4.948
316	hsa-miR-539-001286	miRNA		11.145			1.047		11.131		12.469		4.777						8.235		11.103			8.338		4.518			0.686
317	hsa-miR-516b-001150	miRNA				1.208		-7.188					1.029	7.462	9.236	9.827		11.631			6.42			8.841		11.798	11.657	9.911		12.129	10.816
318	hsa-miR-21-000397	miRNA			8.506		2.172		1.632	5.065			2.215				5.332				2.738		-1.846	9.783			1.649			16.555	13.833
319	hsa-miR-655-001612	miRNA	8.603	7.313	8.172							9.099		2.693				-5.384		3.413	9.884		8.262	11.01			7.278		8.737	7.719	10.509
320	mmu-miR-153-001191	miRNA							9.818	5.163		15.946										12.126	9.998		4.272	5.312		1.672	6.909		14.496
321	mmu-miR-451-001141	miRNA	6.338		4.064		9.309				10.626	12.264	7.987		8.565	4.803								11.233	14.069		10.032		13.692		9.708
322	hsa-miR-653-002292	miRNA		3.828							5.432	6.233			3.647					13.699		14.365		14.02	8.766		-2.461	7.825	9.884	10.833	11.588
323	hsa-miR-32-002109	miRNA			12.988					9.309							5.963	5.75			7.55						2.738		15.916	7.423	17.358
324	hsa-miR-99a-000435	miRNA	7.824	11.975						2.23	11.145	-2.857			8.378		3.104	6.634		10.291		3.948									2.478
325	hsa-miR-708-002341	miRNA		4.718	1.094						7.824	6.463				6.42				13.525		13.161	10.747		14.361		10.191
326	hsa-miR-210-000512	miRNA	12.474	12.988	16.923							9.67		4.019	4.604		0.775			4.414	5.68				10.747		16.654	10.531			15.84
327	hsa-miR-618-001593	miRNA	8.53	8.506				1.029	7.439		6.557			-0.712		12.285		11.01	3.992			6.634		11.842	7.818	11.642		11.26
328	hsa-miR-219-2-3p-002390	miRNA	11.145		10.185							-6.485	-9.722		1.562	4.478	9.236		11.067	10.747		11.657	11.233					10.741	5.68	9.5
329	hsa-miR-107-000443	miRNA				0.806						-6.485			5.917	8.858	-2.298			6.094									12.426	14.697	11.3
330	hsa-miR-302b-000531	miRNA		8.516			4.838			7.987	4.544	-6.485				16.387		13.178					8.766	-3.686					13.009
331	hsa-miR-512-5p-001145	miRNA			6.197	6.312			12.027			-6.485			2.317			3.513	12.99	-1.019	9.783	-5.384				12.118	1.019	11.657
332	hsa-miR-377-000566	miRNA		7.105	5.655			4.89				4.937		10.727		0.901			9.104	0.759			4.783		11.962		3.229		14.847
333	hsa-miR-106a-002169	miRNA		4.075		1.562			0.435		13.455	0.661	9.104	7.11		11.151	1.029			12.118	3.413		14.847	6.364				1.914		6.169
334	mmu-miR-93-001090	miRNA				4.221		4.604	11.975	5.963		12.469		3.268	3.702			14.914			12.455	11.034		7.818	9.458
335	hsa-miR-494-002365	miRNA		8.855					10.202	9.951	6.311	6.692		6.562		7.888	6.274		7.487	6.245	4.445			7.229	12.115	7.951	5.822		11.103		12.723
336	hsa-miR-532-3p-002355	miRNA	0.564		10.184	9.309				6.834					1.751			14.706		7.051		5.68		3.594		12.588		6.42	11.128
337	hsa-miR-376c-002122	miRNA	1.094						6.233	3.983			3.267	-0.952			2.215			1.428			14.101	9.929	8.827	6.334				7.062	17.328
338	hsa-miR-219-000522	miRNA	4.17							1.208									-1.846	7.514							7.487	13.113			6.014
339	hsa-miR-598-001988	miRNA	5.432	0.14					3.322		4.064		2.653									14.934					11.709	5.636	12.285	7.084
340	hsa-miR-489-002358	miRNA		-6.485							6.695	11.145			-1.206	13.234		0.553	6.245	10.037			13.009		11.798		0.901	6.364
341	hsa-miR-506-001050	miRNA		-6.485	4.845		4.649		11.929			1.968		3.74	1.047			13.699	5.822	13.229		1.998	6.42			14.56	8.841	11.709		9.717
342	hsa-miR-501-3p-002435	miRNA	9.67	-6.485									5.415	3.104	2.703		9.104	1.649	11.031	10.032	11.642	13.699	11.709			-1.04	10.521	14.914
343	hsa-miR-188-3p-002106	miRNA	9.325	-6.485		9.287		0.795	6.015	1.029		1.925	5.832		2.172	8.206					7.951								4.685
344	hsa-miR-671-3p-002322	miRNA					2.083		13.115	2.757	10.84			6.558		14.56	9.703		14.934							11.962
345	hsa-miR-891a-002191	miRNA	12.264	4.757	2.336				13.327			10.184					3.267	12.588	3.229	8.841			12.118	11.798	8.262	8.262		8.67
346	hsa-miR-597-001551	miRNA			8.041				1.302	1.978	7.084	9.287			3.987					9.783	8.341			10.145		2.914			8.766	7.75
347	hsa-miR-23b-000400	miRNA	7.313	10.185	12.264	7.987			0.14		4.17				9.249	0.686	6.562			7.951	11.151	3.413			4.372		3.513	5.312	5.75	16.525
348	hsa-miR-518a-5p-002396	miRNA			15.946						13.219		2.215			4.372	5.904	7.825	12.663	9.884	13.203		13.565	5.75		14.361		13.161	10.521		12.507
349	hsa-miR-202-002363	miRNA		4.825	6.233			-1.206		4.838		6.557				3.8			10.715	3.594	8.742					1.428			10.531
350	hsa-miR-103-000439	miRNA	9.594		9.397			3.642	3.335			3.322		2.764		8.742						7.083	0.759	12.126		3.229	9.104			9.034
351	hsa-miR-487b-001285	miRNA					8.371			2.161		7.533		-0.977	5			2.914			11.631		11.957		10.145				6.634	14.496
352	hsa-miR-183-002269	miRNA		16.923			4.264			-2.298	9.287	9.35	5.163	0.795							10.741	14.847				13.203	15.916			11.41	14.994
353	hsa-miR-125a-5p-002198	miRNA	3.322	-0.111	8.855		1.562	2.083	6.242		10.58						10.727	7.487	12.153		4.478	5.636	4.685	11.151		10.127	13.113		3.684
354	hsa-miR-299-5p-000600	miRNA	10.755		10.134				2.715		6.879										10.037		10.127							9.708
355	hsa-miR-541-002201	miRNA	13.219	6.784	4.937		-2.649					4.987	2.083			11.798	8.838		7.888		11.26		1.625				13.75		11.031		18.076
356	hsa-miR-486-001278	miRNA	5.313		0.457							14.285	0.544			9.783				11.103							14.365	-2.461	9.929
357	hsa-miR-330-5p-002230	miRNA			4.828				7.512									5.636	5.252	4.803	-4.622					6.817	8.742			4.901	13.754
358	hsa-miR-526b-002382	miRNA					4.019			6.312	17.28	5.238			4.019				8.766	9.075	-4.622	4.518	4.885		11.631	4.783			4.783
359	hsa-miR-520e-001119	miRNA	2.703		7.512		3.104											6.42	7.051		-4.622		11.962		8.235	8.606	3.413	14.948	8.262		5.64
360	hsa-miR-339-5p-002257	miRNA			6.242	-6.776	3.513	5.832	5.986		9.67	17.28	4.263		4.649					1.649	-4.622			1.998	0.686	8.827		3.108			14.444
361	hsa-miR-888-002212	miRNA				4.599	9.249	1.222	9.594	0.803		11.596						13.161	2.638		0.901	7.051		0.553	7.951	10.715	-1.846			6.37	1.23
362	hsa-miR-200c-002300	miRNA	11.647	10.461	13.115						4.825					9.991	4.844	7.404	12.115	6.42		-2.461		-4.622		4.803	13.699		5.822		3.923
363	hsa-miR-518e-002395	miRNA	6.109	9.35				-0.806	11.998		13.115	6.904		3.647		8.626	1.751	2.638		0.553		10.191	4.518	-4.622	14.365	4.372	4.885
364	hsa-miR-500-002428	miRNA			11.38			2.03										12.325	14.02			8.425		-4.622	0.901				7.514
365	hsa-miR-142-3p-000464	miRNA		3.335				2.693	10.49					8.378		11.067		11.642					6.255	-4.622		8.626		13.525
366	hsa-miR-193b-002367	miRNA		6.242	9.859				2.457	3.286		18.933		4.844			-2.649	14.847	4.478			14.168	2.357	14.365	0.759		5.332	9.104			9.5
367	hsa-miR-525-3p-002385	miRNA		8.787			10.727	7.987			11.975				9.901	6.245	0.5	-1.04				14.02		1.358	6.324				12.808
368	hsa-miR-26a-000405	miRNA	4.075	6.557	8.497			4.649	7.313		3.839	3.828		5.917		13.692		-1.019	5.75	7.888		-1.846		15.916		6.245	9.884	12.153	13.697	18.11	1.854
369	hsa-miR-92a-000431	miRNA	7.439			0.795	-0.712		3.473							10.005	5.336	3.948	2.914			8.827				7.888		1.019
370	mmu-miR-140-001187	miRNA		7.439	10.49		4.312		18.979		1.925	3.901	3.444			12.153		8.341	12.325	12.588	3.956		7.487		16.654	6.324	14.934	8.235	9.911
371	hsa-miR-127-000452	miRNA	0.345				1.751		9.924			5.811			-1.143			2.357			11.031		16.654	4.414		9.104	5.68		8.858	12.328	18.279
372	hsa-miR-126-002228	miRNA	2.336	7.908	8.516	2.083			1.094	3.642		11.975			2.03	6.634	8.371		14.706	3.108	4.885	13.697	2.416					7.514			7.084
373	hsa-miR-518d-001159	miRNA	4.681					4.957	8.405	4.264		5.944					4.838		8.262	15.916	13.229			3.992			11.798		9.827
374	mmu-miR-374-5p-001319	miRNA	8.353		0.435		-2.298		-2.857		12.027	6.109						0.54	11.957	12.115	2.914		1.998	12.153					6.324	18.15	12.78
375	hsa-miR-501-001047	miRNA	2.959			2.703					10.755	2.715	5.332		5.336			5.252	0.901	14.365					12.663		9.075		7.888		12.114
376	hsa-miR-370-002275	miRNA									6.338			4.604		14.168								11.103	5.68	16.238		4.518		11.315	14.906
377	hsa-miR-517b-001152	miRNA	4.987	9.924		3.59		4.264			2.715	10.58					6.834	5.332	9.991	13.178	12.189	6.324	12.381			4.478	10.715		7.951
378	hsa-miR-511-001111	miRNA		8.111				-6.776	7.429	8.371		2.457	-4.567			7.689		13.525		4.445	11.657	12.118	11.26						12.285		11.771
379	hsa-miR-342-5p-002147	miRNA		12.23					13.409		-0.111	8.53						3.594		13.203		14.361				14.168			12.588
380	hsa-miR-205-000509	miRNA		3.839					6.463					5.336		3.948						6.308		10.005	8.841		6.634	4.885	9.288
381	hsa-let-7d-002283	miRNA	12.196		4.075	4.144		4.599	12.196																	11.034		5.68		15.861	3.108
382	hsa-miR-302a#-002381	miRNA				5.832			12.469		8.111	9.258	11.361	7.519			9.309	8.606		7.55	2.416	10.715	3.769		13.229	-2.461	8.235		6.094
383	hsa-miR-518e#-002371	miRNA	18.933			1.222	3.642			10.555				1.562			-6.776					9.783	3.948	3.108
384	hsa-miR-1288-002832	miRNA	4.064								14.633				4.459				8.742		11.842					10.145	1.998	12.588		6.335
385	hsa-miR-605-001568	miRNA															6.463	0.129	0.345		4.341				6.07		0.795		1.931
386	hsa-miR-559-001527	miRNA														9.121		11.26	9.723					1.931	5.3	5.626		1.183			15.363
387	hsa-miR-599-001554	miRNA		4.144		4.681		12.027			2.791	-0.652					12.23	3.068	6.627		9.193				4.201	8.345		3.422	-7.221		15.517
388	hsa-miR-1265-002790	miRNA				6.463	9.35	1.968						4.838	9.287	11.26	6.904	3.422	-2.418						2.401		3.502
389	hsa-let-7c#-002405	miRNA				18.979	7.084	0.457	5.336	-0.977				-6.776			8.603				5.743	1.054		7.407		7.394
390	hsa-miR-99b#-002196	miRNA				12.988	4.694	12.477	3.286			0.795		4.459			10.58	0.122	-11.177	7.396	0.122			-1.451		8.275	8.275		3.669	13.805	14.169
391	rno-miR-29c#-001818	miRNA						9.109	2.083		4.083		4.083				4.694	1.183	0.122		3.69				5.355	0.122
392	hsa-miR-200c#-002286	miRNA					9.924								-0.977	-1.074	11.131					1.183			9.993	3.69			2.787		11.222
393	hsa-miR-1226#-002758	miRNA							6.274						-0.806						-0.85								1.935
394	hsa-miR-202#-002362	miRNA	2.215			9.528	10.58	8.183		9.236		3.74	3.927		2.653	9.193					1.931		-1.451
395	hsa-miR-20b#-002311	miRNA								1.751		5.163					2.155		8.345					6.07							21.832
396	hsa-miR-30a-3p-000416	miRNA					8.506				3.838	-0.952	1.562					9.332			1.342	-0.668	7.313		-1.653
397	hsa-miR-922-002152	miRNA			3.861	12.196				4.777		6.562			2.99		7.75		7.313	4.923			10.992	5.307	2.973	8.229	-0.668	2.359	0.98
398	hsa-miR-513B-002757	miRNA	7.462		3.59	1.968	14.633	11.38	3.987	4.263			3.513	1.222		-4.283						7.934								15.086	13.805
399	hsa-miR-644-001596	miRNA	3.267	2.215		7.512	1.968		-4.887		3.513		3.838	2.172			8.53			1.935		7.188		7.396		0.717					17.018
400	hsa-miR-1255B-002801	miRNA	8.951			4.828				2.317	3.927	2.791					8.855					0.717	-5.325		3.669		-11.177
401	hsa-miR-658-001513	miRNA			8.951	3.318			-6.776	-1.143				-0.933	-0.712		5.811					-5.325					-11.101	8.166	5.123	21.832
402	hsa-miR-1244-002791	miRNA		3.267	5.963		8.111	5.196		4.89									5.513	4.789						8.499	-11.101
403	hsa-miR-617-001591	miRNA			4.144	13.327	11.145	10.755				4.649							2.589	-1.714							-11.101		7.188	15.112
404	hsa-miR-588-001542	miRNA					6.197		3.268								8.31		4.685	7.942			7.407		1.935		-11.101
405	hsa-miR-1252-002860	miRNA	3.59	3.861		16.923								-0.652														2.787
406	hsa-miR-144#-002148	miRNA				8.06						1.375							-11.101					5.123	4.923					15.517
407	hsa-miR-622-001553	miRNA								3.987							12.469	2.871	-11.101	5.725		5.336			11.231	6.896	3.422
408	hsa-miR-563-001530	miRNA		3.59			6.338	9.325			5.415	2.693	4.844	6.006				5.637	-11.101		-0.037	9.121							-1.172
409	hsa-miR-606-001569	miRNA	4.144	8.951		-5.035													-11.101	5.626	3.068						7.198		7.294		17.181
410	hsa-miR-550-002410	miRNA	11.361			0.345	12.027	9.258	5.904									8.065		0.795					9.121	7.199				15.6	22.534
411	hsa-miR-1324-002815	miRNA	5.963	5.963		8.502	7.439	2.715		0.076		-0.933		4.312	9.951		13.327							3.449	-1.172	-5.325					16.019
412	hsa-miR-585-001625	miRNA					10.49	6.109		5.805			0.806		7.519	3.914	17.28								-1.795
413	hsa-miR-34b-000427	miRNA	3.861						-6.173	1.141			5.904		2.764		6.204					9.193						11.26		10.243	15.877
414	hsa-miR-1274B-002884	miRNA		11.361		-6.485		15.52		0.5							6.311		8.315			-2.985	7.934				7.011			15.069	12.217
415	hsa-miR-935-002178	miRNA				-6.485								2.083		6.627	8.405									7.494		0.129		19.896	13.171
416	hsa-miR-1825-002907	miRNA	9.044	9.044		-6.485				4.556									0.98		6.896	7.942					5.844		9.076		15.6
417	hsa-miR-575-001617	miRNA	-6.776		2.99	-6.485	13.771				0.806	3.647									5.307
418	hsa-miR-596-001550	miRNA		-6.776			4.987	12.196	5.415	5.332	1.562	3.642											3.502				-1.653			21.078
419	hsa-miR-340#-002259	miRNA					10.84	7.512				4.083				-0.85	2.703		6.07	1.65	3.669	7.396						3.914	2.359		15.119
420	hsa-miR-888#-002213	miRNA			3.267		8.451	12.317			-7.188	8.378				7.198			6.841		0.782	8.41					0.717	8.41		12.37	19.714
421	hsa-miR-23a#-002439	miRNA		0.775		3.319	9.859	2.336	1.222	3.513	5.904	0.803	9.703			5.307	11.858			0.345							10.992		5.336
422	hsa-miR-92b#-002343	miRNA	0.775				4.825	18.933	1.751				-7.188			4.141			0.05	7.198			7.011					1.856		15.363
423	hsa-miR-1228#-002763	miRNA		7.462				0.14			6.558		6.558			7.411	4.223		1.935				3.669		5.336						17.255
424	hsa-let-7a#-002307	miRNA	3.987											4.144			3.319	5.626	9.121				8.499
425	hsa-miR-214#-002293	miRNA				3.623				5.904		1.978	2.791													7.396				9.879
426	hsa-miR-106b#-002380	miRNA		9.376		5.811		12.285	4.844	-1.206				2.215				-0.85								10.992
427	hsa-miR-802-002004	miRNA					7.824	7.824		0.806							6.233										0.789
428	hsa-miR-1294-002785	miRNA	9.376				9.109	10.111			9.703	3.987			-3.186		11.266		10.992	6.841	7.435		1.463				0.129			15.877
429	hsa-miR-518c#-001158	miRNA	-0.933	2.653	7.462	5.027			2.791	9.104					11.361		5.655				-0.668	2.973									11.473
430	hsa-miR-15b#-002173	miRNA			11.361	1.094						3.838			3.104					5.307	9.723			7.198			4.296	-0.076
431	hsa-miR-1197-002810	miRNA		1.222							4.844			8.838		7.396	16.923				-0.515	10.992			5.413	7.011	9.121
432	hsa-miR-553-001521	miRNA		-0.933				7.084	9.287						0.544												7.396
433	hsa-miR-151-5P-002642	miRNA	2.653		1.222			4.757			3.642							-0.076	0.523		0.717				8.315	4.504	11.231
434	hsa-miR-1179-002776	miRNA			-6.776		5.027	0.345				9.236				2.788			7.394									6.5		9.836	12.749
435	hsa-miR-548N-002888	miRNA		6.006	9.376	7.824	7.908	8.502	6.312	4.957	-6.173										6.826		7.256						5.355	16.692
436	hsa-miR-548I-002909	miRNA	1.222			9.594					0.803	1.751			4.838	1.342							2.871
437	hsa-miR-136#-002100	miRNA	6.006					8.516		-7.188	3.647		6.834	1.72	-6.776				7.435	7.407	1.476		5.355			0.789		7.313
438	hsa-miR-937-002180	miRNA						-6.485	-3.186		8.378			3.267			12.285					0.98		1.65			-5.325
439	hsa-miR-488-001106	miRNA			7.519		7.512	-6.485				2.317			3.866		18.979														12.37
440	hsa-miR-186#-002105	miRNA					8.787	-6.485									10.011	-2.985	3.69			6.047				4.341	6.5		1.476	15.743
441	hsa-miR-138-2#-002144	miRNA		8.838	2.215			-6.485	0.803			12.335	3.647				4.075						-1.653							15.475
442	hsa-miR-154#-000478	miRNA			6.006	4.987		11.145	3.642					5.963	2.693			0.795		4.504			5.637			5.336				11.807
443	hsa-miR-941-002183	miRNA			9.044	8.353		0.168	4.845				3.642			7.407	6.879					8.229	2.401		7.394			-5.325
444	hsa-miR-934-002177	miRNA				9.188	1.099	14.285			6.834		8.378		3.987							3.669			7.198
445	hsa-miR-213-000516	miRNA	8.838					8.041	-2.649	-6.173				3.861		3.422	9.859		5.123						3.449	1.856
446	hsa-miR-634-001576	miRNA		3.987				10.184	0.795			4.845	1.047				5.027	3.69	-0.037		8.065		-0.076							12.72	13.887
447	hsa-miR-650-001603	miRNA			2.653					3.927							15.946	-1.653	7.198		8.275							8.345
448	hsa-miR-1253-002894	miRNA	2.083		0.775			2.182	5.917	4.083	1.047		-6.173	3.59			12.474			6.769		4.296	0.789					7.126	6.5
449	hsa-miR-144-002676	miRNA															10.626	7.294	5.336							-7.221		7.407		13.171
450	hsa-miR-124#-002197	miRNA		2.083	2.083	10.461	8.31		-0.806	5.415						1.183	3.659			1.054			8.166		9.332	0.05			0.782	12.217
451	hsa-miR-1201-002781	miRNA		0.367			7.75	1.632	4.221		5.805						8.497	8.345	2.973			5.637	6.5	3.719	6.841			6.047	8.065
452	hsa-miR-942-002187	miRNA					6.463	3.568			7.11				6.006	3.669	4.757			-1.451			8.229			3.422	8.896
453	hsa-miR-767-3p-001995	miRNA					10.443	-2.931					0.803		1.222							7.49		9.723
454	hsa-miR-26b#-002444	miRNA		1.525	3.987				4.019				7.11			8.166		6.841						5.743	-11.101		6.896
455	hsa-miR-424#-002309	miRNA	1.525			8.787	13.115	5.655					5.805				2.544	-1.172				0.122			-11.101		2.401
456	hsa-miR-206-000510	miRNA					12.264				-2.298			-9.722					3.502			11.26	8.41		-11.101	4.685				12.814
457	hsa-miR-1238-002927	miRNA	0.544						1.047		12.335	2.99	3.74	0.775	3.859		6.464				7.199	8.422	-11.177		-11.101
458	hsa-miR-1256-002850	miRNA	0.367	0.544		6.204			-1.015		4.845	6.834	-2.298			1.931	8.451											-1.451		10.885	15.831
459	hsa-miR-1257-002910	miRNA	5.163		8.838		15.52	3.623		4.844		0.544					10.482	7.313			6.769	6.769	6.769		8.166				4.923
460	hsa-miR-15a#-002419	miRNA					8.559	4.825					12.335							3.69		1.476						5.513			9.393
461	hsa-miR-628-3p-002434	miRNA		5.163	0.367						1.141				-12.626			5.743			-1.795	1.342		8.065				1.463		8.02
462	hsa-miR-581-001622	miRNA	-9.722		1.525	9.924		10.58		4.221	6.562	3.513	-0.952		-12.626	8.315	5.313				-11.177		-1.714		7.407			2.871		12.134	17.479
463	hsa-miR-93#-002139	miRNA						9.818					6.562		-12.626				7.934		-7.221				2.787					17.343
464	hsa-miR-200a#-001011	miRNA			0.544				1.978		6.312				-12.626		8.111	5.413	8.896				-0.85					9.723	-1.653
465	hsa-miR-1183-002841	miRNA	2.161	-9.722		5.986			9.901		4.599					1.476									1.183	1.054	5.123		0.717		7.83
466	hsa-miR-33a-002135	miRNA		-3.186			5.238										1.094	2.359	-1.795				0.129
467	hsa-let-7e#-002407	miRNA	-3.186			10.443	10.185	4.718		7.11			2.757			2.787			6.711	7.435		8.499		9.993		-2.418	8.499			12.856
468	hsa-miR-185#-002104	miRNA						7.75				1.029	6.312	9.376										-0.85		9.332	1.463			12.098
469	hsa-miR-647-001600	miRNA				6.242	14.285		4.838					1.375		7.294	13.115			8.821	10.992						0.98				13.933
470	hsa-miR-577-002675	miRNA				8.603				1.72	2.757			4.649				3.719						9.121		9.076		5.626	7.494
471	hsa-miR-589-001543	miRNA			-0.712	8.111							4.845		1.72			7.198						3.319						12.687
472	hsa-miR-1826-002873	miRNA				3.901				3.647		9.376				9.332							4.141		6.711				4.789
473	hsa-miR-621-001598	miRNA					1.302			8.378					4.312					1.476		4.504		9.076		2.359		7.942		12.512
474	hsa-miR-195#-002107	miRNA			4.599		8.405		8.371			4.957	4.599			7.435		8.229	-0.515		4.238
475	hsa-miR-1290-002863	miRNA				5.238					3.74						9.832			0.523						8.821				13.057
476	hsa-miR-1249-002868	miRNA			4.649			7.429			2.703		4.144				3.335						4.067		-7.221					22.534
477	hsa-miR-550-001544	miRNA				8.183			3.866		2.172					-0.076	6.692		11.26		4.141			3.69	5.123	5.413	2.589
478	hsa-miR-590-3P-002677	miRNA		-0.652		14.633					3.987		3.861		5.163	-11.177		1.856			3.449							7.188
479	hsa-miR-569-001536	miRNA	-0.652			8.53		2.738				6.312		3.987						6.711		-0.515		2.401	1.342		6.627		-1.714	11.808	11.674
480	hsa-miR-425#-002302	miRNA					6.904	4.845			4.604				8.838						5.626								-1.451		14.934
481	hsa-miR-580-001621	miRNA	1.375			15.52			9.044	4.845	-0.933	4.89	2.703	11.361							4.685	4.341		4.296		1.65		0.122	5.844		19.89
482	dme-miR-7-000268	miRNA	4.599	1.375	4.019		6.109	16.923	-2.298		0.5	4.221	3.59						4.923	7.294						2.787					18.489
483	hsa-miR-1301-002827	miRNA		2.161		9.818										5.743		4.067	4.067				11.231					0.05
484	hsa-miR-601-001558	miRNA		4.599		1.925	-6.485	1.099			3.861							5.3	9.332						7.294	8.896			8.821
485	hsa-let-7i#-002172	miRNA		4.649	1.375	11.145	-6.485	3.473			4.144		2.172	-3.186		6.896	-5.035	11.231		5.3		-1.653	7.494			9.193	5.513		3.319
486	hsa-miR-200b#-002274	miRNA	4.649		-0.652	3.473	-6.485	9.859				4.264	-0.933				0.457	7.411		-1.172		-2.418		3.669	1.476
487	hsa-miR-125b-1#-002378	miRNA		4.019			-6.485		4.777				4.604	1.525	10.555	-2.418				4.141		5.513		1.183						3.606	15.445
488	hsa-miR-572-001614	miRNA			2.161	4.718	3.322		0.367	9.249	4.312						-2.931			3.635				4.685	8.275	11.26	-2.418		3.422		16.696
489	hsa-miR-593-001547	miRNA	4.019			3.839		-0.111				4.604	3.987			2.973	9.325	-11.177			2.359	0.523	1.054	8.315		4.201		8.229
490	hsa-miR-520D-3P-002743	miRNA	3.444				0.345		6.558		3.59	0.806			4.144								6.711						7.49	12.914
491	hsa-miR-96#-002140	miRNA						6.197	10.727					0.544	4.221	8.065	9.397			11.231				2.589	5.844
492	hsa-miR-1233-002768	miRNA			-9.722	13.409					-0.952			12.335	3.861		10.49				6.047					3.719				13.887	9.879
493	hsa-miR-122#-002130	miRNA	3.513				5.196		6.006							3.69	3.318				5.027	2.589	3.319						7.198
494	hsa-miR-766-001986	miRNA										-7.188	4.459	5.832			8.502		1.856		7.396	7.435				5.513	6.769
495	hsa-miR-524-001173	miRNA		3.444		11.354	5.655			8.565	4.459			4.599		-1.653		5.513					7.942		4.067	-4.283			-0.515
496	hsa-miR-516-3p-001149	miRNA		-4.567			11.929							2.161				4.789							5.626
497	hsa-miR-648-001601	miRNA	-4.567				6.879			5			0.5		-9.722			-1.795		0.122							5.3	-0.85
498	hsa-miR-548G-002879	miRNA															13.771									7.49	8.315	6.07	6.841
499	hsa-miR-151-3p-002254	miRNA	-2.649		-3.186			4.223	0.775	6.562	-1.206				0.775		11.929						5.336	-1.714		6.047	4.789
500	hsa-miR-1269-002789	miRNA			2.23	-2.931		0.564		9.287			1.141		4.497		3.623	9.193				6.896		7.942	5.513	-1.795					6.462
501	hsa-miR-1278-002851	miRNA	2.23	-2.649	3.642	6.464									3.286						9.332			7.126	4.341		-1.795	2.401	0.345	10.382
502	hsa-miR-1248-002870	miRNA				5.795								3.983			1.319				4.923					2.871		-4.283
503	hsa-miR-645-001597	miRNA		3.513			9.818	-2.857		2.693	9.901		1.751		-1.015	3.635	10.755			-1.074		-4.283	3.719			3.669	8.345
504	hsa-miR-554-001522	miRNA	0.806		-4.567	10.49	4.064				0.795	1.562	10.727	6.274		-11.101												9.993
505	hsa-miR-609-001573	miRNA		2.23		10.84		17.28					1.375	9.703	2.757	-11.101		8.821	2.359	5.637		5.743								10.449
506	hsa-miR-30d-000420	miRNA						6.242				1.208		-7.188	9.309	-11.101		2.787			9.993	6.07		5.626	7.313	5.123		8.275	1.183		10.726
507	hsa-miR-141#-002145	miRNA					9.876	4.828						3.866		-11.101	8.559		-1.074	7.126			5.513			9.723	8.065			14.934
508	hsa-miR-182#-000483	miRNA	5.832	0.806			8.337		1.562	3.74	9.376						8.516	5.844	9.993										8.166
509	hsa-miR-218-2#-002294	miRNA		5.832		10.482		4.17	1.208	-4.887			9.901				1.302	7.394	9.076		-1.074	5.027		8.499				1.054			12.512
510	hsa-miR-23b#-002126	miRNA			3.444		13.327	9.67		-0.952																			5.513	16.93	20.842
511	hsa-miR-555-001523	miRNA	-0.806			10.58		5.432	3.267	10.727					5.065				1.054				4.238	7.435	0.523	6.711				14.778	20.124
512	hsa-miR-1254-002818	miRNA			-1.015	8.451		8.603								9.723			6.5				0.345		6.826		3.068			15.653
513	hsa-miR-661-001606	miRNA		12.335	3.513	4.075	6.487	12.264	6.562								6.784			-0.037	5.3							3.319	7.396	22.595
514	hsa-miR-125b-2#-002158	miRNA	12.335	9.703		3.925		6.904		9.901					9.044	9.993	4.681					6.5	8.896			7.126		6.711	5.725
515	hsa-miR-566-001533	miRNA				4.825							9.376		6.834					4.341			7.411		3.068			9.332	9.993
516	hsa-miR-101#-002143	miRNA		6.274	-2.649			6.879					4.89		8.371	4.923				4.296		2.401			8.821		8.166	-2.418
517	hsa-miR-378-000567	miRNA	2.693				5.944	5.313						3.444		6.047	7.105							7.411		2.973		-1.714	0.05	17.255	14.704
518	hsa-miR-432-001026	miRNA		3.866		15.678							4.497									2.788			7.49	7.313
519	hsa-miR-548H-002816	miRNA	6.274			0.564		6.338			4.497		4.312			3.068	6.487		-5.325				7.396	6.841	1.463						18.761
520	hsa-miR-374a#-002125	miRNA				16.279				6.558		5.832	-1.143			7.188						3.319				-0.668	7.313		-0.037	16.233	18.253
521	hsa-miR-668-001992	miRNA		2.693	3.859	11.998	12.23	4.987		2.703	1.751	-6.776				8.41	2.182	6.769											7.199
522	hsa-miR-548L-002904	miRNA	3.866		3.866	6.557	18.979		2.317	4.497		1.222			0.803	-7.221	1.099		8.499					-1.172	5.725	-1.172					12.103
523	hsa-miR-302c#-000534	miRNA	3.983					8.787	2.653		1.375	4.599			1.978		9.35	3.669		7.011	5.637			5.336				4.504			17.106
524	hsa-miR-664-002897	miRNA		3.983	3.983	6.197	-2.931			4.604						5.123	-6.485	2.589		5.844	3.635	4.238					1.054	8.422	6.07		10.449
525	hsa-miR-938-002181	miRNA	9.703	6.834			4.845	2.959		0.795	10.727		0.795	2.791			-6.485		0.795						8.065	8.065		-2.985	6.896	15.119
526	hsa-miR-129#-002298	miRNA			5.163		10.461		-1.206		5						-6.485			5.336		3.69	9.723		4.685		1.65			14.724
527	hsa-miR-744#-002325	miRNA			6.274			8.497			9.249			0.367	8.951	0.05	-6.485	7.188			0.523	9.076			-0.076	1.463	-0.515		0.789		15.651
528	hsa-miR-519b-3p-002384	miRNA	6.834	5.065										5.163		4.238				9.193			8.275		3.635		9.193		-2.985
529	hsa-miR-1303-002792	miRNA		-1.015				12.474	9.309									6.896		2.787	0.98	7.198				6.627			4.685
530	hsa-miR-1200-002829	miRNA	-1.015	9.309		8.982		0.435	-0.977	3.268									7.411	7.49	7.198	9.723		7.294					7.942
531	hsa-miR-638-001582	miRNA				2.703	9.594		4.083		8.565			1.029		5.027											5.355		1.463	14.667	5.563
532	hsa-miR-100#-002142	miRNA	9.309	-0.806	12.335			6.784	7.11					10.555				0.789		3.422	7.49	-1.172		6.769			7.188	4.789
533	hsa-miR-145#-002149	miRNA	3.642	3.642							4.89	9.287		-12.626		-5.325	1.925		4.238						7.011			7.199
534	hsa-miR-593-002411	miRNA	5.065		-0.806				-0.933		-1.143		8.565	-12.626			0.168		-0.85				4.504				7.407			15.689
535	hsa-miR-483-3p-002339	miRNA		2.791	9.703	15.946	11.38	6.487	8.565	5.917			9.249	-12.626										6.826		3.319		5.336
536	hsa-miR-603-001566	miRNA			5.065				3.513	1.047		3.59		-12.626	1.208			7.199				0.129		-4.283		7.294
537	hsa-miR-591-001545	miRNA	-12.626	0.803		9.859		13.115	9.376	-0.933		-1.143		-6.173			10.185				0.05	7.256			8.41
538	hsa-miR-583-001623	miRNA	-12.626			17.28	9.397				3.987	2.703			4.264		11.354		8.422		1.183			4.341			4.685		4.201	13.868
539	hsa-miR-1285-002822	miRNA	-12.626		2.693	10.111	4.544									4.685	5.685	0.345			-1.714		-1.795			7.407		11.231
540	hsa-miR-135b#-002159	miRNA	-12.626									8.838		0.806	-2.649		8.041			2.589	1.054		-1.074		9.193	5.307
541	hsa-let-7f-1#-002417	miRNA	0.803		2.791	10.019				3.104				3.513	1.525					1.183		6.711		1.476	-1.074				6.769
542	hsa-let-7g#-002118	miRNA			5.832	5.685								2.23			11.121			4.238				4.238			9.993				9.391
543	hsa-miR-16-2#-002171	miRNA	1.978	9.951		11.266		4.937		3.838		4.144				4.789		-4.283	2.871		5.355			1.342					7.126	6.462
544	hsa-miR-567-001534	miRNA			6.834	12.285		7.313		2.172			3.987					-5.325				3.422			0.789		-2.985	7.494	7.934
545	hsa-miR-578-001619	miRNA				12.027	2.457	6.015	1.375										7.49				7.49			-11.177				20.626
546	hsa-miR-875-5p-002203	miRNA	9.951		1.208				-9.722				1.72	6.312	5.832			7.934				-1.795				1.935	5.307			5.563
547	hsa-miR-548M-002775	miRNA				2.544			3.74	1.562				-2.298			7.313		4.141				3.422			3.914			7.256
548	hsa-miR-1259-002796	miRNA			4.838		1.632	4.064		2.215				2.99			15.678		7.199	8.41						9.993		1.65		17.574	14.318
549	hsa-miR-944-002189	miRNA	2.791				4.757								-7.188						7.411		2.359					3.502		20.842	16.233
550	hsa-miR-1208-002880	miRNA			9.309	1.319		11.596		2.03	1.72					-1.795				-0.85									3.068
551	hsa-miR-548E-002881	miRNA		1.208		1.632				3.702	4.957		5				12.196			7.394	7.126	5.725		3.422		5.3			-1.074
552	hsa-miR-361-3p-002116	miRNA		4.264			4.828		2.703					2.653	6.274		13.409		8.275	7.199			7.126			2.589	5.336
553	hsa-miR-626-001559	miRNA					10.134	9.594	4.604				-1.206		4.263					8.499				5.413				9.121	3.635	17.479
554	hsa-miR-409-3p-002332	miRNA				10.626								4.497			5.944	7.494					8.065		0.345						15.992
555	hsa-miR-1300-002902	miRNA			3.286		6.311	9.188		5.336				3.286			8.506		3.068	-0.076		0.789		2.788					4.341
556	hsa-miR-665-002681	miRNA	1.208		1.029			13.219							3.983	5.413	7.429	2.401		9.121			1.342	5.637						22.8
557	hsa-miR-30a-5p-000417	miRNA		10.555	-12.626		11.975								9.703	5.513				2.973		5.844									14.038
558	hsa-miR-338-5P-002658	miRNA	4.264	1.978	-12.626	7.313		3.322	3.444				4.957	3.642								7.126			0.05		5.725			11.705	22.8
559	hsa-let-7b#-002404	miRNA		1.029	-12.626	6.015	9.528		0.806		4.649			5.065					5.3	-2.418				6.896				7.394
560	hsa-miR-548J-002783	miRNA		-12.626	-12.626		0.168	2.703		2.215		7.987				6.769		8.41	8.166		3.719		4.789			0.98	5.626	7.198			12.72
561	hsa-miR-641-001585	miRNA	10.555	-12.626			3.925		3.838		2.317		4.649	9.309		-1.172	7.512	-7.221	8.229			7.394	7.294		3.422			3.719
562	hsa-miR-551b#-002346	miRNA		-12.626											-0.652						3.502						-1.074
563	hsa-miR-302b#-002119	miRNA		-12.626	0.803							5.917		-0.806		7.934	12.988	8.499	5.725	9.076		1.931		8.41						17.106	11.34
564	hsa-miR-18b#-002310	miRNA	1.029				4.17						2.317								0.789			7.011			2.973			19.714
565	hsa-miR-190b-002263	miRNA			1.978	2.738	9.325	6.233						-1.015	2.161		7.439				8.315		3.635	-1.074					-2.418		10.577
566	hsa-miR-1225-3P-002766	miRNA		2.99	10.555	7.105			4.599						2.215					3.319								4.923
567	hsa-miR-1178-002777	miRNA	-2.298			7.908	10.184							2.757	7.987								2.973				0.122	-11.177	5.637	17.181
568	hsa-miR-614-001587	miRNA	2.99	-2.298			2.182				9.236	1.72				0.345	5.238		1.65				3.068					-11.101
569	hsa-miR-1286-002773	miRNA		6.312		0.661	7.313	8.405	3.702				9.236		3.444						0.345		9.193	3.914				-11.101	9.193
570	hsa-miR-1284-002903	miRNA	6.312			10.755	13.455	6.695	5.163	3.267	2.23								6.896	11.26	2.589				6.769		1.931	-11.101		18.734
571	hsa-miR-302d#-002120	miRNA	5.805	3.286				7.439			9.287			8.371						1.931			0.523	8.275				-11.101	5.027
572	hsa-miR-1247-002893	miRNA			8.371		2.959	11.131	5	2.653	2.693	5.065		9.044	2.791													2.973			12.961
573	hsa-miR-9#-002231	miRNA		5.805		0.435		8.353				4.459			0.367						8.896	8.345	2.787	5.513			-1.172				15.772
574	hsa-miR-1272-002845	miRNA				6.784					-3.186	-0.806	9.287		0.076				-7.221		5.413	3.635						3.068	11.26	6.732	17.547
575	hsa-miR-335#-002185	miRNA	3.286				5.811				11.361	2.764	2.693	6.834					6.769		7.294							5.3		19.89
576	hsa-miR-517#-001113	miRNA				0.457			3.59	6.006			-3.186				6.557	4.201	-1.653					0.122	0.122						14.667
577	hsa-miR-143#-002146	miRNA				5.432			-4.567	3.861	3.859	9.901			4.556		11.647									-1.653					11.808
578	hsa-miR-587-001540	miRNA					16.478	10.461			4.019			8.951	3.268	0.795	4.845			8.896		9.993				-2.985	6.711	8.315
579	hsa-miR-1236-002761	miRNA				12.477	11.998	8.982			3.702				2.083				8.821							8.41	3.635	1.476			15.689
580	hsa-miR-548P-002798	miRNA			-2.298	10.134				8.951		4.838				5.3	8.337				8.422		3.69	1.054		2.401
581	hsa-miR-646-001599	miRNA														1.65					8.345		0.05	7.49				6.896		7.83
582	hsa-miR-592-001546	miRNA				5.944	10.202			7.519		3.104	3.859			4.296	6.644			5.123				-1.795		7.188				10.726
583	hsa-miR-662-001607	miRNA	4.838		4.264	14.285	11.131	4.205	2.172				4.019	0.803			8.06		3.635		1.935			-7.221	7.396	2.788		7.396		20.192	13.267
584	hsa-let-7f-2#-002418	miRNA	8.371			13.115	4.681	8.172							5.963		0.435				-4.283		7.188	0.523				-1.653	2.871	15.651	14.778
585	hsa-miR-1264-002799	miRNA					8.497	16.478							2.23	11.231		4.923	11.231	8.345		-7.221		-0.037					7.394
586	hsa-miR-181c#-002333	miRNA		8.371			7.105	10.443			3.983	-0.712	3.702				9.594						-1.172
587	hsa-miR-562-001529	miRNA						15.678					2.23	9.951	1.029		14.285	9.076			6.5		5.844
588	hsa-miR-663B-002857	miRNA		4.838		12.317		12.23		-6.776		3.859	8.838				2.738					0.782	5.123	-2.418			5.637				12.687
589	hsa-miR-1270-002807	miRNA				11.131	9.832	8.451	3.983		2.03			4.264				7.256						2.871		1.183	3.719
590	hsa-miR-146a#-002163	miRNA				11.38					0.367	-2.649		1.208	3.267	5.626
591	hsa-miR-1205-002778	miRNA				4.845		9.397					2.03			8.499		6.711									4.201	10.992	-11.177	14.318
592	hsa-miR-1204-002872	miRNA			5.805		1.925													4.201		3.502					7.494			14.704	20.043
593	hsa-miR-629-001562	miRNA			9.951	7.429		5.027		0.775		1.525	3.866		3.74								-2.985	7.188	3.914
594	hsa-miR-656-001510	miRNA	9.901		7.987	4.064		8.516			-0.712			1.978	4.957			8.422									6.826
595	hsa-miR-564-001531	miRNA		9.901		1.302	3.659	0.661			10.555		3.983	-2.649			5.432				7.934	11.231	7.198	6.047		4.067			2.401
596	hsa-miR-19b-1#-002425	miRNA					8.982	6.204	4.556	4.459		3.268				-1.714	10.019	9.121		5.513
597	hsa-miR-99a#-002141	miRNA	9.236	9.236	6.312			9.876		2.083			-0.712			8.229	10.461	6.5		3.068					10.992	-1.451					16.692
598	hsa-miR-584-001624	miRNA						9.287		2.99					7.11		3.828	-2.418									-0.037		5.3	13.933
599	hsa-miR-708#-002342	miRNA					10.019	11.858				5.336			-4.567									1.463						11.873	17.343
600	hsa-miR-892b-002214	miRNA			9.236	4.757	12.474	2.155	-0.952		2.161		2.161			0.782									4.141	8.315	5.413	-1.795		12.961
601	hsa-miR-34b-002102	miRNA						5.795			3.104	2.215	3.104	3.987						6.07	6.711		5.027	8.896		11.231		5.355			19.85
602	hsa-miR-604-001567	miRNA		1.141		6.311		1.302			8.838	8.371	-1.015				8.172					-11.101		3.635					5.307
603	hsa-miR-218-1#-002094	miRNA	1.141			9.099	8.603			7.462			6.274		0.5			7.407				-11.101					-1.451	4.067		15.992
604	hsa-miR-378-002243	miRNA				6.338	10.626		0.076	9.044	-0.977	3.702		-1.206				-1.714				-11.101	-2.418				-7.221		10.992
605	hsa-miR-367#-002121	miRNA						3.828	-7.188		6.274		-0.977		6.312	2.401		7.49		1.463		-11.101	0.717		5.027
606	hsa-miR-1203-002877	miRNA	2.317					8.53					0.367		5.332		9.67			0.789			1.935		5.637	0.523			11.231
607	hsa-miR-1227-002769	miRNA	7.987	2.317	2.317	11.929	8.516							1.751	4.083		0.345			5.413		5.626				7.411				14.169	12.402
608	hsa-miR-222#-002097	miRNA		7.987				10.202			1.222		3.286				13.219				7.942		5.3	4.504	7.411
609	hsa-miR-613-001586	miRNA					7.533	5.944				5.904	-12.626	0.076				3.449							-11.177
610	hsa-miR-1275-002840	miRNA						1.094		9.376	3.286	-1.206	-12.626	4.777	-2.298								1.65		9.723			1.935	-11.101
611	hsa-miR-181a-2#-002317	miRNA	2.703			-2.857	6.557	10.482		1.222	-12.626		-12.626					4.238		0.717	5.844			0.345		0.345			-11.101
612	hsa-miR-520h-001170	miRNA	3.987				3.473				-12.626		-12.626	2.703	5.415	1.856							4.296						-11.101	15.445
613	hsa-miR-924-002154	miRNA		3.987		8.506	12.477			-0.806	-12.626			4.556	6.558		6.695								2.788	4.238			-11.101
614	hsa-miR-939-002182	miRNA	-0.977	-0.977			0.435			2.764	-12.626					2.359						4.923	6.07		0.129				8.422
615	hsa-miR-29a#-002447	miRNA			1.141					3.59					3.59		9.528			-11.101	-1.451					4.789
616	hsa-miR-616-001589	miRNA		1.751		9.35					-2.649						9.099	2.973	5.637	-11.101			5.307				1.342
617	hsa-miR-432#-001027	miRNA	1.751					11.975		0.544		3.927						1.935	7.126	-11.101				5.355	7.942		8.821	4.296	6.711
618	hsa-miR-155#-002287	miRNA			1.751	2.457								9.901	5.904	5.355	3.568			-11.101					7.256			1.342	-0.076
619	hsa-miR-920-002150	miRNA				8.086		4.544					2.99					6.627	3.422			1.463					3.669		7.411		10.243
620	hsa-miR-1184-002842	miRNA					6.204					5.805					-1.002		5.626						3.502			6.826	1.856
621	hsa-miR-548K-002819	miRNA	0.5	0.5				10.185		4.144											1.463		6.896	6.711							20.626
622	hsa-miR-21#-002438	miRNA						7.105		4.019		2.03				8.422		1.342			6.07		8.345	8.345					9.121		12.098
623	hsa-miR-635-001578	miRNA			0.5				2.161	8.838			-2.649		3.838	3.502	11.596					-0.85	-11.101		-0.85	6.841			2.788
624	hsa-miR-130a#-002131	miRNA			-0.977				9.951			5			3.642		0.14			8.065	9.076	5.413	-11.101	0.717	0.717	-0.076					6.363
625	hsa-miR-22#-002301	miRNA	5.332	2.703	3.987	8.516	16.923		5.065	4.312	4.221		4.264	1.141			8.516	-11.101					-11.101	2.359			11.26			15.004
626	hsa-miR-1180-002847	miRNA	4.89	5.332	5.332		6.692		1.141	-0.712		3.987			2.215	7.394		-11.101			0.795	4.685	-11.101				1.183		7.011
627	hsa-miR-193b#-002366	miRNA		10.727		12.89	0.14	12.469	-1.143			0.5			3.927			-11.101		5.355									0.795
628	hsa-miR-720-002895	miRNA	10.727	4.89	10.727		3.901		12.335			6.274		4.263	4.844			-11.101				-1.074			5.743			5.307		13.267
629	hsa-miR-519e#-001166	miRNA		5.904	4.89		7.429			0.367				5.805			3.322				2.787	8.275		3.502	8.229			6.841	6.047	17.018
630	hsa-miR-223#-002098	miRNA					4.718	11.121	1.525				10.555	-1.143		-1.451	3.925		-1.451			5.307								18.253
631	hsa-miR-571-001613	miRNA	5.904		9.104			5.986			3.866		3.268	-4.887				8.896	6.047		4.789	3.449	5.725	8.229	-0.037	5.355	6.047	3.669
632	hsa-miR-933-002176	miRNA					6.464		4.312					7.987	-0.933			6.07	5.844		-1.653			1.935		3.635			6.627		20.192
633	hsa-miR-1255A-002805	miRNA	8.565	8.565	2.703				0.5			2.172					3.473		4.341		4.504			0.795					4.141		10.382
634	hsa-miR-17#-002421	miRNA	9.104									7.519						8.315	0.129	6.896		2.787		10.992		4.296				21.108
635	hsa-miR-541#-002200	miRNA	2.757	9.104		12.474			2.215			8.565	4.221					7.126	5.027						8.499					11.822	15.004
636	hsa-miR-16-1#-002420	miRNA	3.927	2.757	3.927		16.279	9.924			8.371					8.896			7.942	7.313	4.296						3.319	4.685			13.868
637	hsa-miR-1289-002871	miRNA							2.03		5.336	9.249	5.065				4.937	7.435					7.199	11.26				8.896
638	hsa-miR-921-002151	miRNA	-7.188									3.861						1.65	4.789	-7.221						6.5	3.449				21.282
639	hsa-miR-10a#-002288	miRNA		3.927		3.322	8.06		4.263		3.268	-4.567	9.309				10.134			4.685					4.238					14.588
640	hsa-miR-1267-002885	miRNA	-1.143		-7.188	4.544	15.678						1.222				0.564		3.669					7.199
641	hsa-miR-126#-000451	miRNA		-7.188			3.335			11.361			5.336	4.083		3.319							9.076	9.193	6.627				3.502		11.807
642	hsa-miR-1260-002896	miRNA		-1.143		6.644	9.099						8.371	4.89		7.313			9.193		4.201									15.831
643	hsa-miR-19a#-002424	miRNA					18.933	10.011		4.649				5.415	7.462		13.455		8.065								2.788	7.294
644	hsa-miR-1262-002852	miRNA							3.647			3.444		-4.567		6.5				9.332							7.49
645	hsa-miR-1298-002861	miRNA			4.556	4.205			8.951	-3.186	6.006			9.104			8.787	3.635					3.914	2.973			9.332
646	hsa-miR-194#-002379	miRNA	4.263	4.263	5.415			-5.035			5.917	4.497		5.332			18.933			-2.985		0.795			6.896		1.856
647	hsa-miR-1305-002867	miRNA					8.516	2.544			5.065		7.519			7.256	4.064	0.98		-0.668					-5.325			0.98	8.499	15.027	22.086
648	hsa-miR-558-001526	miRNA		4.957	4.957	8.855	11.354	3.901										5.355					0.795			0.782	9.076			21.282	9.675
649	hsa-miR-192#-002272	miRNA	4.957		4.263	11.858	6.015	8.559			9.309		-0.806		4.777		4.205						4.201		8.345			7.011
650	hsa-miR-1243-002854	miRNA				6.904	12.285			3.987	-0.806		6.006											-2.985		-1.074
651	hsa-miR-380-5p-000570	miRNA	-1.206	-6.173		6.692		11.354			2.764			0.5		-0.668	5.986			7.934	7.011		8.821		7.934			8.821	1.65
652	hsa-miR-1302-002901	miRNA	-6.173	-1.206	2.757														8.41	-0.515						-0.85	4.504				15.475
653	hsa-miR-34a#-002316	miRNA				6.487	10.755				8.951		2.764	8.565			4.718			8.166	5.336	6.841						4.341
654	hsa-miR-27b#-002174	miRNA			-1.143			9.35	3.861			-12.626		5.904		1.935				0.782	6.627			6.627		8.422	1.935	1.931
655	hsa-miR-630-001563	miRNA			-1.206	2.959	4.075		1.72		9.951	-12.626	9.951		12.335					10.992			5.413					7.411		11.222
656	hsa-miR-1293-002905	miRNA			5.904							-12.626			4.845	2.871	16.478					7.411	6.047			1.476	-0.076	3.449		20.193	14.409
657	hsa-miR-767-5p-001993	miRNA		4.083						1.525	7.519	-12.626	5.917	9.236		7.942		4.341	0.789			-0.076	7.394						-5.325	10.577	12.856
658	hsa-miR-551a-001519	miRNA					11.596	3.319		1.375					0.806							9.332							-0.668	13.633
659	hsa-miR-640-001584	miRNA	4.083	5.415		4.937		10.019						3.838			9.188			-4.283							4.141
660	hsa-miR-518f#-002387	miRNA					10.011			-0.652			4.838		-6.173	-0.037	9.109		2.788				-0.037					2.788	9.332	16.019
661	hsa-miR-24-2#-002441	miRNA		4.556	4.777		9.67					4.312		3.927			12.027		-1.172				4.923					-0.515	3.719
662	hsa-miR-130b#-002114	miRNA	5.415			6.879	9.188		1.029			3.983		2.215			8.183		5.413	8.422						9.121	7.294			17.547
663	hsa-miR-543-002376	miRNA	4.556			3.568			8.838	-9.722	2.99						7.084				6.841	-11.177	4.685						8.229
664	hsa-miR-1206-002878	miRNA	3.859	4.777		9.258			4.264	3.859			8.951		9.104	7.494													0.523	11.34
665	hsa-miR-30d#-002305	miRNA	4.777			8.31	0.661	18.979	3.859		4.838	0.076					11.998					1.65			8.422	4.141	3.69
666	hsa-miR-10b#-002315	miRNA		3.859			8.172	8.337	6.834			-4.887	-6.776		5.805	4.341	7.533			7.256				4.789					-4.283
667	hsa-miR-363#-001283	miRNA			-6.173	2.182	3.568	7.908	3.104	3.444									-2.985	6.627						7.942		4.238			12.134
668	hsa-miR-608-001571	miRNA						4.694		4.599	-6.776	2.23						5.307					4.341			5.844	9.723
669	hsa-miR-595-001987	miRNA			0.806	9.397		13.455	10.555					2.317		6.826	5.795				-1.172	5.123				3.502		3.635	5.626	14.409
670	hsa-miR-92a-1#-002137	miRNA		3.647		-0.111		11.929		6.274		9.309		4.957											1.65		4.341
671	hsa-miR-573-001615	miRNA	3.647		4.083	10.011		10.134		3.866		1.141	1.978		1.141		10.202		7.256		5.513	3.068			5.307		0.523		5.743		11.873
672	hsa-miR-26a-1#-002443	miRNA		4.221		3.828			2.23				0.775					0.05	4.504				-0.668		4.504			5.725	8.896		19.896
673	hsa-miR-657-001512	miRNA	4.221			8.497				9.703	0.076	3.267		1.047		5.844			4.201					0.789						9.393	6.732
674	hsa-miR-26a-2#-002115	miRNA				10.185	2.155	8.855						3.859	4.599		10.111	4.141	-0.076						0.795
675	hsa-miR-30e-3p-000422	miRNA				18.933			2.757	-12.626					-4.887	3.449		2.788		3.449	-0.076	3.914				7.934			3.914
676	hsa-miR-1304-002874	miRNA	4.844							-12.626					9.376		10.184		7.011		3.422	8.166	8.422	-0.076				7.256		18.761
677	hsa-miR-769-3p-002003	miRNA					2.336	11.266		-12.626				3.702	1.375		4.828						8.315			-11.101			-0.85
678	hsa-miR-20a#-002437	miRNA				9.876				-12.626	-4.887		4.556	9.249	3.513			1.054				5.355			2.589	-11.101	8.422			14.038
679	hsa-miR-943-002188	miRNA		4.844	9.287	9.67	0.564	16.279				-0.977				0.98		-1.074	6.826							-11.101	-1.714		8.345
680	hsa-miR-500-001046	miRNA	3.838									-9.722	9.044			5.637		3.914		6.5		8.315				-11.101		2.589
681	hsa-miR-337-3p-002157	miRNA		1.562							1.978		0.076				4.544	7.011						7.394	7.188						22.595
682	hsa-miR-552-001520	miRNA	2.215						4.957									-0.668		2.401				7.934
683	hsa-miR-586-001539	miRNA		9.287		5.655									10.727		6.242			2.359							7.199	9.076
684	hsa-miR-376a#-002127	miRNA	9.287	3.838	3.647	-1.002	2.738		11.361				-4.887					1.476										-0.668			17.574
685	hsa-miR-29b-2#-002166	miRNA	-0.712	2.215		2.155			5.963							2.589	11.145			-5.325			1.931				-4.283			18.489
686	hsa-miR-637-001581	miRNA					10.111	12.988					1.525	5		-0.515	-0.111		7.188			7.313		-1.653				8.065		4.665
687	hsa-miR-25#-002442	miRNA								-2.649		9.951				5.725				-1.795	5.123							5.413
688	hsa-miR-221#-002096	miRNA	4.459					3.839	2.693		7.462			4.845			4.825	6.047				7.199		8.821	0.782			0.717
689	hsa-miR-659-001514	miRNA		4.459			12.196			-1.015			1.208	4.221	-0.952									11.231
690	hsa-miR-936-002179	miRNA	1.562	-0.712		0.168	6.695				-0.652	10.555			6.562								-7.221		3.719	0.795				9.391
691	hsa-miR-545#-002266	miRNA					8.086				9.044		5.963												-0.668		7.435			12.749
692	hsa-miR-770-5p-002002	miRNA				5.313	4.205			12.335		11.361	7.462				12.317					4.789		1.856	2.871		5.743			15.017
693	hsa-miR-1250-002887	miRNA				6.233	5.432	8.06		5.832		1.047						4.296	5.743		11.26	6.826	6.627	8.166	4.789				4.296		15.112
694	hsa-miR-377#-002128	miRNA	3.702	3.74	2.215		6.784	13.771	4.459	2.791	1.525				0.795	10.992			0.717	1.342				0.129			7.256		-1.795		9.836
695	hsa-miR-520c-3p-002400	miRNA	3.104	3.104	4.844							0.367					2.715			-11.177	7.407			0.05		1.931			5.413		13.849
696	hsa-miR-600-001556	miRNA					11.647	8.506			5.963		-0.652					4.504			8.166		9.332			5.725
697	hsa-miR-30c-1#-002108	miRNA	3.74	3.702				6.463				9.104				0.789	9.818				7.494	8.821	9.993						2.973
698	hsa-miR-105#-002168	miRNA			4.221		-0.111		4.144						4.89	0.717		0.523				7.407						8.499
699	hsa-miR-302d-000535	miRNA				11.121	8.502			-4.567	0.775	5.332											1.183					6.627			3.606
700	hsa-miR-149#-002164	miRNA		6.562				4.681			1.208			2.03		1.463				0.98				-0.515	8.896
701	hsa-miR-497-001043	miRNA										10.727		9.287						7.188	8.821
702	hsa-miR-320B-002844	miRNA			4.459			6.464	4.497				4.777				7.908	9.723		3.914	7.188				11.26
703	hsa-miR-30c-2#-002110	miRNA			2.764	7.533	12.317				-9.722		1.029	7.462	9.236		15.52							-11.177					4.067		18.734
704	hsa-miR-27a#-002445	miRNA	6.562	7.11	7.11	4.694	2.715	15.946		5.065	1.029	0.775	2.215			7.126		-1.451	1.342	6.047		8.065		0.782	-2.418	1.342
705	hsa-miR-29b-1#-002165	miRNA	7.11			5.196	1.319	6.311			4.777			2.693			16.279	5.336		1.856						-0.037			3.69
706	hsa-miR-633-001574	miRNA				7.439			-0.712	5.163	4.264						1.968	9.993
707	hsa-miR-675-002005	miRNA				8.559	12.469						7.987		8.565		3.901			7.411		-1.714	6.841				2.359	0.782		6.363
708	mmu-let-7d#-001178	miRNA		1.72	1.72	10.202		13.409	5.805						3.647		9.258				3.914	7.294			0.98						11.705
709	hsa-miR-33a#-002136	miRNA	9.249	9.249	5	13.771			5.332	9.309						8.821	11.975			3.719	8.499	0.05		5.3	6.047		5.027	0.345	7.313
710	hsa-miR-452#-002330	miRNA				0.14			2.99	2.23		6.558			8.378											5.743		4.201	1.342
711	hsa-miR-607-001570	miRNA	4.312			12.469						-3.186					14.633								-2.985		7.126			13.849
712	hsa-miR-631-001564	miRNA	0.795	0.795			3.318	5.685						4.019	4.604	7.011	8.353					2.359	5.626	5.725	2.359	-0.515
713	hsa-miR-623-001555	miRNA		2.764	8.565	3.659						5.415		-0.712		0.129						5.3	11.26	-5.325				0.789			8.02
714	hsa-miR-1296-002908	miRNA	1.72			2.715		6.644					-9.722		1.562		6.015	0.717			7.313	0.345
715	hsa-miR-1274A-002883	miRNA	2.764		9.249	11.596	10.482				7.987				5.917		0.661		7.494					6.5			6.07				14.943
716	hsa-miR-92a-2#-002138	miRNA			6.562		8.855	6.557	4.649	7.987										2.871		8.896		7.494
717	hsa-miR-1283-002890	miRNA		4.312				8.086							2.317	6.07					0.129			0.98			7.942	6.769
718	hsa-miR-183#-002270	miRNA	5	5			11.121	9.832			2.215			10.727									1.856		-1.451		0.05
719	hsa-miR-148a#-002134	miRNA			3.104	11.975		6.692					9.104	7.11								7.494		4.923	3.319			5.027	3.449		13.057
720	hsa-miR-1224-3P-002752	miRNA			3.74	8.405	3.319	4.075		5.963				3.268	3.702	0.122			1.931				-0.515			5.027	2.871
721	hsa-miR-620-002672	miRNA				8.516	2.703	10.49		9.951		3.286		6.562			2.336		7.407		2.401						7.411
722	hsa-miR-7-2#-002314	miRNA		-4.887		8.041			-12.626	6.834					1.751		1.632					-1.451			-1.714		1.476	-7.221	2.589	20.043
723	hsa-miR-505#-002087	miRNA			0.795		5.795		-12.626	3.983	9.104		3.267	-0.952		0.523	8.982			3.669		4.201					7.394
724	hsa-miR-148b#-002160	miRNA				10.184	4.223		-12.626	1.208						6.711						7.011	0.98		7.126		0.345		1.054	20.124	16.93
725	hsa-miR-497#-002368	miRNA	-4.887		4.312			10.84	-12.626			4.019	2.653				9.287		4.296	5.743	2.973					7.435
726	hsa-miR-549-001511	miRNA		2.172		16.478	3.828								-1.206		10.84		2.401				2.589			6.769					10.433
727	hsa-miR-1276-002843	miRNA						5.238				-2.298		3.74	1.047			5.027	5.355		7.256	4.141			1.054
728	hsa-miR-643-001594	miRNA				13.219	5.313	3.335			3.267		5.415	3.104	2.703		9.876		-4.283		3.319		0.782		9.076			5.743	7.435
729	hsa-miR-1282-002803	miRNA					8.041	-1.002		1.029	2.653	2.215	5.832		2.172	9.076	7.824				7.394			4.201			4.238			12.402	12.914
730	hsa-miR-454#-001996	miRNA		8.378				8.111		2.757		6.006		6.558		6.841	10.443	0.782		9.993		4.067		-11.101		-1.714					4.665
731	hsa-miR-106a#-002170	miRNA				4.17	9.258	5.811	9.236							8.345		-0.037	2.787		-2.418			-11.101				7.49
732	hsa-miR-132#-002132	miRNA	8.378			9.109		9.528		1.978	-1.015	7.11			3.987		2.457	7.396	-0.668					-11.101	1.931			3.69			10.885
733	hsa-miR-31#-002113	miRNA	2.172	4.604	4.497		13.219	8.31	7.987						9.249			3.502	1.183	5.027		3.719		-11.101			2.787		9.723
734	hsa-miR-18a#-002423	miRNA	4.604				6.644					4.777	2.215						3.319	2.788								-0.037	7.407
735	rno-miR-7#-001338	miRNA			5.336	7.75		2.457		4.838	2.215	-1.015					3.839							3.068	1.856		4.067	-1.074		17.307	15.017
736	hsa-miR-649-001602	miRNA				2.336	8.53		0.544					2.764			6.197			3.502	1.65			2.787					6.826
737	hsa-miR-765-002643	miRNA	4.497	5.917		9.287		13.327		2.161				-0.977	5			3.319			-5.325	2.871					8.229	5.123	0.122		15.027
738	hsa-miR-1251-002820	miRNA		4.497						-2.298	5.832	2.161	5.163	0.795							5.725			-0.668							11.822
739	hsa-miR-411#-002238	miRNA															4.17		3.449							4.923
740	hsa-miR-513C-002756	miRNA	5.917		3.702		6.233	10.626	4.89		4.263					4.504	6.338			8.275							-0.85	-1.172	8.275
741	hsa-miR-557-001525	miRNA		7.519	3.268	6.109	-2.857	12.89				8.951	2.083				12.89						1.476		7.435			5.844
742	hsa-miR-1182-002830	miRNA	7.519					14.633	5.832				0.544			7.49	5.196	6.826			9.121		2.788		6.5		8.41			12.103	14.588
743	hsa-miR-1271-002779	miRNA	5.336			7.084	17.28				2.083						11.38							4.141
744	hsa-miR-431#-002312	miRNA	2.03	2.03	-0.952	3.335			9.703	6.312					4.019		6.109			8.315				9.332				7.435	0.129		20.193
745	hsa-miR-32#-002111	miRNA	1.047	5.336	8.378	8.337	3.623									4.067				0.129							7.934				15.086
746	hsa-miR-769-5p-001998	miRNA			0.076		8.353		3.927				4.263		4.649			5.725	5.307									0.523			17.403
747	hsa-miR-30b#-002129	miRNA				12.23	-5.035		9.104	0.803							12.477		3.719					8.422		6.07		5.637
748	hsa-miR-625#-002432	miRNA			-4.887		5.685	3.659	7.462								8.086	1.931								7.256		9.193
749	hsa-miR-1245-002823	miRNA			4.604		0.457					-6.173		3.647		5.336		8.166			8.229					6.826			8.41	17.403	15.069
750	hsa-miR-639-001583	miRNA		3.268			5.986					4.556				7.199		7.942			4.067	6.627									21.108
751	hsa-miR-624-001557	miRNA		1.047		1.099	11.858	1.925				3.866		8.378				8.275						4.067				4.141		11.674
752	hsa-miR-1263-002784	miRNA				13.455	-1.002		9.249	3.286				4.844		4.201		1.463	3.914		1.856				-0.515		4.923
753	hsa-miR-1292-002824	miRNA	3.268	-0.952	2.03		15.946	3.659				9.044			9.901	1.054		10.992	7.396	8.229	-11.101
754	hsa-miR-1291-002838	miRNA		0.076	5.917		6.242		2.215					5.917				-0.515			-11.101
755	hsa-miR-24-1#-002440	miRNA										9.703									-11.101	-0.037	7.435		7.494			0.795		16.696	3.456
756	hsa-miR-191#-002678	miRNA	0.076									2.653	3.444				-2.857		7.294	0.05	-11.101			5.027					8.315	3.456
757	hsa-miR-196a#-002336	miRNA			3.838		9.287				0.544				-1.143					6.826	2.871		0.122						4.238
758	hsa-miR-374b#-002391	miRNA	-0.952		4.845		4.937		7.519	3.642					2.03	-2.985		5.123	-1.714			1.856			4.296						15.743

## Sheet: Fold Change Template
# Fold change data = test/control
# e.g., SAMPLEtest target gene signal normalized to housekeeping gene (2^-ΔCttest)/SAMPLEcontrol target gene signal normalized to HKG (2^-ΔCtcontrol)
# 2^-ΔΔCt, where -ΔΔCt = -[ΔCttest -ΔCtcontrol]
ID_REF	Fold_change 1	Fold_change 2	Fold_change 3	Fold_change 4	Fold_change 5	Fold_change 6	Fold_change 7	Fold_change 8	Fold_change 9	Fold_change 10	Fold_change 11	Fold_change 12	Fold_change 13	Fold_change 14	Fold_change 15	Fold_change 16	Fold_change 17	Fold_change 18	Fold_change 19	Fold_change 20	Fold_change 21	Fold_change 22	Fold_change 23	Fold_change 24	Fold_change 25	Fold_change 26	Fold_change 27	Fold_change 28	Fold_change 29
1		1		1			1	1	1	1	1				3.973				0.337	0.401	0.292		1.12	0.07		0.292		0.07	1
2		1	1	1	1			1				1										0.303	0.318	0.003	1.526	0.1		0.003	1
3	1		1			1	1	1			1		1		1.736			3.969	0.277						0.404
4	1				1	1		1	1				1	1	1.897	0.789		0.944	0.58	1.036	2.748		0.882	0.294	0.349	5.891		0.294	1
5		1	1	1						1		1				0.835				2.08			0.574		0.024		1.942
6	1	1	1	1					1		1			1	1.526						0.704				0.882		0.614
7		1							1	1	1	1		1		0.674				0.739	0.164				0.16		1.285		1
8	1		1		1	1						1	1	1		6.473	1.942			2.479			0.083	1.374				1.374
9	1				1		1			1					1.099	0.504	0.198	0.194	0.496			1.743	1.036	0.1		0.173		0.1
10				1		1	1	1	1		1	1	1	1	0.161	0.172						0.117		0.315		2.82		0.315
11		1	1	1				1			1	1			1.304		1.374	0.218	2.053		2.08		1.209	0.846		0.287	2.305	0.846
12	1			1	1				1			1		1			2.479	0.739	0.259							0.614	0.337
13			1				1	1	1	1				1		0.114	0.502			0.343	0.072		0.846
14	1	1					1		1		1				0.935	1.942	0.141	0.444		0.593				1.942			0.835	1.942
15		1					1				1	1	1		1.578	0.024			0.916		0.58					1.146	0.402
16					1			1		1							1.719	0.315			1.146	2.797					5.891
17		1					1		1		1	1							2.797	2.179			0.218	1.523	2.053	0.912		1.523
18		1	1		1			1	1			1	1	1						2.82	0.477		0.277	0.325		0.646	0.024	0.325	1
19			1	1		1						1		1	0.31		0.138		0.614		0.835			4.664	2.305		1.774	4.664
20				1		1			1		1		1		2.82		0.417			0.337				2.017		0.777	1.129	2.017
21		1		1		1		1	1										0.304				0.198			0.885
22						1		1			1		1						0.997		1.09	0.944				0.172
23	1		1			1	1		1					1	0.444					0.15	1.285			1.737	1.274		0.349	1.737
24				1	1	1			1		1	1			0.417				1.055	1.758				0.762		2.338		0.762
25		1		1	1					1	1	1	1	1		4.513	2.764				0.679				0.114		0.164
26	1				1		1	1	1	1					0.408	1.783	0.935		0.809			0.408				0.377	1.783		1
27	1		1	1		1	1			1		1	1				0.762			3.973			0.291		0.904		2.764
28	1				1			1		1		1			2.233		1.742	1.467	0.658		0.916		2.179	0.411	0.144		0.504	0.411	1
29	1	1					1		1			1	1	1		0.223	1.526	0.337	0.105	0.07		3.516				0.404			1
30					1				1		1		1							1.177	2.305		1.059	0.331	1.911			0.331
31	1	1			1	1	1	1	1		1			1	0.679		1.086			1.743
32			1	1				1	1	1	1		1		6.686	0.679		0.658		0.643			1.758		0.622				1
33							1		1			1			0.622		0.417		2.305	0.835				0.777			0.318	0.777
34	1	1						1	1		1	1	1	1	0.277	0.846	1.737			1.435						0.574	1.374
35		1		1	1	1	1		1		1	1	1		0.658	1.209	0.411			1.783			0.331	0.303	0.037		0.219	0.303	1
36			1	1	1		1				1	1			1.737		0.662		0.404	1.41	6.473		0.739			0.343
37		1		1								1		1		0.829										6.473
38					1	1			1			1				1.897	0.294		0.31	0.556	1.578		0.037	1.435	1.897		1.719	1.435
39			1		1	1	1	1	1	1		1	1		0.072		2.08	0.304	3.973				1.304	0.882		5.07	2.233	0.882
40					1				1							2.492	0.15	1.09	0.083	0.04	0.159	1.177	1.09	0.198	0.789			0.198	1
41		1			1					1	1		1				0.809		0.303			0.377	0.674			0.082			1
42	1		1		1	1	1					1			0.662	1.036			0.291			0.218	3.973		1.465	0.159
43				1		1	1		1			1		1		0.77			0.411	1.374		0.161	0.408	0.318		2.797	1.71	0.318
44	1		1				1			1	1	1	1	1	2.748	1.467	0.331				0.176	1.036	1.737	3.973	0.161			3.973
45		1			1		1		1		1				1.209			3.516			0.144	2.151	0.144		1.719		0.944		1
46	1			1					1		1		1			0.679				0.141	0.194		2.82		0.408	0.904			1
47		1		1	1			1				1				2.08	0.277	2.053			2.479		0.502		2.479		0.117		1
48		1			1	1		1	1	1	1		1	1		0.224					0.1	1.285					0.194		1
49	1	1			1	1	1	1				1					0.291				0.363		1.33		0.224				1
50			1	1		1	1	1		1		1	1	1	2.492					0.698	0.16		0.082				2.08		1
51		1	1	1					1		1	1		1	1.059	0.698	1.736		3.347			0.331	1.374	2.764	1.055		0.829	2.764	1
52	1				1		1		1			1	1		0.404				0.789		0.421	2.233	0.219	0.164		2.479	2.748	0.164	1
53		1	1			1	1				1	1	1			1.41		2.305	4.525					1.897			0.58	1.897
54				1							1	1	1	1	0.331			6.473	0.07	0.1		0.556		0.377		0.997		0.377
55		1				1		1	1		1		1		1.447			1.177				0.15			0.679	0.421	2.82
56	1		1			1	1		1	1		1	1		1.086	0.318				0.404			0.762						1
57		1	1	1	1		1			1		1		1			0.194	2.017						0.15	0.916	0.318		0.15
58	1	1		1							1						2.82		1.177		0.77	0.704	0.04		0.259	6.141
59	1				1	1				1	1	1				2.748	0.58			0.105	0.417
60					1	1			1	1	1		1		5.891	2.053	2.092			1.09		1.055			0.291				1
61	1	1	1			1		1			1		1		1.719		0.401	0.363		0.043	1.12	0.363							1
62			1		1	1	1				1		1				0.1			0.628									1
63	1	1		1	1	1							1	1	5.07	2.151	1.467	0.245	0.77	1.209		0.809				1.304
64						1	1	1			1		1		6.473		0.997	0.1			0.002	0.144	0.417
65						1	1			1			1						0.502				1.911		0.15	0.189
66	1	1	1						1	1			1			0.037		0.622			0.912	1.129	0.138				0.809
67							1						1			0.144	0.223	0.159			0.325
68	1			1			1	1	1		1	1		1		0.198		1.435				0.997					0.138
69		1	1			1	1					1					0.421	0.777				0.194			3.516	2.179	1.465
70					1		1		1		1		1		0.739				0.65				6.473			0.198	0.912
71			1	1	1		1		1			1		1			0.303	0.318	0.362	0.198									1
72	1	1	1	1	1	1		1							0.245				0.829	3.516	0.315		0.679			0.037
73			1		1		1				1	1	1		0.421	2.82	2.338	0.037	1.526	1.059							0.291
74	1		1			1	1	1		1		1	1			0.444		1.523		1.737	0.65	0.1				0.024	0.882
75	1			1	1	1							1	1		6.141	0.417	0.885	0.898	0.161	1.374	0.105		1.71			0.363	1.71	1
76									1		1		1	1	2.479	6.686	0.916							0.628	1.743			0.628
77				1		1			1		1				0.294	0.164	2.492	0.662	1.523										1
78					1		1		1	1	1					0.287	0.072	0.829				0.792				0.114
79	1			1	1				1	1	1		1		2.017				0.294		0.744	0.417		0.287			0.401	0.287
80	1	1		1	1		1		1				1	1	0.777		0.674	1.323	2.179	1.465					0.944
81	1			1		1	1	1	1		1				3.969		0.904	0.846		0.614		0.291		0.417	0.912		0.904	0.417
82			1	1		1		1		1	1		1				0.408				1.71	6.473		0.291				0.291
83	1		1		1		1				1			1	6.141		0.315		0.198		2.053		3.516			1.099			1
84				1	1	1	1				1	1			0.164	2.305		1.774			0.789	0.904		1.33		1.41		1.33
85	1				1	1								1			0.243	0.809			2.179	0.219			1.304		1.086
86	1								1			1	1	1	2.08	2.017	4.513				0.024
87	1	1	1	1	1	1		1	1	1	1	1			1.774		2.233	1.146	0.189		0.628	0.77
88	1	1		1	1			1		1	1		1	1	2.053	1.374		0.898	6.473				0.15			0.789
89		1	1			1				1	1	1			0.082			0.003	1.783	1.719	1.055			0.291				0.291	1
90	1	1	1	1	1	1		1		1			1	1		0.1	2.151	1.33		0.417		1.435		1.719			1.304	1.719	1
91			1		1				1	1		1	1	1		0.291					0.245	1.758	0.024	0.614				0.614
92					1		1				1			1	1.71		0.161						3.347		0.835	1.447	0.658
93		1	1	1			1	1			1		1	1		0.243				0.294				1.465	1.086			1.465
94		1	1				1		1			1							2.492						0.219	0.792	0.243		1
95											1		1		0.287									1.099				1.099
96	1		1									1	1				0.07	0.646	0.762				2.092		0.245
97	1	1	1	1			1		1		1				0.259		0.245	4.664			0.411		6.686						1
98	1			1		1			1		1				0.138							0.337		2.797		0.573	3.973	2.797
99			1		1	1		1				1						0.882				0.496				0.15
100		1	1			1	1																	1.12	0.997			1.12	1
101		1	1	1		1			1		1		1		0.477			1.274	0.417	0.291	1.059		0.304	0.223			0.662	0.223	1
102		1		1	1	1		1	1	1	1	1						0.417	1.09	0.172	0.556		0.1						1
103					1	1	1						1		0.73	0.35		0.674	0.002			0.789	1.447	1.209	0.194	0.16	6.686	1.209
104		1							1		1		1	1					0.785					0.646		8.646	0.003	0.646	1
105	1	1	1								1	1		1				1.209	0.331	0.259		5.07		2.08		0.349		2.08
106	1	1			1								1			1.12					1.447	0.343			1.737	4.664	1.897		1
107	1	1		1									1	1	0.173	0.315	0.73	1.055		0.792	0.15	1.897			0.294				1
108		1	1		1			1	1				1		0.172		0.614		0.679	0.421	2.492		0.417	0.556	5.07		0.198	0.556
109	1		1		1	1						1	1		0.1			0.628				0.573		0.161			0.287	0.161
110	1	1			1		1	1		1			1	1			5.891		0.164					0.417		0.363		0.417	1
111	1				1	1	1		1			1				1.578	0.13			0.35		0.421	1.783		0.846	1.274
112		1	1		1		1			1	1	1		1				0.006	0.318				1.055				0.574		1
113	1		1			1		1	1				1	1			0.362	0.141	8.646	0.219	2.338	0.785		0.219		0.176	0.496	0.219
114		1							1		1	1		1	1.055	0.13	2.305	0.411					0.411		0.315		0.343
115				1		1	1		1		1	1			0.176							1.447	1.523
116	1	1	1			1			1			1		1		0.105				0.304		1.911	0.006	1.146		0.161	0.935	1.146
117			1	1	1		1		1					1	0.785		0.698	0.291	0.173	2.492	0.291	0.444	0.325			1.467
118					1													0.024	0.003			0.277				1.719
119			1		1	1			1		1			1					1.209			4.525		4.525	6.141			4.525	1
120		1		1	1	1		1	1	1	1	1	1						0.662	0.072			0.77		0.77		0.259
121		1	1		1		1		1			1	1			5.891		0.243	2.017			0.325	0.789	0.083	0.325		0.083	0.083	1
122		1				1	1	1		1	1	1	1			0.15					1.743			0.363				0.363
123		1	1			1		1			1				0.144				1.736				0.35			0.402	0.303
124			1	1		1	1		1	1						1.742	0.885			0.674	1.719		0.809	3.516	0.739	1.742	0.408	3.516
125	1		1	1	1			1	1					1	2.338	4.664					5.07		0.997	0.245			2.179	0.245
126	1							1	1		1		1		0.904		0.556	2.151		0.744	0.898			1.743			0.16	1.743
127			1		1		1		1	1		1	1			0.002		1.737			0.762		0.556	0.662	0.628			0.662	1
128	1	1						1	1		1	1	1		1.33		0.404	1.897		1.523	1.467		0.704	1.467	0.343	0.417	0.1	1.467
129	1		1	1	1			1	1		1	1	1	1							0.105				0.421	0.417
130	1		1	1			1				1	1				0.072	3.973		1.146		0.444	0.401		0.117	0.291	3.973	4.513	0.117
131	1	1	1		1	1	1		1		1	1	1	1			1.33	1.783			0.739	0.411	0.043	0.043				0.043	1
132		1		1	1	1			1	1			1			1.086				1.12	0.408				0.304		2.797
133		1		1	1		1				1			1			0.318	0.377	0.882	0.679	1.783		0.658	0.141	0.31		0.593	0.141
134			1	1			1	1		1	1	1	1		0.417		0.006		1.467		2.233	0.082	0.944
135	1	1				1	1		1			1	1	1	0.417	0.662		1.129	0.325		0.343			1.177	1.12			1.177
136		1				1	1		1	1		1		1	1.467	0.785		0.04			2.092	2.82	1.323		0.674	0.219
137		1	1	1	1							1						2.797		1.146		0.574	0.65						1
138		1	1	1	1			1		1		1		1	1.465	0.744	2.748			0.176				0.73	0.502		0.176	0.73
139	1	1	1	1		1	1		1			1					1.897						0.117			1.783			1
140			1	1		1		1	1			1				2.479	1.209		0.072			1.33					0.73		1
141	1	1	1		1					1	1		1			0.082			2.338	2.305	0.646		0.444	0.785				0.785	1
142		1			1				1	1						0.658				0.885	0.218		1.129	0.105			0.13	0.105	1
143		1		1					1	1	1	1			2.305	0.277		0.35	1.177	0.408			1.719	0.402		0.224		0.402
144	1	1	1			1	1			1	1	1				0.31	6.141		0.291		0.037		1.736						1
145		1			1		1	1					1		4.513	1.737	0.573		4.513		1.526	0.65	0.343		4.664				1
146				1		1		1	1			1			0.219						6.141		1.146	0.885	1.942			0.885	1
147	1		1	1			1		1			1		1				1.942			1.274		0.628	1.758	0.556	3.347	0.35	1.758	1
148		1				1	1					1	1	1		0.411			0.556	0.65			0.31	0.13			0.105	0.13	1
149				1	1	1	1	1	1	1		1	1			0.496			0.082		0.643		0.07				0.292
150		1	1	1		1		1									0.144	4.525		1.942	0.243	0.07			0.935		0.082		1
151	1		1	1		1			1		1		1	1			1.036		0.343				0.504		0.223	0.002	0.223
152				1	1	1	1	1				1	1		0.349			0.277	0.15		1.774				1.467	0.496	0.643		1
153	1		1		1			1	1	1	1	1	1		2.092		0.043			1.447		1.086	4.513	1.274		1.09	0.144	1.274	1
154		1	1		1	1				1	1			1		0.141			0.835	0.377	0.172	0.245		2.179			0.556	2.179
155			1	1		1	1						1			0.325		0.138	0.477		0.362					0.245	0.141		1
156						1			1	1		1						3.347		0.362	1.897	1.783	2.151						1
157			1	1		1			1				1		0.898	0.218	2.797				0.04			1.036	2.797			1.036
158	1	1				1	1			1	1		1				1.129		1.285		0.219			1.578		1.526	0.885	1.578
159	1	1			1	1			1	1	1			1	0.223		0.224			0.898				0.658	0.58		1.737	0.658
160		1		1	1		1				1			1	0.318		3.969			0.003			1.099		4.513
161		1	1		1	1			1	1	1		1				0.114				6.686	0.164				0.304	0.792
162					1	1				1	1	1	1	1	0.325	1.285		0.58			1.736	1.304		2.305				2.305
163						1					1	1		1	0.916		0.65	2.092	5.07	0.785	0.614		3.969	0.698	0.658	2.053	0.325	0.698
164	1		1			1	1								0.882	2.764						0.643	2.797	1.742		0.762		1.742
165				1	1					1		1	1								2.82		2.764	0.792	2.092		8.646	0.792
166	1		1		1	1																	0.904
167			1	1	1				1	1	1	1			1.435		0.343		4.664		1.099		5.07	1.055		0.916		1.055	1
168			1		1	1	1				1		1	1	0.105		4.664		1.911	0.477		2.338	1.274	0.935				0.935	1
169				1				1	1					1	1.41	1.736							0.1	0.35		0.083	0.704	0.35
170			1					1	1			1		1		1.523		0.502			0.224		0.141
171		1	1	1	1	1		1	1	1		1	1				0.679	1.41				2.092			1.435
172		1		1	1	1	1			1				1	1.177	0.622	1.523	0.679	1.719		2.017	1.274		0.679		0.277		0.679
173		1		1	1	1	1	1					1		2.179	0.343	1.447	0.402	0.944	1.911	0.698		0.785		0.176				1
174	1	1	1	1			1	1	1		1	1	1	1	3.516	0.294			1.447	0.846				0.502			0.417	0.502
175						1						1			0.15	0.003	1.578			0.024	0.502	1.41		1.911		0.73	0.315	1.911
176			1	1	1		1					1	1				6.686			0.291	0.35	2.492			0.65	0.643
177		1							1	1			1	1	1.523	1.146	2.053	2.82	3.516	1.285	1.737	0.698		2.233		0.674		2.233	1
178	1	1		1		1	1	1	1														1.774	2.092				2.092	1
179	1		1			1	1				1	1				0.292	1.774				0.417		2.305	0.674	4.525	1.086	2.053	0.674	1
180		1		1		1	1			1	1		1	1	0.809					1.742	0.846	6.141		0.176		0.259	0.04	0.176
181	1			1		1		1			1		1	1	1.177	0.58		0.574		3.347	8.646	0.072		0.643			1.146	0.643
182		1				1	1	1		1		1			0.1		8.646							0.159	0.172			0.159
183	1			1		1		1	1			1					4.525	0.16				0.141	0.287	6.141				6.141
184		1			1	1	1							1	0.291		0.835				0.944	0.658	1.71	2.338	0.189		1.177	2.338
185		1	1	1			1		1		1		1					0.331		0.912	2.151	0.294		0.421	1.285			0.421
186			1		1					1	1	1	1	1		0.421	1.41		1.274		1.323	0.223	1.942				3.969		1
187	1		1	1		1	1		1	1	1			1	0.35			0.785		0.679				0.622		1.055		0.622
188	1			1					1			1			0.504	3.516	0.912					0.829	0.114	1.285		1.177	0.159	1.285
189	1	1	1	1	1	1		1	1		1				1.036		2.179	0.161			0.792	0.349	0.477	0.477	0.35		0.114	0.477
190			1	1				1			1	1	1		0.846			1.742					1.742	0.744	2.233			0.744	1
191	1	1	1	1					1					1		0.935	1.177	8.646			0.404		4.525	0.173	0.785		0.07	0.173
192	1					1							1	1	3.347					2.053	0.785	1.774	0.377	1.09			0.65	1.09
193	1	1		1		1				1	1				0.337		0.287		0.698				0.662			0.194	0.189		1
194		1	1							1	1		1			1.526	0.16	0.287		0.292		0.477	2.479	0.172	2.179	1.285		0.172
195	1		1		1	1	1			1			1	1		0.401	0.777		0.13			0.885		1.736	0.141			1.736
196		1	1	1		1					1	1			0.002	0.593			0.643			0.679	0.912	3.347	0.643		0.172	3.347
197	1			1					1		1	1	1			2.338			1.737		0.401	0.16			0.402	0.935
198	1	1	1	1	1				1				1			4.525					0.07	0.362		2.053	2.338			2.053	1
199							1					1			0.829				0.573		0.31	0.614	0.679		1.059	1.435
200				1	1				1	1	1	1				0.477	1.465	4.513	2.748		0.674	0.31				6.686	0.331
201	1	1	1		1	1				1			1	1					0.35	0.159	0.349	0.04					5.07		1
202	1				1	1	1		1			1		1	2.764			0.343	0.744		5.891		1.41	0.789		1.523	0.006	0.789
203		1		1	1		1	1	1							3.969		0.417	2.092				0.292			0.315			1
204				1	1	1		1				1	1	1			0.846			0.243			1.465	1.059	0.777	0.846		1.059	1
205				1	1				1	1	1		1	1		0.404		0.997				1.209	2.017	0.16	1.177			0.16
206			1			1	1				1	1					1.743	1.743			1.911				0.1	0.628	1.758
207		1	1	1	1			1	1					1		1.09		0.325		1.099	0.662				3.973
208			1			1				1		1			1.285		0.785		1.71	0.117			0.003	0.404	1.129	0.07		0.404
209			1			1						1	1	1		0.777		0.002	2.479	0.363		0.662	0.303			0.141
210			1	1		1		1		1	1	1		1	0.006		1.055	1.177		0.502	0.1		0.176		0.444	0.785
211	1	1	1	1		1	1	1	1	1			1	1		1.177	0.1			1.304	0.141			0.072		0.138	1.323	0.072
212		1			1		1	1	1		1	1			1.783	0.809		0.291	2.233	0.417	0.082				0.138	0.337			1
213	1	1	1	1	1										0.13		0.117		2.82					0.243	0.159		2.492	0.243	1
214	1		1	1				1			1		1		0.16		0.002		3.969		0.304	0.083	0.73			0.144	1.274
215		1			1			1		1		1	1		1.09	8.646			0.04	0.789	0.658		1.743			0.58
216	1				1	1		1	1	1	1	1				0.194							0.291		0.679	0.739	0.245		1
217	1		1	1	1	1	1	1					1	1		0.628			0.377		0.198		8.646	0.904			1.743	0.904	1
218	1	1	1			1			1	1			1	1	1.758			0.072		0.144		1.942	0.13			0.331
219			1		1				1	1		1	1			0.337	0.037		0.408					0.417		0.882		0.417
220	1		1		1			1	1				1				1.146	6.686	0.315	0.349	1.33	0.402		0.114		0.164		0.114	1
221			1	1			1	1			1		1			0.885	5.07	1.911			0.73
222		1		1	1			1								1.435		0.172	0.504				2.233	0.401		2.151	0.1	0.401
223			1		1		1	1		1	1	1			0.679	0.573			1.742							0.698	0.072
224	1		1			1				1	1		1			0.043		0.698	1.374	0.13	1.086			0.912	0.417	0.829	0.628	0.912
225	1	1		1	1		1	1	1					1	1.274	1.71	1.274	0.744		0.704		1.099	2.492	1.304	0.477	2.08	0.294	1.304	1
226	1	1			1	1	1			1		1			0.574	0.07		0.792	5.891	2.233		0.674		0.006	8.646	0.556		0.006	1
227			1	1		1	1		1		1	1			1.12	1.465	0.944	0.082	0.16			1.71				0.13	0.31
228		1				1	1						1		1.743	1.911						0.13	0.401		0.362	2.017			1
229	1		1		1	1	1		1	1	1	1	1				0.35	0.912	0.287							1.33			1
230				1	1		1			1	1		1					0.679		0.935	1.758		0.173			1.942	2.151
231	1	1	1	1	1	1		1			1		1	1	0.411	0.304				0.904		2.764				1.737	0.846
232		1		1		1	1			1	1		1	1			0.898	2.492	0.024			2.08			2.82
233				1		1	1	1				1	1		4.664					0.444			0.496
234	1	1				1	1	1	1			1			0.704			0.176				0.762	0.159		1.09	0.679	0.218		1
235		1		1		1			1	1	1			1	4.525			1.758			0.161				0.401	4.525	0.646		1
236		1	1	1			1		1	1						0.502	3.347	0.916	0.1	6.141	0.622	0.898
237		1	1		1		1	1	1		1		1				0.159		0.194					0.593	1.742			0.593	1
238		1		1	1				1			1	1		0.291		1.12	0.789	6.686	2.092	1.742	0.291	0.777		0.417				1
239	1		1	1			1		1										0.172	1.526					1.71	1.059
240		1				1			1			1	1		0.593			0.31			0.114	0.58	0.337		1.736	0.303	1.447		1
241		1	1	1	1						1	1	1	1						1.177		1.523			0.173	0.502
242		1	1			1		1	1	1	1	1	1	1				1.059			0.882	8.646	0.363				1.41		1
243		1	1	1		1	1	1			1							6.141	0.176	0.574		0.404	6.141
244		1	1	1	1								1	1		1.719		0.904	1.897			0.287	2.748		0.614	0.411	0.161		1
245		1		1			1	1	1			1						0.198		0.037	2.764		1.177
246	1		1	1		1		1	1							1.304	0.679			1.467				1.086				1.086
247			1	1	1	1		1		1					0.885	1.129	0.377			0.573	1.129	3.347		0.349		0.04		0.349
248							1				1	1			0.643		0.04		0.912	1.736		0.744			0.573	0.744
249		1	1	1					1							0.73	0.574					0.037	0.646	0.704	0.662	0.417		0.704
250			1					1	1		1	1	1	1	1.323					2.151	1.177					1.374			1
251				1	1					1			1		0.303			1.086		0.417		0.198	0.744		0.1	1.71
252			1		1	1						1	1							0.287	1.942		0.002	0.04			0.304	0.04	1
253		1	1						1		1				2.151		1.059	0.223				1.323
254		1		1			1				1	1	1			1.059		0.173	0.363			0.935		1.774	0.898	1.129		1.774
255			1		1				1	1	1	1		1						0.622		1.09		6.473	0.002			6.473
256		1	1	1			1		1											0.189		0.622			0.117	0.593	0.277
257		1	1		1		1		1		1				0.224		0.337	0.762	0.037	1.086	0.291	0.846		0.002	0.809	0.944		0.002	1
258			1						1		1		1	1					1.758			6.686	0.243						1
259					1					1		1	1						1.129	0.997			1.467		2.08	0.243
260	1		1		1			1	1			1	1			0.417			1.059	4.664			0.835	0.829	0.243			0.829
261				1	1		1		1			1				0.997			1.465	1.129	1.41	4.513					4.664		1
262			1		1		1		1	1					0.141		0.789		0.218	6.686		0.006			2.151	0.043	0.291		1
263			1	1		1	1			1	1							1.036	2.151		0.189			0.65		0.658		0.65
264	1	1				1					1		1			3.347	0.622				1.465	0.502	0.189
265	1			1			1	1				1		1			0.829		0.159	1.897		0.679				0.401	0.037		1
266		1	1		1	1	1			1		1				0.646		0.573		0.809		0.35	0.622			0.504	2.479		1
267		1	1	1			1		1						0.58			0.07					4.664	3.969				3.969
268		1	1	1		1		1				1		1		0.259		0.292	1.942				0.164	0.944		0.622	1.09	0.944	1
269					1	1	1		1		1	1				0.402	0.504				3.973				0.829
270		1			1		1	1		1				1	0.614	1.099	1.911	0.144						0.739	0.411		0.417	0.739	1
271	1				1		1						1						0.141		0.829
272				1					1		1		1			0.912				2.338		2.017	1.086			0.294	0.421
273		1	1					1	1		1	1					0.593	0.259	0.704						6.686	1.758
274	1	1	1		1	1	1	1			1		1				1.099	2.338			0.377	0.912	0.161	0.304				0.304
275		1	1	1	1	1	1				1	1			0.402	0.04	0.744	0.556		0.402	0.574		0.417	0.277	0.698			0.277	1
276		1	1		1	1			1	1	1				0.556			0.496								2.305	1.036
277		1	1			1		1					1			2.092				2.764		0.304	0.404		0.331	2.764
278	1	1		1	1	1						1			0.628					5.07	0.277	0.504	1.897
279	1				1	1							1		0.997				0.628	6.473	0.573								1
280			1			1	1		1			1							0.043	0.224				5.891	0.13	0.809		5.891
281		1	1	1			1						1						1.743	0.829		0.173			0.744				1
282			1	1	1		1	1			1	1			1.911	0.417	0.349	0.105						2.492	1.774			2.492
283		1	1	1	1	1			1	1	1					0.159		5.07	1.435		3.969	0.224			0.337				1
284				1		1			1		1				1.742	0.161	0.704					0.024					1.526		1
285			1	1	1	1	1				1		1						1.41							0.477
286	1					1	1		1	1	1		1	1								0.835	2.338			0.35	0.573
287					1	1	1					1	1			0.138	0.024		6.141	4.525		1.374			0.363
288			1	1	1		1			1							0.477		0.417	3.969		2.748			1.523				1
289		1	1				1			1	1						0.164		0.674			0.189					0.777		1
290	1	1	1		1					1		1				0.331	1.304	0.219	0.935		3.347	0.002	0.614	0.024	1.146	0.662	2.338	0.024	1
291								1			1		1		1.374	0.377				1.323		2.479			0.504				1
292		1	1	1					1			1		1						0.223		0.292			0.287	0.65	0.502
293		1	1	1	1		1		1			1		1	0.083	0.904			1.774	0.218					0.377		0.679
294			1		1	1	1					1	1	1			0.259	0.349	0.777	0.245		0.417							1
295		1					1	1			1	1		1	0.159	0.65	0.31	1.578		0.083	0.006
296		1	1	1	1	1					1		1				0.402	0.404				1.578			0.04	0.444	3.516
297		1		1	1		1				1		1	1	0.198	1.743				0.31		2.305	0.223
298			1	1	1	1	1	1				1			0.024	0.006		2.748	0.593		0.303			1.447	0.574	2.233	0.417	1.447
299		1					1			1	1						0.176	0.15							0.198	0.898
300			1	1	1	1			1					1	0.65	0.916			0.138	0.77				0.144				0.144	1
301			1			1					1	1			0.362			1.526	0.622		0.003	0.646		0.997	1.758		1.523	0.997
302	1	1				1	1		1	1	1	1	1					0.13		0.944		1.742	0.245	0.809	1.41			0.809
303	1	1	1		1	1		1	1		1				0.496	0.16					1.304		0.362		0.003	1.323	0.15
304					1		1	1				1	1		0.218					0.411				2.82				2.82	1
305	1					1	1	1	1		1			1	0.04	0.189	0.658	0.417		0.646		1.059	0.072	0.444	0.292		4.525	0.444	1
306	1		1		1	1	1				1	1	1		0.944	0.363		0.704			0.138	0.1	0.421			1.12	0.898		1
307		1									1	1	1	1	0.043			2.764			1.209	0.777			3.969
308		1		1				1	1		1			1			0.172		0.904			1.177	0.172		1.323	0.291
309	1	1	1	1	1			1		1		1		1	0.194		0.325		1.33	0.325			0.402	1.129		0.77		1.129	1
310	1	1		1			1	1			1		1	1	0.401	0.643			0.885	0.658		1.736		0.037		1.911	1.055	0.037	1
311					1	1	1		1		1	1	1				0.173		0.846	0.164	0.777	0.73	0.315			0.704
312				1	1	1	1	1			1		1			1.055		0.643	0.739	0.331		0.882	0.898		1.177
313			1	1			1	1	1		1	1	1		0.07					1.33		0.916			1.209	3.516	2.017
314		1		1					1	1	1		1		0.912			0.083		0.882	0.593	0.138		0.408			1.33	0.408
315		1			1	1	1				1	1			0.315	0.792			0.219	0.16	0.043	0.259		0.496		0.835		0.496	1
316		1	1	1		1		1			1	1					0.105		1.12			0.159		4.513			0.698	4.513
317	1													1	0.674	0.349			0.117			0.593			0.006	1.209			1
318		1		1	1			1	1	1									2.764		0.496	0.114			1.447				1
319		1			1	1	1						1			1.274		0.73	1.099		1.177	0.176			0.417		0.404		1
320			1	1			1				1									0.315	0.331		0.16	0.31		0.291	6.141	0.31	1
321			1		1		1	1	1		1	1	1		0.835							4.664			1.374		0.377		1
322						1	1		1		1	1						0.303		5.891			1.435		2.748	1.177	1.099		1
323		1			1				1	1						0.739			0.401						2.764		0.043		1
324		1				1	1			1	1	1	1			0.762		0.65		2.797									1
325		1	1		1	1	1		1		1	1			0.117			0.408		0.1	0.294		0.194		0.277
326					1	1	1			1			1					1.719	1.578				0.294		0.885	2.092			1
327		1		1		1						1	1	1	0.744	0.176	0.628			0.762		0.417	2.053	0.574		0.223		0.574
328			1		1					1			1		0.292		0.304	0.294		0.006	4.664					0.679	1.578
329	1		1							1					0.789			0.477									0.411		1
330						1		1	1			1			0.037	0.614					1.435
331	1	1		1	1											1.33	1.09	2.233	0.114	1.274				0.504	2.492	0.006		0.504
332					1	1	1				1			1	0.792		0.218	0.935			0.679		0.259		1.783		0.173
333	1			1		1	1		1	1	1	1			0.243			0.504	0.73		0.173	3.969				1.743
334	1	1		1			1							1					0.161	0.138		2.053	0.829
335				1		1	1			1	1	1			0.77		0.083	0.189	1.304			0.172	1.285	0.224	6.473		1.12	0.224	1
336	1	1			1								1			1.758		1.71		1.578		2.179		0.362		0.117	1.742	0.362
337		1	1	1						1			1					2.479			4.525	1.467	0.58	2.151				2.151	1
338		1							1				1				0.496	1.736							0.083	0.072			1
339				1		1						1	1							2.017						1.774	0.744
340		1					1		1			1			1.129	3.973	0.189	0.421							0.792	3.969
341			1	1	1		1	1	1							0.303	6.473	2.08		0.318	0.117				0.593
342		1							1	1	1		1			1.447	0.444	1.374	0.574	0.303				5.07	3.347			5.07
343	1	1	1	1			1						1	1					0.224								0.997
344				1				1		1	1	1					2.017							0.259				0.259
345		1		1	1	1	1			1			1			0.362	1.783	0.593			0.504		1.177	1.177		1.897		1.177
346				1	1		1		1		1	1						0.114	0.245			1.526		1.323			1.435	1.323
347	1		1	1	1	1			1	1		1	1		0.698			0.224	0.243	0.73			0.573		1.33	0.31	0.739
348		1	1		1				1	1	1	1			0.573	1.177	0.643	1.099	0.1		0.13	0.739		0.194		0.1	3.347	0.194	1
349					1	1	1		1		1			1	1.942		0.082	2.179	0.646					2.479			2.092	2.479
350			1	1	1		1		1		1		1	1	0.646					0.662	0.935	0.315		1.783	0.218			1.783
351		1					1	1								1.323			0.349		3.516		1.526				0.762
352			1			1	1	1				1							0.679	0.173				0.1	0.043			0.1	1
353		1	1	1	1	1		1		1		1	1	1		0.083	0.003		0.292	1.774	0.997	0.243		0.337	0.072		0.785	0.337
354		1		1	1				1			1	1						0.421		0.337
355			1		1	1	1	1	1	1			1				0.77		0.223		0.809				0.07		0.444		1
356		1			1		1				1		1		0.114			1.12							5.891	2.748	1.467
357		1	1	1	1				1							1.774	0.291	0.835						1.41	0.646			1.41	1
358			1				1	1	1		1	1					1.435	0.164		4.513	1.036		0.349	0.679			0.679	0.679
359		1			1			1	1				1			0.117	1.71				0.259		0.105	0.898	0.73	0.325	1.177	0.898	1
360	1		1	1	1		1	1			1	1		1				1.447				0.318	0.698	0.58		1.465		0.58	1
361	1			1			1	1	1		1			1		0.1	0.882		0.792	1.71		3.973	0.224	0.082	0.496			0.082	1
362		1	1		1	1			1	1	1	1	1		0.363	0.556	1.285	0.117		2.748				0.835	0.303		6.473	0.835	1
363		1		1		1	1		1	1	1	1	1	1	0.343	0.882		3.973		0.277	4.513		5.891	0.573	1.036			0.573
364		1	1		1									1		0.219				1.055			0.792				1.736
365				1		1								1	0.304	0.574					0.904			0.343		0.408		0.343
366				1	1	1	1			1	1					0.173	0.292			8.646	0.417	5.891	0.935		0.704	0.218			1
367		1	1			1		1		1		1		1	0.189	5.07						1.737	0.916				1.059
368				1	1	1	1				1	1	1	1	0.377	2.233	0.739	0.77		0.496		0.043		0.189	1.099	0.003	0.002	0.189	1
369	1	1	1	1				1	1	1	1		1		1.146	2.797	1.323			0.58				0.77		2.492		0.77
370				1	1	1	1	1	1		1	1			0.003	0.245	0.219	0.362	1.086		0.083		0.885	0.916	2.017	0.105	1.209	0.916
371				1			1	1			1		1			0.417			0.444		0.885	1.719		0.218	1.578		0.789	0.218	1
372	1	1		1	1	1	1			1			1		0.762		1.758	1.465	1.036	0.002	0.402					1.736			1
373		1		1			1			1			1	1			1.177	0.043	2.08			0.628					0.674
374			1	1	1		1	1				1	1			0.944	3.516	1.285	1.323		0.318	0.003					0.916		1
375	1						1		1			1	1			0.291	0.792	5.891					0.643		0.164		0.77		1
376		1							1			1			8.646							1.12	1.578	6.686		4.513		6.686	1
377	1		1			1	1			1	1	1	1	1		0.704	0.363	0.614	0.144	0.916	1.523			0.292	0.082		0.224	0.292
378			1	1		1	1				1			1	0.502	0.408		1.304	0.006	0.504	0.223						1.911		1
379			1	1		1	1		1			1				2.179		0.1		0.194				8.646			0.362	8.646
380				1		1			1						2.797					0.777		1.146	0.593		0.762	1.036	0.622
381	1	1	1	1	1				1		1		1	1										0.138		1.578		0.138	1
382	1	1		1			1		1	1		1				0.898		0.401	0.402	0.082	0.287		2.08	2.748	0.105		0.477	2.748
383	1	1						1		1			1							0.114	2.797	1.465
384			1									1	1				0.646		0.417					1.526	0.318	0.362		1.526
385										1						0.031	1.347		0.146				0.361		1.899		1.773		1
386																0.032	0.042					1.773	0.43	12.643		0.252		12.643	1
387										1						0.948	0.238		0.11				0.376	1.95		0.608	1.023	1.95	1
388	1						1			1		1		1	0.032	0.608	10.905						2.53		1.646				1
389	1	1	1					1		1				1					0.554	0.209		0.004		0.332				0.332	1
390	1	1				1		1		1	1			1		0.013		8.927	0.013			5.65		3.196	3.196		1.39	3.196	1
391	1	1					1	1		1				1		0.252	0.013		0.97				0.613	0.013				0.013	1
392				1	1				1	1		1		1	1.284					0.252			0.597	0.97			0.488	0.97	1
393			1	1	1			1											0.892								1.777		1
394			1	1											0.11				1.773		5.65								1
395	1		1				1	1	1	1	1			1			1.95					0.361							1
396				1	1		1				1								6.238	2.049	0.102		0.64						1
397					1		1	1	1	1		1	1				0.102	0.523			0.013	1.02	1.386		2.049	0.561	0.021		1
398	1		1		1		1				1				3.104					2.025									1
399	1	1						1	1	1	1			1				1.777		2.282		8.927		0.86				0.86	1
400	1	1						1	1	1		1								0.86	0.366		1.39
401	1			1			1			1	1	1	1							0.366						0.638	0.417		1
402	1	1	1	1		1					1		1				0.882	0.517											1
403								1			1		1	1			0.829	1.696									2.282		1
404	1			1			1	1		1				1			0.18	0.009			0.004		1.777						1
405						1		1																		0.488			1
406	1	1																				0.417	0.523						1
407	1			1			1			1						0.579		2.611		0.475			0.191	0.791	0.608			0.791	1
408						1					1		1			0.052			1.795								1.02		1
409		1					1	1	1			1		1				12.643	0.948						0.154		0.011		1
410	1															0.043		1.899						0.15				0.15	1
411	1					1		1		1				1								2.929	1.02	0.366				0.366	1
412	1	1	1		1	1	1	1		1	1		1	1	0.828								1.818						1
413			1	1				1	1	1	1		1	1						0.11						0.032			1
414			1			1			1	1	1		1				2.086			0.87	2.025				0.616				1
415					1					1	1			1	0.238									2.928		0.031		2.928	1
416		1		1									1				0.021		0.791	0.009					0.498		0.111		1
417						1					1								1.02										1
418							1	1				1									1.646				0.64				1
419						1	1	1		1	1	1	1	1	0.892		0.361	2.005	1.39	8.927						0.828	0.561		1
420							1	1					1	1	0.154		0.138		5.604						0.86				1
421				1		1	1	1		1		1		1	1.02			1.347							0.013		0.475		1
422	1						1	1	1		1	1		1	0.862		2.254	0.154			0.616					1.245			1
423								1	1	1				1	5.617		1.777				1.39		0.475						1
424				1	1	1			1	1		1		1		12.643													1
425		1		1	1								1											8.927				8.927	1
426	1					1	1		1		1					0.892								0.013				0.013	1
427	1	1								1	1		1	1											2.589				1
428					1			1		1	1			1			0.013	0.138	0.659		0.629				0.031				1
429			1	1	1	1	1	1		1		1		1					2.049	1.386									1
430	1		1		1						1							1.02	0.042			0.154			0.738	0.535			1
431	1		1				1			1			1		8.927				1.506	0.013			0.466	0.616				0.616	1
432		1		1		1						1	1												8.927				1
433			1											1		0.535	1.535		0.86				2.086	0.285	0.191			0.285	1
434					1	1						1		1	1.394		0.332									0.133			1
435				1		1	1	1						1					7.346		1.154						0.613		1
436	1				1			1			1	1	1	1	6.238						0.579								1
437	1		1		1		1					1					0.659	0.004	0.524		0.613			2.589		0.102		2.589	1
438		1	1	1	1	1			1	1	1	1		1						0.021		2.005			0.366				1
439		1								1		1	1																1
440			1				1	1		1			1			0.87	0.97			1.429				0.146	0.133		0.524	0.146	1
441				1				1		1											0.64								1
442					1		1		1							1.899		0.285			0.052			0.475				0.475	1
443	1	1	1		1					1				1	0.004						2.53		0.332			0.366			1
444	1			1		1			1					1						1.39			0.154						1
445	1		1	1	1			1	1	1		1		1	0.608		0.417						2.929	1.245				1.245	1
446		1		1						1	1			1		0.97	1.795		0.043		0.535								1
447							1		1	1				1		0.64	0.154		3.196							1.95			1
448				1						1	1		1					0.554		0.738	2.589					0.174	0.133		1
449		1		1	1	1			1	1	1	1		1		0.011	0.475							1.023		0.004		1.023	1
450										1					0.252			0.209			0.638			2.254			5.604	2.254	1
451	1			1				1		1	1		1			1.95	1.386			0.052	0.133	0.653	0.138			1.429	0.043		1
452								1		1		1		1	1.39			5.65						0.608	0.04			0.608	1
453			1	1		1		1				1		1						0.16		0.042							1
454			1	1	1	1		1	1						0.638	0.138						0.554			0.791				1
455									1	1						1.02				0.013					2.53				1
456	1				1			1	1					1			1.646			0.032				0.18				0.18	1
457				1	1	1		1		1		1							0.15	0.014									1
458		1	1				1		1	1		1	1		1.773											5.65			1
459	1				1		1		1	1		1				0.102			0.554	0.554	0.554		0.638				0.523		1
460				1			1	1			1		1	1				0.97		0.524						0.882			1
461				1		1		1	1				1	1		0.554			1.818	6.238		0.043				0.629			1
462										1		1	1		2.086						1.696		0.004			0.579			1
463	1						1		1		1	1		1			2.025		1.023				0.488						1
464						1			1	1				1		0.466	0.04				0.892					0.042	0.64		1
465												1			0.524								0.252	0.209	0.417		0.86	0.209	1
466	1				1					1		1				0.561	1.818				0.031								1
467				1				1							0.488		0.274	0.659				0.597		10.905				10.905	1
468	1			1				1	1		1		1	1								0.892			0.629				1
469		1			1	1	1		1	1				1	0.011				0.013						0.021				1
470	1	1						1					1			0.653								0.111		12.643	2.928	0.111	1
471	1	1			1						1	1				0.154						0.465
472	1		1	1					1												0.862		0.274				0.517
473	1						1				1							0.524		0.285		0.111		0.561		0.009		0.561
474			1					1			1				0.659		1.506		0.209
475							1	1	1	1								1.535											1
476	1									1		1									0.582		1.023						1
477				1	1				1	1		1		1	0.535		0.032		0.862			0.97	0.417	0.466	0.829			0.466	1
478	1											1				1.245			2.929							2.282			1
479	1		1						1			1						0.274		1.506		2.53	6.238		0.238		1.696		1
480	1	1		1	1		1							1					12.643								5.65		1
481			1		1	1		1				1		1					0.18	0.146		0.738		2.005		0.013	0.498	2.005	1
482	1	1					1		1		1	1	1				0.523	0.011						0.488				0.488	1
483					1		1	1	1			1		1	0.554	0.582	0.582				0.191					2.254			1
484	1			1									1			0.43							0.011	0.04				0.04	1
485	1			1		1				1		1	1	1	0.791	0.191		0.43		0.64	2.928			0.11	0.882		0.465	0.11	1
486	1	1				1			1	1		1		1		5.617		1.02		10.905		1.39	0.524						1
487	1					1	1		1					1	10.905			0.862		0.882		0.252							1
488		1	1			1			1									0.329				0.18	3.196	0.032	10.905		0.608	0.032	1
489	1							1		1	1	1	1		1.386				0.561	1.535	0.209	2.086		0.376				0.376	1
490	1			1		1	1		1					1							0.274						0.16		1
491			1	1			1	1		1		1			0.043			0.191				0.829	0.498						1
492		1	1							1			1	1					1.429					0.653				0.653	1
493	1	1	1	1						1		1	1		0.97				0.447	0.829	0.465						0.154		1
494				1	1			1		1							1.245		8.927	0.659				0.882	0.554			0.882	1
495		1			1		1		1						0.64	0.882					0.009		0.582	3.104			1.506	3.104	1
496	1	1		1	1			1			1	1	1			0.517							12.643						1
497		1						1								1.818		0.013							0.43	0.892			1
498						1		1	1	1	1													0.16	2.086	0.361	0.138	0.16	1
499					1	1				1											0.475	1.696		1.429	0.517			1.429	1
500			1							1	1	1	1	1		0.11				0.791		0.009	0.882	1.818				1.818	1
501			1						1		1			1								0.174	0.146		1.818	2.53	1.347		1
502	1		1	1						1			1						0.523					0.579		3.104		0.579	1
503	1	1								1					0.329			1.284		3.104	0.653			1.39	1.95			1.39	1
504			1			1		1	1		1	1	1	1												0.597			1
505	1	1			1		1	1	1			1					0.561	0.052		0.554									1
506	1	1	1			1			1					1		0.488			0.597	0.361		12.643	0.102	0.417		3.196	0.252	0.417	1
507		1	1		1		1			1			1	1			1.284	0.174			0.882			0.042	0.043			0.042	1
508		1			1	1		1		1				1		0.498	0.597										0.638		1
509								1		1	1	1				0.332	0.111		1.284	0.447						0.209			1
510	1								1		1			1													0.882		1
511				1	1	1		1			1		1	1			0.209				0.209	0.659	1.535	0.274				0.274	1
512	1		1	1		1					1			1	0.042		0.133				1.347		7.346		0.948				1
513	1									1				1				1.795	0.43							0.465	8.927		1
514	1			1				1		1			1	1	0.597					0.133	0.04			0.174		0.274	2.611	0.174	1
515	1		1								1			1				0.146			5.617		0.948				0.597		1
516	1		1	1	1	1			1						0.523			0.738		2.53					0.638	10.905			1
517			1		1	1			1	1			1	1	1.429							5.617		1.386		1.696	2.254	1.386	1
518		1						1						1						1.394			0.16	0.102				0.102	1
519	1				1	1			1	1					0.948		0.366				8.927	0.138	0.629						1
520	1								1			1	1	1	2.282					0.465				2.049	0.102		1.795	2.049	1
521	1				1	1	1		1	1	1					0.554											0.15		1
522	1				1		1	1		1	1	1	1	1	1.023							1.02	2.611	1.02				1.02	1
523	1		1				1	1		1	1					1.39		0.616	0.052			0.475				0.285			1
524			1			1	1					1		1	0.417	0.829		0.498	0.329	0.209					0.209	0.014	0.361		1
525	1			1							1		1				1.899						0.043	0.043		0.87	0.791	0.043	1
526		1		1				1	1		1	1	1	1				0.475		0.97	0.042		0.18		2.005				1
527					1	1		1				1			2.254	2.282			1.535	0.111			0.535	0.629	1.506		2.589	0.629	1
528		1	1			1						1	1	1	0.209			0.11			3.196		0.329		0.11		0.87		1
529		1		1	1											0.791		0.488	0.021	0.154				0.238			0.18	0.238	1
530					1									1			5.617	0.16	0.154	0.042		0.011					0.009		1
531	1				1	1					1		1	1	0.447										0.613		0.629		1
532	1	1		1		1		1				1				2.589		0.608	0.16	1.02		0.554			2.282	0.517			1
533		1		1		1				1			1	1	0.366		0.209						0.616			0.15			1
534				1	1		1			1		1					0.892				0.285				0.004				1
535				1		1			1			1	1									7.346		0.465		0.475		0.465	1
536	1				1	1		1	1		1		1	1		0.15				0.031		3.104		0.011				0.011	1
537			1	1	1		1			1	1		1						2.254	1.154									1
538	1	1		1		1	1			1	1			1			0.014		0.252			0.146			0.18		0.376		1
539	1		1	1	1		1	1		1		1			0.18	1.347			1.696		1.818			0.004		0.191		0.004	1
540	1			1		1		1		1								0.829	0.209		1.284		0.11	1.02				1.02	1
541		1	1		1		1											0.252		0.274		0.524	1.284				0.554		1
542	1	1	1							1	1							0.209				0.209			0.597				1
543	1	1			1										0.517	3.104	0.579		0.613			6.238					0.174		1
544	1						1				1		1	1		0.366				0.608			2.589		0.87	2.928	2.025		1
545	1				1				1		1			1			0.16				0.16								1
546	1					1		1					1	1		2.025				1.818				1.777	1.02			1.777	1
547		1	1						1	1							0.862				0.608			0.828			1.154	0.828	1
548	1	1		1						1	1						0.15							0.597		2.005		0.597	1
549		1						1			1		1	1					5.617		0.561					1.646			1
550			1	1	1			1							1.818			0.892									0.948		1
551	1				1					1	1	1		1				0.332	0.174	2.611		0.608		0.43			1.284	0.43	1
552	1								1	1	1	1	1				3.196	0.15			0.174			0.829	0.475			0.829	1
553		1	1					1														0.466					0.329		1
554			1			1		1	1	1				1		2.928					0.043		1.347						1
555	1	1		1		1				1							0.948	0.535		2.589		1.394					0.146		1
556		1		1				1		1	1			1	0.466	2.53					6.238	0.052							1
557			1											1	0.882			1.386		0.498									1
558			1		1			1												0.174			2.254		2.611				1
559	1	1							1				1	1			0.43	10.905				0.791				0.332			1
560	1	1			1	1		1				1			0.554		0.638		0.653		0.517			0.021	12.643	0.154		0.021	1
561				1	1	1	1	1		1	1		1	1	1.02	1.023				0.332	0.011		0.608			0.653			1
562		1		1		1		1	1			1							1.646						1.284				1
563			1							1					2.025		2.611	0.111		1.773									1
564		1		1			1						1						2.589			0.616			1.386				1
565								1	1	1									2.086		0.329	1.284					10.905		1
566	1	1	1					1						1				0.465								0.523			1
567	1		1		1								1								1.386				0.013		0.052		1
568	1	1	1					1		1					1.347		2.005				0.948								1
569				1		1	1	1				1							1.347		0.11	0.828					0.11		1
570	1		1					1	1				1	1			0.791	0.032	0.829				0.554		1.773				1
571	1					1		1			1	1	1	1				1.773			1.535	3.196					0.447		1
572		1		1		1						1		1												1.386			1
573		1	1	1			1	1			1	1	1	1					0.04	1.95	0.488	0.882			1.02				1
574	1		1			1	1						1	1			1.023		0.466	0.329						0.948	0.032		1
575	1		1	1	1		1		1			1					0.554		0.011							0.43			1
576		1				1	1	1	1	1		1				0.376	0.64					0.013	0.013						1
577	1								1	1	1													0.64				0.64	1
578	1		1		1		1			1	1	1	1		1.899			0.04		0.597				0.87	0.274	2.086		0.87	1
579		1	1	1				1				1		1											0.329	0.524			1
580	1		1	1				1		1		1		1	0.43				0.014		0.97	0.209		2.53				2.53	1
581	1						1				1				2.005				1.95		2.254	0.16				0.791			1
582										1					0.738			0.417				1.818		2.282				2.282	1
583	1						1	1	1	1	1						0.329		1.777			1.023	8.927	1.394		8.927		1.394	1
584	1	1						1	1	1				1					3.104		2.282	1.535				0.64	0.579		1
585	1		1					1						1	0.191	0.523	0.191	1.95		1.023		1.795					0.332		1
586			1	1				1		1			1	1							1.02								1
587					1		1	1	1	1		1	1	1		0.111			0.133		0.498								1
588		1	1		1				1	1				1						5.604	0.417	10.905			0.052				1
589	1				1	1	1		1		1			1		1.154						0.579		0.252	0.653			0.252	1
590	1	1						1				1		1	12.643														1
591	1	1	1			1	1					1				0.274									0.376	0.013			1
592	1			1	1				1					1				0.376		1.646					2.928				1
593								1													0.87	2.282	0.828						1
594	1		1				1		1		1			1		0.014									7.346				1
595	1	1	1		1					1		1		1					2.025	0.191	0.154	1.429		0.582			2.53	0.582	1
596	1	1						1	1	1		1		1	1.696			0.882											1
597							1	1		1	1		1	1		0.133		0.948					0.013	5.65				5.65	1
598						1			1	1	1			1		10.905									1.795		0.43		1
599			1	1							1			1								0.629							1
600			1			1	1	1					1	1	5.604								0.862	2.086	0.466	1.818		2.086	1
601	1							1	1			1		1				0.361	0.274		0.447	0.04		0.191		0.613		0.191	1
602		1			1		1		1	1		1		1								0.329					1.02		1
603	1			1			1		1			1		1		0.004									5.65	0.582			1
604	1		1					1	1		1					1.696					10.905				1.023		0.013		1
605	1	1				1	1	1			1	1			2.53	0.16		0.629			0.86		0.447						1
606			1						1	1		1	1	1				2.589			1.777		0.052	1.535			0.191	1.535	1
607			1	1					1	1				1				0.466		12.643				5.617				5.617	1
608	1	1	1	1				1		1									0.009		0.43	0.285	5.617						1
609									1			1	1	1		2.929													1
610		1			1	1	1	1					1	1							2.005		0.042			1.777			1
611		1	1			1	1				1	1		1		0.209		0.86	0.498			1.347		1.347				1.347	1
612	1							1			1			1	1.245						0.738								1
613		1	1		1			1		1													1.394	0.209				0.209	1
614	1	1	1					1			1		1		0.561					0.523	0.361		0.031				0.014		1
615								1		1	1		1						5.65					0.517				0.517	1
616			1			1				1	1					1.386	0.052				1.02				6.238				1
617	1					1						1	1			1.777	0.174					0.613	0.009			0.738	0.274		1
618					1		1			1	1			1	0.613								1.154			6.238	0.535		1
619	1	1	1		1	1										0.238	0.608			0.629					1.39		5.617		1
620	1				1				1	1			1	1			12.643						1.646			7.346	1.245		1
621					1		1	1											0.629		0.791	0.274							1
622											1			1	0.014	6.238			0.361		1.95	1.95							1
623					1		1			1	1			1	1.646					0.892			0.892	0.138			1.394	0.138	1
624			1		1	1			1	1	1		1					0.043	0.111	0.466		0.86	0.86	0.535				0.535	1
625			1				1			1												0.561			0.032				1
626	1	1		1	1			1	1		1	1			0.332				1.899	0.18					0.252		0.616		1
627			1	1			1	1			1							0.613									1.899		1
628	1		1	1	1	1	1	1					1	1						1.284			0.554			1.02			1
629		1	1	1		1	1	1		1			1						0.488	3.196		1.646				0.138	1.429		1
630		1		1		1		1		1	1				5.65		5.65			1.02									1
631		1		1	1	1		1	1				1	1		0.04	1.429		0.517	2.929	2.611		1.795	0.613	1.429	1.39		0.613	1
632		1				1			1			1		1		0.361	0.498		0.64			1.777		0.329			0.238	0.329	1
633		1	1	1				1		1							0.146		0.285			1.899					0.862		1
634							1						1			2.086	0.031	0.791		0.488		0.013		0.738				0.738	1
635				1	1		1									0.174	0.447												1
636	1			1		1	1		1				1		0.04		0.009	0.102	0.738						0.465	0.18			1
637								1		1		1	1	1		0.659					0.15	0.032				0.04			1
638				1		1	1		1			1	1			2.005	0.517	1.023						0.133	2.929			0.133	1
639						1	1			1			1					0.18					0.209						1
640	1			1	1		1	1	1	1		1					1.39					0.15							1
641	1				1			1	1				1		0.465						0.111	0.11	0.238				1.646		1
642		1		1		1		1	1		1				0.102		0.11		0.376										1
643	1	1			1			1	1	1			1				0.043								1.394	0.011			1
644		1	1		1	1		1			1			1	0.133										0.16				1
645		1				1	1			1						0.329					0.828	1.386							1
646	1	1								1	1	1						0.87		1.899			0.791		1.245				1
647		1		1	1		1			1		1		1	1.154	0.021		2.049					0.366			0.021			1
648				1				1	1			1		1		0.613					1.899			5.604	0.111			5.604	1
649	1				1	1		1		1			1	1							0.376		1.95			0.616			1
650	1		1		1			1	1			1		1								0.87		1.284				1.284	1
651	1				1	1		1	1	1	1	1			2.049			2.025	0.616				2.025				2.005		1
652	1	1										1	1	1				1.506						0.892	0.285			0.892	1
653										1								0.638	0.475	0.138						0.146			1
654	1	1				1		1	1			1	1		1.777			5.604	0.238			0.238		0.014	1.777	1.773		0.014	1
655		1				1							1	1				0.013			0.466					5.617			1
656	1		1		1			1	1	1		1			0.579					5.617	1.429			0.524	0.535	2.929		0.524	1
657			1	1											0.009	0.146	2.589			0.535	0.332						0.366		1
658		1		1					1		1	1															2.049		1
659			1					1		1	1			1				3.104							0.862				1
660	1	1				1				1				1	1.795		1.394				1.795					1.394			1
661			1					1	1	1	1						1.02				0.523					1.506	0.653		1
662		1			1	1	1	1		1			1				0.466	0.014							0.011				1
663	1	1					1	1		1									0.138		0.18								1
664	1				1	1						1			2.928												1.535		1
665	1		1	1					1	1	1		1							2.005			0.014	0.862	0.97			0.862	1
666	1			1	1		1	1		1		1	1	1	0.146			1.154				0.517					3.104		1
667			1	1		1	1	1	1				1	1			0.87	0.238						0.009		0.209		0.009	1
668	1			1				1			1		1	1		1.02					0.146			0.498	0.042			0.498	1
669				1		1	1			1	1	1		1	7.346				1.02	0.417				1.646		0.329	12.643	1.646	1
670	1	1		1										1									2.005		0.146				1
671	1	1					1			1	1			1			1.154		0.882	0.948			1.02		1.535		0.554		1
672	1		1	1			1		1		1			1		2.254	0.285				2.049		0.285			2.611	0.04		1
673	1					1			1						0.498		0.376					2.589							1
674	1	1			1		1			1	1	1	1			0.862	0.535						1.899						1
675	1	1	1	1		1		1						1	2.929	1.394		2.929	0.535	0.828				2.025			0.828	2.025	1
676	1		1							1			1				0.616		0.608	0.638	0.014	0.535				1.154			1
677			1							1											2.086						0.892		1
678		1	1	1				1						1		0.209				0.613			0.829		0.014				1
679	1	1	1		1				1			1	1		0.021	1.284	7.346								1.696		1.95		1
680	1						1	1						1	0.052	0.828		0.133		2.086						0.829			1
681									1	1						0.616						0.332	2.282						1
682						1			1			1				2.049		2.53				2.025							1
683										1			1					0.561							0.15	0.111			1
684	1		1			1										0.524										2.049			1
685	1			1				1	1	1			1		0.829			0.366			1.773				3.104				1
686	1					1				1					1.506		2.282			0.102		0.64				0.043			1
687		1		1		1		1	1				1	1	2.611			1.818	0.417							0.466			1
688				1		1	1			1	1		1			1.429				0.15			5.604			0.86			1
689		1			1							1		1								0.191							1
690		1	1		1			1	1		1										1.023		0.653	1.899				1.899	1
691	1		1	1			1	1				1	1										2.049		0.659				1
692						1		1	1	1		1								0.517		1.245	0.579		0.554				1
693	1				1	1	1	1	1		1		1			0.738	0.554		0.032	7.346	0.238	0.638	0.517				0.738		1
694	1						1	1			1			1	0.013		0.86	6.238				0.031			1.154		1.818		1
695			1					1		1	1	1		1					0.004			2.254		1.773			0.466	1.773	1
696							1									0.285			0.638					2.611				2.611	1
697				1	1	1		1	1	1		1	1	1	2.589				2.928		0.597						1.386		1
698					1	1	1						1	1	0.86	1.535				0.004									1
699			1		1			1													0.252					0.238			1
700	1					1	1	1			1	1	1		0.629			0.021				1.506	0.04						1
701		1		1								1		1				2.282											1
702		1					1			1						0.042		0.828	2.282				0.032						1
703					1	1			1	1				1													0.582		1
704	1	1	1		1			1	1						0.174	5.65	6.238	1.429		0.043		5.604	10.905	6.238				6.238	1
705	1			1			1	1	1	1	1	1		1		0.475		1.245						1.795			0.97	1.795	1
706	1	1						1		1		1		1		0.597													1
707	1					1				1	1	1	1					5.617		1.696	0.138				0.561	5.604			1
708	1		1		1			1	1	1			1						0.828	0.011			0.021						1
709	1		1	1						1				1				0.653		2.254		0.43	1.429		0.447	1.347	0.102		1
710	1				1						1													0.554		0.376	6.238	0.554	1
711	1		1	1	1	1	1			1	1												0.87		0.174				1
712	1			1		1	1			1			1		0.616					0.561	12.643	2.611	0.561	1.506				1.506	1
713		1	1	1				1						1	0.031					0.43	0.032	0.366				2.589			1
714	1	1			1		1			1			1			0.86			0.102	1.347									1
715	1		1		1	1				1			1	1			2.928					0.133			0.361				1
716	1		1			1		1				1						0.579		0.04		2.928							1
717								1			1		1	1	0.361				0.031			0.021			0.009	0.554			1
718			1		1								1	1							1.245		5.65		2.254				1
719		1		1				1				1		1						2.928		0.523	0.465			0.447	2.929		1
720	1	1			1	1			1					1	0.013		1.773				1.506			0.447	0.579			0.447	1
721	1	1	1			1		1		1	1		1	1			0.004		2.53						5.617				1
722	1	1					1	1		1	1			1						5.65			1.696		0.524	1.023	0.829		1
723	1		1							1	1				1.535			1.39		0.376					0.332				1
724		1						1	1		1	1			0.274					0.616	0.021		0.174		1.347		0.209		1
725	1					1		1		1	1						0.738	0.554	1.386					0.659				0.659	1
726							1		1	1				1			2.53				0.829			0.554				0.554	1
727	1		1					1								0.447	0.613		1.154	0.862			0.209						1
728		1	1		1		1			1			1	1			3.104		0.465		5.604		0.111			0.554	0.659		1
729	1	1	1			1		1	1	1		1		1	0.111				0.332			0.376			0.209				1
730			1		1		1	1	1	1	1	1		1	0.138	5.604		0.597		0.582				1.696				1.696	1
731		1					1				1			1	1.95	1.795	0.488		10.905							0.16			1
732	1							1		1				1		8.927	2.049						1.773			0.97			1
733	1		1			1	1				1	1		1		1.646	0.252	0.447		0.653					0.488		0.042		1
734			1	1				1						1			0.465	1.394								1.795	0.004		1
735					1		1	1	1	1			1									0.948	1.245		0.582	1.284			1
736	1			1	1	1	1			1	1	1	1	1				1.646	2.005			0.488					7.346		1
737	1	1						1					1			0.465			0.366	0.579						0.417	0.013		1
738	1	1	1								1			1					2.611			2.049							1
739		1		1	1		1		1	1	1	1					2.929							0.523				0.523	1
740					1	1				1			1		0.285			3.196							0.892	1.02	3.196		1
741					1	1		1		1		1		1							0.524		0.659			0.498			1
742	1						1	1	1	1				1	0.16	7.346					1.394		0.133						1
743				1	1				1	1			1	1								0.862							1
744	1				1	1		1		1		1						2.086								0.659	0.031		1
745	1		1	1							1		1		0.582			0.031							2.025				1
746	1							1					1			2.611	1.02									1.535			1
747			1	1		1		1	1	1			1				0.653					0.014		0.361		0.052		0.361	1
748	1				1	1		1		1	1		1			1.773								1.154		0.11		1.154	1
749				1	1			1						1	0.475	0.638								7.346				7.346	1
750		1		1			1	1							0.15	0.009			0.582	0.238									1
751				1			1	1								3.196						0.582				0.862			1
752	1	1			1		1	1						1	0.376	0.629	0.828		1.245				1.506		0.523				1
753	1	1			1	1		1			1				0.209	0.013	8.927												1
754			1		1	1	1	1						1		1.506													1
755		1		1	1			1												1.795	0.659		2.928			1.899			1
756						1	1			1			1				0.011	2.254				0.447					2.086		1
757				1		1	1		1					1				7.346	0.579		0.013						0.209		1
758			1					1				1			0.87	0.417	1.696			1.245			0.738						1
759			1					1			1		1	1			0.629		0.87						0.828				1
760	1							1			1			1			0.524	0.582			2.929	0.102	0.97	0.052			0.285	0.052	1
761				1	1		1	1				1	1				5.604		1.394					0.638				0.638	1
762	1		1			1			1						3.196			0.64		1.777		1.154		2.929				2.929	1
763		1					1	1				1		1															1
764								1		1		1	1	1		0.18		0.042	0.191		7.346		3.104		0.138			0.138	1
765	1			1	1			1	1		1													0.948					1
766	1				1		1	1		1											0.554	0.498	0.15	0.031					1
767	1	1		1						1				1							3.104			0.154	5.604	2.025		5.604	1
768	1				1			1		1					0.653			2.928											1
769		1		1			1		1
770	1	1		1		1	1	1			1	1
771			1				1					1	1

## Sheet: Metadata Example
SERIES
title	Real-time quantitative PCR analysis of human dendritic cells
summary	Human CD14 positive monocytes were purified from healthy volunteers' blood and were differentiated to immature dendritic cells in vitro by culturing for five days in the presence of interleukin-4 (IL-4 100 ng/ml) and GM-CSF (75 ng/ml). Immature dendritic cells were activated three different ways for 24 hours: 1. Double-stranded DNA poly(dA:dT) (2.5 μg/ml) complexed with LyoVec transfection reagen…
overall design	qPCR gene expression profiling. Monocytes from three donors were used and treated separately as indicated in the summary. Equal amount total RNA from each donor was pooled prior to gene expression analysis.
contributor	Jane,Doe
contributor	John,A,Smith
SAMPLES
# The corresponding example matrix table is included in the next worksheet.
Sample name	title	description	source name	organism	characteristics: cell type	characteristics: activation agent	characteristics: time	molecule	label	platform
SAMPLE 1	Immature DC	Control	Monocyte-derived immature dendritic cell	Homo sapiens	immature dendritic cell	control	5 days	total RNA	SYBR Green
SAMPLE 2	Double-stranded DNA-activated mature DC	Test	Monocyte-derived immature dendritic cell	Homo sapiens	immature dendritic cell	Double-stranded DNA	5+1 days	total RNA	SYBR Green
SAMPLE 3	LPS-activated mature DC	Test	Monocyte-derived immature dendritic cell	Homo sapiens	immature dendritic cell	LPS	5+1 days	total RNA	SYBR Green
SAMPLE 4	Inflammatory cocktail-activated mature DC	Test	Monocyte-derived immature dendritic cell	Homo sapiens	immature dendritic cell	Inflammatory cocktail	5+1 days	total RNA	SYBR Green
PROTOCOLS
extract protocol	Total RNA was extracted with RNeasy Mini Kit followed by DNase I treatment.
label protocol	PCR assays were performed using the Dendritic Cell - Antigen Presenting Cell and the Toll-like Receptor Pathway PCR assay panel (SA Biosciences, Frederick, MD) following the Manufacturer’s instructions. Reverse transcription was performed from 500 ng total RNA using the RT2 First Strand Kit (SA Biosciences). Quantitative real-time PCR were performed (Light Cycler 480, Roche) with 45 cycles at 94 …
hyb protocol	n/a
scan protocol	n/a
data processing	The normalization and all the data analysis were performed according to the manufacturers instructions using their web-based software package: http://sabiosciences.com/pcrarraydataanalysis.php
data processing	For the normalization it uses the average of five housekeeping genes: B2M, HPRT1 , RPL13A, GAPDH, ACTB.
data processing	Target gene signals normalized to housekeeping genes; 2^-deltaCt, where deltaCt = (Ct_Target − Ct_HKG)]
data processing	The web-based software package automatically performs all deltadeltaCt based fold-change calculations from the uploaded raw threshold cycle data.
value definition	Matrix normalized worksheet reports normalized signal (against housekeeping genes).
value definition	Fold Change worksheet reports test/control (i.e., mature DC/immature DC) ratios.
PLATFORM
# If your panel of PCR assays is already deposited in GEO, please fill in platform column in SAMPLES section and ignore this PLATFORM section.
# If your panel of PCR assays is not in GEO, please complete the fields below and include platform annotation columns in Matrix normalized Template (see example).
title	SABiosciences Human Dendritic and Antigen Presenting Cell PCR assay panel
technology	RT-PCR
distribution	virtual
organism	Homo sapiens
manufacturer	SABiosciences
manufacture protocol	see manufacturer's website
catalog number	PAHS-406F-12
description	DC-APC PCR assay panel
description	SABiosciences RT² Profiler panel of PCR assays.
# Platform Column Definitions: describe the contents of each platform column of the matrix table
Unigene	UniGene cluster ID
GB_ACC	RefSeq accession number of spotted sequence
Symbol	Gene symbol
Descsription	Gene description
Gene Name	Gene name
SPOT_ID	controls

## Sheet: Matrix non-normalized Example
# truncated example of Matrix with non-normalized data (raw Ct values for target gene)
ID_REF	SAMPLE 1	SAMPLE 2	SAMPLE 3	SAMPLE 4
A01	35	35	35	35
A02	29.35	28.19	29.63	31.63
A03	35	35	35	35
A04	35	35	33.08	35
A05	29.94	25.47	27.68	34.34
A06	27.52	24.65	23.49	26.44
A07	35	31.59	29.7	35
A08	25.09	22.52	20.6	22.83
A09	34.37	30.67	27.49	32.26
A10	35	33.12	35	35
A11	32.2	23.76	25.71	33.92
A12	25.48	25.26	27.05	31.17
B01	35	35	35	35
B02	35	35	35	35
B03	29.58	28.79	30.04	35
B04	28.04	25.92	26.52	27.87
B05	26.75	26.84	28.15	28.77
B06	27.3	26.84	28.26	29.07
B07	35	35	35	35
B08	35	35	35	35

## Sheet: Matrix normalized Example
# truncated example of Matrix with PCR assay annotation columns and normalized target gene signal data
ID_REF	Unigene	GB_ACC	Symbol	Descsription	Gene Name	SPOT_ID	SAMPLE 1	SAMPLE 2	SAMPLE 3	SAMPLE 4
A01	Hs.54460	NM_002986	CCL11	Chemokine (C-C motif) ligand 11	SCYA11		0.003685	0.002549	0.004187	0.004095
A02	Hs.414629	NM_005408	CCL13	Chemokine (C-C motif) ligand 13	CKb10/MCP-4		0.185052	0.285983	0.173139	0.042335
A03	Hs.10458	NM_004590	CCL16	Chemokine (C-C motif) ligand 16	CKb12/HCC-4		0.003685	0.002549	0.004187	0.004095
A04	Hs.50002	NM_006274	CCL19	Chemokine (C-C motif) ligand 19	CKb11/ELC		0.003685	0.002549	0.015843	0.004095
A05	Hs.303649	NM_002982	CCL2	Chemokine (C-C motif) ligand 2	GDCF-2/HC11		0.122938	1.88426	0.668964	0.00647
A06	Hs.514107	NM_002983	CCL3	Chemokine (C-C motif) ligand 3	G0S19-1/LD78ALPHA		0.657927	3.32649	12.2101	1.54542
A07	Hs.512683	NM_021006	CCL3L1	Chemokine (C-C motif) ligand 3-like 1	D17S1718/G0S19-2		0.003685	0.027092	0.164938	0.004095
A08	Hs.75703	NM_002984	CCL4	Chemokine (C-C motif) ligand 4	ACT2/G-26		3.54553	14.5606	90.5097	18.8697
A09	Hs.514821	NM_002985	CCL5	Chemokine (C-C motif) ligand 5	D17S136E/RANTES		0.005703	0.051261	0.76313	0.027356
A10	Hs.251526	NM_006273	CCL7	Chemokine (C-C motif) ligand 7	FIC/MARC		0.003685	0.009381	0.004187	0.004095
A11	Hs.271387	NM_005623	CCL8	Chemokine (C-C motif) ligand 8	HC14/MCP-2		0.025666	6.16457	2.62079	0.008657
A12	Hs.301921	NM_001295	CCR1	Chemokine (C-C motif) receptor 1	CD191/CKR-1		2.7057	2.1795	1.03527	0.058234
B01	Hs.511794	NM_000648	CCR2	Chemokine (C-C motif) receptor 2	CC-CKR-2/CCR2A		0.003685	0.002549	0.004187	0.004095
B02	Hs.506190	NM_001837	CCR3	Chemokine (C-C motif) receptor 3	CC-CKR-3/CD193		0.003685	0.002549	0.004187	0.004095
B03	Hs.450802	NM_000579	CCR5	Chemokine (C-C motif) receptor 5	CC-CKR-5/CCCKR5		0.157782	0.188678	0.130308	0.004095
B04	Hs.1309	NM_001763	CD1A	CD1a molecule	CD1/FCB6		0.45882	1.37936	1.49485	0.573554
B05	Hs.1310	NM_001764	CD1B	CD1b molecule	CD1/CD1A		1.12194	0.729005	0.482968	0.30736
B06	Hs.132448	NM_001765	CD1C	CD1c molecule	BDCA1/CD1		0.76631	0.729005	0.447513	0.249654
B07	Hs.1799	NM_001766	CD1D	CD1d molecule	CD1A/R3		0.003685	0.002549	0.004187	0.004095
B08	Hs.523500	NM_001767	CD2	CD2 molecule	SRBC/T11		0.003685	0.002549	0.004187	0.004095

## Sheet: Fold Change
# truncated example of Matrix with fold change data (test/control)
ID_REF	SAMPLE 2/SAMPLE 1	SAMPLE 3/SAMPLE 1	SAMPLE 4/SAMPLE 1
A01	0.6916	1.136	1.1111
A02	1.5454	0.9356	0.2288
A03	0.6916	1.136	1.1111
A04	0.6916	4.299	1.1111
A05	15.327	5.4415	0.0526
A06	5.056	18.5584	2.3489
A07	7.3513	44.7557	1.1111
A08	4.1068	25.5278	5.3221
A09	8.988	133.806	4.7966
A10	2.5456	1.136	1.1111
A11	240.185	102.111	0.3373
A12	0.8055	0.3826	0.0215
B01	0.6916	1.136	1.1111
B02	0.6916	1.136	1.1111
B03	1.1958	0.8259	0.026
B04	3.0063	3.258	1.2501
B05	0.6498	0.4305	0.274
B06	0.9513	0.584	0.3258
B07	0.6916	1.136	1.1111
B08	0.6916	1.136	1.1111
